# Supplementary material for: Multi-dimensional scaling techniques unveiled gain1q&loss13q co-occurrence in Multiple Myeloma patients with specific genomic, transcriptional and adverse clinical features
Source: Nat Commun. 2024 Feb 20;15:1551. doi: 10.1038/s41467-024-45000-z (PMC10879136; doi:10.1038/s41467-024-45000-z)
Supplement: Supplementary file 4 — Supplementary Data 1 [file 41467_2024_45000_MOESM4_ESM.xlsx]

## Sheet: CNA_frequencies_MM-BO_dataset
event_all	n_all	percentage_all	event_maj	n_maj	percentage_maj	event_minor	n_minor	percentage_minor
AMP_all-broad_chr_1p	16	0.031	AMP_maj-broad_chr_1p	11	0.021	AMP_minor-broad_chr_1p	5	0.01
AMP_all-broad_chr_1q	175	0.341	AMP_maj-broad_chr_1q	157	0.306	AMP_minor-broad_chr_1q	18	0.035
AMP_all-broad_chr_2p	26	0.051	AMP_maj-broad_chr_2p	22	0.043	AMP_minor-broad_chr_2p	4	0.008
AMP_all-broad_chr_2q	14	0.027	AMP_maj-broad_chr_2q	12	0.023	AMP_minor-broad_chr_2q	2	0.004
AMP_all-broad_chr_3p	195	0.38	AMP_maj-broad_chr_3p	177	0.345	AMP_minor-broad_chr_3p	18	0.035
AMP_all-broad_chr_3q	218	0.425	AMP_maj-broad_chr_3q	198	0.386	AMP_minor-broad_chr_3q	20	0.039
AMP_all-broad_chr_4p	36	0.07	AMP_maj-broad_chr_4p	27	0.053	AMP_minor-broad_chr_4p	9	0.017
AMP_all-broad_chr_4q	39	0.076	AMP_maj-broad_chr_4q	33	0.064	AMP_minor-broad_chr_4q	6	0.012
AMP_all-broad_chr_5p	210	0.409	AMP_maj-broad_chr_5p	199	0.388	AMP_minor-broad_chr_5p	11	0.021
AMP_all-broad_chr_5q	199	0.388	AMP_maj-broad_chr_5q	191	0.372	AMP_minor-broad_chr_5q	8	0.016
AMP_all-broad_chr_6p	78	0.152	AMP_maj-broad_chr_6p	65	0.127	AMP_minor-broad_chr_6p	13	0.025
AMP_all-broad_chr_6q	39	0.076	AMP_maj-broad_chr_6q	26	0.051	AMP_minor-broad_chr_6q	13	0.025
AMP_all-broad_chr_7p	154	0.3	AMP_maj-broad_chr_7p	146	0.285	AMP_minor-broad_chr_7p	8	0.015
AMP_all-broad_chr_7q	164	0.32	AMP_maj-broad_chr_7q	150	0.292	AMP_minor-broad_chr_7q	14	0.028
AMP_all-broad_chr_8p	14	0.027	AMP_maj-broad_chr_8p	8	0.016	AMP_minor-broad_chr_8p	6	0.011
AMP_all-broad_chr_8q	31	0.06	AMP_maj-broad_chr_8q	22	0.043	AMP_minor-broad_chr_8q	9	0.017
AMP_all-broad_chr_9p	251	0.489	AMP_maj-broad_chr_9p	228	0.444	AMP_minor-broad_chr_9p	23	0.045
AMP_all-broad_chr_9q	269	0.524	AMP_maj-broad_chr_9q	235	0.458	AMP_minor-broad_chr_9q	34	0.066
AMP_all-broad_chr_10p	10	0.019	AMP_maj-broad_chr_10p	4	0.008	AMP_minor-broad_chr_10p	6	0.011
AMP_all-broad_chr_10q	12	0.023	AMP_maj-broad_chr_10q	7	0.014	AMP_minor-broad_chr_10q	5	0.009
AMP_all-broad_chr_11p	192	0.374	AMP_maj-broad_chr_11p	179	0.349	AMP_minor-broad_chr_11p	13	0.025
AMP_all-broad_chr_11q	226	0.441	AMP_maj-broad_chr_11q	213	0.415	AMP_minor-broad_chr_11q	13	0.026
AMP_all-broad_chr_12p	5	0.01	AMP_maj-broad_chr_12p	3	0.006	AMP_minor-broad_chr_12p	2	0.004
AMP_all-broad_chr_12q	2	0.004	AMP_maj-broad_chr_12q	2	0.004	AMP_minor-broad_chr_12q	0	0
AMP_all-broad_chr_13q	2	0.004	AMP_maj-broad_chr_13q	1	0.002	AMP_minor-broad_chr_13q	1	0.002
AMP_all-broad_chr_14q	2	0.004	AMP_maj-broad_chr_14q	2	0.004	AMP_minor-broad_chr_14q	0	0
AMP_all-broad_chr_15q	240	0.468	AMP_maj-broad_chr_15q	225	0.439	AMP_minor-broad_chr_15q	15	0.029
AMP_all-broad_chr_16p	18	0.035	AMP_maj-broad_chr_16p	10	0.019	AMP_minor-broad_chr_16p	8	0.016
AMP_all-broad_chr_16q	19	0.037	AMP_maj-broad_chr_16q	10	0.019	AMP_minor-broad_chr_16q	9	0.018
AMP_all-broad_chr_17p	37	0.072	AMP_maj-broad_chr_17p	32	0.062	AMP_minor-broad_chr_17p	5	0.01
AMP_all-broad_chr_17q	47	0.092	AMP_maj-broad_chr_17q	38	0.074	AMP_minor-broad_chr_17q	9	0.018
AMP_all-broad_chr_18p	63	0.123	AMP_maj-broad_chr_18p	52	0.101	AMP_minor-broad_chr_18p	11	0.022
AMP_all-broad_chr_18q	66	0.129	AMP_maj-broad_chr_18q	54	0.105	AMP_minor-broad_chr_18q	12	0.024
AMP_all-broad_chr_19p	265	0.517	AMP_maj-broad_chr_19p	253	0.493	AMP_minor-broad_chr_19p	12	0.024
AMP_all-broad_chr_19q	230	0.448	AMP_maj-broad_chr_19q	221	0.431	AMP_minor-broad_chr_19q	9	0.017
AMP_all-broad_chr_20p	22	0.043	AMP_maj-broad_chr_20p	16	0.031	AMP_minor-broad_chr_20p	6	0.012
AMP_all-broad_chr_20q	26	0.051	AMP_maj-broad_chr_20q	17	0.033	AMP_minor-broad_chr_20q	9	0.018
AMP_all-broad_chr_21q	128	0.25	AMP_maj-broad_chr_21q	116	0.226	AMP_minor-broad_chr_21q	12	0.024
AMP_all-broad_chr_22q	9	0.018	AMP_maj-broad_chr_22q	8	0.016	AMP_minor-broad_chr_22q	1	0.002
DEL_all-broad_chr_1p	46	0.09	DEL_maj-broad_chr_1p	36	0.07	DEL_minor-broad_chr_1p	10	0.02
DEL_all-broad_chr_1q	9	0.018	DEL_maj-broad_chr_1q	3	0.006	DEL_minor-broad_chr_1q	6	0.012
DEL_all-broad_chr_2p	6	0.012	DEL_maj-broad_chr_2p	2	0.004	DEL_minor-broad_chr_2p	4	0.008
DEL_all-broad_chr_2q	10	0.019	DEL_maj-broad_chr_2q	4	0.008	DEL_minor-broad_chr_2q	6	0.011
DEL_all-broad_chr_3p	3	0.006	DEL_maj-broad_chr_3p	2	0.004	DEL_minor-broad_chr_3p	1	0.002
DEL_all-broad_chr_3q	0	0	DEL_maj-broad_chr_3q	0	0	DEL_minor-broad_chr_3q	0	0
DEL_all-broad_chr_4p	35	0.068	DEL_maj-broad_chr_4p	21	0.041	DEL_minor-broad_chr_4p	14	0.027
DEL_all-broad_chr_4q	24	0.047	DEL_maj-broad_chr_4q	17	0.033	DEL_minor-broad_chr_4q	7	0.014
DEL_all-broad_chr_5p	6	0.012	DEL_maj-broad_chr_5p	3	0.006	DEL_minor-broad_chr_5p	3	0.006
DEL_all-broad_chr_5q	10	0.019	DEL_maj-broad_chr_5q	4	0.008	DEL_minor-broad_chr_5q	6	0.011
DEL_all-broad_chr_6p	15	0.029	DEL_maj-broad_chr_6p	8	0.016	DEL_minor-broad_chr_6p	7	0.013
DEL_all-broad_chr_6q	78	0.152	DEL_maj-broad_chr_6q	60	0.117	DEL_minor-broad_chr_6q	18	0.035
DEL_all-broad_chr_7p	9	0.018	DEL_maj-broad_chr_7p	6	0.012	DEL_minor-broad_chr_7p	3	0.006
DEL_all-broad_chr_7q	3	0.006	DEL_maj-broad_chr_7q	3	0.006	DEL_minor-broad_chr_7q	0	0
DEL_all-broad_chr_8p	130	0.253	DEL_maj-broad_chr_8p	90	0.175	DEL_minor-broad_chr_8p	40	0.078
DEL_all-broad_chr_8q	29	0.057	DEL_maj-broad_chr_8q	25	0.049	DEL_minor-broad_chr_8q	4	0.008
DEL_all-broad_chr_9p	7	0.014	DEL_maj-broad_chr_9p	5	0.01	DEL_minor-broad_chr_9p	2	0.004
DEL_all-broad_chr_9q	2	0.004	DEL_maj-broad_chr_9q	1	0.002	DEL_minor-broad_chr_9q	1	0.002
DEL_all-broad_chr_10p	31	0.06	DEL_maj-broad_chr_10p	15	0.029	DEL_minor-broad_chr_10p	16	0.031
DEL_all-broad_chr_10q	19	0.037	DEL_maj-broad_chr_10q	7	0.014	DEL_minor-broad_chr_10q	12	0.023
DEL_all-broad_chr_11p	8	0.016	DEL_maj-broad_chr_11p	4	0.008	DEL_minor-broad_chr_11p	4	0.008
DEL_all-broad_chr_11q	9	0.018	DEL_maj-broad_chr_11q	6	0.012	DEL_minor-broad_chr_11q	3	0.006
DEL_all-broad_chr_12p	62	0.121	DEL_maj-broad_chr_12p	38	0.074	DEL_minor-broad_chr_12p	24	0.047
DEL_all-broad_chr_12q	34	0.066	DEL_maj-broad_chr_12q	18	0.035	DEL_minor-broad_chr_12q	16	0.031
DEL_all-broad_chr_13q	254	0.495	DEL_maj-broad_chr_13q	225	0.439	DEL_minor-broad_chr_13q	29	0.056
DEL_all-broad_chr_14q	110	0.214	DEL_maj-broad_chr_14q	89	0.173	DEL_minor-broad_chr_14q	21	0.041
DEL_all-broad_chr_15q	0	0	DEL_maj-broad_chr_15q	0	0	DEL_minor-broad_chr_15q	0	0
DEL_all-broad_chr_16p	42	0.082	DEL_maj-broad_chr_16p	26	0.051	DEL_minor-broad_chr_16p	16	0.031
DEL_all-broad_chr_16q	136	0.265	DEL_maj-broad_chr_16q	107	0.209	DEL_minor-broad_chr_16q	29	0.056
DEL_all-broad_chr_17p	64	0.125	DEL_maj-broad_chr_17p	35	0.068	DEL_minor-broad_chr_17p	29	0.057
DEL_all-broad_chr_17q	19	0.037	DEL_maj-broad_chr_17q	5	0.01	DEL_minor-broad_chr_17q	14	0.027
DEL_all-broad_chr_18p	38	0.074	DEL_maj-broad_chr_18p	29	0.057	DEL_minor-broad_chr_18p	9	0.017
DEL_all-broad_chr_18q	27	0.053	DEL_maj-broad_chr_18q	22	0.043	DEL_minor-broad_chr_18q	5	0.01
DEL_all-broad_chr_19p	14	0.027	DEL_maj-broad_chr_19p	0	0	DEL_minor-broad_chr_19p	14	0.027
DEL_all-broad_chr_19q	20	0.039	DEL_maj-broad_chr_19q	1	0.002	DEL_minor-broad_chr_19q	19	0.037
DEL_all-broad_chr_20p	58	0.113	DEL_maj-broad_chr_20p	37	0.072	DEL_minor-broad_chr_20p	21	0.041
DEL_all-broad_chr_20q	26	0.051	DEL_maj-broad_chr_20q	18	0.035	DEL_minor-broad_chr_20q	8	0.016
DEL_all-broad_chr_21q	11	0.021	DEL_maj-broad_chr_21q	4	0.008	DEL_minor-broad_chr_21q	7	0.013
DEL_all-broad_chr_22q	102	0.199	DEL_maj-broad_chr_22q	66	0.129	DEL_minor-broad_chr_22q	36	0.07
AMP_all-focal_MCL1	200	0.39	AMP_maj-focal_MCL1	173	0.337	AMP_minor-focal_MCL1	27	0.053
AMP_all-focal_CKS1B	197	0.384	AMP_maj-focal_CKS1B	169	0.329	AMP_minor-focal_CKS1B	28	0.055
AMP_all-focal_ANP32E	200	0.39	AMP_maj-focal_ANP32E	173	0.337	AMP_minor-focal_ANP32E	27	0.053
AMP_all-focal_MYC	86	0.168	AMP_maj-focal_MYC	56	0.109	AMP_minor-focal_MYC	30	0.059
DEL_all-focal_FAM46C	126	0.246	DEL_maj-focal_FAM46C	101	0.197	DEL_minor-focal_FAM46C	25	0.049
DEL_all-focal_CDKN2C	78	0.152	DEL_maj-focal_CDKN2C	53	0.103	DEL_minor-focal_CDKN2C	25	0.049
DEL_all-focal_FAF1	70	0.136	DEL_maj-focal_FAF1	47	0.092	DEL_minor-focal_FAF1	23	0.044
DEL_all-focal_RB1	274	0.534	DEL_maj-focal_RB1	247	0.481	DEL_minor-focal_RB1	27	0.053
DEL_all-focal_TRAF3	123	0.24	DEL_maj-focal_TRAF3	84	0.164	DEL_minor-focal_TRAF3	39	0.076
DEL_all-focal_CYLD	146	0.285	DEL_maj-focal_CYLD	116	0.226	DEL_minor-focal_CYLD	30	0.059
DEL_all-focal_TP53	73	0.142	DEL_maj-focal_TP53	44	0.086	DEL_minor-focal_TP53	29	0.056

## Sheet: CNA_frequencies_CoMMpass
event_all	n_all	percentage_all	event_maj	n_maj	percentage_maj	event_minor	n_minor	percentage_minor
AMP_all_broad_chr_1p	82	0.098	AMP_maj_broad_chr_1p	57	0.068	AMP_minor_broad_chr_1p	25	0.03
AMP_all_broad_chr_1q	311	0.37	AMP_maj_broad_chr_1q	267	0.318	AMP_minor_broad_chr_1q	44	0.052
AMP_all_broad_chr_2p	92	0.11	AMP_maj_broad_chr_2p	65	0.077	AMP_minor_broad_chr_2p	27	0.033
AMP_all_broad_chr_2q	68	0.081	AMP_maj_broad_chr_2q	48	0.057	AMP_minor_broad_chr_2q	20	0.024
AMP_all_broad_chr_3p	360	0.429	AMP_maj_broad_chr_3p	324	0.386	AMP_minor_broad_chr_3p	36	0.043
AMP_all_broad_chr_3q	392	0.467	AMP_maj_broad_chr_3q	359	0.427	AMP_minor_broad_chr_3q	33	0.04
AMP_all_broad_chr_4p	87	0.104	AMP_maj_broad_chr_4p	50	0.06	AMP_minor_broad_chr_4p	37	0.044
AMP_all_broad_chr_4q	99	0.118	AMP_maj_broad_chr_4q	55	0.065	AMP_minor_broad_chr_4q	44	0.053
AMP_all_broad_chr_5p	401	0.477	AMP_maj_broad_chr_5p	370	0.44	AMP_minor_broad_chr_5p	31	0.037
AMP_all_broad_chr_5q	390	0.464	AMP_maj_broad_chr_5q	361	0.43	AMP_minor_broad_chr_5q	29	0.034
AMP_all_broad_chr_6p	201	0.239	AMP_maj_broad_chr_6p	162	0.193	AMP_minor_broad_chr_6p	39	0.046
AMP_all_broad_chr_6q	120	0.143	AMP_maj_broad_chr_6q	90	0.107	AMP_minor_broad_chr_6q	30	0.036
AMP_all_broad_chr_7p	307	0.365	AMP_maj_broad_chr_7p	272	0.324	AMP_minor_broad_chr_7p	35	0.041
AMP_all_broad_chr_7q	314	0.374	AMP_maj_broad_chr_7q	278	0.331	AMP_minor_broad_chr_7q	36	0.043
AMP_all_broad_chr_8p	35	0.042	AMP_maj_broad_chr_8p	19	0.023	AMP_minor_broad_chr_8p	16	0.019
AMP_all_broad_chr_8q	86	0.102	AMP_maj_broad_chr_8q	44	0.052	AMP_minor_broad_chr_8q	42	0.05
AMP_all_broad_chr_9p	468	0.557	AMP_maj_broad_chr_9p	437	0.52	AMP_minor_broad_chr_9p	31	0.037
AMP_all_broad_chr_9q	488	0.581	AMP_maj_broad_chr_9q	456	0.543	AMP_minor_broad_chr_9q	32	0.038
AMP_all_broad_chr_10p	35	0.042	AMP_maj_broad_chr_10p	20	0.024	AMP_minor_broad_chr_10p	15	0.018
AMP_all_broad_chr_10q	42	0.05	AMP_maj_broad_chr_10q	25	0.03	AMP_minor_broad_chr_10q	17	0.02
AMP_all_broad_chr_11p	320	0.381	AMP_maj_broad_chr_11p	291	0.346	AMP_minor_broad_chr_11p	29	0.035
AMP_all_broad_chr_11q	366	0.436	AMP_maj_broad_chr_11q	336	0.4	AMP_minor_broad_chr_11q	30	0.036
AMP_all_broad_chr_12p	22	0.026	AMP_maj_broad_chr_12p	11	0.013	AMP_minor_broad_chr_12p	11	0.013
AMP_all_broad_chr_12q	21	0.025	AMP_maj_broad_chr_12q	9	0.011	AMP_minor_broad_chr_12q	12	0.014
AMP_all_broad_chr_13q	20	0.024	AMP_maj_broad_chr_13q	3	0.004	AMP_minor_broad_chr_13q	17	0.02
AMP_all_broad_chr_14q	31	0.037	AMP_maj_broad_chr_14q	15	0.018	AMP_minor_broad_chr_14q	16	0.019
AMP_all_broad_chr_15q	446	0.531	AMP_maj_broad_chr_15q	418	0.498	AMP_minor_broad_chr_15q	28	0.033
AMP_all_broad_chr_16p	18	0.021	AMP_maj_broad_chr_16p	16	0.019	AMP_minor_broad_chr_16p	2	0.002
AMP_all_broad_chr_16q	15	0.018	AMP_maj_broad_chr_16q	13	0.015	AMP_minor_broad_chr_16q	2	0.003
AMP_all_broad_chr_17p	69	0.082	AMP_maj_broad_chr_17p	61	0.073	AMP_minor_broad_chr_17p	8	0.009
AMP_all_broad_chr_17q	82	0.098	AMP_maj_broad_chr_17q	73	0.087	AMP_minor_broad_chr_17q	9	0.011
AMP_all_broad_chr_18p	131	0.156	AMP_maj_broad_chr_18p	97	0.115	AMP_minor_broad_chr_18p	34	0.041
AMP_all_broad_chr_18q	138	0.164	AMP_maj_broad_chr_18q	101	0.12	AMP_minor_broad_chr_18q	37	0.044
AMP_all_broad_chr_19p	495	0.589	AMP_maj_broad_chr_19p	461	0.549	AMP_minor_broad_chr_19p	34	0.04
AMP_all_broad_chr_19q	447	0.532	AMP_maj_broad_chr_19q	413	0.492	AMP_minor_broad_chr_19q	34	0.04
AMP_all_broad_chr_20p	37	0.044	AMP_maj_broad_chr_20p	23	0.027	AMP_minor_broad_chr_20p	14	0.017
AMP_all_broad_chr_20q	43	0.051	AMP_maj_broad_chr_20q	25	0.03	AMP_minor_broad_chr_20q	18	0.021
AMP_all_broad_chr_21q	222	0.264	AMP_maj_broad_chr_21q	196	0.233	AMP_minor_broad_chr_21q	26	0.031
AMP_all_broad_chr_22q	17	0.02	AMP_maj_broad_chr_22q	8	0.01	AMP_minor_broad_chr_22q	9	0.01
DEL_all_broad_chr_1p	102	0.121	DEL_maj_broad_chr_1p	50	0.06	DEL_minor_broad_chr_1p	52	0.061
DEL_all_broad_chr_1q	29	0.035	DEL_maj_broad_chr_1q	6	0.007	DEL_minor_broad_chr_1q	23	0.028
DEL_all_broad_chr_2p	33	0.039	DEL_maj_broad_chr_2p	3	0.004	DEL_minor_broad_chr_2p	30	0.035
DEL_all_broad_chr_2q	41	0.049	DEL_maj_broad_chr_2q	8	0.01	DEL_minor_broad_chr_2q	33	0.039
DEL_all_broad_chr_3p	23	0.027	DEL_maj_broad_chr_3p	4	0.005	DEL_minor_broad_chr_3p	19	0.022
DEL_all_broad_chr_3q	17	0.02	DEL_maj_broad_chr_3q	0	0	DEL_minor_broad_chr_3q	17	0.02
DEL_all_broad_chr_4p	100	0.119	DEL_maj_broad_chr_4p	35	0.042	DEL_minor_broad_chr_4p	65	0.077
DEL_all_broad_chr_4q	79	0.094	DEL_maj_broad_chr_4q	23	0.027	DEL_minor_broad_chr_4q	56	0.067
DEL_all_broad_chr_5p	19	0.023	DEL_maj_broad_chr_5p	2	0.002	DEL_minor_broad_chr_5p	17	0.021
DEL_all_broad_chr_5q	24	0.029	DEL_maj_broad_chr_5q	6	0.007	DEL_minor_broad_chr_5q	18	0.022
DEL_all_broad_chr_6p	40	0.048	DEL_maj_broad_chr_6p	6	0.007	DEL_minor_broad_chr_6p	34	0.041
DEL_all_broad_chr_6q	138	0.164	DEL_maj_broad_chr_6q	94	0.112	DEL_minor_broad_chr_6q	44	0.052
DEL_all_broad_chr_7p	31	0.037	DEL_maj_broad_chr_7p	4	0.005	DEL_minor_broad_chr_7p	27	0.032
DEL_all_broad_chr_7q	26	0.031	DEL_maj_broad_chr_7q	1	0.001	DEL_minor_broad_chr_7q	25	0.03
DEL_all_broad_chr_8p	225	0.268	DEL_maj_broad_chr_8p	152	0.181	DEL_minor_broad_chr_8p	73	0.087
DEL_all_broad_chr_8q	68	0.081	DEL_maj_broad_chr_8q	28	0.033	DEL_minor_broad_chr_8q	40	0.048
DEL_all_broad_chr_9p	24	0.029	DEL_maj_broad_chr_9p	6	0.007	DEL_minor_broad_chr_9p	18	0.022
DEL_all_broad_chr_9q	14	0.017	DEL_maj_broad_chr_9q	1	0.001	DEL_minor_broad_chr_9q	13	0.016
DEL_all_broad_chr_10p	69	0.082	DEL_maj_broad_chr_10p	14	0.017	DEL_minor_broad_chr_10p	55	0.065
DEL_all_broad_chr_10q	63	0.075	DEL_maj_broad_chr_10q	12	0.014	DEL_minor_broad_chr_10q	51	0.061
DEL_all_broad_chr_11p	27	0.032	DEL_maj_broad_chr_11p	7	0.008	DEL_minor_broad_chr_11p	20	0.024
DEL_all_broad_chr_11q	24	0.029	DEL_maj_broad_chr_11q	1	0.001	DEL_minor_broad_chr_11q	23	0.028
DEL_all_broad_chr_12p	127	0.151	DEL_maj_broad_chr_12p	61	0.073	DEL_minor_broad_chr_12p	66	0.078
DEL_all_broad_chr_12q	87	0.104	DEL_maj_broad_chr_12q	32	0.038	DEL_minor_broad_chr_12q	55	0.066
DEL_all_broad_chr_13q	421	0.501	DEL_maj_broad_chr_13q	355	0.423	DEL_minor_broad_chr_13q	66	0.078
DEL_all_broad_chr_14q	182	0.217	DEL_maj_broad_chr_14q	127	0.151	DEL_minor_broad_chr_14q	55	0.066
DEL_all_broad_chr_15q	8	0.01	DEL_maj_broad_chr_15q	0	0	DEL_minor_broad_chr_15q	8	0.01
DEL_all_broad_chr_16p	182	0.217	DEL_maj_broad_chr_16p	31	0.037	DEL_minor_broad_chr_16p	151	0.18
DEL_all_broad_chr_16q	290	0.345	DEL_maj_broad_chr_16q	163	0.194	DEL_minor_broad_chr_16q	127	0.151
DEL_all_broad_chr_17p	193	0.23	DEL_maj_broad_chr_17p	57	0.068	DEL_minor_broad_chr_17p	136	0.162
DEL_all_broad_chr_17q	144	0.171	DEL_maj_broad_chr_17q	14	0.017	DEL_minor_broad_chr_17q	130	0.154
DEL_all_broad_chr_18p	67	0.08	DEL_maj_broad_chr_18p	32	0.038	DEL_minor_broad_chr_18p	35	0.042
DEL_all_broad_chr_18q	44	0.052	DEL_maj_broad_chr_18q	14	0.017	DEL_minor_broad_chr_18q	30	0.035
DEL_all_broad_chr_19p	121	0.144	DEL_maj_broad_chr_19p	0	0	DEL_minor_broad_chr_19p	121	0.144
DEL_all_broad_chr_19q	132	0.157	DEL_maj_broad_chr_19q	2	0.002	DEL_minor_broad_chr_19q	130	0.155
DEL_all_broad_chr_20p	143	0.17	DEL_maj_broad_chr_20p	62	0.074	DEL_minor_broad_chr_20p	81	0.096
DEL_all_broad_chr_20q	106	0.126	DEL_maj_broad_chr_20q	25	0.03	DEL_minor_broad_chr_20q	81	0.096
DEL_all_broad_chr_21q	57	0.068	DEL_maj_broad_chr_21q	10	0.012	DEL_minor_broad_chr_21q	47	0.056
DEL_all_broad_chr_22q	333	0.396	DEL_maj_broad_chr_22q	90	0.107	DEL_minor_broad_chr_22q	243	0.289
AMP_all_focal_MCL1	334	0.398	AMP_maj_focal_MCL1	288	0.343	AMP_minor_focal_MCL1	46	0.055
AMP_all_focal_CKS1B	326	0.388	AMP_maj_focal_CKS1B	280	0.333	AMP_minor_focal_CKS1B	46	0.055
AMP_all_focal_ANP32E	327	0.389	AMP_maj_focal_ANP32E	282	0.336	AMP_minor_focal_ANP32E	45	0.053
AMP_all_focal_MYC	151	0.18	AMP_maj_focal_MYC	110	0.131	AMP_minor_focal_MYC	41	0.049
DEL_all_focal_FAM46C	618	0.736	DEL_maj_focal_FAM46C	143	0.17	DEL_minor_focal_FAM46C	475	0.566
DEL_all_focal_CDKN2C	644	0.767	DEL_maj_focal_CDKN2C	101	0.12	DEL_minor_focal_CDKN2C	543	0.647
DEL_all_focal_FAF1	655	0.78	DEL_maj_focal_FAF1	86	0.102	DEL_minor_focal_FAF1	569	0.678
DEL_all_focal_RB1	372	0.443	DEL_maj_focal_RB1	391	0.465	DEL_minor_focal_RB1	-19	-0.022
DEL_all_focal_TRAF3	570	0.679	DEL_maj_focal_TRAF3	146	0.174	DEL_minor_focal_TRAF3	424	0.505
DEL_all_focal_CYLD	513	0.611	DEL_maj_focal_CYLD	184	0.219	DEL_minor_focal_CYLD	329	0.392
DEL_all_focal_TP53	563	0.67	DEL_maj_focal_TP53	79	0.094	DEL_minor_focal_TP53	484	0.576
