# Supplementary material for: Multi-dimensional scaling techniques unveiled gain1q&loss13q co-occurrence in Multiple Myeloma patients with specific genomic, transcriptional and adverse clinical features
Source: Nat Commun. 2024 Feb 20;15:1551. doi: 10.1038/s41467-024-45000-z (PMC10879136; doi:10.1038/s41467-024-45000-z)
Supplement: Supplementary file 5 — Supplementary Data 2 [file 41467_2024_45000_MOESM5_ESM.xlsx]

## Sheet: risk1_NUM_vars
variable	p.val	mean_1q&13+	mean_other	n_1q&13+	n_other	NAs_1q&13+	NAs_other
FISH_T_4_14	0	0.341269841269841	0.128767123287671	126	365	5	17
FISH_T_14_16	0	0.12396694214876	0.0219435736677116	121	319	10	63
FISH_DEL_13	0	0.908333333333333	0.333333333333333	120	339	11	43
FISH_Amp_1q	0	0.941176470588235	0.175548589341693	119	319	12	63
HB	0	10.3630769135631	11.1463874364903	130	382	1	0
PLT	0	204.476923076923	244.509186351706	130	381	1	1
R_ISS	0	2.2	1.90940766550523	105	287	26	95
TTP_I_MONTHS	0	23.9578947368421	35.4	95	220	36	162
PFS_I_MONTHS	0	31.3	46.0785340314136	130	382	1	0
SECOND_PFS_MONTHS	0	38.7333333333333	52.5820895522388	90	201	41	181
OS_EVENT	0	0.546153846153846	0.303664921465969	130	382	1	0
OS_MONTHS	0	47.3230769230769	62.1361256544503	130	382	1	0
HDcount	0	2.29770992366412	3.76178010471204	131	382	0	0
MM_group_num	0	1	2.55497382198953	131	382	0	0
MM_risk_1	0	#N/A	#N/A	131	382	0	0
Project_1q_13_Classificator_UPN	0	#N/A	#N/A	131	382	0	0
TRANSLOCATION	0.0011	0.623931623931624	0.445205479452055	117	292	14	90
PROG_I_EVENT	0.0017	0.730769230769231	0.575916230366492	130	382	1	0
PFS_I_EVENT	0.0017	0.769230769230769	0.617801047120419	130	382	1	0
CALCIUM	0.0029	10.2712903225806	9.33193548387097	31	93	100	289
ISS	0.0076	2.0234375	1.80952380952381	128	378	3	4
FISH_Hyperdiploidy	0.0166	0.342857142857143	0.478114478114478	105	297	26	85
FISH_Del_17p	0.0455	0.166666666666667	0.0997150997150997	126	351	5	31
B2M	0.0634	5.51491406041656	4.55621484986561	128	377	3	5
FISH_T_14_20	0.0846	0.0333333333333333	0.00974025974025974	120	308	11	74
LDH_UL	0.1333	0.494505494505495	0.404411764705882	91	272	40	110
PFS_II_EVENT	0.158	0.755555555555556	0.673267326732673	90	202	41	180
PROTOCOLLO_EMN02	0.1687	4407.58947368421	4503.54181818182	95	275	36	107
PFS_II_MONTHS	0.1933	15.6333333333333	17.7761194029851	90	201	41	181
CONSOLIDATION_YES_NO	0.2264	0.398148148148148	0.464705882352941	108	340	23	42
MAINTENANCE_YES_NO	0.2516	0.738317757009346	0.791176470588235	107	340	24	42
FRONT_LINE_INDUCTION_CONTINUATIVE	0.3326	0.339285714285714	0.290960451977401	112	354	19	28
TX_I_LINE_1_0	0.3408	0.628318584070796	0.676880222841226	113	359	18	23
PC_M_60	0.3791	0.59349593495935	0.547752808988764	123	356	8	26
OLD_0_1	0.3883	0.1	0.0759162303664921	130	382	1	0
AGE	0.4079	57.0153846153846	57.3848167539267	130	382	1	0
LDH	0.4532	371.099173553719	354.260504201681	121	357	10	25
PROG_II_EVENT	0.5206	0.488888888888889	0.52970297029703	90	202	41	180
TX_SECOND_LINE	0.541	0.223529411764706	0.258426966292135	85	178	46	204
FISH_T_6_14	0.8625	0.00826446280991736	0.00666666666666667	121	300	10	82
CREATININE	0.8897	1.16921874883469	1.18459317304003	128	381	3	1
FISH_Del_1p36	1e-04	0.236363636363636	0.0927152317880795	110	302	21	80
ALBUMIN	1e-04	3.55877344070297	3.82142287314045	128	376	3	6
FISH_T_11_14	3e-04	0.0833333333333333	0.235880398671096	120	301	11	81
HB_m_105	3e-04	0.561538461538462	0.379581151832461	130	382	1	0
THERAPY_II_LINE_1_0	6e-04	0.752941176470588	0.910112359550562	85	178	46	204
PLT_m_150	7e-04	0.223076923076923	0.10498687664042	130	381	1	1

## Sheet: risk1_CAT_vars
variable	type	1q&13+	other	p.value	1q&13+_perc	other_perc
AMP_maj-broad_chr_10p	0	130	379	1	0.9924	0.9921
AMP_maj-broad_chr_10p	1	1	3	1	0.0076	0.0079
AMP_maj-broad_chr_10q	0	129	377	1	0.9847	0.9869
AMP_maj-broad_chr_10q	1	2	5	1	0.0153	0.0131
AMP_maj-broad_chr_11p	0	116	218	0	0.8855	0.5707
AMP_maj-broad_chr_11p	1	15	164	0	0.1145	0.4293
AMP_maj-broad_chr_11q	0	113	187	0	0.8626	0.4895
AMP_maj-broad_chr_11q	1	18	195	0	0.1374	0.5105
AMP_maj-broad_chr_12p	0	130	380	1	0.9924	0.9948
AMP_maj-broad_chr_12p	1	1	2	1	0.0076	0.0052
AMP_maj-broad_chr_12q	0	130	381	0.4459	0.9924	0.9974
AMP_maj-broad_chr_12q	1	1	1	0.4459	0.0076	0.0026
AMP_maj-broad_chr_13q	0	131	381	1	1	0.9974
AMP_maj-broad_chr_13q	1	0	1	1	0	0.0026
AMP_maj-broad_chr_14q	0	130	381	0.4459	0.9924	0.9974
AMP_maj-broad_chr_14q	1	1	1	0.4459	0.0076	0.0026
AMP_maj-broad_chr_15q	0	96	192	0	0.7328	0.5026
AMP_maj-broad_chr_15q	1	35	190	0	0.2672	0.4974
AMP_maj-broad_chr_16p	0	130	373	0.4645	0.9924	0.9764
AMP_maj-broad_chr_16p	1	1	9	0.4645	0.0076	0.0236
AMP_maj-broad_chr_16q	0	129	374	1	0.9847	0.9791
AMP_maj-broad_chr_16q	1	2	8	1	0.0153	0.0209
AMP_maj-broad_chr_17p	0	125	356	0.4115	0.9542	0.9319
AMP_maj-broad_chr_17p	1	6	26	0.4115	0.0458	0.0681
AMP_maj-broad_chr_17q	0	123	352	0.5684	0.9389	0.9215
AMP_maj-broad_chr_17q	1	8	30	0.5684	0.0611	0.0785
AMP_maj-broad_chr_18p	0	115	346	0.4016	0.8779	0.9058
AMP_maj-broad_chr_18p	1	16	36	0.4016	0.1221	0.0942
AMP_maj-broad_chr_18q	0	112	347	0.0989	0.855	0.9084
AMP_maj-broad_chr_18q	1	19	35	0.0989	0.145	0.0916
AMP_maj-broad_chr_19p	0	91	169	0	0.6947	0.4424
AMP_maj-broad_chr_19p	1	40	213	0	0.3053	0.5576
AMP_maj-broad_chr_19q	0	100	192	0	0.7634	0.5026
AMP_maj-broad_chr_19q	1	31	190	0	0.2366	0.4974
AMP_maj-broad_chr_1p	0	124	378	0.0079	0.9466	0.9895
AMP_maj-broad_chr_1p	1	7	4	0.0079	0.0534	0.0105
AMP_maj-broad_chr_1q	0	18	338	0	0.1374	0.8848
AMP_maj-broad_chr_1q	1	113	44	0	0.8626	0.1152
AMP_maj-broad_chr_20p	0	129	368	0.3807	0.9847	0.9634
AMP_maj-broad_chr_20p	1	2	14	0.3807	0.0153	0.0366
AMP_maj-broad_chr_20q	0	128	368	0.5791	0.9771	0.9634
AMP_maj-broad_chr_20q	1	3	14	0.5791	0.0229	0.0366
AMP_maj-broad_chr_21q	0	113	284	0.0052	0.8626	0.7435
AMP_maj-broad_chr_21q	1	18	98	0.0052	0.1374	0.2565
AMP_maj-broad_chr_22q	0	130	375	0.6863	0.9924	0.9817
AMP_maj-broad_chr_22q	1	1	7	0.6863	0.0076	0.0183
AMP_maj-broad_chr_2p	0	122	369	0.1298	0.9313	0.966
AMP_maj-broad_chr_2p	1	9	13	0.1298	0.0687	0.034
AMP_maj-broad_chr_2q	0	128	373	1	0.9771	0.9764
AMP_maj-broad_chr_2q	1	3	9	1	0.0229	0.0236
AMP_maj-broad_chr_3p	0	106	230	0	0.8092	0.6021
AMP_maj-broad_chr_3p	1	25	152	0	0.1908	0.3979
AMP_maj-broad_chr_3q	0	99	216	0.0001	0.7557	0.5654
AMP_maj-broad_chr_3q	1	32	166	0.0001	0.2443	0.4346
AMP_maj-broad_chr_4p	0	128	358	0.1099	0.9771	0.9372
AMP_maj-broad_chr_4p	1	3	24	0.1099	0.0229	0.0628
AMP_maj-broad_chr_4q	0	124	356	0.6817	0.9466	0.9319
AMP_maj-broad_chr_4q	1	7	26	0.6817	0.0534	0.0681
AMP_maj-broad_chr_5p	0	99	215	0.0001	0.7557	0.5628
AMP_maj-broad_chr_5p	1	32	167	0.0001	0.2443	0.4372
AMP_maj-broad_chr_5q	0	102	220	0	0.7786	0.5759
AMP_maj-broad_chr_5q	1	29	162	0	0.2214	0.4241
AMP_maj-broad_chr_6p	0	115	333	1	0.8779	0.8717
AMP_maj-broad_chr_6p	1	16	49	1	0.1221	0.1283
AMP_maj-broad_chr_6q	0	127	360	0.2582	0.9695	0.9424
AMP_maj-broad_chr_6q	1	4	22	0.2582	0.0305	0.0576
AMP_maj-broad_chr_7p	0	102	265	0.0725	0.7786	0.6937
AMP_maj-broad_chr_7p	1	29	117	0.0725	0.2214	0.3063
AMP_maj-broad_chr_7q	0	99	264	0.182	0.7557	0.6911
AMP_maj-broad_chr_7q	1	32	118	0.182	0.2443	0.3089
AMP_maj-broad_chr_8p	0	130	375	0.6863	0.9924	0.9817
AMP_maj-broad_chr_8p	1	1	7	0.6863	0.0076	0.0183
AMP_maj-broad_chr_8q	0	122	369	0.1298	0.9313	0.966
AMP_maj-broad_chr_8q	1	9	13	0.1298	0.0687	0.034
AMP_maj-broad_chr_9p	0	90	195	0.0005	0.687	0.5105
AMP_maj-broad_chr_9p	1	41	187	0.0005	0.313	0.4895
AMP_maj-broad_chr_9q	0	87	191	0.0012	0.6641	0.5
AMP_maj-broad_chr_9q	1	44	191	0.0012	0.3359	0.5
AMP_maj-call_chr_1q	0	0	336	0	0	0.8796
AMP_maj-call_chr_1q	1	131	46	0	1	0.1204
AMP_maj-call_chr_8q	0	112	344	0.151	0.855	0.9005
AMP_maj-call_chr_8q	1	19	38	0.151	0.145	0.0995
AMP_maj-focal_ANP32E	0	3	337	0	0.0229	0.8822
AMP_maj-focal_ANP32E	1	128	45	0	0.9771	0.1178
AMP_maj-focal_CKS1B	0	5	339	0	0.0382	0.8874
AMP_maj-focal_CKS1B	1	126	43	0	0.9618	0.1126
AMP_maj-focal_MCL1	0	3	337	0	0.0229	0.8822
AMP_maj-focal_MCL1	1	128	45	0	0.9771	0.1178
AMP_maj-focal_MYC	0	113	344	0.2558	0.8626	0.9005
AMP_maj-focal_MYC	1	18	38	0.2558	0.1374	0.0995
CONSOLIDATION_YES_NO	0	65	182	0.2668	0.6019	0.5353
CONSOLIDATION_YES_NO	1	43	158	0.2668	0.3981	0.4647
DEL_maj-broad_chr_10p	0	124	374	0.0711	0.9466	0.9791
DEL_maj-broad_chr_10p	1	7	8	0.0711	0.0534	0.0209
DEL_maj-broad_chr_10q	0	128	378	0.379	0.9771	0.9895
DEL_maj-broad_chr_10q	1	3	4	0.379	0.0229	0.0105
DEL_maj-broad_chr_11p	0	128	381	0.0531	0.9771	0.9974
DEL_maj-broad_chr_11p	1	3	1	0.0531	0.0229	0.0026
DEL_maj-broad_chr_11q	0	125	382	0.0003	0.9542	1
DEL_maj-broad_chr_11q	1	6	0	0.0003	0.0458	0
DEL_maj-broad_chr_12p	0	116	359	0.0521	0.8855	0.9398
DEL_maj-broad_chr_12p	1	15	23	0.0521	0.1145	0.0602
DEL_maj-broad_chr_12q	0	118	377	0	0.9008	0.9869
DEL_maj-broad_chr_12q	1	13	5	0	0.0992	0.0131
DEL_maj-broad_chr_13q	0	15	273	0	0.1145	0.7147
DEL_maj-broad_chr_13q	1	116	109	0	0.8855	0.2853
DEL_maj-broad_chr_14q	0	102	322	0.1084	0.7786	0.8429
DEL_maj-broad_chr_14q	1	29	60	0.1084	0.2214	0.1571
DEL_maj-broad_chr_16p	0	117	370	0.0018	0.8931	0.9686
DEL_maj-broad_chr_16p	1	14	12	0.0018	0.1069	0.0314
DEL_maj-broad_chr_16q	0	84	322	0	0.6412	0.8429
DEL_maj-broad_chr_16q	1	47	60	0	0.3588	0.1571
DEL_maj-broad_chr_17p	0	115	363	0.008	0.8779	0.9503
DEL_maj-broad_chr_17p	1	16	19	0.008	0.1221	0.0497
DEL_maj-broad_chr_17q	0	129	379	0.6059	0.9847	0.9921
DEL_maj-broad_chr_17q	1	2	3	0.6059	0.0153	0.0079
DEL_maj-broad_chr_18p	0	117	367	0.0072	0.8931	0.9607
DEL_maj-broad_chr_18p	1	14	15	0.0072	0.1069	0.0393
DEL_maj-broad_chr_18q	0	121	370	0.0425	0.9237	0.9686
DEL_maj-broad_chr_18q	1	10	12	0.0425	0.0763	0.0314
DEL_maj-broad_chr_19q	0	131	381	1	1	0.9974
DEL_maj-broad_chr_19q	1	0	1	1	0	0.0026
DEL_maj-broad_chr_1p	0	111	366	0.0001	0.8473	0.9581
DEL_maj-broad_chr_1p	1	20	16	0.0001	0.1527	0.0419
DEL_maj-broad_chr_1q	0	131	379	0.5738	1	0.9921
DEL_maj-broad_chr_1q	1	0	3	0.5738	0	0.0079
DEL_maj-broad_chr_20p	0	113	363	0.0016	0.8626	0.9503
DEL_maj-broad_chr_20p	1	18	19	0.0016	0.1374	0.0497
DEL_maj-broad_chr_20q	0	122	373	0.0247	0.9313	0.9764
DEL_maj-broad_chr_20q	1	9	9	0.0247	0.0687	0.0236
DEL_maj-broad_chr_21q	0	129	380	0.2704	0.9847	0.9948
DEL_maj-broad_chr_21q	1	2	2	0.2704	0.0153	0.0052
DEL_maj-broad_chr_22q	0	98	349	0	0.7481	0.9136
DEL_maj-broad_chr_22q	1	33	33	0	0.2519	0.0864
DEL_maj-broad_chr_2p	0	130	381	0.4459	0.9924	0.9974
DEL_maj-broad_chr_2p	1	1	1	0.4459	0.0076	0.0026
DEL_maj-broad_chr_2q	0	128	381	0.0531	0.9771	0.9974
DEL_maj-broad_chr_2q	1	3	1	0.0531	0.0229	0.0026
DEL_maj-broad_chr_3p	0	131	380	1	1	0.9948
DEL_maj-broad_chr_3p	1	0	2	1	0	0.0052
DEL_maj-broad_chr_4p	0	123	369	0.2016	0.9389	0.966
DEL_maj-broad_chr_4p	1	8	13	0.2016	0.0611	0.034
DEL_maj-broad_chr_4q	0	125	371	0.3959	0.9542	0.9712
DEL_maj-broad_chr_4q	1	6	11	0.3959	0.0458	0.0288
DEL_maj-broad_chr_5p	0	129	381	0.1618	0.9847	0.9974
DEL_maj-broad_chr_5p	1	2	1	0.1618	0.0153	0.0026
DEL_maj-broad_chr_5q	0	129	380	0.2704	0.9847	0.9948
DEL_maj-broad_chr_5q	1	2	2	0.2704	0.0153	0.0052
DEL_maj-broad_chr_6p	0	130	375	0.6863	0.9924	0.9817
DEL_maj-broad_chr_6p	1	1	7	0.6863	0.0076	0.0183
DEL_maj-broad_chr_6q	0	110	343	0.0834	0.8397	0.8979
DEL_maj-broad_chr_6q	1	21	39	0.0834	0.1603	0.1021
DEL_maj-broad_chr_7p	0	126	381	0.0049	0.9618	0.9974
DEL_maj-broad_chr_7p	1	5	1	0.0049	0.0382	0.0026
DEL_maj-broad_chr_7q	0	130	380	1	0.9924	0.9948
DEL_maj-broad_chr_7q	1	1	2	1	0.0076	0.0052
DEL_maj-broad_chr_8p	0	97	326	0.005	0.7405	0.8534
DEL_maj-broad_chr_8p	1	34	56	0.005	0.2595	0.1466
DEL_maj-broad_chr_8q	0	121	367	0.101	0.9237	0.9607
DEL_maj-broad_chr_8q	1	10	15	0.101	0.0763	0.0393
DEL_maj-broad_chr_9p	0	128	380	0.1082	0.9771	0.9948
DEL_maj-broad_chr_9p	1	3	2	0.1082	0.0229	0.0052
DEL_maj-broad_chr_9q	0	131	381	1	1	0.9974
DEL_maj-broad_chr_9q	1	0	1	1	0	0.0026
DEL_maj-call_chr_13q	0	0	258	0	0	0.6754
DEL_maj-call_chr_13q	1	131	124	0	1	0.3246
DEL_maj-call_chr_14q	0	95	313	0.0241	0.7252	0.8194
DEL_maj-call_chr_14q	1	36	69	0.0241	0.2748	0.1806
DEL_maj-call_chr_16q	0	78	308	0	0.5954	0.8063
DEL_maj-call_chr_16q	1	53	74	0	0.4046	0.1937
DEL_maj-call_chr_17p	0	108	356	0.0008	0.8244	0.9319
DEL_maj-call_chr_17p	1	23	26	0.0008	0.1756	0.0681
DEL_maj-call_chr_1p	0	87	305	0.0027	0.6641	0.7984
DEL_maj-call_chr_1p	1	44	77	0.0027	0.3359	0.2016
DEL_maj-focal_CDKN2C	0	106	354	0.0004	0.8092	0.9267
DEL_maj-focal_CDKN2C	1	25	28	0.0004	0.1908	0.0733
DEL_maj-focal_CYLD	0	83	314	0	0.6336	0.822
DEL_maj-focal_CYLD	1	48	68	0	0.3664	0.178
DEL_maj-focal_FAF1	0	108	358	0.0003	0.8244	0.9372
DEL_maj-focal_FAF1	1	23	24	0.0003	0.1756	0.0628
DEL_maj-focal_FAM46C	0	101	311	0.3088	0.771	0.8141
DEL_maj-focal_FAM46C	1	30	71	0.3088	0.229	0.1859
DEL_maj-focal_RB1	0	5	261	0	0.0382	0.6832
DEL_maj-focal_RB1	1	126	121	0	0.9618	0.3168
DEL_maj-focal_TP53	0	113	356	0.0187	0.8626	0.9319
DEL_maj-focal_TP53	1	18	26	0.0187	0.1374	0.0681
DEL_maj-focal_TRAF3	0	103	326	0.0768	0.7863	0.8534
DEL_maj-focal_TRAF3	1	28	56	0.0768	0.2137	0.1466
FISH_Amp_1q	0	7	263	0	0.0588	0.8245
FISH_Amp_1q	1	112	56	0	0.9412	0.1755
FISH_DEL_13	0	11	226	0	0.0917	0.6667
FISH_DEL_13	1	109	113	0	0.9083	0.3333
FISH_Del_17p	0	105	316	0.053	0.8333	0.9003
FISH_Del_17p	1	21	35	0.053	0.1667	0.0997
FISH_Del_1p36	0	84	274	0.0004	0.7636	0.9073
FISH_Del_1p36	1	26	28	0.0004	0.2364	0.0927
FISH_Hyperdiploidy	0	69	155	0.0168	0.6571	0.5219
FISH_Hyperdiploidy	1	36	142	0.0168	0.3429	0.4781
FISH_T_11_14	0	110	230	0.0002	0.9167	0.7641
FISH_T_11_14	1	10	71	0.0002	0.0833	0.2359
FISH_T_14_16	0	106	312	0.0001	0.876	0.9781
FISH_T_14_16	1	15	7	0.0001	0.124	0.0219
FISH_T_14_20	0	116	305	0.1002	0.9667	0.9903
FISH_T_14_20	1	4	3	0.1002	0.0333	0.0097
FISH_T_4_14	0	83	318	0	0.6587	0.8712
FISH_T_4_14	1	43	47	0	0.3413	0.1288
FISH_T_6_14	0	120	298	1	0.9917	0.9933
FISH_T_6_14	1	1	2	1	0.0083	0.0067
HB_m_105	0	57	237	0.0003	0.4385	0.6204
HB_m_105	1	73	145	0.0003	0.5615	0.3796
HD_chr_11	0	108	174	0	0.8244	0.4555
HD_chr_11	1	23	208	0	0.1756	0.5445
HD_chr_15	0	91	182	0	0.6947	0.4764
HD_chr_15	1	40	200	0	0.3053	0.5236
HD_chr_19	0	85	162	0	0.6489	0.4241
HD_chr_19	1	46	220	0	0.3511	0.5759
HD_chr_21	0	110	275	0.0069	0.8397	0.7199
HD_chr_21	1	21	107	0.0069	0.1603	0.2801
HD_chr_3	0	91	204	0.0015	0.6947	0.534
HD_chr_3	1	40	178	0.0015	0.3053	0.466
HD_chr_5	0	95	207	0.0002	0.7252	0.5419
HD_chr_5	1	36	175	0.0002	0.2748	0.4581
HD_chr_7	0	94	250	0.1975	0.7176	0.6545
HD_chr_7	1	37	132	0.1975	0.2824	0.3455
HD_chr_9	0	73	165	0.0148	0.5573	0.4319
HD_chr_9	1	58	217	0.0148	0.4427	0.5681
HyperDiploidy	0	72	146	0.001	0.5496	0.3822
HyperDiploidy	1	59	236	0.001	0.4504	0.6178
IG_ISOTYPE	BJ	15	63	0.1329	0.12	0.1721
IG_ISOTYPE	IgA	33	65	0.1329	0.264	0.1776
IG_ISOTYPE	IgA/BJ	0	1	0.1329	0	0.0027
IG_ISOTYPE	IgA+BJ	1	0	0.1329	0.008	0
IG_ISOTYPE	IgD	1	3	0.1329	0.008	0.0082
IG_ISOTYPE	IgG	74	232	0.1329	0.592	0.6339
IG_ISOTYPE	IgM	1	2	0.1329	0.008	0.0055
IG_ISOTYPE_BJ	0	110	303	0.2024	0.88	0.8279
IG_ISOTYPE_BJ	1	15	63	0.2024	0.12	0.1721
IG_ISOTYPE_IgA	0	92	301	0.0512	0.736	0.8224
IG_ISOTYPE_IgA	1	33	65	0.0512	0.264	0.1776
IG_ISOTYPE_IgA/BJ	0	125	365	1	1	0.9973
IG_ISOTYPE_IgA/BJ	1	0	1	1	0	0.0027
IG_ISOTYPE_IgA+BJ	0	124	366	0.2546	0.992	1
IG_ISOTYPE_IgA+BJ	1	1	0	0.2546	0.008	0
IG_ISOTYPE_IgD	0	124	363	1	0.992	0.9918
IG_ISOTYPE_IgD	1	1	3	1	0.008	0.0082
IG_ISOTYPE_IgG	0	51	134	0.4544	0.408	0.3661
IG_ISOTYPE_IgG	1	74	232	0.4544	0.592	0.6339
IG_ISOTYPE_IgM	0	124	364	1	0.992	0.9945
IG_ISOTYPE_IgM	1	1	2	1	0.008	0.0055
ISS	1	38	154	0.027	0.2969	0.4074
ISS	2	49	142	0.027	0.3828	0.3757
ISS	3	41	82	0.027	0.3203	0.2169
LDH_UL	0	46	162	0.143	0.5055	0.5956
LDH_UL	1	45	110	0.143	0.4945	0.4044
LIGHT_CHAIN	kappa	22	59	0.8379	0.6471	0.6146
LIGHT_CHAIN	lambda	12	37	0.8379	0.3529	0.3854
LIGHT_CHAIN_kappa	0	12	37	0.8379	0.3529	0.3854
LIGHT_CHAIN_kappa	1	22	59	0.8379	0.6471	0.6146
LIGHT_CHAIN_lambda	0	22	59	0.8379	0.6471	0.6146
LIGHT_CHAIN_lambda	1	12	37	0.8379	0.3529	0.3854
MAINTENANCE_TERAPHY	BORTEZOMIB	4	4	0.1208	0.0506	0.0148
MAINTENANCE_TERAPHY	CORTISONE	14	48	0.1208	0.1772	0.1778
MAINTENANCE_TERAPHY	KR	1	0	0.1208	0.0127	0
MAINTENANCE_TERAPHY	LENA	60	216	0.1208	0.7595	0.8
MAINTENANCE_TERAPHY	TALIDOMIDE	0	2	0.1208	0	0.0074
MAINTENANCE_TERAPHY_BORTEZOMIB	0	75	266	0.0813	0.9494	0.9852
MAINTENANCE_TERAPHY_BORTEZOMIB	1	4	4	0.0813	0.0506	0.0148
MAINTENANCE_TERAPHY_CORTISONE	0	65	222	1	0.8228	0.8222
MAINTENANCE_TERAPHY_CORTISONE	1	14	48	1	0.1772	0.1778
MAINTENANCE_TERAPHY_KR	0	78	270	0.2264	0.9873	1
MAINTENANCE_TERAPHY_KR	1	1	0	0.2264	0.0127	0
MAINTENANCE_TERAPHY_LENA	0	19	54	0.4351	0.2405	0.2
MAINTENANCE_TERAPHY_LENA	1	60	216	0.4351	0.7595	0.8
MAINTENANCE_TERAPHY_TALIDOMIDE	0	79	268	1	1	0.9926
MAINTENANCE_TERAPHY_TALIDOMIDE	1	0	2	1	0	0.0074
MAINTENANCE_YES_NO	0	28	71	0.2855	0.2617	0.2088
MAINTENANCE_YES_NO	1	79	269	0.2855	0.7383	0.7912
MM_risk_1	1q&13+	131	0	0	1	0
MM_risk_1	other	0	382	0	0	1
MM_risk_1_1q&13+	0	0	382	0	0	1
MM_risk_1_1q&13+	1	131	0	0	1	0
MM_risk_1_other	0	131	0	0	1	0
MM_risk_1_other	1	0	382	0	0	1
NUMBERS_TX_FRONT_LINE	0	42	116	0.5713	0.3717	0.3231
NUMBERS_TX_FRONT_LINE	double	38	138	0.5713	0.3363	0.3844
NUMBERS_TX_FRONT_LINE	single	33	105	0.5713	0.292	0.2925
NUMBERS_TX_FRONT_LINE_0	0	71	243	0.3614	0.6283	0.6769
NUMBERS_TX_FRONT_LINE_0	1	42	116	0.3614	0.3717	0.3231
NUMBERS_TX_FRONT_LINE_double	0	75	221	0.3743	0.6637	0.6156
NUMBERS_TX_FRONT_LINE_double	1	38	138	0.3743	0.3363	0.3844
NUMBERS_TX_FRONT_LINE_single	0	80	254	1	0.708	0.7075
NUMBERS_TX_FRONT_LINE_single	1	33	105	1	0.292	0.2925
OLD_0_1	0	117	353	0.4588	0.9	0.9241
OLD_0_1	1	13	29	0.4588	0.1	0.0759
PC_M_60	0	50	161	0.4007	0.4065	0.4522
PC_M_60	1	73	195	0.4007	0.5935	0.5478
PLT_m_150	0	101	341	0.0016	0.7769	0.895
PLT_m_150	1	29	40	0.0016	0.2231	0.105
PROTOCOL	AMB	15	49	0.2428	0.1145	0.1283
PROTOCOL	BO2005	16	54	0.2428	0.1221	0.1414
PROTOCOL	DARA	1	0	0.2428	0.0076	0
PROTOCOL	EMN02	95	275	0.2428	0.7252	0.7199
PROTOCOL	FORTE	2	3	0.2428	0.0153	0.0079
PROTOCOL	FP-EMN02	1	1	0.2428	0.0076	0.0026
PROTOCOL	FP - BO2005	1	0	0.2428	0.0076	0
PROTOCOL_AMB	0	116	333	0.7605	0.8855	0.8717
PROTOCOL_AMB	1	15	49	0.7605	0.1145	0.1283
PROTOCOL_BO2005	0	115	328	0.6594	0.8779	0.8586
PROTOCOL_BO2005	1	16	54	0.6594	0.1221	0.1414
PROTOCOL_DARA	0	130	382	0.2554	0.9924	1
PROTOCOL_DARA	1	1	0	0.2554	0.0076	0
PROTOCOL_EMN02	0	36	107	1	0.2748	0.2801
PROTOCOL_EMN02	1	95	275	1	0.7252	0.7199
PROTOCOL_FORTE	0	129	379	0.6059	0.9847	0.9921
PROTOCOL_FORTE	1	2	3	0.6059	0.0153	0.0079
PROTOCOL_FP - BO2005	0	130	382	0.2554	0.9924	1
PROTOCOL_FP - BO2005	1	1	0	0.2554	0.0076	0
PROTOCOL_FP-EMN02	0	130	381	0.4459	0.9924	0.9974
PROTOCOL_FP-EMN02	1	1	1	0.4459	0.0076	0.0026
R_ISS	1	6	58	0	0.0571	0.2021
R_ISS	2	72	197	0	0.6857	0.6864
R_ISS	3	27	32	0	0.2571	0.1115
RANGE_LDH	##	0	1	0.3002	0	0.0714
RANGE_LDH	0-450	0	1	0.3002	0	0.0714
RANGE_LDH	120-220	0	2	0.3002	0	0.1429
RANGE_LDH	150-450	0	1	0.3002	0	0.0714
RANGE_LDH	230-460	4	5	0.3002	0.3636	0.3571
RANGE_LDH	230-480	3	0	0.3002	0.2727	0
RANGE_LDH	230-500	1	0	0.3002	0.0909	0
RANGE_LDH	240-480	2	1	0.3002	0.1818	0.0714
RANGE_LDH	250-450	1	1	0.3002	0.0909	0.0714
RANGE_LDH	70-190	0	2	0.3002	0	0.1429
RANGE_LDH_##	0	11	13	1	1	0.9286
RANGE_LDH_##	1	0	1	1	0	0.0714
RANGE_LDH_0-450	0	11	13	1	1	0.9286
RANGE_LDH_0-450	1	0	1	1	0	0.0714
RANGE_LDH_120-220	0	11	12	0.4867	1	0.8571
RANGE_LDH_120-220	1	0	2	0.4867	0	0.1429
RANGE_LDH_150-450	0	11	13	1	1	0.9286
RANGE_LDH_150-450	1	0	1	1	0	0.0714
RANGE_LDH_230-460	0	7	9	1	0.6364	0.6429
RANGE_LDH_230-460	1	4	5	1	0.3636	0.3571
RANGE_LDH_230-480	0	8	14	0.0717	0.7273	1
RANGE_LDH_230-480	1	3	0	0.0717	0.2727	0
RANGE_LDH_230-500	0	10	14	0.44	0.9091	1
RANGE_LDH_230-500	1	1	0	0.44	0.0909	0
RANGE_LDH_240-480	0	9	13	0.5648	0.8182	0.9286
RANGE_LDH_240-480	1	2	1	0.5648	0.1818	0.0714
RANGE_LDH_250-450	0	10	13	1	0.9091	0.9286
RANGE_LDH_250-450	1	1	1	1	0.0909	0.0714
RANGE_LDH_70-190	0	11	12	0.4867	1	0.8571
RANGE_LDH_70-190	1	0	2	0.4867	0	0.1429
SEX	F	70	141	0.001	0.5344	0.3691
SEX	M	61	241	0.001	0.4656	0.6309
SEX_F	0	61	241	0.001	0.4656	0.6309
SEX_F	1	70	141	0.001	0.5344	0.3691
SEX_M	0	70	141	0.001	0.5344	0.3691
SEX_M	1	61	241	0.001	0.4656	0.6309
STAGING_DS	1A	1	2	0.5055	0.0769	0.1176
STAGING_DS	2A	1	5	0.5055	0.0769	0.2941
STAGING_DS	3A	8	7	0.5055	0.6154	0.4118
STAGING_DS	IA	0	1	0.5055	0	0.0588
STAGING_DS	IIB	1	0	0.5055	0.0769	0
STAGING_DS	IIIA	2	2	0.5055	0.1538	0.1176
STAGING_DS_1A	0	12	15	1	0.9231	0.8824
STAGING_DS_1A	1	1	2	1	0.0769	0.1176
STAGING_DS_2A	0	12	12	0.1961	0.9231	0.7059
STAGING_DS_2A	1	1	5	0.1961	0.0769	0.2941
STAGING_DS_3A	0	5	10	0.4621	0.3846	0.5882
STAGING_DS_3A	1	8	7	0.4621	0.6154	0.4118
STAGING_DS_IA	0	13	16	1	1	0.9412
STAGING_DS_IA	1	0	1	1	0	0.0588
STAGING_DS_IIB	0	12	17	0.4333	0.9231	1
STAGING_DS_IIB	1	1	0	0.4333	0.0769	0
STAGING_DS_IIIA	0	11	15	1	0.8462	0.8824
STAGING_DS_IIIA	1	2	2	1	0.1538	0.1176
TX_I_LINE_1_0	0	42	116	0.3614	0.3717	0.3231
TX_I_LINE_1_0	1	71	243	0.3614	0.6283	0.6769

## Sheet: risk2_NUM_vars
variable	p.val	mean_1q/13	mean_other	n_1q/13	n_other	NAs_1q/13	NAs_other
PROTOCOLLO_EMN02	0.1526	4539.312	4448.08571428571	125	245	45	98
AGE	0.5883	56.9176470588235	57.4766081871345	170	342	0	1
OLD_0_1	0.0423	0.0470588235294118	0.0994152046783626	170	342	0	1
TRANSLOCATION	0.4642	0.521739130434783	0.483394833948339	138	271	32	72
FISH_T_4_14	0.1814	0.150602409638554	0.2	166	325	4	18
FISH_T_6_14	0.9977	0.00709219858156028	0.00714285714285714	141	280	29	63
FISH_T_11_14	0.0098	0.26241134751773	0.157142857142857	141	280	29	63
FISH_T_14_16	0.8541	0.0472972972972973	0.0513698630136986	148	292	22	51
FISH_T_14_20	0.786	0.013986013986014	0.0175438596491228	143	285	27	58
FISH_DEL_13	0	0.666666666666667	0.394822006472492	150	309	20	34
FISH_Del_17p	0.6358	0.127388535031847	0.1125	157	320	13	23
FISH_Del_1p36	0.1808	0.1	0.147058823529412	140	272	30	71
FISH_Amp_1q	0.125	0.333333333333333	0.40893470790378	147	291	23	52
FISH_Hyperdiploidy	0.0063	0.35	0.49236641221374	140	262	30	81
B2M	0.3664	4.93115756502994	4.73517941147858	165	340	5	3
ALBUMIN	0.0394	3.84136094138757	3.71100896004863	169	335	1	8
CREATININE	0.3212	1.30629411605524	1.11775810929115	170	339	0	4
HB	0.8903	10.9694117837688	10.9366081762041	170	342	0	1
HB_m_105	0.7594	0.435294117647059	0.421052631578947	170	342	0	1
PLT	0.7347	234.435294117647	234.269794721408	170	341	0	2
PLT_m_150	0.7937	0.129411764705882	0.13782991202346	170	341	0	2
PC_M_60	0.4929	0.5375	0.570532915360502	160	319	10	24
LDH	0.2463	346.975	364.333333333333	160	318	10	25
LDH_UL	0.4769	0.452380952380952	0.413502109704641	126	237	44	106
ISS	0.5498	1.89156626506024	1.85	166	340	4	3
R_ISS	0.4072	1.95384615384615	2.00381679389313	130	262	40	81
CALCIUM	0.8347	9.5375	9.58071428571429	40	84	130	259
PROG_I_EVENT	0.9098	0.611764705882353	0.616959064327485	170	342	0	1
TTP_I_MONTHS	0.2685	34.0480769230769	30.914691943128	104	211	66	132
PFS_I_EVENT	0.7581	0.647058823529412	0.660818713450292	170	342	0	1
PFS_I_MONTHS	0.5352	43.2058823529412	41.8888888888889	170	342	0	1
TX_I_LINE_1_0	0.1048	0.714285714285714	0.639871382636656	161	311	9	32
FRONT_LINE_INDUCTION_CONTINUATIVE	0.2262	0.267080745341615	0.321311475409836	161	305	9	38
MAINTENANCE_YES_NO	0.2628	0.809210526315789	0.76271186440678	152	295	18	48
CONSOLIDATION_YES_NO	0.4462	0.473684210526316	0.435810810810811	152	296	18	47
THERAPY_II_LINE_1_0	0.0017	0.954545454545455	0.811428571428571	88	175	82	168
TX_SECOND_LINE	0.9404	0.25	0.245714285714286	88	175	82	168
PROG_II_EVENT	0.664	0.534653465346535	0.507853403141361	101	191	69	152
PFS_II_EVENT	0.8812	0.693069306930693	0.701570680628272	101	191	69	152
PFS_II_MONTHS	0.6368	17.039603960396	17.1526315789474	101	190	69	153
SECOND_PFS_MONTHS	0.0898	51.6435643564356	46.5210526315789	101	190	69	153
OS_EVENT	0.3219	0.335294117647059	0.380116959064327	170	342	0	1
OS_MONTHS	0.3213	60.4058823529412	57.3654970760234	170	342	0	1
HDcount	0.1288	3.04705882352941	3.55685131195335	170	343	0	0
MM_group_num	0	2	2.23615160349854	170	343	0	0
MM_risk_2	0	#N/A	#N/A	170	343	0	0
Project_1q_13_Classificator_UPN	0	#N/A	#N/A	170	343	0	0

## Sheet: risk2_CAT_vars
variable	type	1q/13	other	p.value	1q/13_perc	other_perc
PROTOCOL	AMB	21	43	0.9575	0.1235	0.1254
PROTOCOL	BO2005	21	49	0.9575	0.1235	0.1429
PROTOCOL	DARA	0	1	0.9575	0	0.0029
PROTOCOL	EMN02	125	245	0.9575	0.7353	0.7143
PROTOCOL	FORTE	2	3	0.9575	0.0118	0.0087
PROTOCOL	FP-EMN02	1	1	0.9575	0.0059	0.0029
PROTOCOL	FP - BO2005	0	1	0.9575	0	0.0029
OLD_0_1	0	162	308	0.0417	0.9529	0.9006
OLD_0_1	1	8	34	0.0417	0.0471	0.0994
SEX	F	72	139	0.7039	0.4235	0.4052
SEX	M	98	204	0.7039	0.5765	0.5948
FISH_T_4_14	0	141	260	0.2176	0.8494	0.8
FISH_T_4_14	1	25	65	0.2176	0.1506	0.2
FISH_T_6_14	0	140	278	1	0.9929	0.9929
FISH_T_6_14	1	1	2	1	0.0071	0.0071
FISH_T_11_14	0	104	236	0.0126	0.7376	0.8429
FISH_T_11_14	1	37	44	0.0126	0.2624	0.1571
FISH_T_14_16	0	141	277	1	0.9527	0.9486
FISH_T_14_16	1	7	15	1	0.0473	0.0514
FISH_T_14_20	0	141	280	1	0.986	0.9825
FISH_T_14_20	1	2	5	1	0.014	0.0175
FISH_DEL_13	0	50	187	0	0.3333	0.6052
FISH_DEL_13	1	100	122	0	0.6667	0.3948
FISH_Del_17p	0	137	284	0.6514	0.8726	0.8875
FISH_Del_17p	1	20	36	0.6514	0.1274	0.1125
FISH_Del_1p36	0	126	232	0.218	0.9	0.8529
FISH_Del_1p36	1	14	40	0.218	0.1	0.1471
FISH_Amp_1q	0	98	172	0.1452	0.6667	0.5911
FISH_Amp_1q	1	49	119	0.1452	0.3333	0.4089
FISH_Hyperdiploidy	0	91	133	0.0063	0.65	0.5076
FISH_Hyperdiploidy	1	49	129	0.0063	0.35	0.4924
HB_m_105	0	96	198	0.7764	0.5647	0.5789
HB_m_105	1	74	144	0.7764	0.4353	0.4211
PLT_m_150	0	148	294	0.8909	0.8706	0.8622
PLT_m_150	1	22	47	0.8909	0.1294	0.1378
PC_M_60	0	74	137	0.4964	0.4625	0.4295
PC_M_60	1	86	182	0.4964	0.5375	0.5705
LDH_UL	0	69	139	0.5046	0.5476	0.5865
LDH_UL	1	57	98	0.5046	0.4524	0.4135
RANGE_LDH	##	1	0	0.4342	0.25	0
RANGE_LDH	0-450	0	1	0.4342	0	0.0476
RANGE_LDH	120-220	1	1	0.4342	0.25	0.0476
RANGE_LDH	150-450	0	1	0.4342	0	0.0476
RANGE_LDH	230-460	1	8	0.4342	0.25	0.381
RANGE_LDH	230-480	0	3	0.4342	0	0.1429
RANGE_LDH	230-500	0	1	0.4342	0	0.0476
RANGE_LDH	240-480	1	2	0.4342	0.25	0.0952
RANGE_LDH	250-450	0	2	0.4342	0	0.0952
RANGE_LDH	70-190	0	2	0.4342	0	0.0952
ISS	1	59	133	0.721	0.3554	0.3912
ISS	2	66	125	0.721	0.3976	0.3676
ISS	3	41	82	0.721	0.247	0.2412
R_ISS	1	23	41	0.7051	0.1769	0.1565
R_ISS	2	90	179	0.7051	0.6923	0.6832
R_ISS	3	17	42	0.7051	0.1308	0.1603
STAGING_DS	1A	0	3	0.6712	0	0.125
STAGING_DS	2A	1	5	0.6712	0.1667	0.2083
STAGING_DS	3A	3	12	0.6712	0.5	0.5
STAGING_DS	IA	0	1	0.6712	0	0.0417
STAGING_DS	IIB	0	1	0.6712	0	0.0417
STAGING_DS	IIIA	2	2	0.6712	0.3333	0.0833
IG_ISOTYPE	BJ	31	47	0.102	0.1962	0.1411
IG_ISOTYPE	IgA	33	65	0.102	0.2089	0.1952
IG_ISOTYPE	IgA/BJ	0	1	0.102	0	0.003
IG_ISOTYPE	IgA+BJ	0	1	0.102	0	0.003
IG_ISOTYPE	IgD	3	1	0.102	0.019	0.003
IG_ISOTYPE	IgG	89	217	0.102	0.5633	0.6517
IG_ISOTYPE	IgM	2	1	0.102	0.0127	0.003
LIGHT_CHAIN	kappa	21	60	0.0836	0.5122	0.6742
LIGHT_CHAIN	lambda	20	29	0.0836	0.4878	0.3258
TX_I_LINE_1_0	0	46	112	0.1227	0.2857	0.3601
TX_I_LINE_1_0	1	115	199	0.1227	0.7143	0.6399
NUMBERS_TX_FRONT_LINE	0	46	112	0.0813	0.2857	0.3601
NUMBERS_TX_FRONT_LINE	double	71	105	0.0813	0.441	0.3376
NUMBERS_TX_FRONT_LINE	single	44	94	0.0813	0.2733	0.3023
MAINTENANCE_YES_NO	0	29	70	0.2812	0.1908	0.2373
MAINTENANCE_YES_NO	1	123	225	0.2812	0.8092	0.7627
MAINTENANCE_TERAPHY	BORTEZOMIB	2	6	0.9715	0.0163	0.0265
MAINTENANCE_TERAPHY	CORTISONE	22	40	0.9715	0.1789	0.177
MAINTENANCE_TERAPHY	KR	0	1	0.9715	0	0.0044
MAINTENANCE_TERAPHY	LENA	98	178	0.9715	0.7967	0.7876
MAINTENANCE_TERAPHY	TALIDOMIDE	1	1	0.9715	0.0081	0.0044
CONSOLIDATION_YES_NO	0	80	167	0.4829	0.5263	0.5642
CONSOLIDATION_YES_NO	1	72	129	0.4829	0.4737	0.4358
AMP_maj-broad_chr_1p	0	166	336	0.7583	0.9765	0.9796
AMP_maj-broad_chr_1p	1	4	7	0.7583	0.0235	0.0204
AMP_maj-broad_chr_1q	0	126	230	0.1049	0.7412	0.6706
AMP_maj-broad_chr_1q	1	44	113	0.1049	0.2588	0.3294
AMP_maj-broad_chr_2p	0	165	326	0.3593	0.9706	0.9504
AMP_maj-broad_chr_2p	1	5	17	0.3593	0.0294	0.0496
AMP_maj-broad_chr_2q	0	169	332	0.1157	0.9941	0.9679
AMP_maj-broad_chr_2q	1	1	11	0.1157	0.0059	0.0321
AMP_maj-broad_chr_3p	0	120	216	0.0941	0.7059	0.6297
AMP_maj-broad_chr_3p	1	50	127	0.0941	0.2941	0.3703
AMP_maj-broad_chr_3q	0	112	203	0.1495	0.6588	0.5918
AMP_maj-broad_chr_3q	1	58	140	0.1495	0.3412	0.4082
AMP_maj-broad_chr_4p	0	159	327	0.4051	0.9353	0.9534
AMP_maj-broad_chr_4p	1	11	16	0.4051	0.0647	0.0466
AMP_maj-broad_chr_4q	0	159	321	1	0.9353	0.9359
AMP_maj-broad_chr_4q	1	11	22	1	0.0647	0.0641
AMP_maj-broad_chr_5p	0	119	195	0.004	0.7	0.5685
AMP_maj-broad_chr_5p	1	51	148	0.004	0.3	0.4315
AMP_maj-broad_chr_5q	0	121	201	0.0065	0.7118	0.586
AMP_maj-broad_chr_5q	1	49	142	0.0065	0.2882	0.414
AMP_maj-broad_chr_6p	0	150	298	0.7782	0.8824	0.8688
AMP_maj-broad_chr_6p	1	20	45	0.7782	0.1176	0.1312
AMP_maj-broad_chr_6q	0	165	322	0.1389	0.9706	0.9388
AMP_maj-broad_chr_6q	1	5	21	0.1389	0.0294	0.0612
AMP_maj-broad_chr_7p	0	127	240	0.2989	0.7471	0.6997
AMP_maj-broad_chr_7p	1	43	103	0.2989	0.2529	0.3003
AMP_maj-broad_chr_7q	0	128	235	0.1225	0.7529	0.6851
AMP_maj-broad_chr_7q	1	42	108	0.1225	0.2471	0.3149
AMP_maj-broad_chr_8p	0	167	338	0.7239	0.9824	0.9854
AMP_maj-broad_chr_8p	1	3	5	0.7239	0.0176	0.0146
AMP_maj-broad_chr_8q	0	165	326	0.3593	0.9706	0.9504
AMP_maj-broad_chr_8q	1	5	17	0.3593	0.0294	0.0496
AMP_maj-broad_chr_9p	0	105	180	0.0481	0.6176	0.5248
AMP_maj-broad_chr_9p	1	65	163	0.0481	0.3824	0.4752
AMP_maj-broad_chr_9q	0	101	177	0.1095	0.5941	0.516
AMP_maj-broad_chr_9q	1	69	166	0.1095	0.4059	0.484
AMP_maj-broad_chr_10p	0	168	341	0.6026	0.9882	0.9942
AMP_maj-broad_chr_10p	1	2	2	0.6026	0.0118	0.0058
AMP_maj-broad_chr_10q	0	167	339	0.69	0.9824	0.9883
AMP_maj-broad_chr_10q	1	3	4	0.69	0.0176	0.0117
AMP_maj-broad_chr_11p	0	120	214	0.0765	0.7059	0.6239
AMP_maj-broad_chr_11p	1	50	129	0.0765	0.2941	0.3761
AMP_maj-broad_chr_11q	0	107	193	0.1546	0.6294	0.5627
AMP_maj-broad_chr_11q	1	63	150	0.1546	0.3706	0.4373
AMP_maj-broad_chr_12p	0	168	342	0.2562	0.9882	0.9971
AMP_maj-broad_chr_12p	1	2	1	0.2562	0.0118	0.0029
AMP_maj-broad_chr_12q	0	169	342	0.5534	0.9941	0.9971
AMP_maj-broad_chr_12q	1	1	1	0.5534	0.0059	0.0029
AMP_maj-broad_chr_13q	0	169	343	0.3314	0.9941	1
AMP_maj-broad_chr_13q	1	1	0	0.3314	0.0059	0
AMP_maj-broad_chr_14q	0	170	341	1	1	0.9942
AMP_maj-broad_chr_14q	1	0	2	1	0	0.0058
AMP_maj-broad_chr_15q	0	102	186	0.2208	0.6	0.5423
AMP_maj-broad_chr_15q	1	68	157	0.2208	0.4	0.4577
AMP_maj-broad_chr_16p	0	166	337	0.7368	0.9765	0.9825
AMP_maj-broad_chr_16p	1	4	6	0.7368	0.0235	0.0175
AMP_maj-broad_chr_16q	0	165	338	0.3112	0.9706	0.9854
AMP_maj-broad_chr_16q	1	5	5	0.3112	0.0294	0.0146
AMP_maj-broad_chr_17p	0	162	319	0.3407	0.9529	0.93
AMP_maj-broad_chr_17p	1	8	24	0.3407	0.0471	0.07
AMP_maj-broad_chr_17q	0	160	315	0.4739	0.9412	0.9184
AMP_maj-broad_chr_17q	1	10	28	0.4739	0.0588	0.0816
AMP_maj-broad_chr_18p	0	152	309	0.8767	0.8941	0.9009
AMP_maj-broad_chr_18p	1	18	34	0.8767	0.1059	0.0991
AMP_maj-broad_chr_18q	0	152	307	1	0.8941	0.895
AMP_maj-broad_chr_18q	1	18	36	1	0.1059	0.105
AMP_maj-broad_chr_19p	0	93	167	0.2228	0.5471	0.4869
AMP_maj-broad_chr_19p	1	77	176	0.2228	0.4529	0.5131
AMP_maj-broad_chr_19q	0	109	183	0.023	0.6412	0.5335
AMP_maj-broad_chr_19q	1	61	160	0.023	0.3588	0.4665
AMP_maj-broad_chr_20p	0	164	333	0.7885	0.9647	0.9708
AMP_maj-broad_chr_20p	1	6	10	0.7885	0.0353	0.0292
AMP_maj-broad_chr_20q	0	164	332	0.7998	0.9647	0.9679
AMP_maj-broad_chr_20q	1	6	11	0.7998	0.0353	0.0321
AMP_maj-broad_chr_21q	0	130	267	0.7375	0.7647	0.7784
AMP_maj-broad_chr_21q	1	40	76	0.7375	0.2353	0.2216
AMP_maj-broad_chr_22q	0	167	338	0.7239	0.9824	0.9854
AMP_maj-broad_chr_22q	1	3	5	0.7239	0.0176	0.0146
DEL_maj-broad_chr_1p	0	160	317	0.583	0.9412	0.9242
DEL_maj-broad_chr_1p	1	10	26	0.583	0.0588	0.0758
DEL_maj-broad_chr_1q	0	169	341	1	0.9941	0.9942
DEL_maj-broad_chr_1q	1	1	2	1	0.0059	0.0058
DEL_maj-broad_chr_2p	0	170	341	1	1	0.9942
DEL_maj-broad_chr_2p	1	0	2	1	0	0.0058
DEL_maj-broad_chr_2q	0	170	339	0.3072	1	0.9883
DEL_maj-broad_chr_2q	1	0	4	0.3072	0	0.0117
DEL_maj-broad_chr_3p	0	168	343	0.1094	0.9882	1
DEL_maj-broad_chr_3p	1	2	0	0.1094	0.0118	0
DEL_maj-broad_chr_4p	0	163	329	1	0.9588	0.9592
DEL_maj-broad_chr_4p	1	7	14	1	0.0412	0.0408
DEL_maj-broad_chr_4q	0	163	333	0.6008	0.9588	0.9708
DEL_maj-broad_chr_4q	1	7	10	0.6008	0.0412	0.0292
DEL_maj-broad_chr_5p	0	169	341	1	0.9941	0.9942
DEL_maj-broad_chr_5p	1	1	2	1	0.0059	0.0058
DEL_maj-broad_chr_5q	0	168	341	0.6026	0.9882	0.9942
DEL_maj-broad_chr_5q	1	2	2	0.6026	0.0118	0.0058
DEL_maj-broad_chr_6p	0	167	338	0.7239	0.9824	0.9854
DEL_maj-broad_chr_6p	1	3	5	0.7239	0.0176	0.0146
DEL_maj-broad_chr_6q	0	152	301	0.6625	0.8941	0.8776
DEL_maj-broad_chr_6q	1	18	42	0.6625	0.1059	0.1224
DEL_maj-broad_chr_7p	0	169	338	0.6689	0.9941	0.9854
DEL_maj-broad_chr_7p	1	1	5	0.6689	0.0059	0.0146
DEL_maj-broad_chr_7q	0	168	342	0.2562	0.9882	0.9971
DEL_maj-broad_chr_7q	1	2	1	0.2562	0.0118	0.0029
DEL_maj-broad_chr_8p	0	134	289	0.1395	0.7882	0.8426
DEL_maj-broad_chr_8p	1	36	54	0.1395	0.2118	0.1574
DEL_maj-broad_chr_8q	0	156	332	0.0165	0.9176	0.9679
DEL_maj-broad_chr_8q	1	14	11	0.0165	0.0824	0.0321
DEL_maj-broad_chr_9p	0	168	340	0.6682	0.9882	0.9913
DEL_maj-broad_chr_9p	1	2	3	0.6682	0.0118	0.0087
DEL_maj-broad_chr_9q	0	169	343	0.3314	0.9941	1
DEL_maj-broad_chr_9q	1	1	0	0.3314	0.0059	0
DEL_maj-broad_chr_10p	0	163	335	0.2737	0.9588	0.9767
DEL_maj-broad_chr_10p	1	7	8	0.2737	0.0412	0.0233
DEL_maj-broad_chr_10q	0	167	339	0.69	0.9824	0.9883
DEL_maj-broad_chr_10q	1	3	4	0.69	0.0176	0.0117
DEL_maj-broad_chr_11p	0	169	340	1	0.9941	0.9913
DEL_maj-broad_chr_11p	1	1	3	1	0.0059	0.0087
DEL_maj-broad_chr_11q	0	170	337	0.185	1	0.9825
DEL_maj-broad_chr_11q	1	0	6	0.185	0	0.0175
DEL_maj-broad_chr_12p	0	155	320	0.3775	0.9118	0.9329
DEL_maj-broad_chr_12p	1	15	23	0.3775	0.0882	0.0671
DEL_maj-broad_chr_12q	0	167	328	0.2009	0.9824	0.9563
DEL_maj-broad_chr_12q	1	3	15	0.2009	0.0176	0.0437
DEL_maj-broad_chr_13q	0	61	227	0	0.3588	0.6618
DEL_maj-broad_chr_13q	1	109	116	0	0.6412	0.3382
DEL_maj-broad_chr_14q	0	118	306	0	0.6941	0.8921
DEL_maj-broad_chr_14q	1	52	37	0	0.3059	0.1079
DEL_maj-broad_chr_16p	0	160	327	0.5301	0.9412	0.9534
DEL_maj-broad_chr_16p	1	10	16	0.5301	0.0588	0.0466
DEL_maj-broad_chr_16q	0	135	271	1	0.7941	0.7901
DEL_maj-broad_chr_16q	1	35	72	1	0.2059	0.2099
DEL_maj-broad_chr_17p	0	156	322	0.36	0.9176	0.9388
DEL_maj-broad_chr_17p	1	14	21	0.36	0.0824	0.0612
DEL_maj-broad_chr_17q	0	168	340	0.6682	0.9882	0.9913
DEL_maj-broad_chr_17q	1	2	3	0.6682	0.0118	0.0087
DEL_maj-broad_chr_18p	0	160	324	0.842	0.9412	0.9446
DEL_maj-broad_chr_18p	1	10	19	0.842	0.0588	0.0554
DEL_maj-broad_chr_18q	0	161	330	0.4886	0.9471	0.9621
DEL_maj-broad_chr_18q	1	9	13	0.4886	0.0529	0.0379
DEL_maj-broad_chr_19q	0	169	343	0.3314	0.9941	1
DEL_maj-broad_chr_19q	1	1	0	0.3314	0.0059	0
DEL_maj-broad_chr_20p	0	153	323	0.1025	0.9	0.9417
DEL_maj-broad_chr_20p	1	17	20	0.1025	0.1	0.0583
DEL_maj-broad_chr_20q	0	163	332	0.6153	0.9588	0.9679
DEL_maj-broad_chr_20q	1	7	11	0.6153	0.0412	0.0321
DEL_maj-broad_chr_21q	0	168	341	0.6026	0.9882	0.9942
DEL_maj-broad_chr_21q	1	2	2	0.6026	0.0118	0.0058
DEL_maj-broad_chr_22q	0	144	303	0.2638	0.8471	0.8834
DEL_maj-broad_chr_22q	1	26	40	0.2638	0.1529	0.1166
AMP_maj-focal_MCL1	0	125	215	0.0171	0.7353	0.6268
AMP_maj-focal_MCL1	1	45	128	0.0171	0.2647	0.3732
AMP_maj-focal_CKS1B	0	127	217	0.0096	0.7471	0.6327
AMP_maj-focal_CKS1B	1	43	126	0.0096	0.2529	0.3673
AMP_maj-focal_ANP32E	0	125	215	0.0171	0.7353	0.6268
AMP_maj-focal_ANP32E	1	45	128	0.0171	0.2647	0.3732
AMP_maj-focal_MYC	0	155	302	0.3668	0.9118	0.8805
AMP_maj-focal_MYC	1	15	41	0.3668	0.0882	0.1195
DEL_maj-focal_FAM46C	0	131	281	0.1964	0.7706	0.8192
DEL_maj-focal_FAM46C	1	39	62	0.1964	0.2294	0.1808
DEL_maj-focal_CDKN2C	0	155	305	0.5378	0.9118	0.8892
DEL_maj-focal_CDKN2C	1	15	38	0.5378	0.0882	0.1108
DEL_maj-focal_FAF1	0	157	309	0.5157	0.9235	0.9009
DEL_maj-focal_FAF1	1	13	34	0.5157	0.0765	0.0991
DEL_maj-focal_RB1	0	49	217	0	0.2882	0.6327
DEL_maj-focal_RB1	1	121	126	0	0.7118	0.3673
DEL_maj-focal_TRAF3	0	125	304	0	0.7353	0.8863
DEL_maj-focal_TRAF3	1	45	39	0	0.2647	0.1137
DEL_maj-focal_CYLD	0	134	263	0.6541	0.7882	0.7668
DEL_maj-focal_CYLD	1	36	80	0.6541	0.2118	0.2332
DEL_maj-focal_TP53	0	152	317	0.3146	0.8941	0.9242
DEL_maj-focal_TP53	1	18	26	0.3146	0.1059	0.0758
AMP_maj-call_chr_1q	0	124	212	0.0136	0.7294	0.6181
AMP_maj-call_chr_1q	1	46	131	0.0136	0.2706	0.3819
AMP_maj-call_chr_8q	0	155	301	0.2967	0.9118	0.8776
AMP_maj-call_chr_8q	1	15	42	0.2967	0.0882	0.1224
DEL_maj-call_chr_17p	0	152	312	0.6326	0.8941	0.9096
DEL_maj-call_chr_17p	1	18	31	0.6326	0.1059	0.0904
DEL_maj-call_chr_1p	0	128	264	0.7404	0.7529	0.7697
DEL_maj-call_chr_1p	1	42	79	0.7404	0.2471	0.2303
DEL_maj-call_chr_13q	0	46	212	0	0.2706	0.6181
DEL_maj-call_chr_13q	1	124	131	0	0.7294	0.3819
DEL_maj-call_chr_14q	0	114	294	0	0.6706	0.8571
DEL_maj-call_chr_14q	1	56	49	0	0.3294	0.1429
DEL_maj-call_chr_16q	0	129	257	0.829	0.7588	0.7493
DEL_maj-call_chr_16q	1	41	86	0.829	0.2412	0.2507
HD_chr_3	0	110	185	0.0228	0.6471	0.5394
HD_chr_3	1	60	158	0.0228	0.3529	0.4606
HD_chr_5	0	115	187	0.0056	0.6765	0.5452
HD_chr_5	1	55	156	0.0056	0.3235	0.4548
HD_chr_7	0	121	223	0.1945	0.7118	0.6501
HD_chr_7	1	49	120	0.1945	0.2882	0.3499
HD_chr_9	0	83	155	0.4529	0.4882	0.4519
HD_chr_9	1	87	188	0.4529	0.5118	0.5481
HD_chr_11	0	103	179	0.0742	0.6059	0.5219
HD_chr_11	1	67	164	0.0742	0.3941	0.4781
HD_chr_15	0	97	176	0.2235	0.5706	0.5131
HD_chr_15	1	73	167	0.2235	0.4294	0.4869
HD_chr_19	0	90	157	0.1339	0.5294	0.4577
HD_chr_19	1	80	186	0.1339	0.4706	0.5423
HD_chr_21	0	123	262	0.3308	0.7235	0.7638
HD_chr_21	1	47	81	0.3308	0.2765	0.2362
HyperDiploidy	0	80	138	0.155	0.4706	0.4023
HyperDiploidy	1	90	205	0.155	0.5294	0.5977
MM_risk_2	1q/13	170	0	0	1	0
MM_risk_2	other	0	343	0	0	1
PROTOCOL_AMB	0	149	300	1	0.8765	0.8746
PROTOCOL_AMB	1	21	43	1	0.1235	0.1254
PROTOCOL_BO2005	0	149	294	0.5872	0.8765	0.8571
PROTOCOL_BO2005	1	21	49	0.5872	0.1235	0.1429
PROTOCOL_DARA	0	170	342	1	1	0.9971
PROTOCOL_DARA	1	0	1	1	0	0.0029
PROTOCOL_EMN02	0	45	98	0.676	0.2647	0.2857
PROTOCOL_EMN02	1	125	245	0.676	0.7353	0.7143
PROTOCOL_FORTE	0	168	340	0.6682	0.9882	0.9913
PROTOCOL_FORTE	1	2	3	0.6682	0.0118	0.0087
PROTOCOL_FP - BO2005	0	170	342	1	1	0.9971
PROTOCOL_FP - BO2005	1	0	1	1	0	0.0029
PROTOCOL_FP-EMN02	0	169	342	0.5534	0.9941	0.9971
PROTOCOL_FP-EMN02	1	1	1	0.5534	0.0059	0.0029
SEX_F	0	98	204	0.7039	0.5765	0.5948
SEX_F	1	72	139	0.7039	0.4235	0.4052
SEX_M	0	72	139	0.7039	0.4235	0.4052
SEX_M	1	98	204	0.7039	0.5765	0.5948
RANGE_LDH_##	0	3	21	0.16	0.75	1
RANGE_LDH_##	1	1	0	0.16	0.25	0
RANGE_LDH_0-450	0	4	20	1	1	0.9524
RANGE_LDH_0-450	1	0	1	1	0	0.0476
RANGE_LDH_70-190	0	4	19	1	1	0.9048
RANGE_LDH_70-190	1	0	2	1	0	0.0952
RANGE_LDH_120-220	0	3	20	0.3	0.75	0.9524
RANGE_LDH_120-220	1	1	1	0.3	0.25	0.0476
RANGE_LDH_150-450	0	4	20	1	1	0.9524
RANGE_LDH_150-450	1	0	1	1	0	0.0476
RANGE_LDH_230-460	0	3	13	1	0.75	0.619
RANGE_LDH_230-460	1	1	8	1	0.25	0.381
RANGE_LDH_230-480	0	4	18	1	1	0.8571
RANGE_LDH_230-480	1	0	3	1	0	0.1429
RANGE_LDH_230-500	0	4	20	1	1	0.9524
RANGE_LDH_230-500	1	0	1	1	0	0.0476
RANGE_LDH_240-480	0	3	19	0.4217	0.75	0.9048
RANGE_LDH_240-480	1	1	2	0.4217	0.25	0.0952
RANGE_LDH_250-450	0	4	19	1	1	0.9048
RANGE_LDH_250-450	1	0	2	1	0	0.0952
STAGING_DS_1A	0	6	21	1	1	0.875
STAGING_DS_1A	1	0	3	1	0	0.125
STAGING_DS_2A	0	5	19	1	0.8333	0.7917
STAGING_DS_2A	1	1	5	1	0.1667	0.2083
STAGING_DS_3A	0	3	12	1	0.5	0.5
STAGING_DS_3A	1	3	12	1	0.5	0.5
STAGING_DS_IA	0	6	23	1	1	0.9583
STAGING_DS_IA	1	0	1	1	0	0.0417
STAGING_DS_IIB	0	6	23	1	1	0.9583
STAGING_DS_IIB	1	0	1	1	0	0.0417
STAGING_DS_IIIA	0	4	22	0.1691	0.6667	0.9167
STAGING_DS_IIIA	1	2	2	0.1691	0.3333	0.0833
IG_ISOTYPE_BJ	0	127	286	0.1456	0.8038	0.8589
IG_ISOTYPE_BJ	1	31	47	0.1456	0.1962	0.1411
IG_ISOTYPE_IgA	0	125	268	0.7185	0.7911	0.8048
IG_ISOTYPE_IgA	1	33	65	0.7185	0.2089	0.1952
IG_ISOTYPE_IgA/BJ	0	158	332	1	1	0.997
IG_ISOTYPE_IgA/BJ	1	0	1	1	0	0.003
IG_ISOTYPE_IgA+BJ	0	158	332	1	1	0.997
IG_ISOTYPE_IgA+BJ	1	0	1	1	0	0.003
IG_ISOTYPE_IgD	0	155	332	0.1002	0.981	0.997
IG_ISOTYPE_IgD	1	3	1	0.1002	0.019	0.003
IG_ISOTYPE_IgG	0	69	116	0.0726	0.4367	0.3483
IG_ISOTYPE_IgG	1	89	217	0.0726	0.5633	0.6517
IG_ISOTYPE_IgM	0	156	332	0.2435	0.9873	0.997
IG_ISOTYPE_IgM	1	2	1	0.2435	0.0127	0.003
LIGHT_CHAIN_kappa	0	20	29	0.0836	0.4878	0.3258
LIGHT_CHAIN_kappa	1	21	60	0.0836	0.5122	0.6742
LIGHT_CHAIN_lambda	0	21	60	0.0836	0.5122	0.6742
LIGHT_CHAIN_lambda	1	20	29	0.0836	0.4878	0.3258
NUMBERS_TX_FRONT_LINE_0	0	115	199	0.1227	0.7143	0.6399
NUMBERS_TX_FRONT_LINE_0	1	46	112	0.1227	0.2857	0.3601
NUMBERS_TX_FRONT_LINE_double	0	90	206	0.0348	0.559	0.6624
NUMBERS_TX_FRONT_LINE_double	1	71	105	0.0348	0.441	0.3376
NUMBERS_TX_FRONT_LINE_single	0	117	217	0.5242	0.7267	0.6977
NUMBERS_TX_FRONT_LINE_single	1	44	94	0.5242	0.2733	0.3023
MAINTENANCE_TERAPHY_BORTEZOMIB	0	121	220	0.7176	0.9837	0.9735
MAINTENANCE_TERAPHY_BORTEZOMIB	1	2	6	0.7176	0.0163	0.0265
MAINTENANCE_TERAPHY_CORTISONE	0	101	186	1	0.8211	0.823
MAINTENANCE_TERAPHY_CORTISONE	1	22	40	1	0.1789	0.177
MAINTENANCE_TERAPHY_KR	0	123	225	1	1	0.9956
MAINTENANCE_TERAPHY_KR	1	0	1	1	0	0.0044
MAINTENANCE_TERAPHY_LENA	0	25	48	0.891	0.2033	0.2124
MAINTENANCE_TERAPHY_LENA	1	98	178	0.891	0.7967	0.7876
MAINTENANCE_TERAPHY_TALIDOMIDE	0	122	225	1	0.9919	0.9956
MAINTENANCE_TERAPHY_TALIDOMIDE	1	1	1	1	0.0081	0.0044
MM_risk_2_1q/13	0	0	343	0	0	1
MM_risk_2_1q/13	1	170	0	0	1	0
MM_risk_2_other	0	170	0	0	1	0
MM_risk_2_other	1	0	343	0	0	1

## Sheet: risk3_NUM_vars
variable	p.val	mean_1q&13-	mean_other	n_1q&13-	n_other	NAs_1q&13-	NAs_other
PROTOCOLLO_EMN02	0.8784	4473.73333333333	4482.43181818182	150	220	62	81
AGE	0.2116	57.7594339622642	56.96	212	300	0	1
OLD_0_1	0.2387	0.0990566037735849	0.07	212	300	0	1
TRANSLOCATION	2e-04	0.376623376623377	0.568627450980392	154	255	58	46
FISH_T_4_14	6e-04	0.110552763819095	0.232876712328767	199	292	13	9
FISH_T_6_14	0.8761	0.00628930817610063	0.00763358778625954	159	262	53	39
FISH_T_11_14	0.4136	0.2125	0.18007662835249	160	261	52	40
FISH_T_14_16	1e-04	0	0.0817843866171004	171	269	41	32
FISH_T_14_20	0.1846	0.00606060606060606	0.0228136882129278	165	263	47	38
FISH_DEL_13	0	0.0687830687830688	0.774074074074074	189	270	23	31
FISH_Del_17p	0.0245	0.077319587628866	0.144876325088339	194	283	18	18
FISH_Del_1p36	0.0309	0.0864197530864197	0.16	162	250	50	51
FISH_Amp_1q	0	0.0406976744186047	0.605263157894737	172	266	40	35
FISH_Hyperdiploidy	0	0.592356687898089	0.346938775510204	157	245	55	56
B2M	0.0126	4.26439622721413	5.1861774674514	212	293	0	8
ALBUMIN	0.116	3.80514493336382	3.71957238890397	207	297	5	4
CREATININE	0.408	1.08654028056332	1.24741610597393	211	298	1	3
HB	3e-04	11.2883018749934	10.7066666733463	212	300	0	1
HB_m_105	5e-04	0.334905660377358	0.49	212	300	0	1
PLT	1e-04	252.625592417062	221.453333333333	211	300	1	1
PLT_m_150	0.0059	0.0853080568720379	0.17	211	300	1	1
PC_M_60	0.9018	0.556122448979592	0.561837455830389	196	283	16	18
LDH	0.6537	360.177664974619	357.362989323843	197	281	15	20
LDH_UL	0.0436	0.363013698630137	0.470046082949309	146	217	66	84
ISS	0.0035	1.74528301886792	1.94897959183673	212	294	0	7
R_ISS	9e-04	1.87261146496815	2.06382978723404	157	235	55	66
CALCIUM	0.005	9.17679245283019	9.85788732394366	53	71	159	230
PROG_I_EVENT	0.0079	0.547169811320755	0.663333333333333	212	300	0	1
TTP_I_MONTHS	0.0047	36.6120689655172	29.2311557788945	116	199	96	102
PFS_I_EVENT	0.0133	0.594339622641509	0.7	212	300	0	1
PFS_I_MONTHS	2e-04	48.3820754716981	38.0466666666667	212	300	0	1
TX_I_LINE_1_0	0.4629	0.646464646464647	0.678832116788321	198	274	14	27
FRONT_LINE_INDUCTION_CONTINUATIVE	0.7434	0.310880829015544	0.296703296703297	193	273	19	28
MAINTENANCE_YES_NO	0.9338	0.776595744680851	0.77992277992278	188	259	24	42
CONSOLIDATION_YES_NO	0.7511	0.457446808510638	0.442307692307692	188	260	24	41
THERAPY_II_LINE_1_0	0.8061	0.866666666666667	0.855491329479769	90	173	122	128
TX_SECOND_LINE	0.5981	0.266666666666667	0.236994219653179	90	173	122	128
PROG_II_EVENT	0.8504	0.524752475247525	0.513089005235602	101	191	111	110
PFS_II_EVENT	0.2224	0.653465346534653	0.722513089005236	101	191	111	110
PFS_II_MONTHS	0.4285	18.52	16.3769633507853	100	191	112	110
SECOND_PFS_MONTHS	0.0178	53.53	45.5602094240838	100	191	112	110
OS_EVENT	6e-04	0.278301886792453	0.426666666666667	212	300	0	1
OS_MONTHS	0.003	63.5235849056604	54.7366666666667	212	300	0	1
HDcount	0	4.33490566037736	2.72093023255814	212	301	0	0
MM_group_num	0	3	1.56478405315615	212	301	0	0
MM_risk_3	0	#N/A	#N/A	212	301	0	0
Project_1q_13_Classificator_UPN	0	#N/A	#N/A	212	301	0	0

## Sheet: risk3_CAT_vars
variable	type	1q&13-	other	p.value	1q&13-_perc	other_perc
PROTOCOL	AMB	28	36	0.6742	0.1321	0.1196
PROTOCOL	BO2005	33	37	0.6742	0.1557	0.1229
PROTOCOL	DARA	0	1	0.6742	0	0.0033
PROTOCOL	EMN02	150	220	0.6742	0.7075	0.7309
PROTOCOL	FORTE	1	4	0.6742	0.0047	0.0133
PROTOCOL	FP-EMN02	0	2	0.6742	0	0.0066
PROTOCOL	FP - BO2005	0	1	0.6742	0	0.0033
OLD_0_1	0	191	279	0.2552	0.9009	0.93
OLD_0_1	1	21	21	0.2552	0.0991	0.07
SEX	F	69	142	0.001	0.3255	0.4718
SEX	M	143	159	0.001	0.6745	0.5282
FISH_T_4_14	0	177	224	0.0005	0.8894	0.7671
FISH_T_4_14	1	22	68	0.0005	0.1106	0.2329
FISH_T_6_14	0	158	260	1	0.9937	0.9924
FISH_T_6_14	1	1	2	1	0.0063	0.0076
FISH_T_11_14	0	126	214	0.4456	0.7875	0.8199
FISH_T_11_14	1	34	47	0.4456	0.2125	0.1801
FISH_T_14_16	0	171	247	0	1	0.9182
FISH_T_14_16	1	0	22	0	0	0.0818
FISH_T_14_20	0	164	257	0.2573	0.9939	0.9772
FISH_T_14_20	1	1	6	0.2573	0.0061	0.0228
FISH_DEL_13	0	176	61	0	0.9312	0.2259
FISH_DEL_13	1	13	209	0	0.0688	0.7741
FISH_Del_17p	0	179	242	0.0293	0.9227	0.8551
FISH_Del_17p	1	15	41	0.0293	0.0773	0.1449
FISH_Del_1p36	0	148	210	0.036	0.9136	0.84
FISH_Del_1p36	1	14	40	0.036	0.0864	0.16
FISH_Amp_1q	0	165	105	0	0.9593	0.3947
FISH_Amp_1q	1	7	161	0	0.0407	0.6053
FISH_Hyperdiploidy	0	64	160	0	0.4076	0.6531
FISH_Hyperdiploidy	1	93	85	0	0.5924	0.3469
HB_m_105	0	141	153	0.0006	0.6651	0.51
HB_m_105	1	71	147	0.0006	0.3349	0.49
PLT_m_150	0	193	249	0.0057	0.9147	0.83
PLT_m_150	1	18	51	0.0057	0.0853	0.17
PC_M_60	0	87	124	0.9256	0.4439	0.4382
PC_M_60	1	109	159	0.9256	0.5561	0.5618
LDH_UL	0	93	115	0.0514	0.637	0.53
LDH_UL	1	53	102	0.0514	0.363	0.47
ISS	1	95	97	0.0136	0.4481	0.3299
ISS	2	76	115	0.0136	0.3585	0.3912
ISS	3	41	82	0.0136	0.1934	0.2789
R_ISS	1	35	29	0.0041	0.2229	0.1234
R_ISS	2	107	162	0.0041	0.6815	0.6894
R_ISS	3	15	44	0.0041	0.0955	0.1872
STAGING_DS	1A	2	1	0.0788	0.1818	0.0526
STAGING_DS	2A	4	2	0.0788	0.3636	0.1053
STAGING_DS	3A	4	11	0.0788	0.3636	0.5789
STAGING_DS	IA	1	0	0.0788	0.0909	0
STAGING_DS	IIB	0	1	0.0788	0	0.0526
STAGING_DS	IIIA	0	4	0.0788	0	0.2105
IG_ISOTYPE	BJ	32	46	0.0182	0.1538	0.1625
IG_ISOTYPE	IgA	32	66	0.0182	0.1538	0.2332
IG_ISOTYPE	IgA/BJ	1	0	0.0182	0.0048	0
IG_ISOTYPE	IgA+BJ	0	1	0.0182	0	0.0035
IG_ISOTYPE	IgD	0	4	0.0182	0	0.0141
IG_ISOTYPE	IgG	143	163	0.0182	0.6875	0.576
IG_ISOTYPE	IgM	0	3	0.0182	0	0.0106
LIGHT_CHAIN	kappa	38	43	0.2019	0.6909	0.5733
LIGHT_CHAIN	lambda	17	32	0.2019	0.3091	0.4267
TX_I_LINE_1_0	0	70	88	0.4897	0.3535	0.3212
TX_I_LINE_1_0	1	128	186	0.4897	0.6465	0.6788
NUMBERS_TX_FRONT_LINE	0	70	88	0.4202	0.3535	0.3212
NUMBERS_TX_FRONT_LINE	double	67	109	0.4202	0.3384	0.3978
NUMBERS_TX_FRONT_LINE	single	61	77	0.4202	0.3081	0.281
MAINTENANCE_YES_NO	0	42	57	1	0.2234	0.2201
MAINTENANCE_YES_NO	1	146	202	1	0.7766	0.7799
MAINTENANCE_TERAPHY	BORTEZOMIB	2	6	0.8972	0.0136	0.0297
MAINTENANCE_TERAPHY	CORTISONE	26	36	0.8972	0.1769	0.1782
MAINTENANCE_TERAPHY	KR	0	1	0.8972	0	0.005
MAINTENANCE_TERAPHY	LENA	118	158	0.8972	0.8027	0.7822
MAINTENANCE_TERAPHY	TALIDOMIDE	1	1	0.8972	0.0068	0.005
CONSOLIDATION_YES_NO	0	102	145	0.7733	0.5426	0.5577
CONSOLIDATION_YES_NO	1	86	115	0.7733	0.4574	0.4423
AMP_maj-broad_chr_1p	0	212	290	0.0035	1	0.9635
AMP_maj-broad_chr_1p	1	0	11	0.0035	0	0.0365
AMP_maj-broad_chr_1q	0	212	144	0	1	0.4784
AMP_maj-broad_chr_1q	1	0	157	0	0	0.5216
AMP_maj-broad_chr_2p	0	204	287	0.666	0.9623	0.9535
AMP_maj-broad_chr_2p	1	8	14	0.666	0.0377	0.0465
AMP_maj-broad_chr_2q	0	204	297	0.0818	0.9623	0.9867
AMP_maj-broad_chr_2q	1	8	4	0.0818	0.0377	0.0133
AMP_maj-broad_chr_3p	0	110	226	0	0.5189	0.7508
AMP_maj-broad_chr_3p	1	102	75	0	0.4811	0.2492
AMP_maj-broad_chr_3q	0	104	211	0	0.4906	0.701
AMP_maj-broad_chr_3q	1	108	90	0	0.5094	0.299
AMP_maj-broad_chr_4p	0	199	287	0.5479	0.9387	0.9535
AMP_maj-broad_chr_4p	1	13	14	0.5479	0.0613	0.0465
AMP_maj-broad_chr_4q	0	197	283	0.7153	0.9292	0.9402
AMP_maj-broad_chr_4q	1	15	18	0.7153	0.0708	0.0598
AMP_maj-broad_chr_5p	0	96	218	0	0.4528	0.7243
AMP_maj-broad_chr_5p	1	116	83	0	0.5472	0.2757
AMP_maj-broad_chr_5q	0	99	223	0	0.467	0.7409
AMP_maj-broad_chr_5q	1	113	78	0	0.533	0.2591
AMP_maj-broad_chr_6p	0	183	265	0.5913	0.8632	0.8804
AMP_maj-broad_chr_6p	1	29	36	0.5913	0.1368	0.1196
AMP_maj-broad_chr_6q	0	195	292	0.0135	0.9198	0.9701
AMP_maj-broad_chr_6q	1	17	9	0.0135	0.0802	0.0299
AMP_maj-broad_chr_7p	0	138	229	0.0074	0.6509	0.7608
AMP_maj-broad_chr_7p	1	74	72	0.0074	0.3491	0.2392
AMP_maj-broad_chr_7q	0	136	227	0.0077	0.6415	0.7542
AMP_maj-broad_chr_7q	1	76	74	0.0077	0.3585	0.2458
AMP_maj-broad_chr_8p	0	208	297	0.7232	0.9811	0.9867
AMP_maj-broad_chr_8p	1	4	4	0.7232	0.0189	0.0133
AMP_maj-broad_chr_8q	0	204	287	0.666	0.9623	0.9535
AMP_maj-broad_chr_8q	1	8	14	0.666	0.0377	0.0465
AMP_maj-broad_chr_9p	0	90	195	0	0.4245	0.6478
AMP_maj-broad_chr_9p	1	122	106	0	0.5755	0.3522
AMP_maj-broad_chr_9q	0	90	188	0	0.4245	0.6246
AMP_maj-broad_chr_9q	1	122	113	0	0.5755	0.3754
AMP_maj-broad_chr_10p	0	211	298	0.6459	0.9953	0.99
AMP_maj-broad_chr_10p	1	1	3	0.6459	0.0047	0.01
AMP_maj-broad_chr_10q	0	210	296	0.7052	0.9906	0.9834
AMP_maj-broad_chr_10q	1	2	5	0.7052	0.0094	0.0166
AMP_maj-broad_chr_11p	0	98	236	0	0.4623	0.7841
AMP_maj-broad_chr_11p	1	114	65	0	0.5377	0.2159
AMP_maj-broad_chr_11q	0	80	220	0	0.3774	0.7309
AMP_maj-broad_chr_11q	1	132	81	0	0.6226	0.2691
AMP_maj-broad_chr_12p	0	212	298	0.2712	1	0.99
AMP_maj-broad_chr_12p	1	0	3	0.2712	0	0.01
AMP_maj-broad_chr_12q	0	212	299	0.5141	1	0.9934
AMP_maj-broad_chr_12q	1	0	2	0.5141	0	0.0066
AMP_maj-broad_chr_13q	0	212	300	1	1	0.9967
AMP_maj-broad_chr_13q	1	0	1	1	0	0.0033
AMP_maj-broad_chr_14q	0	211	300	1	0.9953	0.9967
AMP_maj-broad_chr_14q	1	1	1	1	0.0047	0.0033
AMP_maj-broad_chr_15q	0	90	198	0	0.4245	0.6578
AMP_maj-broad_chr_15q	1	122	103	0	0.5755	0.3422
AMP_maj-broad_chr_16p	0	207	296	0.7477	0.9764	0.9834
AMP_maj-broad_chr_16p	1	5	5	0.7477	0.0236	0.0166
AMP_maj-broad_chr_16q	0	209	294	0.5349	0.9858	0.9767
AMP_maj-broad_chr_16q	1	3	7	0.5349	0.0142	0.0233
AMP_maj-broad_chr_17p	0	194	287	0.0948	0.9151	0.9535
AMP_maj-broad_chr_17p	1	18	14	0.0948	0.0849	0.0465
AMP_maj-broad_chr_17q	0	192	283	0.1708	0.9057	0.9402
AMP_maj-broad_chr_17q	1	20	18	0.1708	0.0943	0.0598
AMP_maj-broad_chr_18p	0	194	267	0.373	0.9151	0.887
AMP_maj-broad_chr_18p	1	18	34	0.373	0.0849	0.113
AMP_maj-broad_chr_18q	0	195	264	0.1442	0.9198	0.8771
AMP_maj-broad_chr_18q	1	17	37	0.1442	0.0802	0.1229
AMP_maj-broad_chr_19p	0	76	184	0	0.3585	0.6113
AMP_maj-broad_chr_19p	1	136	117	0	0.6415	0.3887
AMP_maj-broad_chr_19q	0	83	209	0	0.3915	0.6944
AMP_maj-broad_chr_19q	1	129	92	0	0.6085	0.3056
AMP_maj-broad_chr_20p	0	204	293	0.6073	0.9623	0.9734
AMP_maj-broad_chr_20p	1	8	8	0.6073	0.0377	0.0266
AMP_maj-broad_chr_20q	0	204	292	0.6261	0.9623	0.9701
AMP_maj-broad_chr_20q	1	8	9	0.6261	0.0377	0.0299
AMP_maj-broad_chr_21q	0	154	243	0.0326	0.7264	0.8073
AMP_maj-broad_chr_21q	1	58	58	0.0326	0.2736	0.1927
AMP_maj-broad_chr_22q	0	208	297	0.7232	0.9811	0.9867
AMP_maj-broad_chr_22q	1	4	4	0.7232	0.0189	0.0133
DEL_maj-broad_chr_1p	0	206	271	0.0015	0.9717	0.9003
DEL_maj-broad_chr_1p	1	6	30	0.0015	0.0283	0.0997
DEL_maj-broad_chr_1q	0	210	300	0.5721	0.9906	0.9967
DEL_maj-broad_chr_1q	1	2	1	0.5721	0.0094	0.0033
DEL_maj-broad_chr_2p	0	211	300	1	0.9953	0.9967
DEL_maj-broad_chr_2p	1	1	1	1	0.0047	0.0033
DEL_maj-broad_chr_2q	0	211	298	0.6459	0.9953	0.99
DEL_maj-broad_chr_2q	1	1	3	0.6459	0.0047	0.01
DEL_maj-broad_chr_3p	0	212	299	0.5141	1	0.9934
DEL_maj-broad_chr_3p	1	0	2	0.5141	0	0.0066
DEL_maj-broad_chr_4p	0	206	286	0.2639	0.9717	0.9502
DEL_maj-broad_chr_4p	1	6	15	0.2639	0.0283	0.0498
DEL_maj-broad_chr_4q	0	208	288	0.1427	0.9811	0.9568
DEL_maj-broad_chr_4q	1	4	13	0.1427	0.0189	0.0432
DEL_maj-broad_chr_5p	0	212	298	0.2712	1	0.99
DEL_maj-broad_chr_5p	1	0	3	0.2712	0	0.01
DEL_maj-broad_chr_5q	0	212	297	0.1462	1	0.9867
DEL_maj-broad_chr_5q	1	0	4	0.1462	0	0.0133
DEL_maj-broad_chr_6p	0	208	297	0.7232	0.9811	0.9867
DEL_maj-broad_chr_6p	1	4	4	0.7232	0.0189	0.0133
DEL_maj-broad_chr_6q	0	191	262	0.33	0.9009	0.8704
DEL_maj-broad_chr_6q	1	21	39	0.33	0.0991	0.1296
DEL_maj-broad_chr_7p	0	212	295	0.0447	1	0.9801
DEL_maj-broad_chr_7p	1	0	6	0.0447	0	0.0199
DEL_maj-broad_chr_7q	0	212	298	0.2712	1	0.99
DEL_maj-broad_chr_7q	1	0	3	0.2712	0	0.01
DEL_maj-broad_chr_8p	0	192	231	0.0001	0.9057	0.7674
DEL_maj-broad_chr_8p	1	20	70	0.0001	0.0943	0.2326
DEL_maj-broad_chr_8q	0	211	277	0	0.9953	0.9203
DEL_maj-broad_chr_8q	1	1	24	0	0.0047	0.0797
DEL_maj-broad_chr_9p	0	212	296	0.0803	1	0.9834
DEL_maj-broad_chr_9p	1	0	5	0.0803	0	0.0166
DEL_maj-broad_chr_9q	0	212	300	1	1	0.9967
DEL_maj-broad_chr_9q	1	0	1	1	0	0.0033
DEL_maj-broad_chr_10p	0	211	287	0.0059	0.9953	0.9535
DEL_maj-broad_chr_10p	1	1	14	0.0059	0.0047	0.0465
DEL_maj-broad_chr_10q	0	211	295	0.2483	0.9953	0.9801
DEL_maj-broad_chr_10q	1	1	6	0.2483	0.0047	0.0199
DEL_maj-broad_chr_11p	0	212	297	0.1462	1	0.9867
DEL_maj-broad_chr_11p	1	0	4	0.1462	0	0.0133
DEL_maj-broad_chr_11q	0	212	295	0.0447	1	0.9801
DEL_maj-broad_chr_11q	1	0	6	0.0447	0	0.0199
DEL_maj-broad_chr_12p	0	204	271	0.0096	0.9623	0.9003
DEL_maj-broad_chr_12p	1	8	30	0.0096	0.0377	0.0997
DEL_maj-broad_chr_12q	0	210	285	0.007	0.9906	0.9468
DEL_maj-broad_chr_12q	1	2	16	0.007	0.0094	0.0532
DEL_maj-broad_chr_13q	0	212	76	0	1	0.2525
DEL_maj-broad_chr_13q	1	0	225	0	0	0.7475
DEL_maj-broad_chr_14q	0	204	220	0	0.9623	0.7309
DEL_maj-broad_chr_14q	1	8	81	0	0.0377	0.2691
DEL_maj-broad_chr_16p	0	210	277	0.0002	0.9906	0.9203
DEL_maj-broad_chr_16p	1	2	24	0.0002	0.0094	0.0797
DEL_maj-broad_chr_16q	0	187	219	0	0.8821	0.7276
DEL_maj-broad_chr_16q	1	25	82	0	0.1179	0.2724
DEL_maj-broad_chr_17p	0	207	271	0.0006	0.9764	0.9003
DEL_maj-broad_chr_17p	1	5	30	0.0006	0.0236	0.0997
DEL_maj-broad_chr_17q	0	211	297	0.6534	0.9953	0.9867
DEL_maj-broad_chr_17q	1	1	4	0.6534	0.0047	0.0133
DEL_maj-broad_chr_18p	0	207	277	0.0063	0.9764	0.9203
DEL_maj-broad_chr_18p	1	5	24	0.0063	0.0236	0.0797
DEL_maj-broad_chr_18q	0	209	282	0.007	0.9858	0.9369
DEL_maj-broad_chr_18q	1	3	19	0.007	0.0142	0.0631
DEL_maj-broad_chr_19q	0	212	300	1	1	0.9967
DEL_maj-broad_chr_19q	1	0	1	1	0	0.0033
DEL_maj-broad_chr_20p	0	210	266	0	0.9906	0.8837
DEL_maj-broad_chr_20p	1	2	35	0	0.0094	0.1163
DEL_maj-broad_chr_20q	0	210	285	0.007	0.9906	0.9468
DEL_maj-broad_chr_20q	1	2	16	0.007	0.0094	0.0532
DEL_maj-broad_chr_21q	0	212	297	0.1462	1	0.9867
DEL_maj-broad_chr_21q	1	0	4	0.1462	0	0.0133
DEL_maj-broad_chr_22q	0	205	242	0	0.967	0.804
DEL_maj-broad_chr_22q	1	7	59	0	0.033	0.196
AMP_maj-focal_MCL1	0	212	128	0	1	0.4252
AMP_maj-focal_MCL1	1	0	173	0	0	0.5748
AMP_maj-focal_CKS1B	0	212	132	0	1	0.4385
AMP_maj-focal_CKS1B	1	0	169	0	0	0.5615
AMP_maj-focal_ANP32E	0	212	128	0	1	0.4252
AMP_maj-focal_ANP32E	1	0	173	0	0	0.5748
AMP_maj-focal_MYC	0	189	268	1	0.8915	0.8904
AMP_maj-focal_MYC	1	23	33	1	0.1085	0.1096
DEL_maj-focal_FAM46C	0	180	232	0.0321	0.8491	0.7708
DEL_maj-focal_FAM46C	1	32	69	0.0321	0.1509	0.2292
DEL_maj-focal_CDKN2C	0	199	261	0.0117	0.9387	0.8671
DEL_maj-focal_CDKN2C	1	13	40	0.0117	0.0613	0.1329
DEL_maj-focal_FAF1	0	201	265	0.0084	0.9481	0.8804
DEL_maj-focal_FAF1	1	11	36	0.0084	0.0519	0.1196
DEL_maj-focal_RB1	0	212	54	0	1	0.1794
DEL_maj-focal_RB1	1	0	247	0	0	0.8206
DEL_maj-focal_TRAF3	0	201	228	0	0.9481	0.7575
DEL_maj-focal_TRAF3	1	11	73	0	0.0519	0.2425
DEL_maj-focal_CYLD	0	180	217	0.0006	0.8491	0.7209
DEL_maj-focal_CYLD	1	32	84	0.0006	0.1509	0.2791
DEL_maj-focal_TP53	0	204	265	0.0011	0.9623	0.8804
DEL_maj-focal_TP53	1	8	36	0.0011	0.0377	0.1196
AMP_maj-call_chr_1q	0	212	124	0	1	0.412
AMP_maj-call_chr_1q	1	0	177	0	0	0.588
AMP_maj-call_chr_8q	0	189	267	1	0.8915	0.887
AMP_maj-call_chr_8q	1	23	34	1	0.1085	0.113
DEL_maj-call_chr_17p	0	204	260	0.0001	0.9623	0.8638
DEL_maj-call_chr_17p	1	8	41	0.0001	0.0377	0.1362
DEL_maj-call_chr_1p	0	177	215	0.0015	0.8349	0.7143
DEL_maj-call_chr_1p	1	35	86	0.0015	0.1651	0.2857
DEL_maj-call_chr_13q	0	212	46	0	1	0.1528
DEL_maj-call_chr_13q	1	0	255	0	0	0.8472
DEL_maj-call_chr_14q	0	199	209	0	0.9387	0.6944
DEL_maj-call_chr_14q	1	13	92	0	0.0613	0.3056
DEL_maj-call_chr_16q	0	179	207	0	0.8443	0.6877
DEL_maj-call_chr_16q	1	33	94	0	0.1557	0.3123
HD_chr_3	0	94	201	0	0.4434	0.6678
HD_chr_3	1	118	100	0	0.5566	0.3322
HD_chr_5	0	92	210	0	0.434	0.6977
HD_chr_5	1	120	91	0	0.566	0.3023
HD_chr_7	0	129	215	0.0132	0.6085	0.7143
HD_chr_7	1	83	86	0.0132	0.3915	0.2857
HD_chr_9	0	82	156	0.004	0.3868	0.5183
HD_chr_9	1	130	145	0.004	0.6132	0.4817
HD_chr_11	0	71	211	0	0.3349	0.701
HD_chr_11	1	141	90	0	0.6651	0.299
HD_chr_15	0	85	188	0	0.4009	0.6246
HD_chr_15	1	127	113	0	0.5991	0.3754
HD_chr_19	0	72	175	0	0.3396	0.5814
HD_chr_19	1	140	126	0	0.6604	0.4186
HD_chr_21	0	152	233	0.148	0.717	0.7741
HD_chr_21	1	60	68	0.148	0.283	0.2259
HyperDiploidy	0	66	152	0	0.3113	0.505
HyperDiploidy	1	146	149	0	0.6887	0.495
MM_risk_3	1q&13-	212	0	0	1	0
MM_risk_3	other	0	301	0	0	1
PROTOCOL_AMB	0	184	265	0.6859	0.8679	0.8804
PROTOCOL_AMB	1	28	36	0.6859	0.1321	0.1196
PROTOCOL_BO2005	0	179	264	0.2985	0.8443	0.8771
PROTOCOL_BO2005	1	33	37	0.2985	0.1557	0.1229
PROTOCOL_DARA	0	212	300	1	1	0.9967
PROTOCOL_DARA	1	0	1	1	0	0.0033
PROTOCOL_EMN02	0	62	81	0.6172	0.2925	0.2691
PROTOCOL_EMN02	1	150	220	0.6172	0.7075	0.7309
PROTOCOL_FORTE	0	211	297	0.6534	0.9953	0.9867
PROTOCOL_FORTE	1	1	4	0.6534	0.0047	0.0133
PROTOCOL_FP - BO2005	0	212	300	1	1	0.9967
PROTOCOL_FP - BO2005	1	0	1	1	0	0.0033
PROTOCOL_FP-EMN02	0	212	299	0.5141	1	0.9934
PROTOCOL_FP-EMN02	1	0	2	0.5141	0	0.0066
SEX_F	0	143	159	0.001	0.6745	0.5282
SEX_F	1	69	142	0.001	0.3255	0.4718
SEX_M	0	69	142	0.001	0.3255	0.4718
SEX_M	1	143	159	0.001	0.6745	0.5282
STAGING_DS_1A	0	9	18	0.5367	0.8182	0.9474
STAGING_DS_1A	1	2	1	0.5367	0.1818	0.0526
STAGING_DS_2A	0	7	17	0.1563	0.6364	0.8947
STAGING_DS_2A	1	4	2	0.1563	0.3636	0.1053
STAGING_DS_3A	0	7	8	0.4497	0.6364	0.4211
STAGING_DS_3A	1	4	11	0.4497	0.3636	0.5789
STAGING_DS_IA	0	10	19	0.3667	0.9091	1
STAGING_DS_IA	1	1	0	0.3667	0.0909	0
STAGING_DS_IIB	0	11	18	1	1	0.9474
STAGING_DS_IIB	1	0	1	1	0	0.0526
STAGING_DS_IIIA	0	11	15	0.2679	1	0.7895
STAGING_DS_IIIA	1	0	4	0.2679	0	0.2105
IG_ISOTYPE_BJ	0	176	237	0.9007	0.8462	0.8375
IG_ISOTYPE_BJ	1	32	46	0.9007	0.1538	0.1625
IG_ISOTYPE_IgA	0	176	217	0.0305	0.8462	0.7668
IG_ISOTYPE_IgA	1	32	66	0.0305	0.1538	0.2332
IG_ISOTYPE_IgA/BJ	0	207	283	0.4236	0.9952	1
IG_ISOTYPE_IgA/BJ	1	1	0	0.4236	0.0048	0
IG_ISOTYPE_IgA+BJ	0	208	282	1	1	0.9965
IG_ISOTYPE_IgA+BJ	1	0	1	1	0	0.0035
IG_ISOTYPE_IgD	0	208	279	0.141	1	0.9859
IG_ISOTYPE_IgD	1	0	4	0.141	0	0.0141
IG_ISOTYPE_IgG	0	65	120	0.0142	0.3125	0.424
IG_ISOTYPE_IgG	1	143	163	0.0142	0.6875	0.576
IG_ISOTYPE_IgM	0	208	280	0.266	1	0.9894
IG_ISOTYPE_IgM	1	0	3	0.266	0	0.0106
LIGHT_CHAIN_kappa	0	17	32	0.2019	0.3091	0.4267
LIGHT_CHAIN_kappa	1	38	43	0.2019	0.6909	0.5733
LIGHT_CHAIN_lambda	0	38	43	0.2019	0.6909	0.5733
LIGHT_CHAIN_lambda	1	17	32	0.2019	0.3091	0.4267
NUMBERS_TX_FRONT_LINE_0	0	128	186	0.4897	0.6465	0.6788
NUMBERS_TX_FRONT_LINE_0	1	70	88	0.4897	0.3535	0.3212
NUMBERS_TX_FRONT_LINE_double	0	131	165	0.2101	0.6616	0.6022
NUMBERS_TX_FRONT_LINE_double	1	67	109	0.2101	0.3384	0.3978
NUMBERS_TX_FRONT_LINE_single	0	137	197	0.5396	0.6919	0.719
NUMBERS_TX_FRONT_LINE_single	1	61	77	0.5396	0.3081	0.281
MAINTENANCE_TERAPHY_BORTEZOMIB	0	145	196	0.4756	0.9864	0.9703
MAINTENANCE_TERAPHY_BORTEZOMIB	1	2	6	0.4756	0.0136	0.0297
MAINTENANCE_TERAPHY_CORTISONE	0	121	166	1	0.8231	0.8218
MAINTENANCE_TERAPHY_CORTISONE	1	26	36	1	0.1769	0.1782
MAINTENANCE_TERAPHY_KR	0	147	201	1	1	0.995
MAINTENANCE_TERAPHY_KR	1	0	1	1	0	0.005
MAINTENANCE_TERAPHY_LENA	0	29	44	0.6904	0.1973	0.2178
MAINTENANCE_TERAPHY_LENA	1	118	158	0.6904	0.8027	0.7822
MAINTENANCE_TERAPHY_TALIDOMIDE	0	146	201	1	0.9932	0.995
MAINTENANCE_TERAPHY_TALIDOMIDE	1	1	1	1	0.0068	0.005
MM_risk_3_1q&13-	0	0	301	0	0	1
MM_risk_3_1q&13-	1	212	0	0	1	0
MM_risk_3_other	0	212	0	0	1	0
MM_risk_3_other	1	0	301	0	0	1
