# Supplementary material for: Multi-dimensional scaling techniques unveiled gain1q&loss13q co-occurrence in Multiple Myeloma patients with specific genomic, transcriptional and adverse clinical features
Source: Nat Commun. 2024 Feb 20;15:1551. doi: 10.1038/s41467-024-45000-z (PMC10879136; doi:10.1038/s41467-024-45000-z)
Supplement: Supplementary file 6 — Supplementary Data 3 [file 41467_2024_45000_MOESM6_ESM.xlsx]

## Sheet: risk1_NUM_vars
variable	p.val	mean_1q&13+	mean_other	n_1q&13+	n_other	NAs_1q&13+	NAs_other
ttcpfs	0.0176	584.818181818182	680.3797856049	187	653	0	0
ttcos	0.0365	777.491978609626	853.906584992343	187	653	0	0
HD.count	0	2.54010695187166	3.71209800918836	187	653	0	0
VISITDY	0.756	-11.7754010695187	-11.2730061349693	187	652	0	1
BA_DAYOFASSESSM	0.2569	-19.4674556213018	-24.4100840336134	169	595	18	58
ECOG_ASSESSMENTDAT	0.8942	-8.94736842105263	-9.77916666666667	133	480	54	173
PN_ASSESSMENTDAT	0.787	-9.81208053691275	-11.910780669145	149	538	38	115
SS_DAYOFVISIT	0.6852	-12.0604026845638	-11.0520446096654	149	538	38	115
ST_ASSESSMENTDAT	0.9494	-18.15625	-20.8646864686469	96	303	91	350
D_IM_COLLECTION_DAY	0.0872	-9.90322580645161	-11.4423963133641	186	651	1	2
D_IM_PROCESSING_DAY	0.1123	-8.93582887700535	-10.5076687116564	187	652	0	1
D_IM_MORPHOLOGY_PERCENT_PC_IN_BM	0.1766	18.5112781954887	17.6116910229645	133	479	54	174
D_IM_FLOWCYT_PCT_PC_IN_BM_LOW	0.037	16.1912751677852	14.4396103896104	149	539	38	114
D_IM_FLOWCYT_PCT_PC_IN_BM_HIGH	0.0345	18.2785234899329	16.2577922077922	149	539	38	114
D_IM_MORPHOLOGY_PERCENT_PC_IN_PB	5e-04	0.591578947368421	0.419768421052632	133	475	54	178
D_IM_FLOWCYT_PCT_PC_IN_PB_LOW	0	0.697604026845638	0.503996275605214	149	537	38	116
D_IM_FLOWCYT_PCT_PC_IN_PB_HIGH	0	0.849953020134228	0.576435754189944	149	537	38	116
D_IM_CD38_PC_PERCENT	0.0583	106.107382550336	100	149	536	38	117
D_IM_CD138_DETECTED	0.0579	0.993288590604027	1	149	538	38	115
D_IM_CD138_PC_PERCENT	0.2401	100	99.6133828996282	148	538	39	115
D_IM_CD45_PC_TYPICAL_DETECTED	0.2226	0.932432432432432	0.899441340782123	148	537	39	116
D_IM_CD45_PC_PERCENT	1	98.6764705882353	98.8101052631579	136	475	51	178
D_IM_CD56_DETECTED	0.5893	0.738255033557047	0.759776536312849	149	537	38	116
D_IM_CD56_PC_PERCENT	0.2547	92.8318584070797	95.2406862745098	113	408	74	245
D_IM_CD13_DETECTED	0.1532	0.203007518796992	0.151260504201681	133	476	54	177
D_IM_CD19_DETECTED	0.4736	0.0526315789473684	0.0766423357664234	76	274	111	379
D_IM_CD20_DETECTED	0.0431	0.0895522388059701	0.158995815899582	134	478	53	175
D_IM_CD27_DETECTED	0.8168	0.407894736842105	0.422794117647059	76	272	111	381
D_IM_CD28_DETECTED	0.8838	0.442622950819672	0.453271028037383	61	214	126	439
D_IM_CD33_DETECTED	0.5155	0.246268656716418	0.219665271966527	134	478	53	175
D_IM_CD52_DETECTED	0.0234	0.208955223880597	0.130252100840336	134	476	53	177
D_IM_CD117_DETECTED	0.0113	0.462585034013605	0.579925650557621	147	538	40	115
D_IM_CD117_PC_PERCENT	2e-04	72.8533333333333	87.4123417721519	75	316	112	337
D_IM_CD319_DETECTED	0.5978	1	0.995283018867924	61	212	126	441
D_IM_fgfr3_char	2e-04	0.276119402985075	0.138655462184874	134	476	53	177
D_IM_FLOWCYT_PCT_ANEUPLOID_POPUL	0.0039	12.9754330708661	17.9577985138004	127	471	60	182
D_IM_DNA_INDEX	0.8439	1.24833333333333	1.20646175675676	60	296	127	357
D_IM_fgfr3_detected	2e-04	0.276119402985075	0.138655462184874	134	476	53	177
D_IM_cd38des	0.5409	3.06417112299465	2.98312883435583	187	652	0	1
D_IM_cd56des	0.1896	5.92513368983957	5.32668711656442	187	652	0	1
D_IM_cd138des	0.0593	3.97860962566845	3.99079754601227	187	652	0	1
D_IM_cd45d	0.9162	6.71122994652406	6.64263803680982	187	652	0	1
D_IM_igh	0.9598	6.36363636363636	6.35276073619632	187	652	0	1
D_IM_igl	0.393	4.36898395721925	4.19631901840491	187	652	0	1
D_IM_lightc	0.169	2.44385026737968	2.32668711656442	187	652	0	1
D_IM_aneupgp	0.0113	1.8740157480315	2.11464968152866	127	471	60	182
D_IM_mrgday	0.0946	-9.94652406417112	-11.5506134969325	187	652	0	1
D_LAB_cbc_abs_neut	0.819	3.90689016169405	3.93834168177316	185	637	2	16
D_LAB_chem_albumin	0.012	35.1966666666667	36.3899845201238	186	646	1	7
D_LAB_chem_bun	0.5404	8.2062	8.14661250521921	139	479	48	174
D_LAB_chem_calcium	0.3304	2.3872580649129	2.39360896358346	186	647	1	6
D_LAB_chem_creatinine	0.0895	113.128194505654	122.445830521023	185	649	2	4
D_LAB_chem_glucose	0.5917	6.04472907534247	6.01726001901141	146	526	41	127
D_LAB_cbc_hemoglobin	0.0157	6.5335732636123	6.77035245147147	187	652	0	1
D_LAB_serum_kappa	0.6306	362.337719222857	981.87075078871	175	620	12	33
D_LAB_chem_ldh	0.209	3.93548295597484	3.40889197416974	159	542	28	111
D_LAB_serum_m_protein	0.2493	3.17384034037841	3.03944053848156	176	629	11	24
D_LAB_cbc_platelet	4e-04	204.657754010695	224.138036809816	187	652	0	1
D_LAB_chem_totprot	0.7227	9.06527027027027	9.06411538461538	148	520	39	133
D_LAB_cbc_wbc	0.9131	6.31610738255034	6.33754646840149	149	538	38	115
D_LAB_serum_iga	0.3319	9.07653286713287	8.56434570858283	143	501	44	152
D_LAB_serum_igg	0.9592	31.5314825174825	31.294874251497	143	501	44	152
D_LAB_serum_igm	0.0321	0.206853472222222	0.504952323232323	144	495	43	158
D_LAB_serum_beta2_microglobulin	0.109	5.337875	4.94323434991974	184	623	3	30
D_LAB_serum_lambda	0.5866	190.507494028736	233.166029673139	174	618	13	35
D_LAB_urine_24hr_m_protein	0.2015	1.84628263424	1.3439938324367	110	376	77	277
D_LAB_urine_24hr_total_protein	0.7856	1.50694526315789	1.58994381355932	95	354	92	299
D_LAB_serum_c_reactive_protein	0.3637	2.00569863013699	3.04747670250896	73	279	114	374
D_QOL_Q1	0.8042	2.36764705882353	2.39876033057851	136	484	51	169
D_QOL_Q2	0.991	2.33823529411765	2.33125	136	480	51	173
D_QOL_Q3	0.4455	1.71323529411765	1.6404958677686	136	484	51	169
D_QOL_Q4	0.7118	1.69852941176471	1.69151138716356	136	483	51	170
D_QOL_Q5	0.3776	1.36764705882353	1.31340206185567	136	485	51	168
D_QOL_Q6	0.4887	2.06617647058824	2.13389121338912	136	478	51	175
D_QOL_Q7	0.2636	2.02985074626866	2.12734864300626	134	479	53	174
D_QOL_Q8	0.8388	1.60583941605839	1.59710743801653	137	484	50	169
D_QOL_Q9	0.2139	2.23529411764706	2.36024844720497	136	483	51	170
D_QOL_Q10	0.9756	2.22962962962963	2.23858921161826	135	482	52	171
D_QOL_Q11	0.9892	1.95588235294118	1.97308488612836	136	483	51	170
D_QOL_Q12	0.9622	1.94852941176471	1.98132780082988	136	482	51	171
D_QOL_Q13	0.6574	1.72262773722628	1.68672199170124	137	482	50	171
D_QOL_Q14	0.6251	1.30656934306569	1.3340206185567	137	485	50	168
D_QOL_Q15	0.1356	1.04411764705882	1.11776859504132	136	484	51	169
D_QOL_Q16	0.0983	1.59124087591241	1.71161825726141	137	482	50	171
D_QOL_Q17	0.4703	1.19852941176471	1.21757322175732	136	478	51	175
D_QOL_Q18	0.6647	2.22794117647059	2.20250521920668	136	479	51	174
D_QOL_Q19	0.2035	2	2.12240663900415	134	482	53	171
D_QOL_Q20	0.82	1.52985074626866	1.52173913043478	134	483	53	170
D_QOL_Q21	0.4325	1.88235294117647	1.81041666666667	136	480	51	173
D_QOL_Q22	0.5679	2.15441176470588	2.0956340956341	136	481	51	172
D_QOL_Q23	0.4551	1.59558823529412	1.65208333333333	136	480	51	173
D_QOL_Q24	0.6385	1.61764705882353	1.62577962577963	136	481	51	172
D_QOL_Q25	0.4508	1.58518518518519	1.53222453222453	135	481	52	172
D_QOL_Q26	0.7723	1.76119402985075	1.81419624217119	134	479	53	174
D_QOL_Q27	0.3101	1.94776119402985	2.05405405405405	134	481	53	172
D_QOL_Q28	0.0236	1.46616541353383	1.65271966527197	133	478	54	175
D_QOL_Q29	0.4895	4.46715328467153	4.57201646090535	137	486	50	167
D_QOL_Q30	0.729	4.7007299270073	4.66255144032922	137	486	50	167
D_QOL_Q31	0.0888	2.18518518518519	2.36808510638298	135	470	52	183
D_QOL_Q32	0.3885	2.22794117647059	2.3312101910828	136	471	51	182
D_QOL_Q33	0.7275	1.78676470588235	1.85106382978723	136	470	51	183
D_QOL_Q34	0.9348	1.66417910447761	1.64194915254237	134	472	53	181
D_QOL_Q35	0.5578	1.36029411764706	1.3927813163482	136	471	51	182
D_QOL_Q36	0.056	1.86153846153846	2.02921348314607	130	445	57	208
D_QOL_Q37	0.9334	1.64444444444444	1.66173361522199	135	473	52	180
D_QOL_Q38	0.7571	1.79259259259259	1.75423728813559	135	472	52	181
D_QOL_Q39	0.3679	1.58088235294118	1.6468085106383	136	470	51	183
D_QOL_Q40	0.3497	1.79259259259259	1.90233545647558	135	471	52	182
D_QOL_Q41	0.6809	1.14179104477612	1.12793176972281	134	469	53	184
D_QOL_Q43	0.5941	1.42857142857143	1.43496801705757	133	469	54	184
D_QOL_Q44	0.5005	1.56390977443609	1.61884368308351	133	467	54	186
D_QOL_Q45	0.3093	1.38345864661654	1.40764331210191	133	471	54	182
D_QOL_Q46	0.9232	1.24812030075188	1.23404255319149	133	470	54	183
D_QOL_Q47	0.4211	1.42537313432836	1.49364406779661	134	472	53	181
D_QOL_Q48	0.8708	2.68382352941176	2.66311300639659	136	469	51	184
D_QOL_Q49	0.7988	1.95555555555556	1.92340425531915	135	470	52	183
D_QOL_Q50	0.9839	2.55147058823529	2.54989384288747	136	471	51	182
D_QOL_QOL_DY	0.7664	-1.36764705882353	-2.67016806722689	136	476	51	177
D_QOL_mPF2	0.8839	1.89705882352941	1.87546391752577	136	485	51	168
D_QOL_PF2	0.8839	70.0980392156603	70.8178694157887	136	485	51	168
D_QOL_mRF2	0.3432	2.04779411764706	2.13278008298755	136	482	51	171
D_QOL_RF2	0.3432	65.0735294117721	62.2406639004066	136	482	51	171
D_QOL_mEF	0.9026	1.8125	1.79434092477557	136	483	51	170
D_QOL_EF	0.9259	72.9166666666882	73.4670355002633	136	482	51	171
D_QOL_mCF	0.551	1.55514705882353	1.52587991718426	136	483	51	170
D_QOL_CF	0.551	81.4950980391765	82.4706694271781	136	483	51	170
D_QOL_mSF	0.4465	1.8544776119403	1.93257261410788	134	482	53	171
D_QOL_SF	0.4465	71.5174129352985	68.9142461964066	134	482	53	171
D_QOL_mMYFP	0.9904	2.39705882353309	2.3779193205949	136	471	51	182
D_QOL_MYFP	0.9904	53.4313725490809	54.0693559802335	136	471	51	182
D_QOL_mMYBI	0.4211	1.42537313432836	1.49364406779661	134	472	53	181
D_QOL_MYBI	0.4211	85.8208955224254	83.5451977401462	134	472	53	181
D_QOL_mQL2	0.8543	4.58394160583942	4.61728395061728	137	486	50	167
D_QOL_QL2	0.8543	59.7323600973248	60.2880658436615	137	486	50	167
D_QOL_mFA	0.8885	2.13017031630219	2.13780068728598	137	485	50	168
D_QOL_FA	0.827	37.949346405125	38.0147227972671	136	483	51	170
D_QOL_mNV	0.4986	1.17518248175182	1.22680412371134	137	485	50	168
D_QOL_NV	0.4986	5.83941605843796	7.56013745709485	137	485	50	168
D_QOL_mPA	0.1577	2.12043795620438	2.24432989690722	137	485	50	168
D_QOL_PA	0.1577	37.3479318734818	41.4776632302309	137	485	50	168
D_QOL_mDY	0.8388	1.60583941605839	1.59710743801653	137	484	50	169
D_QOL_DY	0.8388	20.1946472018686	19.9035812671467	137	484	50	169
D_QOL_mSL	0.9892	1.95588235294118	1.97308488612836	136	483	51	170
D_QOL_SL	0.9892	31.8627450979853	32.436162870882	136	483	51	170
D_QOL_mAP	0.6574	1.72262773722628	1.68672199170124	137	482	50	171
D_QOL_AP	0.6574	24.0875912408175	22.8907330566598	137	482	50	171
D_QOL_mCO	0.0983	1.59124087591241	1.71161825726141	137	482	50	171
D_QOL_CO	0.0983	19.7080291970584	23.7206085753403	137	482	50	171
D_QOL_mDI	0.4703	1.19852941176471	1.21757322175732	136	478	51	175
D_QOL_DI	0.4703	6.61764705879412	7.25244072519665	136	478	51	175
D_QOL_mFI	0.0236	1.46616541353383	1.65271966527197	133	478	54	175
D_QOL_FI	0.0236	15.5388471177368	21.7573221756736	133	478	54	175
D_QOL_mMYDS	0.1848	1.84705882353015	1.92693389592173	136	474	51	179
D_QOL_MYDS	0.1766	28.2352941176757	30.9580979284371	136	472	51	181
D_QOL_mMYSE	0.8291	1.51754493463456	1.53073303863945	136	474	51	179
D_QOL_MYSE	0.8337	17.2514978213801	17.6932671118977	136	473	51	180
D_TRI_CF_OTHERSPECIFYA	0.8744	49.26	50.0393700787402	50	127	137	526
D_TRI_CF_DAYPERFORMED	0.1038	-11.15	-16.0989932885906	180	596	7	57
D_TRI_cf	0.0268	1.03743315508021	1.08588957055215	187	652	0	1
D_TRI_clg	0.2081	1.2112676056338	1.26348547717842	142	482	45	171
CMMC	0	9857.56164383562	4638.91549295775	73	284	114	369
CMMC_RECDY	0.1285	-8.54794520547945	-10.0985915492958	73	284	114	369
D_PT_ic_day	0.0592	-11.1069518716578	-12.9356814701378	187	653	0	0
D_PT_lastdy	0.8755	522.828947368421	531.637305699482	76	193	111	460
D_PT_deathdy	0.4931	580.019230769231	534.553719008264	52	121	135	532
D_PT_DISCREAS	0.2124	2.19736842105263	2.61139896373057	76	193	111	460
D_PT_dthreas	0.9579	1.46153846153846	1.46610169491525	52	118	135	535
D_PT_race	0.1079	1.48993288590604	1.50371747211896	149	538	38	115
D_PT_ethnic	0.4362	1.93959731543624	1.96468401486989	149	538	38	115
IMWG_Risk_Class	0	0.883561643835616	0.566666666666667	146	510	41	143
Prolif_Index	0	3.70665748201638	2.78612606268342	116	398	71	255
UAMS_Ratio	0	0.812652713681897	0.507390296753266	116	398	71	255
Cp_17p13_Call	0.9636	0.114093959731544	0.115456238361266	149	537	38	116
TP53_Funct_Copies	0.7971	1.83916083916084	1.83953033268102	143	511	44	142
FGFR3_NS_Mut_Count	0.0104	0.0699300699300699	0.0194931773879142	143	513	44	140
WHSC1_Tx_Call	0	0.283783783783784	0.0805243445692884	148	534	39	119
All_Cononical_Variants	0	305.965034965035	230.214424951267	143	513	44	140
High_Mut_Burden_ACV	1e-04	0.0769230769230769	0.0155945419103314	143	513	44	140
Non_IG_Variants	0	266.594405594406	189.485380116959	143	513	44	140
High_Mut_Burden_NonIGV	1e-04	0.0769230769230769	0.0155945419103314	143	513	44	140
NS_Non_IG_Variants	0	71.1258741258741	52.3196881091618	143	513	44	140
High_Mut_Burden_NSNonIGV	1e-04	0.0769230769230769	0.0155945419103314	143	513	44	140
R_ISS	0	2.04458598726115	1.80492424242424	157	528	30	125
D_PT_lstalive	0.0153	903.951048951049	995.330769230769	143	520	44	133
D_PT_age	0.2172	63.7112299465241	62.3261868300153	187	653	0	0
D_PT_lvisit	0.027	8.6951871657754	9.58652373660031	187	653	0	0
D_PT_lvisitdy	0.03	763.374331550802	845.598774885146	187	653	0	0
demog_height	0.2045	132.478260869565	134.319314641745	184	642	3	11
demog_weight	0.7582	115.244565217391	114.368992248062	184	645	3	8
D_PT_iss	0.0378	2.01621621621622	1.87898089171975	185	628	2	25
CREATININE	0.0912	113.128194505654	122.379852316985	185	650	2	3
ecog	0.4595	0.977443609022556	0.885416666666667	133	480	54	173
D_PT_therfstn	0.2397	2.94871794871795	3.32124352331606	156	579	31	74
D_PT_therclassn	0.8929	2.32620320855615	2.28177641653905	187	653	0	0
D_PT_maxline	0.0095	1.57219251336898	1.40275650842266	187	653	0	0
sct_bresp	0.8616	0.550561797752809	0.540123456790123	89	324	98	329
sctline	0.0472	1.11224489795918	1.04437869822485	98	338	89	315
presctst	0.7515	99.3673469387755	81.7751479289941	98	338	89	315
prescten	0.5905	249.918367346939	260.627218934911	98	338	89	315
fstsctdy	0.7307	223.897959183673	204.360946745562	98	338	89	315
sct1stf	0.0497	0.908163265306122	0.958579881656805	98	338	89	315
maintstdy	0.9703	317.821428571429	320.075675675676	56	185	131	468
maintendy	0.3127	710.839285714286	785.162162162162	56	185	131	468
maintday	0.3302	393.017857142857	465.086486486486	56	185	131	468
maintflag	0.1571	1.41071428571429	1.51891891891892	56	185	131	468
maint1stf	0.2501	1.42307692307692	1.51396648044693	52	179	135	474
D_PT_pddy	0.3684	556.506172839506	624.132420091324	81	219	106	434
D_PT_pdflag	0.0076	0.46551724137931	0.354368932038835	174	618	13	35
D_PT_ttfpdw	0.3684	79.5008818344568	89.1617742987196	81	219	106	434
D_PT_respdur	0.0695	582.71974522293	655.49569707401	157	581	30	72
D_PT_mmstatus	0.0032	2.72192513368984	2.31852986217458	187	653	0	0
D_PT_mmstatus1	0.6884	2.1283422459893	2.104134762634	187	653	0	0
D_PT_mmstatus2	0.204	2.85074626865672	2.56804733727811	67	169	120	484
D_PT_dresp	0.9402	1.33757961783439	1.3407917383821	157	581	30	72
demog_visitdy	0.6852	-12.0604026845638	-11.0520446096654	149	538	38	115
DEMOG_PATIENTAGE	0.0953	65.5436241610738	63.7081784386617	149	538	38	115
DEMOG_DAYOFBIRTH	0.0988	-24131.027027027	-23466.5910780669	148	538	39	115
MM_group_num	0	1	2.5145482388974	187	653	0	0
MM_risk_1	0	#N/A	#N/A	187	653	0	0
PUBLIC_ID	0	#N/A	#N/A	187	653	0	0

## Sheet: risk1_CAT_vars
variable	type	1q&13+	other	p.value	1q&13+_perc	other_perc
SeqWGS_WHSC1_CALL	0	134	596	0	0.7166	0.9127
SeqWGS_WHSC1_CALL	1	53	57	0	0.2834	0.0873
SeqWGS_CCND1_CALL	0	179	492	0	0.9572	0.7534
SeqWGS_CCND1_CALL	1	8	161	0	0.0428	0.2466
SeqWGS_CCND3_CALL	0	185	642	0.7436	0.9893	0.9832
SeqWGS_CCND3_CALL	1	2	11	0.7436	0.0107	0.0168
SeqWGS_MAF_CALL	0	168	638	0	0.8984	0.977
SeqWGS_MAF_CALL	1	19	15	0	0.1016	0.023
SeqWGS_MAFB_CALL	0	183	646	0.2749	0.9786	0.9893
SeqWGS_MAFB_CALL	1	4	7	0.2749	0.0214	0.0107
SeqWGS_MYC_CALL	0	156	562	0.4097	0.8342	0.8606
SeqWGS_MYC_CALL	1	31	91	0.4097	0.1658	0.1394
SeqWGS_CCND2_CALL	0	185	645	1	0.9893	0.9877
SeqWGS_CCND2_CALL	1	2	8	1	0.0107	0.0123
SeqWGS_MAFA_CALL	0	183	651	0.0245	0.9786	0.9969
SeqWGS_MAFA_CALL	1	4	2	0.0245	0.0214	0.0031
censpfs	0	91	369	0.0667	0.4866	0.5651
censpfs	1	96	284	0.0667	0.5134	0.4349
censos	0	135	532	0.0075	0.7219	0.8147
censos	1	52	121	0.0075	0.2781	0.1853
AMP_maj_broad_chr_1p	0	156	627	0	0.8342	0.9602
AMP_maj_broad_chr_1p	1	31	26	0	0.1658	0.0398
AMP_maj_broad_chr_1q	0	16	557	0	0.0856	0.853
AMP_maj_broad_chr_1q	1	171	96	0	0.9144	0.147
AMP_maj_broad_chr_2p	0	171	604	0.6422	0.9144	0.925
AMP_maj_broad_chr_2p	1	16	49	0.6422	0.0856	0.075
AMP_maj_broad_chr_2q	0	179	613	0.378	0.9572	0.9387
AMP_maj_broad_chr_2q	1	8	40	0.378	0.0428	0.0613
AMP_maj_broad_chr_3p	0	133	383	0.0021	0.7112	0.5865
AMP_maj_broad_chr_3p	1	54	270	0.0021	0.2888	0.4135
AMP_maj_broad_chr_3q	0	124	357	0.0056	0.6631	0.5467
AMP_maj_broad_chr_3q	1	63	296	0.0056	0.3369	0.4533
AMP_maj_broad_chr_4p	0	180	610	0.1642	0.9626	0.9342
AMP_maj_broad_chr_4p	1	7	43	0.1642	0.0374	0.0658
AMP_maj_broad_chr_4q	0	180	605	0.0931	0.9626	0.9265
AMP_maj_broad_chr_4q	1	7	48	0.0931	0.0374	0.0735
AMP_maj_broad_chr_5p	0	128	342	0.0001	0.6845	0.5237
AMP_maj_broad_chr_5p	1	59	311	0.0001	0.3155	0.4763
AMP_maj_broad_chr_5q	0	134	345	0	0.7166	0.5283
AMP_maj_broad_chr_5q	1	53	308	0	0.2834	0.4717
AMP_maj_broad_chr_6p	0	144	534	0.1714	0.7701	0.8178
AMP_maj_broad_chr_6p	1	43	119	0.1714	0.2299	0.1822
AMP_maj_broad_chr_6q	0	170	580	0.5027	0.9091	0.8882
AMP_maj_broad_chr_6q	1	17	73	0.5027	0.0909	0.1118
AMP_maj_broad_chr_7p	0	129	439	0.723	0.6898	0.6723
AMP_maj_broad_chr_7p	1	58	214	0.723	0.3102	0.3277
AMP_maj_broad_chr_7q	0	127	435	0.7917	0.6791	0.6662
AMP_maj_broad_chr_7q	1	60	218	0.7917	0.3209	0.3338
AMP_maj_broad_chr_8p	0	183	638	1	0.9786	0.977
AMP_maj_broad_chr_8p	1	4	15	1	0.0214	0.023
AMP_maj_broad_chr_8q	0	172	624	0.0623	0.9198	0.9556
AMP_maj_broad_chr_8q	1	15	29	0.0623	0.0802	0.0444
AMP_maj_broad_chr_9p	0	112	291	0.0003	0.5989	0.4456
AMP_maj_broad_chr_9p	1	75	362	0.0003	0.4011	0.5544
AMP_maj_broad_chr_9q	0	106	278	0.0008	0.5668	0.4257
AMP_maj_broad_chr_9q	1	81	375	0.0008	0.4332	0.5743
AMP_maj_broad_chr_10p	0	181	639	0.4155	0.9679	0.9786
AMP_maj_broad_chr_10p	1	6	14	0.4155	0.0321	0.0214
AMP_maj_broad_chr_10q	0	179	636	0.2286	0.9572	0.974
AMP_maj_broad_chr_10q	1	8	17	0.2286	0.0428	0.026
AMP_maj_broad_chr_11p	0	159	390	0	0.8503	0.5972
AMP_maj_broad_chr_11p	1	28	263	0	0.1497	0.4028
AMP_maj_broad_chr_11q	0	161	343	0	0.861	0.5253
AMP_maj_broad_chr_11q	1	26	310	0	0.139	0.4747
AMP_maj_broad_chr_12p	0	182	647	0.0742	0.9733	0.9908
AMP_maj_broad_chr_12p	1	5	6	0.0742	0.0267	0.0092
AMP_maj_broad_chr_12q	0	183	648	0.1173	0.9786	0.9923
AMP_maj_broad_chr_12q	1	4	5	0.1173	0.0214	0.0077
AMP_maj_broad_chr_13q	0	187	650	1	1	0.9954
AMP_maj_broad_chr_13q	1	0	3	1	0	0.0046
AMP_maj_broad_chr_14q	0	185	640	0.5416	0.9893	0.9801
AMP_maj_broad_chr_14q	1	2	13	0.5416	0.0107	0.0199
AMP_maj_broad_chr_15q	0	117	305	0.0001	0.6257	0.4671
AMP_maj_broad_chr_15q	1	70	348	0.0001	0.3743	0.5329
AMP_maj_broad_chr_16p	0	187	637	0.0299	1	0.9755
AMP_maj_broad_chr_16p	1	0	16	0.0299	0	0.0245
AMP_maj_broad_chr_16q	0	186	641	0.3175	0.9947	0.9816
AMP_maj_broad_chr_16q	1	1	12	0.3175	0.0053	0.0184
AMP_maj_broad_chr_17p	0	176	603	0.5225	0.9412	0.9234
AMP_maj_broad_chr_17p	1	11	50	0.5225	0.0588	0.0766
AMP_maj_broad_chr_17q	0	172	595	0.7705	0.9198	0.9112
AMP_maj_broad_chr_17q	1	15	58	0.7705	0.0802	0.0888
AMP_maj_broad_chr_18p	0	160	583	0.1936	0.8556	0.8928
AMP_maj_broad_chr_18p	1	27	70	0.1936	0.1444	0.1072
AMP_maj_broad_chr_18q	0	157	582	0.0733	0.8396	0.8913
AMP_maj_broad_chr_18q	1	30	71	0.0733	0.1604	0.1087
AMP_maj_broad_chr_19p	0	105	274	0.0006	0.5615	0.4196
AMP_maj_broad_chr_19p	1	82	379	0.0006	0.4385	0.5804
AMP_maj_broad_chr_19q	0	119	308	0.0001	0.6364	0.4717
AMP_maj_broad_chr_19q	1	68	345	0.0001	0.3636	0.5283
AMP_maj_broad_chr_20p	0	183	634	0.7995	0.9786	0.9709
AMP_maj_broad_chr_20p	1	4	19	0.7995	0.0214	0.0291
AMP_maj_broad_chr_20q	0	182	633	1	0.9733	0.9694
AMP_maj_broad_chr_20q	1	5	20	1	0.0267	0.0306
AMP_maj_broad_chr_21q	0	163	481	0.0001	0.8717	0.7366
AMP_maj_broad_chr_21q	1	24	172	0.0001	0.1283	0.2634
AMP_maj_broad_chr_22q	0	186	646	0.6922	0.9947	0.9893
AMP_maj_broad_chr_22q	1	1	7	0.6922	0.0053	0.0107
DEL_maj_broad_chr_1p	0	179	611	0.3798	0.9572	0.9357
DEL_maj_broad_chr_1p	1	8	42	0.3798	0.0428	0.0643
DEL_maj_broad_chr_1q	0	187	647	0.3474	1	0.9908
DEL_maj_broad_chr_1q	1	0	6	0.3474	0	0.0092
DEL_maj_broad_chr_2p	0	187	650	1	1	0.9954
DEL_maj_broad_chr_2p	1	0	3	1	0	0.0046
DEL_maj_broad_chr_2q	0	184	648	0.3863	0.984	0.9923
DEL_maj_broad_chr_2q	1	3	5	0.3863	0.016	0.0077
DEL_maj_broad_chr_3p	0	184	652	0.0364	0.984	0.9985
DEL_maj_broad_chr_3p	1	3	1	0.0364	0.016	0.0015
DEL_maj_broad_chr_4p	0	175	630	0.0957	0.9358	0.9648
DEL_maj_broad_chr_4p	1	12	23	0.0957	0.0642	0.0352
DEL_maj_broad_chr_4q	0	179	638	0.1994	0.9572	0.977
DEL_maj_broad_chr_4q	1	8	15	0.1994	0.0428	0.023
DEL_maj_broad_chr_5p	0	186	652	0.3959	0.9947	0.9985
DEL_maj_broad_chr_5p	1	1	1	0.3959	0.0053	0.0015
DEL_maj_broad_chr_5q	0	184	650	0.1279	0.984	0.9954
DEL_maj_broad_chr_5q	1	3	3	0.1279	0.016	0.0046
DEL_maj_broad_chr_6p	0	187	647	0.3474	1	0.9908
DEL_maj_broad_chr_6p	1	0	6	0.3474	0	0.0092
DEL_maj_broad_chr_6q	0	159	587	0.0664	0.8503	0.8989
DEL_maj_broad_chr_6q	1	28	66	0.0664	0.1497	0.1011
DEL_maj_broad_chr_7p	0	185	651	0.2161	0.9893	0.9969
DEL_maj_broad_chr_7p	1	2	2	0.2161	0.0107	0.0031
DEL_maj_broad_chr_7q	0	186	653	0.2226	0.9947	1
DEL_maj_broad_chr_7q	1	1	0	0.2226	0.0053	0
DEL_maj_broad_chr_8p	0	140	548	0.0068	0.7487	0.8392
DEL_maj_broad_chr_8p	1	47	105	0.0068	0.2513	0.1608
DEL_maj_broad_chr_8q	0	182	630	0.817	0.9733	0.9648
DEL_maj_broad_chr_8q	1	5	23	0.817	0.0267	0.0352
DEL_maj_broad_chr_9p	0	184	650	0.1279	0.984	0.9954
DEL_maj_broad_chr_9p	1	3	3	0.1279	0.016	0.0046
DEL_maj_broad_chr_9q	0	187	652	1	1	0.9985
DEL_maj_broad_chr_9q	1	0	1	1	0	0.0015
DEL_maj_broad_chr_10p	0	180	646	0.0199	0.9626	0.9893
DEL_maj_broad_chr_10p	1	7	7	0.0199	0.0374	0.0107
DEL_maj_broad_chr_10q	0	185	643	1	0.9893	0.9847
DEL_maj_broad_chr_10q	1	2	10	1	0.0107	0.0153
DEL_maj_broad_chr_11p	0	183	650	0.0473	0.9786	0.9954
DEL_maj_broad_chr_11p	1	4	3	0.0473	0.0214	0.0046
DEL_maj_broad_chr_11q	0	187	652	1	1	0.9985
DEL_maj_broad_chr_11q	1	0	1	1	0	0.0015
DEL_maj_broad_chr_12p	0	169	610	0.1996	0.9037	0.9342
DEL_maj_broad_chr_12p	1	18	43	0.1996	0.0963	0.0658
DEL_maj_broad_chr_12q	0	178	630	0.3924	0.9519	0.9648
DEL_maj_broad_chr_12q	1	9	23	0.3924	0.0481	0.0352
DEL_maj_broad_chr_13q	0	13	472	0	0.0695	0.7228
DEL_maj_broad_chr_13q	1	174	181	0	0.9305	0.2772
DEL_maj_broad_chr_14q	0	148	565	0.0152	0.7914	0.8652
DEL_maj_broad_chr_14q	1	39	88	0.0152	0.2086	0.1348
DEL_maj_broad_chr_16p	0	175	634	0.0442	0.9358	0.9709
DEL_maj_broad_chr_16p	1	12	19	0.0442	0.0642	0.0291
DEL_maj_broad_chr_16q	0	129	548	0	0.6898	0.8392
DEL_maj_broad_chr_16q	1	58	105	0	0.3102	0.1608
DEL_maj_broad_chr_17p	0	175	608	1	0.9358	0.9311
DEL_maj_broad_chr_17p	1	12	45	1	0.0642	0.0689
DEL_maj_broad_chr_17q	0	185	641	0.7463	0.9893	0.9816
DEL_maj_broad_chr_17q	1	2	12	0.7463	0.0107	0.0184
DEL_maj_broad_chr_18p	0	177	631	0.2762	0.9465	0.9663
DEL_maj_broad_chr_18p	1	10	22	0.2762	0.0535	0.0337
DEL_maj_broad_chr_18q	0	183	643	0.5262	0.9786	0.9847
DEL_maj_broad_chr_18q	1	4	10	0.5262	0.0214	0.0153
DEL_maj_broad_chr_19q	0	187	651	1	1	0.9969
DEL_maj_broad_chr_19q	1	0	2	1	0	0.0031
DEL_maj_broad_chr_20p	0	171	607	0.5255	0.9144	0.9296
DEL_maj_broad_chr_20p	1	16	46	0.5255	0.0856	0.0704
DEL_maj_broad_chr_20q	0	183	632	0.6259	0.9786	0.9678
DEL_maj_broad_chr_20q	1	4	21	0.6259	0.0214	0.0322
DEL_maj_broad_chr_21q	0	182	648	0.0491	0.9733	0.9923
DEL_maj_broad_chr_21q	1	5	5	0.0491	0.0267	0.0077
DEL_maj_broad_chr_22q	0	162	588	0.1822	0.8663	0.9005
DEL_maj_broad_chr_22q	1	25	65	0.1822	0.1337	0.0995
AMP_maj_focal_MCL1	0	4	548	0	0.0214	0.8392
AMP_maj_focal_MCL1	1	183	105	0	0.9786	0.1608
AMP_maj_focal_CKS1B	0	8	552	0	0.0428	0.8453
AMP_maj_focal_CKS1B	1	179	101	0	0.9572	0.1547
AMP_maj_focal_ANP32E	0	6	552	0	0.0321	0.8453
AMP_maj_focal_ANP32E	1	181	101	0	0.9679	0.1547
AMP_maj_focal_MYC	0	157	573	0.1777	0.8396	0.8775
AMP_maj_focal_MYC	1	30	80	0.1777	0.1604	0.1225
DEL_maj_focal_FAM46C	0	142	555	0.0056	0.7594	0.8499
DEL_maj_focal_FAM46C	1	45	98	0.0056	0.2406	0.1501
DEL_maj_focal_CDKN2C	0	157	582	0.0733	0.8396	0.8913
DEL_maj_focal_CDKN2C	1	30	71	0.0733	0.1604	0.1087
DEL_maj_focal_FAF1	0	164	590	0.3376	0.877	0.9035
DEL_maj_focal_FAF1	1	23	63	0.3376	0.123	0.0965
DEL_maj_focal_RB1	0	0	449	0	0	0.6876
DEL_maj_focal_RB1	1	187	204	0	1	0.3124
DEL_maj_focal_TRAF3	0	141	553	0.0043	0.754	0.8469
DEL_maj_focal_TRAF3	1	46	100	0.0043	0.246	0.1531
DEL_maj_focal_CYLD	0	127	529	0.0003	0.6791	0.8101
DEL_maj_focal_CYLD	1	60	124	0.0003	0.3209	0.1899
DEL_maj_focal_TP53	0	170	591	1	0.9091	0.9051
DEL_maj_focal_TP53	1	17	62	1	0.0909	0.0949
HD_chr_3	0	121	356	0.0151	0.6471	0.5452
HD_chr_3	1	66	297	0.0151	0.3529	0.4548
HD_chr_5	0	128	340	0.0001	0.6845	0.5207
HD_chr_5	1	59	313	0.0001	0.3155	0.4793
HD_chr_7	0	126	430	0.7264	0.6738	0.6585
HD_chr_7	1	61	223	0.7264	0.3262	0.3415
HD_chr_9	0	105	273	0.0006	0.5615	0.4181
HD_chr_9	1	82	380	0.0006	0.4385	0.5819
HD_chr_11	0	156	341	0	0.8342	0.5222
HD_chr_11	1	31	312	0	0.1658	0.4778
HD_chr_15	0	117	305	0.0001	0.6257	0.4671
HD_chr_15	1	70	348	0.0001	0.3743	0.5329
HD_chr_19	0	105	274	0.0006	0.5615	0.4196
HD_chr_19	1	82	379	0.0006	0.4385	0.5804
HD_chr_21	0	163	481	0.0001	0.8717	0.7366
HD_chr_21	1	24	172	0.0001	0.1283	0.2634
HD.count	0	65	174	0.0001	0.3476	0.2665
HD.count	1	29	73	0.0001	0.1551	0.1118
HD.count	2	23	32	0.0001	0.123	0.049
HD.count	3	4	21	0.0001	0.0214	0.0322
HD.count	4	7	30	0.0001	0.0374	0.0459
HD.count	5	20	61	0.0001	0.107	0.0934
HD.count	6	19	101	0.0001	0.1016	0.1547
HD.count	7	14	95	0.0001	0.0749	0.1455
HD.count	8	6	66	0.0001	0.0321	0.1011
HyperDiploidy	0	94	247	0.0031	0.5027	0.3783
HyperDiploidy	1	93	406	0.0031	0.4973	0.6217
VISIT	0	187	652	0.0031	1	1
VJ_INTERVAL	Baseline	187	652	0.0031	1	1
BA_WASABONEASSES	No	18	57	0.7711	0.0963	0.0874
BA_WASABONEASSES	Yes	169	595	0.7711	0.9037	0.9126
BA_TYPEOFBONEASS	1	0	1	0.3587	0	0.0017
BA_TYPEOFBONEASS	CT	16	30	0.3587	0.0947	0.0504
BA_TYPEOFBONEASS	MRI	23	72	0.3587	0.1361	0.121
BA_TYPEOFBONEASS	Other	12	52	0.3587	0.071	0.0874
BA_TYPEOFBONEASS	PET/CT	31	112	0.3587	0.1834	0.1882
BA_TYPEOFBONEASS	Skeletal survey	87	328	0.3587	0.5148	0.5513
BA_IMAGEINTERPRE	Clinically significant abnormality related to MM	80	358	0.0083	0.6107	0.7443
BA_IMAGEINTERPRE	Clinically significant abnormality unrelated to MM	7	14	0.0083	0.0534	0.0291
BA_IMAGEINTERPRE	Normal or clinically insignificant abnormality	44	109	0.0083	0.3359	0.2266
BA_LYTICLESIONS	Checked	102	416	0.0083	1	1
BA_OFLYTICLESION	>=3	73	302	0.1391	0.6577	0.6959
BA_OFLYTICLESION	0	9	18	0.1391	0.0811	0.0415
BA_OFLYTICLESION	1	21	64	0.1391	0.1892	0.1475
BA_OFLYTICLESION	2	8	50	0.1391	0.0721	0.1152
BA_OSTEOPENIAOST	Checked	24	98	0.1391	1	1
BA_PATHOLOGICFRA	Checked	13	94	0.1391	1	1
BA_MULTIPLEDISSE	Checked	19	79	0.1391	1	1
BA_SKULL	Checked	30	139	0.1391	1	1
BA_SPINE	Checked	31	165	0.1391	1	1
BA_CERVICAL	Checked	11	43	0.1391	1	1
BA_THORACIC	Checked	21	100	0.1391	1	1
BA_LUMBAR	Checked	16	82	0.1391	1	1
BA_SACRAL	Checked	5	20	0.1391	1	1
BA_PELVIS	Checked	14	96	0.1391	1	1
BA_RIGHT	Checked	11	77	0.1391	1	1
BA_LEFT	Checked	11	72	0.1391	1	1
BA_FEMUR	Checked	24	127	0.1391	1	1
BA_RIGHT2	Checked	18	102	0.1391	1	1
BA_LEFT2	Checked	17	104	0.1391	1	1
BA_HUMERUS	Checked	24	116	0.1391	1	1
BA_RIGHT3	Checked	18	102	0.1391	1	1
BA_LEFT3	Checked	19	80	0.1391	1	1
BA_RIBS	Checked	17	81	0.1391	1	1
BA_RIGHT4	Checked	10	61	0.1391	1	1
BA_NUMBERAFFECTE	0	0	1	0.8914	0	0.0164
BA_NUMBERAFFECTE	1	3	21	0.8914	0.3	0.3443
BA_NUMBERAFFECTE	2	4	13	0.8914	0.4	0.2131
BA_NUMBERAFFECTE	3	2	5	0.8914	0.2	0.082
BA_NUMBERAFFECTE	4	0	4	0.8914	0	0.0656
BA_NUMBERAFFECTE	5	1	4	0.8914	0.1	0.0656
BA_NUMBERAFFECTE	6	0	3	0.8914	0	0.0492
BA_NUMBERAFFECTE	7	0	5	0.8914	0	0.082
BA_NUMBERAFFECTE	8	0	1	0.8914	0	0.0164
BA_NUMBERAFFECTE	9	0	1	0.8914	0	0.0164
BA_NUMBERAFFECTE	12	0	3	0.8914	0	0.0492
BA_LEFT4	Checked	9	53	0.8914	1	1
BA_NUMBERAFFECTE2	0	1	1	0.4689	0.1111	0.0189
BA_NUMBERAFFECTE2	1	3	21	0.4689	0.3333	0.3962
BA_NUMBERAFFECTE2	2	2	6	0.4689	0.2222	0.1132
BA_NUMBERAFFECTE2	3	0	2	0.4689	0	0.0377
BA_NUMBERAFFECTE2	4	0	7	0.4689	0	0.1321
BA_NUMBERAFFECTE2	5	0	3	0.4689	0	0.0566
BA_NUMBERAFFECTE2	6	1	5	0.4689	0.1111	0.0943
BA_NUMBERAFFECTE2	7	1	2	0.4689	0.1111	0.0377
BA_NUMBERAFFECTE2	8	0	3	0.4689	0	0.0566
BA_NUMBERAFFECTE2	9	1	1	0.4689	0.1111	0.0189
BA_NUMBERAFFECTE2	12	0	2	0.4689	0	0.0377
BA_OTHER	Checked	38	114	0.4689	1	1
BB_REASONFORPROC	Screening/baseline	38	114	0.4689	1	1
BB_WASABONEMARRO	Yes	38	114	0.4689	1	1
BONE_WASTHEASPIRAT	Yes	2	10	0.4689	1	1
BONE_WASABONEMARRO	No	2	12	1	0.6667	0.6316
BONE_WASABONEMARRO	Yes	1	7	1	0.3333	0.3684
BONE_DAYOFCOLLECT	-41	0	1	1	0	0.1429
BONE_DAYOFCOLLECT	-29	0	1	1	0	0.1429
BONE_DAYOFCOLLECT	-15	0	1	1	0	0.1429
BONE_DAYOFCOLLECT	-14	0	1	1	0	0.1429
BONE_DAYOFCOLLECT	-8	0	1	1	0	0.1429
BONE_DAYOFCOLLECT	-4	0	1	1	0	0.1429
BONE_DAYOFCOLLECT	-1	1	0	1	1	0
BONE_DAYOFCOLLECT	1	0	1	1	0	0.1429
BONE_WASBONEMARROW	Yes	1	7	1	1	1
BONE_VOLUMEOFBMASP	3	0	2	1	#N/A	0.4
BONE_VOLUMEOFBMASP	10	0	2	1	#N/A	0.4
BONE_VOLUMEOFBMASP	12	0	1	1	#N/A	0.2
BONE_PLASMAUNK	Checked	1	1	1	1	1
BONE_BMAUNK	Checked	1	1	1	1	1
BONE_WASPERIPHERAL	Yes	1	7	1	1	1
BONE_DAYOFCOLLECT2	-41	0	1	1	0	0.1429
BONE_DAYOFCOLLECT2	-29	0	1	1	0	0.1429
BONE_DAYOFCOLLECT2	-15	0	1	1	0	0.1429
BONE_DAYOFCOLLECT2	-14	0	1	1	0	0.1429
BONE_DAYOFCOLLECT2	-8	0	1	1	0	0.1429
BONE_DAYOFCOLLECT2	-4	0	1	1	0	0.1429
BONE_DAYOFCOLLECT2	-1	1	0	1	1	0
BONE_DAYOFCOLLECT2	1	0	1	1	0	0.1429
BONE_REASONFORPROC	Baseline	1	7	1	1	1
BONE_PC	Checked	1	1	1	1	1
BONE_LOCALLABNAME	Mount Sinai Pathology	1	1	1	1	1
BONE_REPORTEDASPER2	Checked	1	1	1	1	1
BONE_PC9	Checked	1	0	1	1	#N/A
BONE_PC3	30	1	0	1	1	#N/A
BONE_RANGEOFPLASMA5	Checked	0	1	1	#N/A	1
BONE_RANGELOW4	10	0	1	1	#N/A	1
BONE_RANGEHIGH4	20	0	1	1	#N/A	1
BONE_DOESTHEPCRESU	Unknown	1	0	1	1	0
BONE_DOESTHEPCRESU	Yes	0	1	1	0	1
BONE_WASTHESPECIME	Yes	2	10	1	1	1
BMT_WASABONEMARRO	No	187	652	1	1	1
ECOG_PERFORMANCEST	0 = Fully Active	44	163	0.54	0.3308	0.3396
ECOG_PERFORMANCEST	1 = Restricted in physically strenuous activity	61	236	0.54	0.4586	0.4917
ECOG_PERFORMANCEST	2 = Ambulatory and capable of all selfcare	17	57	0.54	0.1278	0.1187
ECOG_PERFORMANCEST	3 = Capable of only limited selfcare	9	21	0.54	0.0677	0.0437
ECOG_PERFORMANCEST	4 = Completely disabled	2	3	0.54	0.015	0.0063
ECOG_WASANECOGASSE	No	16	58	1	0.1074	0.1078
ECOG_WASANECOGASSE	Yes	133	480	1	0.8926	0.8922
MMSURG_NONE	Checked	134	480	1	1	1
MMSURG_VERTEBROPLAST	Checked	2	10	1	1	1
MMSURG_KYPHOPLASTY	Checked	6	29	1	1	1
MMSURG_OTHER	Checked	8	23	1	1	1
PN_PERIPHERALSEN	No	121	443	0.7771	0.8121	0.8234
PN_PERIPHERALSEN	Not Done	17	51	0.7771	0.1141	0.0948
PN_PERIPHERALSEN	Yes	11	44	0.7771	0.0738	0.0818
PN_IFYESINDICATE	Grade 1: Asymptomatic; loss of deep tendon reflexes or parathesia.	9	37	0.5682	0.8182	0.8409
PN_IFYESINDICATE	Grade 2: Moderate symptoms; limiting instrumental ADL.	1	6	0.5682	0.0909	0.1364
PN_IFYESINDICATE	Grade 3: Severe symptoms; limiting self care ADL.	1	1	0.5682	0.0909	0.0227
PN_PERIPHERALMOT	No	129	473	0.8515	0.8658	0.8792
PN_PERIPHERALMOT	Not Done	17	55	0.8515	0.1141	0.1022
PN_PERIPHERALMOT	Yes	3	10	0.8515	0.0201	0.0186
PN_IFYESINDICATE2	Grade 1: Asymptomatic; clinical or diagnostic observations only; intervention not indicated	2	4	1	0.6667	0.4
PN_IFYESINDICATE2	Grade 2: Moderate symptoms; limiting instrumental ADL	1	5	1	0.3333	0.5
PN_IFYESINDICATE2	Grade 3: Severe symptoms; limiting self care ADL; assistive device indicated	0	1	1	0	0.1
SUPP_ANTICOAGULATI	Checked	44	138	1	1	1
SUPP_NONE	Checked	32	139	1	1	1
SUPP_TRANSFUSION	Checked	8	46	1	1	1
SUPP_PACKEDREDBLOO	Checked	7	45	1	1	1
SUPP_OTHER	Checked	1	2	1	1	1
SUPP_SPECIFY	anemia	0	1	1	0	0.5
SUPP_SPECIFY	plasmapheresis	0	1	1	0	0.5
SUPP_SPECIFY	Whole blood (replacement from surgery)	1	0	1	1	0
SUPP_RADIOTHERAPY	Checked	10	37	1	1	1
SUPP_DIALYSIS	Checked	3	9	1	1	1
SUPP_BISPHOSPHONAT	Checked	41	143	1	1	1
SUPP_WBCGROWTHFACT	Checked	2	7	1	1	1
SUPP_ERYTHROPOIESI	Checked	5	12	1	1	1
SUPP_ANTIEMETIC	Checked	33	103	1	1	1
SUPP_ANALGESICSFOR	Checked	48	167	1	1	1
SUPP_OPIOID	Checked	38	138	1	1	1
SUPP_OTHER2	Checked	15	56	1	1	1
SUPP_ANTIVIRAL	Checked	53	200	1	1	1
SUPP_MEDICATIONSFO	Checked	5	15	1	1	1
SUPP_MEDICATIONSFO2	Checked	3	12	1	1	1
SS_DOESTHEPATIEN	Yes	149	538	1	1	1
SS_SPINALCORDCOM	Checked	6	45	1	1	1
SS_BONEPAIN	Checked	70	291	1	1	1
SS_FATIGUE	Checked	67	203	1	1	1
SS_HYPERCALCEMIA	Checked	16	36	1	1	1
SS_RENALINSUFFIC	Checked	30	88	1	1	1
SS_ANEMIAHEMOGLO	Checked	75	240	1	1	1
SS_BONELESIONSLY	Checked	77	328	1	1	1
SS_BONELESIONSOS	Checked	18	81	1	1	1
SS_SOFTTISSUEPLA	Checked	17	49	1	1	1
SS_OFTTISSUEPLAS	Checked	4	18	1	1	1
SS_RECURRENTBACT	Checked	4	9	1	1	1
SS_AMYLOIDOSIS	Checked	0	7	1	#N/A	1
SS_OTHER	Checked	13	44	1	1	1
ST_PLASMACYTOMAN	1	0	4	1	#N/A	1
ST_WASANASSESSME	No	91	349	0.2461	0.4866	0.5353
ST_WASANASSESSME	Yes	96	303	0.2461	0.5134	0.4647
ST_WEREANYSOFTTI	No	70	228	0.6866	0.7292	0.7525
ST_WEREANYSOFTTI	Yes	26	75	0.6866	0.2708	0.2475
ST_NUMBEROFPLASM	Multiple	5	16	1	0.2381	0.2623
ST_NUMBEROFPLASM	Single	16	45	1	0.7619	0.7377
ST_RESULTOFEXAMI	No change	0	4	1	#N/A	1
D_LAB_serum_igd	0	0	2	0.1727	0	0.2222
D_LAB_serum_igd	1.2	2	0	0.1727	0.6667	0
D_LAB_serum_igd	10	0	2	0.1727	0	0.2222
D_LAB_serum_igd	18.1	0	1	0.1727	0	0.1111
D_LAB_serum_igd	20	0	1	0.1727	0	0.1111
D_LAB_serum_igd	236	1	0	0.1727	0.3333	0
D_LAB_serum_igd	240	0	1	0.1727	0	0.1111
D_LAB_serum_igd	3170	0	1	0.1727	0	0.1111
D_LAB_serum_igd	195000	0	1	0.1727	0	0.1111
D_LAB_serum_ige	0	0	2	0.6727	0	0.2222
D_LAB_serum_ige	40	0	1	0.6727	0	0.1111
D_LAB_serum_ige	80	0	1	0.6727	0	0.1111
D_LAB_serum_ige	151	0	1	0.6727	0	0.1111
D_LAB_serum_ige	165	1	0	0.6727	0.5	0
D_LAB_serum_ige	193	0	1	0.6727	0	0.1111
D_LAB_serum_ige	390	0	1	0.6727	0	0.1111
D_LAB_serum_ige	441	0	1	0.6727	0	0.1111
D_LAB_serum_ige	512	0	1	0.6727	0	0.1111
D_LAB_serum_ige	25500	1	0	0.6727	0.5	0
D_QOL_Q1	1	38	137	0.6278	0.2794	0.2831
D_QOL_Q1	2	36	129	0.6278	0.2647	0.2665
D_QOL_Q1	3	36	106	0.6278	0.2647	0.219
D_QOL_Q1	4	26	112	0.6278	0.1912	0.2314
D_QOL_Q2	1	46	156	0.3237	0.3382	0.325
D_QOL_Q2	2	35	119	0.3237	0.2574	0.2479
D_QOL_Q2	3	18	95	0.3237	0.1324	0.1979
D_QOL_Q2	4	37	110	0.3237	0.2721	0.2292
D_QOL_Q3	1	77	290	0.8497	0.5662	0.5992
D_QOL_Q3	2	34	116	0.8497	0.25	0.2397
D_QOL_Q3	3	12	40	0.8497	0.0882	0.0826
D_QOL_Q3	4	13	38	0.8497	0.0956	0.0785
D_QOL_Q4	1	78	289	0.1779	0.5735	0.5983
D_QOL_Q4	2	27	94	0.1779	0.1985	0.1946
D_QOL_Q4	3	25	60	0.1779	0.1838	0.1242
D_QOL_Q4	4	6	40	0.1779	0.0441	0.0828
D_QOL_Q5	1	106	395	0.6318	0.7794	0.8144
D_QOL_Q5	2	18	50	0.6318	0.1324	0.1031
D_QOL_Q5	3	4	18	0.6318	0.0294	0.0371
D_QOL_Q5	4	8	22	0.6318	0.0588	0.0454
D_QOL_Q6	1	58	184	0.7716	0.4265	0.3849
D_QOL_Q6	2	33	132	0.7716	0.2426	0.2762
D_QOL_Q6	3	23	76	0.7716	0.1691	0.159
D_QOL_Q6	4	22	86	0.7716	0.1618	0.1799
D_QOL_Q7	1	65	194	0.2157	0.4851	0.405
D_QOL_Q7	2	26	114	0.2157	0.194	0.238
D_QOL_Q7	3	17	87	0.2157	0.1269	0.1816
D_QOL_Q7	4	26	84	0.2157	0.194	0.1754
D_QOL_Q8	1	78	282	0.9833	0.5693	0.5826
D_QOL_Q8	2	42	140	0.9833	0.3066	0.2893
D_QOL_Q8	3	10	37	0.9833	0.073	0.0764
D_QOL_Q8	4	7	25	0.9833	0.0511	0.0517
D_QOL_Q9	1	43	128	0.5323	0.3162	0.265
D_QOL_Q9	2	44	152	0.5323	0.3235	0.3147
D_QOL_Q9	3	23	104	0.5323	0.1691	0.2153
D_QOL_Q9	4	26	99	0.5323	0.1912	0.205
D_QOL_Q10	1	34	126	0.7453	0.2519	0.2614
D_QOL_Q10	2	51	182	0.7453	0.3778	0.3776
D_QOL_Q10	3	35	107	0.7453	0.2593	0.222
D_QOL_Q10	4	15	67	0.7453	0.1111	0.139
D_QOL_Q11	1	52	189	0.6355	0.3824	0.3913
D_QOL_Q11	2	48	168	0.6355	0.3529	0.3478
D_QOL_Q11	3	26	76	0.6355	0.1912	0.1573
D_QOL_Q11	4	10	50	0.6355	0.0735	0.1035
D_QOL_Q12	1	48	195	0.067	0.3529	0.4046
D_QOL_Q12	2	58	147	0.067	0.4265	0.305
D_QOL_Q12	3	19	94	0.067	0.1397	0.195
D_QOL_Q12	4	11	46	0.067	0.0809	0.0954
D_QOL_Q13	1	74	272	0.9033	0.5401	0.5643
D_QOL_Q13	2	38	123	0.9033	0.2774	0.2552
D_QOL_Q13	3	14	53	0.9033	0.1022	0.11
D_QOL_Q13	4	11	34	0.9033	0.0803	0.0705
D_QOL_Q14	1	105	361	0.7915	0.7664	0.7443
D_QOL_Q14	2	24	97	0.7915	0.1752	0.2
D_QOL_Q14	3	6	16	0.7915	0.0438	0.033
D_QOL_Q14	4	2	11	0.7915	0.0146	0.0227
D_QOL_Q15	1	130	445	0.3759	0.9559	0.9194
D_QOL_Q15	2	6	26	0.3759	0.0441	0.0537
D_QOL_Q15	3	0	8	0.3759	0	0.0165
D_QOL_Q15	4	0	5	0.3759	0	0.0103
D_QOL_Q16	1	90	273	0.2673	0.6569	0.5664
D_QOL_Q16	2	23	114	0.2673	0.1679	0.2365
D_QOL_Q16	3	14	56	0.2673	0.1022	0.1162
D_QOL_Q16	4	10	39	0.2673	0.073	0.0809
D_QOL_Q17	1	115	390	0.4526	0.8456	0.8159
D_QOL_Q17	2	16	76	0.4526	0.1176	0.159
D_QOL_Q17	3	4	8	0.4526	0.0294	0.0167
D_QOL_Q17	4	1	4	0.4526	0.0074	0.0084
D_QOL_Q18	1	22	110	0.2094	0.1618	0.2296
D_QOL_Q18	2	73	212	0.2094	0.5368	0.4426
D_QOL_Q18	3	29	107	0.2094	0.2132	0.2234
D_QOL_Q18	4	12	50	0.2094	0.0882	0.1044
D_QOL_Q19	1	62	185	0.2259	0.4627	0.3838
D_QOL_Q19	2	29	137	0.2259	0.2164	0.2842
D_QOL_Q19	3	24	76	0.2259	0.1791	0.1577
D_QOL_Q19	4	19	84	0.2259	0.1418	0.1743
D_QOL_Q20	1	88	308	0.7648	0.6567	0.6377
D_QOL_Q20	2	28	116	0.7648	0.209	0.2402
D_QOL_Q20	3	11	41	0.7648	0.0821	0.0849
D_QOL_Q20	4	7	18	0.7648	0.0522	0.0373
D_QOL_Q21	1	55	202	0.5868	0.4044	0.4208
D_QOL_Q21	2	49	189	0.5868	0.3603	0.3938
D_QOL_Q21	3	25	67	0.5868	0.1838	0.1396
D_QOL_Q21	4	7	22	0.5868	0.0515	0.0458
D_QOL_Q22	1	35	128	0.8229	0.2574	0.2661
D_QOL_Q22	2	59	217	0.8229	0.4338	0.4511
D_QOL_Q22	3	28	98	0.8229	0.2059	0.2037
D_QOL_Q22	4	14	38	0.8229	0.1029	0.079
D_QOL_Q23	1	73	248	0.1219	0.5368	0.5167
D_QOL_Q23	2	51	166	0.1219	0.375	0.3458
D_QOL_Q23	3	6	51	0.1219	0.0441	0.1062
D_QOL_Q23	4	6	15	0.1219	0.0441	0.0312
D_QOL_Q24	1	76	255	0.4344	0.5588	0.5301
D_QOL_Q24	2	44	168	0.4344	0.3235	0.3493
D_QOL_Q24	3	8	41	0.4344	0.0588	0.0852
D_QOL_Q24	4	8	17	0.4344	0.0588	0.0353
D_QOL_Q25	1	74	284	0.3067	0.5481	0.5904
D_QOL_Q25	2	50	154	0.3067	0.3704	0.3202
D_QOL_Q25	3	4	27	0.3067	0.0296	0.0561
D_QOL_Q25	4	7	16	0.3067	0.0519	0.0333
D_QOL_Q26	1	68	244	0.6745	0.5075	0.5094
D_QOL_Q26	2	38	124	0.6745	0.2836	0.2589
D_QOL_Q26	3	20	67	0.6745	0.1493	0.1399
D_QOL_Q26	4	8	44	0.6745	0.0597	0.0919
D_QOL_Q27	1	63	201	0.3915	0.4701	0.4179
D_QOL_Q27	2	29	123	0.3915	0.2164	0.2557
D_QOL_Q27	3	28	87	0.3915	0.209	0.1809
D_QOL_Q27	4	14	70	0.3915	0.1045	0.1455
D_QOL_Q28	1	90	274	0.1709	0.6767	0.5732
D_QOL_Q28	2	30	128	0.1709	0.2256	0.2678
D_QOL_Q28	3	7	44	0.1709	0.0526	0.0921
D_QOL_Q28	4	6	32	0.1709	0.0451	0.0669
D_QOL_Q29	1	8	28	0.1709	0.0584	0.0576
D_QOL_Q29	2	10	27	0.1709	0.073	0.0556
D_QOL_Q29	3	21	57	0.1709	0.1533	0.1173
D_QOL_Q29	4	28	109	0.1709	0.2044	0.2243
D_QOL_Q29	5	29	119	0.1709	0.2117	0.2449
D_QOL_Q29	6	25	89	0.1709	0.1825	0.1831
D_QOL_Q29	7	14	52	0.1709	0.1022	0.107
D_QOL_Q29	8	2	5	0.1709	0.0146	0.0103
D_QOL_Q30	1	8	25	0.1709	0.0584	0.0514
D_QOL_Q30	2	10	40	0.1709	0.073	0.0823
D_QOL_Q30	3	21	58	0.1709	0.1533	0.1193
D_QOL_Q30	4	20	84	0.1709	0.146	0.1728
D_QOL_Q30	5	21	105	0.1709	0.1533	0.216
D_QOL_Q30	6	33	97	0.1709	0.2409	0.1996
D_QOL_Q30	7	22	72	0.1709	0.1606	0.1481
D_QOL_Q30	8	2	5	0.1709	0.0146	0.0103
D_QOL_Q31	1	43	128	0.3635	0.3185	0.2723
D_QOL_Q31	2	44	137	0.3635	0.3259	0.2915
D_QOL_Q31	3	28	109	0.3635	0.2074	0.2319
D_QOL_Q31	4	20	96	0.3635	0.1481	0.2043
D_QOL_Q32	1	40	139	0.5032	0.2941	0.2951
D_QOL_Q32	2	47	137	0.5032	0.3456	0.2909
D_QOL_Q32	3	27	95	0.5032	0.1985	0.2017
D_QOL_Q32	4	22	100	0.5032	0.1618	0.2123
D_QOL_Q33	1	68	237	0.6443	0.5	0.5043
D_QOL_Q33	2	40	120	0.6443	0.2941	0.2553
D_QOL_Q33	3	17	59	0.6443	0.125	0.1255
D_QOL_Q33	4	11	54	0.6443	0.0809	0.1149
D_QOL_Q34	1	81	282	0.67	0.6045	0.5975
D_QOL_Q34	2	26	109	0.67	0.194	0.2309
D_QOL_Q34	3	18	49	0.67	0.1343	0.1038
D_QOL_Q34	4	9	32	0.67	0.0672	0.0678
D_QOL_Q35	1	105	351	0.9391	0.7721	0.7452
D_QOL_Q35	2	17	70	0.9391	0.125	0.1486
D_QOL_Q35	3	10	35	0.9391	0.0735	0.0743
D_QOL_Q35	4	4	15	0.9391	0.0294	0.0318
D_QOL_Q36	1	69	185	0.0711	0.5308	0.4157
D_QOL_Q36	2	28	120	0.0711	0.2154	0.2697
D_QOL_Q36	3	15	82	0.0711	0.1154	0.1843
D_QOL_Q36	4	18	58	0.0711	0.1385	0.1303
D_QOL_Q37	1	71	249	0.9775	0.5259	0.5264
D_QOL_Q37	2	45	154	0.9775	0.3333	0.3256
D_QOL_Q37	3	15	51	0.9775	0.1111	0.1078
D_QOL_Q37	4	4	19	0.9775	0.0296	0.0402
D_QOL_Q38	1	68	242	0.8983	0.5037	0.5127
D_QOL_Q38	2	37	131	0.8983	0.2741	0.2775
D_QOL_Q38	3	20	72	0.8983	0.1481	0.1525
D_QOL_Q38	4	10	27	0.8983	0.0741	0.0572
D_QOL_Q39	1	85	274	0.6114	0.625	0.583
D_QOL_Q39	2	32	116	0.6114	0.2353	0.2468
D_QOL_Q39	3	10	52	0.6114	0.0735	0.1106
D_QOL_Q39	4	9	28	0.6114	0.0662	0.0596
D_QOL_Q40	1	66	218	0.6644	0.4889	0.4628
D_QOL_Q40	2	42	135	0.6644	0.3111	0.2866
D_QOL_Q40	3	16	64	0.6644	0.1185	0.1359
D_QOL_Q40	4	11	54	0.6644	0.0815	0.1146
D_QOL_Q41	1	121	429	0.9272	0.903	0.9147
D_QOL_Q41	2	9	26	0.9272	0.0672	0.0554
D_QOL_Q41	3	2	8	0.9272	0.0149	0.0171
D_QOL_Q41	4	2	6	0.9272	0.0149	0.0128
D_QOL_Q42	1	12	73	0.0852	0.5714	0.7374
D_QOL_Q42	2	4	17	0.0852	0.1905	0.1717
D_QOL_Q42	3	1	5	0.0852	0.0476	0.0505
D_QOL_Q42	4	4	4	0.0852	0.1905	0.0404
D_QOL_Q43	1	96	323	0.5697	0.7218	0.6887
D_QOL_Q43	2	22	100	0.5697	0.1654	0.2132
D_QOL_Q43	3	10	34	0.5697	0.0752	0.0725
D_QOL_Q43	4	5	12	0.5697	0.0376	0.0256
D_QOL_Q44	1	80	263	0.3882	0.6015	0.5632
D_QOL_Q44	2	32	132	0.3882	0.2406	0.2827
D_QOL_Q44	3	20	59	0.3882	0.1504	0.1263
D_QOL_Q44	4	1	13	0.3882	0.0075	0.0278
D_QOL_Q45	1	99	325	0.2206	0.7444	0.69
D_QOL_Q45	2	23	111	0.2206	0.1729	0.2357
D_QOL_Q45	3	5	24	0.2206	0.0376	0.051
D_QOL_Q45	4	6	11	0.2206	0.0451	0.0234
D_QOL_Q46	1	109	386	0.8574	0.8195	0.8213
D_QOL_Q46	2	17	65	0.8574	0.1278	0.1383
D_QOL_Q46	3	5	12	0.8574	0.0376	0.0255
D_QOL_Q46	4	2	7	0.8574	0.015	0.0149
D_QOL_Q47	1	97	326	0.8917	0.7239	0.6907
D_QOL_Q47	2	23	84	0.8917	0.1716	0.178
D_QOL_Q47	3	8	37	0.8917	0.0597	0.0784
D_QOL_Q47	4	6	25	0.8917	0.0448	0.053
D_QOL_Q48	1	10	51	0.6001	0.0735	0.1087
D_QOL_Q48	2	51	162	0.6001	0.375	0.3454
D_QOL_Q48	3	47	150	0.6001	0.3456	0.3198
D_QOL_Q48	4	28	106	0.6001	0.2059	0.226
D_QOL_Q49	1	52	191	0.3356	0.3852	0.4064
D_QOL_Q49	2	52	162	0.3356	0.3852	0.3447
D_QOL_Q49	3	16	79	0.3356	0.1185	0.1681
D_QOL_Q49	4	15	38	0.3356	0.1111	0.0809
D_QOL_Q50	1	15	58	0.9589	0.1103	0.1231
D_QOL_Q50	2	57	186	0.9589	0.4191	0.3949
D_QOL_Q50	3	38	137	0.9589	0.2794	0.2909
D_QOL_Q50	4	26	90	0.9589	0.1912	0.1911
D_QOL_QLQ_MY20	No	13	61	0.4553	0.0872	0.1136
D_QOL_QLQ_MY20	Yes	136	476	0.4553	0.9128	0.8864
D_QOL_QLQ_C30	No	12	51	0.7484	0.0805	0.095
D_QOL_QLQ_C30	Yes	137	486	0.7484	0.9195	0.905
D_QOL_mRF2	1	53	159	0.8826	0.3897	0.3299
D_QOL_mRF2	1.5	12	57	0.8826	0.0882	0.1183
D_QOL_mRF2	2	22	78	0.8826	0.1618	0.1618
D_QOL_mRF2	2.5	11	37	0.8826	0.0809	0.0768
D_QOL_mRF2	3	13	57	0.8826	0.0956	0.1183
D_QOL_mRF2	3.5	6	24	0.8826	0.0441	0.0498
D_QOL_mRF2	4	19	70	0.8826	0.1397	0.1452
D_QOL_RF2	0	19	70	0.8826	0.1397	0.1452
D_QOL_RF2	16.666666667	6	24	0.8826	0.0441	0.0498
D_QOL_RF2	33.333333333	13	57	0.8826	0.0956	0.1183
D_QOL_RF2	50	11	37	0.8826	0.0809	0.0768
D_QOL_RF2	66.666666667	22	78	0.8826	0.1618	0.1618
D_QOL_RF2	83.333333333	12	57	0.8826	0.0882	0.1183
D_QOL_RF2	100	53	159	0.8826	0.3897	0.3299
D_QOL_mCF	1	58	235	0.2574	0.4265	0.4865
D_QOL_mCF	1.5	40	104	0.2574	0.2941	0.2153
D_QOL_mCF	2	24	83	0.2574	0.1765	0.1718
D_QOL_mCF	2.5	5	33	0.2574	0.0368	0.0683
D_QOL_mCF	3	2	9	0.2574	0.0147	0.0186
D_QOL_mCF	3.5	2	11	0.2574	0.0147	0.0228
D_QOL_mCF	4	5	8	0.2574	0.0368	0.0166
D_QOL_CF	0	5	8	0.2574	0.0368	0.0166
D_QOL_CF	16.666666667	2	11	0.2574	0.0147	0.0228
D_QOL_CF	33.333333333	2	9	0.2574	0.0147	0.0186
D_QOL_CF	50	5	33	0.2574	0.0368	0.0683
D_QOL_CF	66.666666667	24	83	0.2574	0.1765	0.1718
D_QOL_CF	83.333333333	40	104	0.2574	0.2941	0.2153
D_QOL_CF	100	58	235	0.2574	0.4265	0.4865
D_QOL_mSF	1	56	186	0.2574	0.4179	0.3859
D_QOL_mSF	1.5	17	52	0.2574	0.1269	0.1079
D_QOL_mSF	2	19	90	0.2574	0.1418	0.1867
D_QOL_mSF	2.5	12	45	0.2574	0.0896	0.0934
D_QOL_mSF	3	18	52	0.2574	0.1343	0.1079
D_QOL_mSF	3.5	6	18	0.2574	0.0448	0.0373
D_QOL_mSF	4	6	39	0.2574	0.0448	0.0809
D_QOL_SF	0	6	39	0.2574	0.0448	0.0809
D_QOL_SF	16.666666667	6	18	0.2574	0.0448	0.0373
D_QOL_SF	33.333333333	18	52	0.2574	0.1343	0.1079
D_QOL_SF	50	12	45	0.2574	0.0896	0.0934
D_QOL_SF	66.666666667	19	90	0.2574	0.1418	0.1867
D_QOL_SF	83.333333333	17	52	0.2574	0.1269	0.1079
D_QOL_SF	100	56	186	0.2574	0.4179	0.3859
D_QOL_mMYFP	1	7	31	0.2574	0.0515	0.0658
D_QOL_mMYFP	1.3333333333	7	29	0.2574	0.0515	0.0616
D_QOL_mMYFP	1.6666666667	24	68	0.2574	0.1765	0.1444
D_QOL_mMYFP	2	25	86	0.2574	0.1838	0.1826
D_QOL_mMYFP	2.3333333333	18	64	0.2574	0.1324	0.1359
D_QOL_mMYFP	2.6666666667	18	51	0.2574	0.1324	0.1083
D_QOL_mMYFP	3	13	58	0.2574	0.0956	0.1231
D_QOL_mMYFP	3.3333333333	6	37	0.2574	0.0441	0.0786
D_QOL_mMYFP	3.6666666667	4	17	0.2574	0.0294	0.0361
D_QOL_mMYFP	4	14	30	0.2574	0.1029	0.0637
D_QOL_MYFP	0	14	30	0.2574	0.1029	0.0637
D_QOL_MYFP	11.111111111	4	17	0.2574	0.0294	0.0361
D_QOL_MYFP	22.222222222	6	37	0.2574	0.0441	0.0786
D_QOL_MYFP	33.333333333	13	58	0.2574	0.0956	0.1231
D_QOL_MYFP	44.444444444	18	51	0.2574	0.1324	0.1083
D_QOL_MYFP	55.555555556	18	64	0.2574	0.1324	0.1359
D_QOL_MYFP	66.666666667	25	86	0.2574	0.1838	0.1826
D_QOL_MYFP	77.777777778	24	68	0.2574	0.1765	0.1444
D_QOL_MYFP	88.888888889	7	29	0.2574	0.0515	0.0616
D_QOL_MYFP	100	7	31	0.2574	0.0515	0.0658
D_QOL_mMYBI	1	97	326	0.8917	0.7239	0.6907
D_QOL_mMYBI	2	23	84	0.8917	0.1716	0.178
D_QOL_mMYBI	3	8	37	0.8917	0.0597	0.0784
D_QOL_mMYBI	4	6	25	0.8917	0.0448	0.053
D_QOL_MYBI	0	6	25	0.8917	0.0448	0.053
D_QOL_MYBI	33.333333333	8	37	0.8917	0.0597	0.0784
D_QOL_MYBI	66.666666667	23	84	0.8917	0.1716	0.178
D_QOL_MYBI	100	97	326	0.8917	0.7239	0.6907
D_QOL_mFA	1	14	79	0.8917	0.1022	0.1629
D_QOL_mFA	1.3333333333	15	46	0.8917	0.1095	0.0948
D_QOL_mFA	1.6666666667	25	70	0.8917	0.1825	0.1443
D_QOL_mFA	2	29	98	0.8917	0.2117	0.2021
D_QOL_mFA	2.3333333333	16	38	0.8917	0.1168	0.0784
D_QOL_mFA	2.5	1	2	0.8917	0.0073	0.0041
D_QOL_mFA	2.6666666667	11	34	0.8917	0.0803	0.0701
D_QOL_mFA	3	10	48	0.8917	0.073	0.099
D_QOL_mFA	3.3333333333	6	27	0.8917	0.0438	0.0557
D_QOL_mFA	3.5	0	1	0.8917	0	0.0021
D_QOL_mFA	3.6666666667	3	18	0.8917	0.0219	0.0371
D_QOL_mFA	4	7	24	0.8917	0.0511	0.0495
D_QOL_FA	0	13	78	0.8917	0.0956	0.1615
D_QOL_FA	11.111111111	15	46	0.8917	0.1103	0.0952
D_QOL_FA	22.222222222	25	70	0.8917	0.1838	0.1449
D_QOL_FA	33.333333333	29	97	0.8917	0.2132	0.2008
D_QOL_FA	44.444444444	16	38	0.8917	0.1176	0.0787
D_QOL_FA	50	1	2	0.8917	0.0074	0.0041
D_QOL_FA	55.555555556	11	34	0.8917	0.0809	0.0704
D_QOL_FA	66.666666667	10	48	0.8917	0.0735	0.0994
D_QOL_FA	77.777777778	6	27	0.8917	0.0441	0.0559
D_QOL_FA	83.333333333	0	1	0.8917	0	0.0021
D_QOL_FA	88.888888889	3	18	0.8917	0.0221	0.0373
D_QOL_FA	100	7	24	0.8917	0.0515	0.0497
D_QOL_mNV	1	104	356	0.9765	0.7591	0.734
D_QOL_mNV	1.5	23	85	0.9765	0.1679	0.1753
D_QOL_mNV	2	7	22	0.9765	0.0511	0.0454
D_QOL_mNV	2.5	1	6	0.9765	0.0073	0.0124
D_QOL_mNV	3	2	11	0.9765	0.0146	0.0227
D_QOL_mNV	3.5	0	1	0.9765	0	0.0021
D_QOL_mNV	4	0	4	0.9765	0	0.0082
D_QOL_NV	0	104	356	0.9765	0.7591	0.734
D_QOL_NV	16.666666667	23	85	0.9765	0.1679	0.1753
D_QOL_NV	33.333333333	7	22	0.9765	0.0511	0.0454
D_QOL_NV	50	1	6	0.9765	0.0073	0.0124
D_QOL_NV	66.666666667	2	11	0.9765	0.0146	0.0227
D_QOL_NV	83.333333333	0	1	0.9765	0	0.0021
D_QOL_NV	100	0	4	0.9765	0	0.0082
D_QOL_mPA	1	42	114	0.9765	0.3066	0.2351
D_QOL_mPA	1.5	22	70	0.9765	0.1606	0.1443
D_QOL_mPA	2	18	92	0.9765	0.1314	0.1897
D_QOL_mPA	2.5	15	54	0.9765	0.1095	0.1113
D_QOL_mPA	3	11	49	0.9765	0.0803	0.101
D_QOL_mPA	3.5	14	41	0.9765	0.1022	0.0845
D_QOL_mPA	4	15	65	0.9765	0.1095	0.134
D_QOL_PA	0	42	114	0.9765	0.3066	0.2351
D_QOL_PA	16.666666667	22	70	0.9765	0.1606	0.1443
D_QOL_PA	33.333333333	18	92	0.9765	0.1314	0.1897
D_QOL_PA	50	15	54	0.9765	0.1095	0.1113
D_QOL_PA	66.666666667	11	49	0.9765	0.0803	0.101
D_QOL_PA	83.333333333	14	41	0.9765	0.1022	0.0845
D_QOL_PA	100	15	65	0.9765	0.1095	0.134
D_QOL_mDY	1	78	282	0.9833	0.5693	0.5826
D_QOL_mDY	2	42	140	0.9833	0.3066	0.2893
D_QOL_mDY	3	10	37	0.9833	0.073	0.0764
D_QOL_mDY	4	7	25	0.9833	0.0511	0.0517
D_QOL_DY	0	78	282	0.9833	0.5693	0.5826
D_QOL_DY	33.333333333	42	140	0.9833	0.3066	0.2893
D_QOL_DY	66.666666667	10	37	0.9833	0.073	0.0764
D_QOL_DY	100	7	25	0.9833	0.0511	0.0517
D_QOL_mSL	1	52	189	0.6355	0.3824	0.3913
D_QOL_mSL	2	48	168	0.6355	0.3529	0.3478
D_QOL_mSL	3	26	76	0.6355	0.1912	0.1573
D_QOL_mSL	4	10	50	0.6355	0.0735	0.1035
D_QOL_SL	0	52	189	0.6355	0.3824	0.3913
D_QOL_SL	33.333333333	48	168	0.6355	0.3529	0.3478
D_QOL_SL	66.666666667	26	76	0.6355	0.1912	0.1573
D_QOL_SL	100	10	50	0.6355	0.0735	0.1035
D_QOL_mAP	1	74	272	0.9033	0.5401	0.5643
D_QOL_mAP	2	38	123	0.9033	0.2774	0.2552
D_QOL_mAP	3	14	53	0.9033	0.1022	0.11
D_QOL_mAP	4	11	34	0.9033	0.0803	0.0705
D_QOL_AP	0	74	272	0.9033	0.5401	0.5643
D_QOL_AP	33.333333333	38	123	0.9033	0.2774	0.2552
D_QOL_AP	66.666666667	14	53	0.9033	0.1022	0.11
D_QOL_AP	100	11	34	0.9033	0.0803	0.0705
D_QOL_mCO	1	90	273	0.2673	0.6569	0.5664
D_QOL_mCO	2	23	114	0.2673	0.1679	0.2365
D_QOL_mCO	3	14	56	0.2673	0.1022	0.1162
D_QOL_mCO	4	10	39	0.2673	0.073	0.0809
D_QOL_CO	0	90	273	0.2673	0.6569	0.5664
D_QOL_CO	33.333333333	23	114	0.2673	0.1679	0.2365
D_QOL_CO	66.666666667	14	56	0.2673	0.1022	0.1162
D_QOL_CO	100	10	39	0.2673	0.073	0.0809
D_QOL_mDI	1	115	390	0.4526	0.8456	0.8159
D_QOL_mDI	2	16	76	0.4526	0.1176	0.159
D_QOL_mDI	3	4	8	0.4526	0.0294	0.0167
D_QOL_mDI	4	1	4	0.4526	0.0074	0.0084
D_QOL_DI	0	115	390	0.4526	0.8456	0.8159
D_QOL_DI	33.333333333	16	76	0.4526	0.1176	0.159
D_QOL_DI	66.666666667	4	8	0.4526	0.0294	0.0167
D_QOL_DI	100	1	4	0.4526	0.0074	0.0084
D_QOL_mFI	1	90	274	0.1709	0.6767	0.5732
D_QOL_mFI	2	30	128	0.1709	0.2256	0.2678
D_QOL_mFI	3	7	44	0.1709	0.0526	0.0921
D_QOL_mFI	4	6	32	0.1709	0.0451	0.0669
D_QOL_FI	0	90	274	0.1709	0.6767	0.5732
D_QOL_FI	33.333333333	30	128	0.1709	0.2256	0.2678
D_QOL_FI	66.666666667	7	44	0.1709	0.0526	0.0921
D_QOL_FI	100	6	32	0.1709	0.0451	0.0669
D_QOL_enr	1	149	537	0.1709	1	1
D_TRI_CF_T1420ABNORMAL	1	0	1	1	0	0.1667
D_TRI_CF_T1420ABNORMAL	21	0	1	1	0	0.1667
D_TRI_CF_T1420ABNORMAL	24	1	0	1	0.3333	0
D_TRI_CF_T1420ABNORMAL	48	0	1	1	0	0.1667
D_TRI_CF_T1420ABNORMAL	60	0	1	1	0	0.1667
D_TRI_CF_T1420ABNORMAL	61	0	1	1	0	0.1667
D_TRI_CF_T1420ABNORMAL	87	0	1	1	0	0.1667
D_TRI_CF_T1420ABNORMAL	95	1	0	1	0.3333	0
D_TRI_CF_T1420ABNORMAL	98	1	0	1	0.3333	0
D_TRI_CF_T1420	Checked	1	0	1	1	#N/A
D_TRI_CF_ABNORMALITYPR12	No	109	376	0.5875	0.6056	0.6309
D_TRI_CF_ABNORMALITYPR12	Not Done	53	174	0.5875	0.2944	0.2919
D_TRI_CF_ABNORMALITYPR12	Yes	18	46	0.5875	0.1	0.0772
D_TRI_CF_CCOUNT1PUN	Checked	2	10	0.5875	1	1
D_TRI_CF_1PDELETIONOFC	46	0	1	0.6571	0	0.0588
D_TRI_CF_1PDELETIONOFC	50	0	3	0.6571	0	0.1765
D_TRI_CF_1PDELETIONOFC	51	0	1	0.6571	0	0.0588
D_TRI_CF_1PDELETIONOFC	94	0	1	0.6571	0	0.0588
D_TRI_CF_1PDELETIONOFC	100	7	9	0.6571	1	0.5294
D_TRI_CF_1PDELETIONOFC	200	0	2	0.6571	0	0.1176
D_TRI_CF_ICELLS1PUN	Checked	4	12	0.6571	1	1
D_TRI_CF_1PDELETIONUN	Checked	2	9	0.6571	1	1
D_TRI_CF_ABNORMALITYPR13	No	27	328	0	0.15	0.5503
D_TRI_CF_ABNORMALITYPR13	Not Done	38	161	0	0.2111	0.2701
D_TRI_CF_ABNORMALITYPR13	Yes	115	107	0	0.6389	0.1795
D_TRI_CF_CCOUNT1QUN	Checked	25	22	0	1	1
D_TRI_CF_1PAMPLIFICATI	0	1	0	1	0.0263	0
D_TRI_CF_1PAMPLIFICATI	20	1	0	1	0.0263	0
D_TRI_CF_1PAMPLIFICATI	46	0	1	1	0	0.0312
D_TRI_CF_1PAMPLIFICATI	50	4	5	1	0.1053	0.1562
D_TRI_CF_1PAMPLIFICATI	100	23	22	1	0.6053	0.6875
D_TRI_CF_1PAMPLIFICATI	199	1	0	1	0.0263	0
D_TRI_CF_1PAMPLIFICATI	200	5	4	1	0.1316	0.125
D_TRI_CF_1PAMPLIFICATI	204	1	0	1	0.0263	0
D_TRI_CF_1PAMPLIFICATI	223	1	0	1	0.0263	0
D_TRI_CF_1PAMPLIFICATI	400	1	0	1	0.0263	0
D_TRI_CF_ICELLS1QUN	Checked	33	31	1	1	1
D_TRI_CF_1PAMPUN	Checked	13	16	1	1	1
D_TRI_CF_ABNORMAILITYP	No	88	343	0.0245	0.4889	0.5755
D_TRI_CF_ABNORMAILITYP	Not Done	78	192	0.0245	0.4333	0.3221
D_TRI_CF_ABNORMAILITYP	Yes	14	61	0.0245	0.0778	0.1023
D_TRI_CF_CCOUNTP53UN	Checked	3	15	0.0245	1	1
D_TRI_CF_P53LOCUSCHROM	12.5	1	0	0.4535	0.1	0
D_TRI_CF_P53LOCUSCHROM	20	0	1	0.4535	0	0.0294
D_TRI_CF_P53LOCUSCHROM	100	6	19	0.4535	0.6	0.5588
D_TRI_CF_P53LOCUSCHROM	200	2	11	0.4535	0.2	0.3235
D_TRI_CF_P53LOCUSCHROM	221	0	1	0.4535	0	0.0294
D_TRI_CF_P53LOCUSCHROM	400	1	1	0.4535	0.1	0.0294
D_TRI_CF_P53LOCUSCHROM	800	0	1	0.4535	0	0.0294
D_TRI_CF_ICELLSP53UN	Checked	4	27	0.4535	1	1
D_TRI_CF_P53LOCUN	Checked	1	12	0.4535	1	1
D_TRI_CF_ABNORMALITYPR14	.	50	117	0.0006	0.2778	0.1963
D_TRI_CF_ABNORMALITYPR14	No	16	125	0.0006	0.0889	0.2097
D_TRI_CF_ABNORMALITYPR14	Not Done	97	294	0.0006	0.5389	0.4933
D_TRI_CF_ABNORMALITYPR14	Yes	17	60	0.0006	0.0944	0.1007
D_TRI_CF_CCOUNTOTHERUN	Checked	28	59	0.0006	1	1
D_TRI_CF_ICELLSOTHERUN	Checked	27	73	0.0006	1	1
D_TRI_CF_OTHERSPECUN	Checked	17	50	0.0006	1	1
D_TRI_CF_ABNORMALITYPR15	.	27	61	0.0107	0.1901	0.1266
D_TRI_CF_ABNORMALITYPR15	No	30	166	0.0107	0.2113	0.3444
D_TRI_CF_ABNORMALITYPR15	Not Done	77	236	0.0107	0.5423	0.4896
D_TRI_CF_ABNORMALITYPR15	Yes	8	19	0.0107	0.0563	0.0394
D_TRI_CF_CCOUNTOTHER2UN	Checked	15	27	0.0107	1	1
D_TRI_CF_ICELLSOTHER2UN	Checked	15	31	0.0107	1	1
D_TRI_CF_OTHERSPEC2UN	Checked	8	18	0.0107	1	1
D_TRI_CF_TRISOMIES3	Checked	15	61	0.0107	1	1
D_TRI_CF_TRISOMIES5	Checked	8	32	0.0107	1	1
D_TRI_CF_TRISOMIES7	Checked	3	28	0.0107	1	1
D_TRI_CF_TRISOMIES9	Checked	21	93	0.0107	1	1
D_TRI_CF_TRISOMIES11	Checked	16	68	0.0107	1	1
D_TRI_CF_TRISOMIES15	Checked	8	39	0.0107	1	1
D_TRI_CF_TRISOMIES19	Checked	0	14	0.0107	#N/A	1
D_TRI_CF_TRISOMIES21	Checked	3	4	0.0107	1	1
D_TRI_CF_TRISOMIESOTH	Checked	27	64	0.0107	1	1
D_TRI_CF_TRISOMIESNONE	Checked	52	183	0.0107	1	1
D_TRI_CF_TRISOMIESUNK	Checked	9	35	0.0107	1	1
D_TRI_CF_TRISOMIESNTRPTD	Checked	61	196	0.0107	1	1
D_TRI_CF_TRISOMIES	11	0	2	0.7875	0	0.087
D_TRI_CF_TRISOMIES	3	1	1	0.7875	0.1667	0.0435
D_TRI_CF_TRISOMIES	5	0	1	0.7875	0	0.0435
D_TRI_CF_TRISOMIES	9	0	1	0.7875	0	0.0435
D_TRI_CF_TRISOMIES	Other	5	18	0.7875	0.8333	0.7826
D_TRI_CF_WASCYTOGENICS	No	7	56	0.027	0.0374	0.0859
D_TRI_CF_WASCYTOGENICS	Yes	180	596	0.027	0.9626	0.9141
D_TRI_CF_WASCLGFISHORP	No	30	127	0.2272	0.2113	0.2635
D_TRI_CF_WASCLGFISHORP	Yes	112	355	0.2272	0.7887	0.7365
D_TRI_CF_ABNORMALITYPR	No	45	333	0	0.25	0.5587
D_TRI_CF_ABNORMALITYPR	Not Done	44	145	0	0.2444	0.2433
D_TRI_CF_ABNORMALITYPR	Yes	91	118	0	0.5056	0.198
D_TRI_CF_CCOUNTDEL13UN	Checked	15	14	0	1	1
D_TRI_CF_ICELLDEL13UN	Checked	21	24	0	1	1
D_TRI_CF_DEL13UN	Checked	8	10	0	1	1
D_TRI_CF_ABNORMALITYPR10	No	45	322	0	0.25	0.5403
D_TRI_CF_ABNORMALITYPR10	Not Done	61	190	0	0.3389	0.3188
D_TRI_CF_ABNORMALITYPR10	Yes	74	84	0	0.4111	0.1409
D_TRI_CF_CCOUNTDEL13QUN	Checked	28	32	0	1	1
D_TRI_CF_ICELLSDEL13UN	Checked	35	39	0	1	1
D_TRI_CF_DEL12QUN	Checked	10	20	0	1	1
D_TRI_CF_ABNORMALITYPR2	No	78	286	0.5415	0.4333	0.4799
D_TRI_CF_ABNORMALITYPR2	Not Done	93	283	0.5415	0.5167	0.4748
D_TRI_CF_ABNORMALITYPR2	Yes	9	27	0.5415	0.05	0.0453
D_TRI_CF_CCOUNTDEL17UN	Checked	3	4	0.5415	1	1
D_TRI_CF_DEL17OFCELLSE	50	1	0	0.5556	0.5	0
D_TRI_CF_DEL17OFCELLSE	100	0	2	0.5556	0	0.2857
D_TRI_CF_DEL17OFCELLSE	200	0	2	0.5556	0	0.2857
D_TRI_CF_DEL17OFCELLSE	400	1	2	0.5556	0.5	0.2857
D_TRI_CF_DEL17OFCELLSE	800	0	1	0.5556	0	0.1429
D_TRI_CF_ICELLSDEL17UN	Checked	4	11	0.5556	1	1
D_TRI_CF_DEL17UN	Checked	1	5	0.5556	1	1
D_TRI_CF_ABNORMALITYPR11	No	84	333	0.0847	0.4667	0.5587
D_TRI_CF_ABNORMALITYPR11	Not Done	79	220	0.0847	0.4389	0.3691
D_TRI_CF_ABNORMALITYPR11	Yes	17	43	0.0847	0.0944	0.0721
D_TRI_CF_CCOUNTDEL17PUN	Checked	8	14	0.0847	1	1
D_TRI_CF_17POFCELLSEXA	50	0	1	0.8983	0	0.0417
D_TRI_CF_17POFCELLSEXA	53	0	1	0.8983	0	0.0417
D_TRI_CF_17POFCELLSEXA	100	1	5	0.8983	0.125	0.2083
D_TRI_CF_17POFCELLSEXA	200	5	12	0.8983	0.625	0.5
D_TRI_CF_17POFCELLSEXA	221	0	1	0.8983	0	0.0417
D_TRI_CF_17POFCELLSEXA	300	0	1	0.8983	0	0.0417
D_TRI_CF_17POFCELLSEXA	319	0	1	0.8983	0	0.0417
D_TRI_CF_17POFCELLSEXA	400	1	2	0.8983	0.125	0.0833
D_TRI_CF_17POFCELLSEXA	1500	1	0	0.8983	0.125	0
D_TRI_CF_ICELLSDEL17PUN	Checked	9	19	0.8983	1	1
D_TRI_CF_DEL17P	Checked	1	10	0.8983	1	1
D_TRI_CF_ABNORMALITYPR3	No	104	424	0.0002	0.5778	0.7114
D_TRI_CF_ABNORMALITYPR3	Not Done	28	92	0.0002	0.1556	0.1544
D_TRI_CF_ABNORMALITYPR3	Yes	48	80	0.0002	0.2667	0.1342
D_TRI_CF_CCOUNTT414UN	Checked	10	16	0.0002	1	1
D_TRI_CF_T414OFCELLSEX	20	1	2	0.2944	0.0667	0.0952
D_TRI_CF_T414OFCELLSEX	50	1	0	0.2944	0.0667	0
D_TRI_CF_T414OFCELLSEX	70	1	0	0.2944	0.0667	0
D_TRI_CF_T414OFCELLSEX	90	0	1	0.2944	0	0.0476
D_TRI_CF_T414OFCELLSEX	100	6	13	0.2944	0.4	0.619
D_TRI_CF_T414OFCELLSEX	121	1	0	0.2944	0.0667	0
D_TRI_CF_T414OFCELLSEX	200	4	2	0.2944	0.2667	0.0952
D_TRI_CF_T414OFCELLSEX	202	1	0	0.2944	0.0667	0
D_TRI_CF_T414OFCELLSEX	210	0	1	0.2944	0	0.0476
D_TRI_CF_T414OFCELLSEX	273	0	1	0.2944	0	0.0476
D_TRI_CF_T414OFCELLSEX	800	0	1	0.2944	0	0.0476
D_TRI_CF_ICELLST414UN	Checked	12	24	0.2944	1	1
D_TRI_CF_T414UN	Checked	6	13	0.2944	1	1
D_TRI_CF_ABNORMALITYPR4	No	55	222	0.1612	0.3056	0.3725
D_TRI_CF_ABNORMALITYPR4	Not Done	123	370	0.1612	0.6833	0.6208
D_TRI_CF_ABNORMALITYPR4	Yes	2	4	0.1612	0.0111	0.0067
D_TRI_CF_T614OFABNORMA	20	0	1	1	0	0.5
D_TRI_CF_T614OFABNORMA	86	0	1	1	0	0.5
D_TRI_CF_T614OFABNORMA	100	1	0	1	1	0
D_TRI_CF_CCOUNTT614UN	Checked	1	2	1	1	1
D_TRI_CF_T614OFCELLSEX	100	1	2	1	1	1
D_TRI_CF_ICELLST614UN	Checked	1	2	1	1	1
D_TRI_CF_T614ABNORMALC	6	0	1	1	0	0.3333
D_TRI_CF_T614ABNORMALC	20	0	1	1	0	0.3333
D_TRI_CF_T614ABNORMALC	86	0	1	1	0	0.3333
D_TRI_CF_T614ABNORMALC	99	1	0	1	1	0
D_TRI_CF_T614UN	Checked	1	1	1	1	1
D_TRI_CF_ABNORMALITYPR5	No	52	209	0.1835	0.2889	0.3507
D_TRI_CF_ABNORMALITYPR5	Not Done	126	384	0.1835	0.7	0.6443
D_TRI_CF_ABNORMALITYPR5	Yes	2	3	0.1835	0.0111	0.005
D_TRI_CF_CCOUNTT814UN	Checked	2	3	0.1835	1	1
D_TRI_CF_ICELLST814UN	Checked	2	3	0.1835	1	1
D_TRI_CF_T814ABNORMALC	6	0	1	0.1835	#N/A	1
D_TRI_CF_T814UN	Checked	2	2	0.1835	1	1
D_TRI_CF_ABNORMALITYPR6	No	126	360	0.0029	0.7	0.604
D_TRI_CF_ABNORMALITYPR6	Not Done	32	95	0.0029	0.1778	0.1594
D_TRI_CF_ABNORMALITYPR6	Yes	22	141	0.0029	0.1222	0.2366
D_TRI_CF_CCOUNTT1114UN	Checked	7	28	0.0029	1	1
D_TRI_CF_T1114OFCELLSE	0	1	0	0.0419	0.125	0
D_TRI_CF_T1114OFCELLSE	20	0	1	0.0419	0	0.0156
D_TRI_CF_T1114OFCELLSE	50	1	11	0.0419	0.125	0.1719
D_TRI_CF_T1114OFCELLSE	52	1	0	0.0419	0.125	0
D_TRI_CF_T1114OFCELLSE	56	0	1	0.0419	0	0.0156
D_TRI_CF_T1114OFCELLSE	100	2	31	0.0419	0.25	0.4844
D_TRI_CF_T1114OFCELLSE	163	0	1	0.0419	0	0.0156
D_TRI_CF_T1114OFCELLSE	200	2	16	0.0419	0.25	0.25
D_TRI_CF_T1114OFCELLSE	249	0	1	0.0419	0	0.0156
D_TRI_CF_T1114OFCELLSE	300	0	2	0.0419	0	0.0312
D_TRI_CF_T1114OFCELLSE	2400	1	0	0.0419	0.125	0
D_TRI_CF_ICELLST1114UN	Checked	7	32	0.0419	1	1
D_TRI_CF_T1114UN	Checked	5	21	0.0419	1	1
D_TRI_CF_ABNORMALITYPR7	No	52	216	0.1087	0.2889	0.3624
D_TRI_CF_ABNORMALITYPR7	Not Done	127	379	0.1087	0.7056	0.6359
D_TRI_CF_ABNORMALITYPR7	Yes	1	1	0.1087	0.0056	0.0017
D_TRI_CF_CCOUNTT1214UN	Checked	1	1	0.1087	1	1
D_TRI_CF_ICELLST1214UN	Checked	1	1	0.1087	1	1
D_TRI_CF_T1214ABNORMAL	6	0	1	0.1087	#N/A	1
D_TRI_CF_T1214UN	Checked	1	0	0.1087	1	#N/A
D_TRI_CF_ABNORMALITYPR8	No	113	437	0.0002	0.6278	0.7332
D_TRI_CF_ABNORMALITYPR8	Not Done	39	125	0.0002	0.2167	0.2097
D_TRI_CF_ABNORMALITYPR8	Yes	28	34	0.0002	0.1556	0.057
D_TRI_CF_CCOUNTT1416UN	Checked	5	6	0.0002	1	1
D_TRI_CF_T1416OFCELLSE	100	7	8	1	0.7778	0.8
D_TRI_CF_T1416OFCELLSE	200	1	0	1	0.1111	0
D_TRI_CF_T1416OFCELLSE	250	1	0	1	0.1111	0
D_TRI_CF_T1416OFCELLSE	300	0	1	1	0	0.1
D_TRI_CF_T1416OFCELLSE	400	0	1	1	0	0.1
D_TRI_CF_ICELLST1416	Checked	5	7	1	1	1
D_TRI_CF_T1416	Checked	4	7	1	1	1
D_TRI_CF_ABNORMALITYPR9	No	68	270	0.0517	0.3778	0.453
D_TRI_CF_ABNORMALITYPR9	Not Done	107	320	0.0517	0.5944	0.5369
D_TRI_CF_ABNORMALITYPR9	Yes	5	6	0.0517	0.0278	0.0101
D_TRI_CF_T1420OFABNORM	2	0	1	1	0	0.1667
D_TRI_CF_T1420OFABNORM	21	0	1	1	0	0.1667
D_TRI_CF_T1420OFABNORM	24	1	0	1	0.3333	0
D_TRI_CF_T1420OFABNORM	48	0	1	1	0	0.1667
D_TRI_CF_T1420OFABNORM	87	0	1	1	0	0.1667
D_TRI_CF_T1420OFABNORM	95	1	0	1	0.3333	0
D_TRI_CF_T1420OFABNORM	98	1	0	1	0.3333	0
D_TRI_CF_T1420OFABNORM	100	0	1	1	0	0.1667
D_TRI_CF_T1420OFABNORM	119	0	1	1	0	0.1667
D_TRI_CF_CCOUNTT1420UN	Checked	1	0	1	1	#N/A
D_TRI_CF_T1420OFCELLSE	100	3	3	1	1	0.75
D_TRI_CF_T1420OFCELLSE	200	0	1	1	0	0.25
D_TRI_CF_ICELLST1420	Checked	1	2	1	1	1
D_TRI_cf	1	180	596	0.027	0.9626	0.9141
D_TRI_cf	2	7	56	0.027	0.0374	0.0859
D_TRI_clg	1	112	355	0.2272	0.7887	0.7365
D_TRI_clg	2	30	127	0.2272	0.2113	0.2635
D_TRI_abn1	1	130	162	0.2272	1	1
D_TRI_abn3	1	38	58	0.2272	1	1
D_TRI_abn4	1	2	4	0.2272	1	1
D_TRI_abn5	1	2	3	0.2272	1	1
D_TRI_abn6	1	18	124	0.2272	1	1
D_TRI_abn7	1	1	1	0.2272	1	1
D_TRI_abn8	1	19	18	0.2272	1	1
D_TRI_abn9	1	4	6	0.2272	1	1
D_TRI_abn10	1	27	87	0.2272	1	1
D_TRI_abn12	1	18	42	0.2272	1	1
D_TRI_abn13	1	105	95	0.2272	1	1
D_TRI_abnoth	1	67	181	0.2272	1	1
D_TRI_missabn	1	4	3	0.2272	1	1
D_TRI_noneabn	1	10	171	0.2272	1	1
D_TRI_trisnd	1	61	196	0.2272	1	1
D_TRI_trisnone	1	57	192	0.2272	1	1
LDH_level	High	34	100	0.7067	0.2138	0.1845
LDH_level	Low	42	148	0.7067	0.2642	0.2731
LDH_level	Normal	83	294	0.7067	0.522	0.5424
Deletion_17q13	No	35	90	0.086	0.9211	0.7895
Deletion_17q13	Yes	3	24	0.086	0.0789	0.2105
Other_cytogenetic_analysis	iperdiploide	15	48	0.808	0.4054	0.4444
Other_cytogenetic_analysis	non-iperdiploide	17	47	0.808	0.4595	0.4352
Other_cytogenetic_analysis	Non-iperdiploide	4	12	0.808	0.1081	0.1111
Other_cytogenetic_analysis	non-iperdiploidi	1	1	0.808	0.027	0.0093
Hyperdiploid	Yes	19	64	0.808	1	1
Bone_lytic_evaluation_X_rays	0	23	52	0.1351	0.6053	0.4561
Bone_lytic_evaluation_X_rays	1	15	62	0.1351	0.3947	0.5439
Bone_lytic_evaluation_CT_scan	0	30	95	0.6246	0.7895	0.8333
Bone_lytic_evaluation_CT_scan	1	8	19	0.6246	0.2105	0.1667
Bone_lytic_evaluation_MRI	0	22	67	1	0.5789	0.5877
Bone_lytic_evaluation_MRI	1	16	47	1	0.4211	0.4123
Bone_lytic_evaluation_PET_CT	0	23	74	0.6977	0.6053	0.6491
Bone_lytic_evaluation_PET_CT	1	15	40	0.6977	0.3947	0.3509
diagn_test_plasmocitoma	Conventional CT	2	7	0.279	0.5	0.5385
diagn_test_plasmocitoma	MRI	2	1	0.279	0.5	0.0769
diagn_test_plasmocitoma	Physical exam	0	2	0.279	0	0.1538
diagn_test_plasmocitoma	Spiral CT	0	3	0.279	0	0.2308
Protocol_Number	MMRF CoMMpass trial	73	284	0.279	1	1
CMMC_VISIT_NAME	Baseline	73	284	0.279	1	1
CMMC_REASONFORPROC	Baseline	73	284	0.279	1	1
CMMC_REASONCODE	1	73	284	0.279	1	1
enr.x	1	187	652	0.279	1	1
D_PT_DIDPATIENTCOM	V1	111	460	0.0057	0.5936	0.7044
D_PT_DIDPATIENTCOM	No	76	193	0.0057	0.4064	0.2956
D_PT_PRIMARYREASON	V1	111	460	0.0105	0.5936	0.7044
D_PT_PRIMARYREASON	Death	52	119	0.0105	0.2781	0.1822
D_PT_PRIMARYREASON	Inter-current illness that interferes with study assessments	0	3	0.0105	0	0.0046
D_PT_PRIMARYREASON	Noncompliance with study procedures	1	0	0.0105	0.0053	0
D_PT_PRIMARYREASON	Other	8	25	0.0105	0.0428	0.0383
D_PT_PRIMARYREASON	Patient is lost to follow-up	6	30	0.0105	0.0321	0.0459
D_PT_PRIMARYREASON	Patient no longer consents to participate in the study	9	16	0.0105	0.0481	0.0245
D_PT_CAUSEOFDEATH	V1	135	535	0.0144	0.7219	0.8193
D_PT_CAUSEOFDEATH	Disease Progression	28	61	0.0144	0.1497	0.0934
D_PT_CAUSEOFDEATH	Other	24	57	0.0144	0.1283	0.0873
dth_specify	V1	163	598	0.0144	0.8717	0.9158
dth_specify	Cardiovascular	3	13	0.0144	0.016	0.0199
dth_specify	Complication post transplant	0	1	0.0144	0	0.0015
dth_specify	Disease Progression	0	1	0.0144	0	0.0015
dth_specify	Hematologic	1	0	0.0144	0.0053	0
dth_specify	Infections (Sepsis, Pneumonia, etc)	4	18	0.0144	0.0214	0.0276
dth_specify	Neurological	1	2	0.0144	0.0053	0.0031
dth_specify	Other	1	11	0.0144	0.0053	0.0168
dth_specify	Respiratory	3	3	0.0144	0.016	0.0046
dth_specify	Secondary Malignancy	4	0	0.0144	0.0214	0
dth_specify	Unknown	7	6	0.0144	0.0374	0.0092
D_PT_complete	2	76	193	0.0144	1	1
D_PT_discont	1	76	193	0.0144	1	1
D_PT_DISCREAS	1	52	119	0.2047	0.6842	0.6166
D_PT_DISCREAS	2	1	0	0.2047	0.0132	0
D_PT_DISCREAS	3	9	16	0.2047	0.1184	0.0829
D_PT_DISCREAS	4	0	3	0.2047	0	0.0155
D_PT_DISCREAS	5	6	30	0.2047	0.0789	0.1554
D_PT_DISCREAS	7	8	25	0.2047	0.1053	0.1295
D_PT_dthreas	1	28	63	1	0.5385	0.5339
D_PT_dthreas	2	24	55	1	0.4615	0.4661
dthord	1	3	13	0.0027	0.125	0.2407
dthord	3	0	1	0.0027	0	0.0185
dthord	4	1	0	0.0027	0.0417	0
dthord	5	4	18	0.0027	0.1667	0.3333
dthord	6	1	2	0.0027	0.0417	0.037
dthord	7	3	3	0.0027	0.125	0.0556
dthord	8	4	0	0.0027	0.1667	0
dthord	9	7	6	0.0027	0.2917	0.1111
dthord	10	1	11	0.0027	0.0417	0.2037
D_PT_race	1	122	401	0.055	0.8188	0.7454
D_PT_race	2	14	98	0.055	0.094	0.1822
D_PT_race	4	3	11	0.055	0.0201	0.0204
D_PT_race	6	10	28	0.055	0.0671	0.052
D_PT_ethnic	1	14	42	0.7588	0.094	0.0781
D_PT_ethnic	2	130	473	0.7588	0.8725	0.8792
D_PT_ethnic	3	5	23	0.7588	0.0336	0.0428
D_PT_gender	1	97	410	0.0085	0.5187	0.6279
D_PT_gender	2	90	243	0.0085	0.4813	0.3721
IMWG_Risk_Class	0	61	288	0	0.4178	0.5647
IMWG_Risk_Class	1	41	155	0	0.2808	0.3039
IMWG_Risk_Class	2	44	67	0	0.3014	0.1314
Cp_17p13_Call	0	132	475	1	0.8859	0.8845
Cp_17p13_Call	1	17	62	1	0.1141	0.1155
TP53_Funct_Copies	0	4	19	0.7055	0.028	0.0372
TP53_Funct_Copies	1	15	44	0.7055	0.1049	0.0861
TP53_Funct_Copies	2	124	448	0.7055	0.8671	0.8767
FGFR3_NS_Mut_Count	0	135	504	0.0237	0.9441	0.9825
FGFR3_NS_Mut_Count	1	6	8	0.0237	0.042	0.0156
FGFR3_NS_Mut_Count	2	2	1	0.0237	0.014	0.0019
WHSC1_Tx_Call	0	106	491	0	0.7162	0.9195
WHSC1_Tx_Call	1	42	43	0	0.2838	0.0805
High_Mut_Burden_ACV	0	132	505	0.0006	0.9231	0.9844
High_Mut_Burden_ACV	1	11	8	0.0006	0.0769	0.0156
High_Mut_Burden_NonIGV	0	132	505	0.0006	0.9231	0.9844
High_Mut_Burden_NonIGV	1	11	8	0.0006	0.0769	0.0156
High_Mut_Burden_NSNonIGV	0	132	505	0.0006	0.9231	0.9844
High_Mut_Burden_NSNonIGV	1	11	8	0.0006	0.0769	0.0156
R_ISS	1	22	147	0	0.1401	0.2784
R_ISS	2	106	337	0	0.6752	0.6383
R_ISS	3	29	44	0	0.1847	0.0833
RANDOM	V1	149	538	0.0107	0.7968	0.8239
RANDOM	CCyd-ASCT-CCyd	22	33	0.0107	0.1176	0.0505
RANDOM	CRd-ASCT-CRd	7	41	0.0107	0.0374	0.0628
RANDOM	CRd for 12 cycles	9	41	0.0107	0.0481	0.0628
gender_char	V1	149	538	0.5095	0.7968	0.8239
gender_char	Female	17	44	0.5095	0.0909	0.0674
gender_char	Male	21	71	0.5095	0.1123	0.1087
D_PT_iss	1	56	241	0.1049	0.3027	0.3838
D_PT_iss	2	70	222	0.1049	0.3784	0.3535
D_PT_iss	3	59	165	0.1049	0.3189	0.2627
DEMOG_HEIGHTUNITOFM	cm	123	434	0.8611	0.6578	0.6646
DEMOG_HEIGHTUNITOFM	in	64	219	0.8611	0.3422	0.3354
DEMOG_WEIGHTUNITOFM	kg	121	445	0.3777	0.6471	0.6815
DEMOG_WEIGHTUNITOFM	lb	66	208	0.3777	0.3529	0.3185
D_PT_issstage_char	V1	186	644	1	0.9947	0.9862
D_PT_issstage_char	Stage I	0	2	1	0	0.0031
D_PT_issstage_char	Stage II	1	6	1	0.0053	0.0092
D_PT_issstage_char	Stage III	0	1	1	0	0.0015
D_PT_issstage	1	0	2	1	0	0.2222
D_PT_issstage	2	1	6	1	1	0.6667
D_PT_issstage	3	0	1	1	0	0.1111
ecog	0	44	163	0.54	0.3308	0.3396
ecog	1	61	236	0.54	0.4586	0.4917
ecog	2	17	57	0.54	0.1278	0.1187
ecog	3	9	21	0.54	0.0677	0.0437
ecog	4	2	3	0.54	0.015	0.0063
sct_elig	1	93	345	0.4565	0.4973	0.5283
sct_elig	2	94	308	0.4565	0.5027	0.4717
D_PT_therclass	Bortezomib-based	37	132	0.4565	0.1979	0.2021
D_PT_therclass	Carfilzomib-based	21	37	0.4565	0.1123	0.0567
D_PT_therclass	combined bortezomib/carfilzomib-based	0	2	0.4565	0	0.0031
D_PT_therclass	combined bortezomib/IMIDs-based	92	309	0.4565	0.492	0.4732
D_PT_therclass	combined bortezomib/IMIDs/carfilzomib-based	4	24	0.4565	0.0214	0.0368
D_PT_therclass	combined IMIDs/carfilzomib-based	24	116	0.4565	0.1283	0.1776
D_PT_therclass	IMIDs-based	9	33	0.4565	0.0481	0.0505
D_PT_therfstn	1	55	197	0.4565	0.3526	0.3402
D_PT_therfstn	2	33	114	0.4565	0.2115	0.1969
D_PT_therfstn	3	24	61	0.4565	0.1538	0.1054
D_PT_therfstn	4	13	46	0.4565	0.0833	0.0794
D_PT_therfstn	5	2	11	0.4565	0.0128	0.019
D_PT_therfstn	6	5	18	0.4565	0.0321	0.0311
D_PT_therfstn	7	18	99	0.4565	0.1154	0.171
D_PT_therfstn	8	5	25	0.4565	0.0321	0.0432
D_PT_therfstn	9	1	5	0.4565	0.0064	0.0086
D_PT_therfstn	10	0	3	0.4565	0	0.0052
D_PT_therclassn	1	92	309	0.4565	0.492	0.4732
D_PT_therclassn	2	37	132	0.4565	0.1979	0.2021
D_PT_therclassn	3	9	33	0.4565	0.0481	0.0505
D_PT_therclassn	4	24	116	0.4565	0.1283	0.1776
D_PT_therclassn	5	4	24	0.4565	0.0214	0.0368
D_PT_therclassn	6	21	39	0.4565	0.1123	0.0597
D_PT_maxline	1	122	486	0.0065	0.6524	0.7443
D_PT_maxline	2	36	107	0.0065	0.1925	0.1639
D_PT_maxline	3	21	32	0.0065	0.1123	0.049
D_PT_maxline	4	3	20	0.0065	0.016	0.0306
D_PT_maxline	5	5	8	0.0065	0.0267	0.0123
ftrttrpl	0	50	160	0.5657	0.2674	0.245
ftrttrpl	1	137	493	0.5657	0.7326	0.755
sct_bresp	0	40	149	0.9047	0.4494	0.4599
sct_bresp	1	49	175	0.9047	0.5506	0.5401
line1sct	0	98	329	0.6784	0.5241	0.5038
line1sct	1	89	324	0.6784	0.4759	0.4962
sctline	1	89	324	0.0522	0.9082	0.9586
sctline	2	7	13	0.0522	0.0714	0.0385
sctline	3	2	1	0.0522	0.0204	0.003
bmtx_type	V1	89	315	0.8978	0.4759	0.4824
bmtx_type	Stem cell, Allogenic	0	1	0.8978	0	0.0015
bmtx_type	Stem cell, Autologous	98	337	0.8978	0.5241	0.5161
sctflag	0	89	315	0.9339	0.4759	0.4824
sctflag	1	98	338	0.9339	0.5241	0.5176
sct1stf	0	9	14	0.0689	0.0918	0.0414
sct1stf	1	89	324	0.0689	0.9082	0.9586
maintflag	1	33	89	0.1719	0.5893	0.4811
maintflag	2	23	96	0.1719	0.4107	0.5189
maint1stf	1	30	87	0.2728	0.5769	0.486
maint1stf	2	22	92	0.2728	0.4231	0.514
D_PT_pdflag	0	93	399	0.0102	0.5345	0.6456
D_PT_pdflag	1	81	219	0.0102	0.4655	0.3544
D_PT_mmstatus	1	82	353	0.0138	0.4385	0.5406
D_PT_mmstatus	2	3	5	0.0138	0.016	0.0077
D_PT_mmstatus	3	39	150	0.0138	0.2086	0.2297
D_PT_mmstatus	4	11	24	0.0138	0.0588	0.0368
D_PT_mmstatus	5	52	121	0.0138	0.2781	0.1853
D_PT_mmstatus1	1	104	380	0.1445	0.5561	0.5819
D_PT_mmstatus1	2	8	13	0.1445	0.0428	0.0199
D_PT_mmstatus1	3	41	151	0.1445	0.2193	0.2312
D_PT_mmstatus1	4	15	30	0.1445	0.0802	0.0459
D_PT_mmstatus1	5	19	79	0.1445	0.1016	0.121
D_PT_mmstatus2	1	19	56	0.0226	0.2836	0.3314
D_PT_mmstatus2	2	13	36	0.0226	0.194	0.213
D_PT_mmstatus2	3	12	23	0.0226	0.1791	0.1361
D_PT_mmstatus2	4	5	33	0.0226	0.0746	0.1953
D_PT_mmstatus2	5	18	21	0.0226	0.2687	0.1243
D_PT_mmstatus3	1	2	9	0.5889	0.069	0.1475
D_PT_mmstatus3	2	8	18	0.5889	0.2759	0.2951
D_PT_mmstatus3	3	0	2	0.5889	0	0.0328
D_PT_mmstatus3	4	9	19	0.5889	0.3103	0.3115
D_PT_mmstatus3	5	10	13	0.5889	0.3448	0.2131
D_PT_rapd	1	5	13	0.5693	0.0267	0.0199
D_PT_rapd	2	182	640	0.5693	0.9733	0.9801
D_PT_dresp	1	104	383	1	0.6624	0.6592
D_PT_dresp	2	53	198	1	0.3376	0.3408
earlydth	1	171	617	1	1	1
fhr	1	74	190	1	1	1
demog_vj_interval	V1	38	115	0.3918	0.2032	0.1761
demog_vj_interval	Baseline	149	538	0.3918	0.7968	0.8239
DEMOG_GENDER	V1	38	115	0.0211	0.2032	0.1761
DEMOG_GENDER	Female	73	199	0.0211	0.3904	0.3047
DEMOG_GENDER	Male	76	339	0.0211	0.4064	0.5191
DEMOG_AMERICANINDIA	V1	186	652	0.3959	0.9947	0.9985
DEMOG_AMERICANINDIA	Checked	1	1	0.3959	0.0053	0.0015
DEMOG_ASIAN	V1	184	642	1	0.984	0.9832
DEMOG_ASIAN	Checked	3	11	1	0.016	0.0168
DEMOG_BLACKORAFRICA	V1	173	555	0.007	0.9251	0.8499
DEMOG_BLACKORAFRICA	Checked	14	98	0.007	0.0749	0.1501
DEMOG_WHITE	V1	65	252	0.3483	0.3476	0.3859
DEMOG_WHITE	Checked	122	401	0.3483	0.6524	0.6141
DEMOG_OTHER	V1	177	625	0.5503	0.9465	0.9571
DEMOG_OTHER	Checked	10	28	0.5503	0.0535	0.0429
DEMOG_ETHNICITY	V1	38	115	0.725	0.2032	0.1761
DEMOG_ETHNICITY	Hispanic or Latino	14	42	0.725	0.0749	0.0643
DEMOG_ETHNICITY	Not Hispanic or Latino	130	473	0.725	0.6952	0.7243
DEMOG_ETHNICITY	Other	5	23	0.725	0.0267	0.0352
DEMOG_SPECIFY2	V1	182	630	0.9484	0.9733	0.9648
DEMOG_SPECIFY2	Declined	2	3	0.9484	0.0107	0.0046
DEMOG_SPECIFY2	Declines to answer	0	1	0.9484	0	0.0015
DEMOG_SPECIFY2	His chart does not specify, it only says, ""American""	0	1	0.9484	0	0.0015
DEMOG_SPECIFY2	Iranian	0	1	0.9484	0	0.0015
DEMOG_SPECIFY2	not specified	0	1	0.9484	0	0.0015
DEMOG_SPECIFY2	unknown	1	6	0.9484	0.0053	0.0092
DEMOG_SPECIFY2	Unknown	1	6	0.9484	0.0053	0.0092
DEMOG_SPECIFY2	Unknown/Declined	1	4	0.9484	0.0053	0.0061
demog_visit	0	149	538	0.9484	1	1
AMP_maj_call_chr_1q	0	0	543	0	0	0.8315
AMP_maj_call_chr_1q	1	187	110	0	1	0.1685
AMP_maj_call_chr_8q	0	157	573	0.1777	0.8396	0.8775
AMP_maj_call_chr_8q	1	30	80	0.1777	0.1604	0.1225
DEL_maj_call_chr_17p	0	170	590	0.8884	0.9091	0.9035
DEL_maj_call_chr_17p	1	17	63	0.8884	0.0909	0.0965
DEL_maj_call_chr_1p	0	132	532	0.0021	0.7059	0.8147
DEL_maj_call_chr_1p	1	55	121	0.0021	0.2941	0.1853
DEL_maj_call_chr_13q	0	0	446	0	0	0.683
DEL_maj_call_chr_13q	1	187	207	0	1	0.317
DEL_maj_call_chr_14q	0	138	541	0.0082	0.738	0.8285
DEL_maj_call_chr_14q	1	49	112	0.0082	0.262	0.1715
DEL_maj_call_chr_16q	0	126	524	0.0003	0.6738	0.8025
DEL_maj_call_chr_16q	1	61	129	0.0003	0.3262	0.1975
MM_group_num	1	187	0	0	1	0
MM_group_num	2	0	317	0	0	0.4855
MM_group_num	3	0	336	0	0	0.5145
MM_group	1q&13+	187	0	0	1	0
MM_group	1q/13	0	317	0	0	0.4855
MM_group	1q&13-	0	336	0	0	0.5145
MM_risk_1	1q&13+	187	0	0	1	0
MM_risk_1	other	0	653	0	0	1
MM_risk_2	1q/13	0	317	0	0	0.4855
MM_risk_2	other	187	336	0	1	0.5145
MM_risk_3	1q&13-	0	336	0	0	0.5145
MM_risk_3	other	187	317	0	1	0.4855
VJ_INTERVAL_Baseline	1	187	652	0	1	1
BA_WASABONEASSES_No	0	169	595	0.7711	0.9037	0.9126
BA_WASABONEASSES_No	1	18	57	0.7711	0.0963	0.0874
BA_WASABONEASSES_Yes	0	18	57	0.7711	0.0963	0.0874
BA_WASABONEASSES_Yes	1	169	595	0.7711	0.9037	0.9126
BA_TYPEOFBONEASS_1	0	169	594	1	1	0.9983
BA_TYPEOFBONEASS_1	1	0	1	1	0	0.0017
BA_TYPEOFBONEASS_CT	0	153	565	0.0427	0.9053	0.9496
BA_TYPEOFBONEASS_CT	1	16	30	0.0427	0.0947	0.0504
BA_TYPEOFBONEASS_MRI	0	146	523	0.5985	0.8639	0.879
BA_TYPEOFBONEASS_MRI	1	23	72	0.5985	0.1361	0.121
BA_TYPEOFBONEASS_Other	0	157	543	0.6368	0.929	0.9126
BA_TYPEOFBONEASS_Other	1	12	52	0.6368	0.071	0.0874
BA_TYPEOFBONEASS_PET/CT	0	138	483	1	0.8166	0.8118
BA_TYPEOFBONEASS_PET/CT	1	31	112	1	0.1834	0.1882
BA_TYPEOFBONEASS_Skeletal survey	0	82	267	0.4313	0.4852	0.4487
BA_TYPEOFBONEASS_Skeletal survey	1	87	328	0.4313	0.5148	0.5513
BA_IMAGEINTERPRE_Clinically significant abnormality related to MM	0	51	123	0.0032	0.3893	0.2557
BA_IMAGEINTERPRE_Clinically significant abnormality related to MM	1	80	358	0.0032	0.6107	0.7443
BA_IMAGEINTERPRE_Clinically significant abnormality unrelated to MM	0	124	467	0.1799	0.9466	0.9709
BA_IMAGEINTERPRE_Clinically significant abnormality unrelated to MM	1	7	14	0.1799	0.0534	0.0291
BA_IMAGEINTERPRE_Normal or clinically insignificant abnormality	0	87	372	0.0123	0.6641	0.7734
BA_IMAGEINTERPRE_Normal or clinically insignificant abnormality	1	44	109	0.0123	0.3359	0.2266
BA_LYTICLESIONS_Checked	1	102	416	0.0123	1	1
BA_OFLYTICLESION_>=3	0	38	132	0.491	0.3423	0.3041
BA_OFLYTICLESION_>=3	1	73	302	0.491	0.6577	0.6959
BA_OFLYTICLESION_0	0	102	416	0.0908	0.9189	0.9585
BA_OFLYTICLESION_0	1	9	18	0.0908	0.0811	0.0415
BA_OFLYTICLESION_1	0	90	370	0.3048	0.8108	0.8525
BA_OFLYTICLESION_1	1	21	64	0.3048	0.1892	0.1475
BA_OFLYTICLESION_2	0	103	384	0.2285	0.9279	0.8848
BA_OFLYTICLESION_2	1	8	50	0.2285	0.0721	0.1152
BA_OSTEOPENIAOST_Checked	1	24	98	0.2285	1	1
BA_PATHOLOGICFRA_Checked	1	13	94	0.2285	1	1
BA_MULTIPLEDISSE_Checked	1	19	79	0.2285	1	1
BA_SKULL_Checked	1	30	139	0.2285	1	1
BA_SPINE_Checked	1	31	165	0.2285	1	1
BA_CERVICAL_Checked	1	11	43	0.2285	1	1
BA_THORACIC_Checked	1	21	100	0.2285	1	1
BA_LUMBAR_Checked	1	16	82	0.2285	1	1
BA_SACRAL_Checked	1	5	20	0.2285	1	1
BA_PELVIS_Checked	1	14	96	0.2285	1	1
BA_RIGHT_Checked	1	11	77	0.2285	1	1
BA_LEFT_Checked	1	11	72	0.2285	1	1
BA_FEMUR_Checked	1	24	127	0.2285	1	1
BA_RIGHT2_Checked	1	18	102	0.2285	1	1
BA_LEFT2_Checked	1	17	104	0.2285	1	1
BA_HUMERUS_Checked	1	24	116	0.2285	1	1
BA_RIGHT3_Checked	1	18	102	0.2285	1	1
BA_LEFT3_Checked	1	19	80	0.2285	1	1
BA_RIBS_Checked	1	17	81	0.2285	1	1
BA_RIGHT4_Checked	1	10	61	0.2285	1	1
BA_LEFT4_Checked	1	9	53	0.2285	1	1
BA_OTHER_Checked	1	38	114	0.2285	1	1
BB_REASONFORPROC_Screening/baseline	1	38	114	0.2285	1	1
BB_WASABONEMARRO_Yes	1	38	114	0.2285	1	1
BONE_WASTHEASPIRAT_Yes	1	2	10	0.2285	1	1
BONE_WASABONEMARRO_No	0	1	7	1	0.3333	0.3684
BONE_WASABONEMARRO_No	1	2	12	1	0.6667	0.6316
BONE_WASABONEMARRO_Yes	0	2	12	1	0.6667	0.6316
BONE_WASABONEMARRO_Yes	1	1	7	1	0.3333	0.3684
BONE_WASBONEMARROW_Yes	1	1	7	1	1	1
BONE_PLASMAUNK_Checked	1	1	1	1	1	1
BONE_BMAUNK_Checked	1	1	1	1	1	1
BONE_WASPERIPHERAL_Yes	1	1	7	1	1	1
BONE_REASONFORPROC_Baseline	1	1	7	1	1	1
BONE_PC_Checked	1	1	1	1	1	1
BONE_LOCALLABNAME_Mount Sinai Pathology	1	1	1	1	1	1
BONE_REPORTEDASPER2_Checked	1	1	1	1	1	1
BONE_PC9_Checked	1	1	0	1	1	#N/A
BONE_RANGEOFPLASMA5_Checked	1	0	1	1	#N/A	1
BONE_DOESTHEPCRESU_Unknown	0	0	1	1	0	1
BONE_DOESTHEPCRESU_Unknown	1	1	0	1	1	0
BONE_DOESTHEPCRESU_Yes	0	1	0	1	1	0
BONE_DOESTHEPCRESU_Yes	1	0	1	1	0	1
BONE_WASTHESPECIME_Yes	1	2	10	1	1	1
BMT_WASABONEMARRO_No	1	187	652	1	1	1
ECOG_PERFORMANCEST_0 = Fully Active	0	89	317	0.9176	0.6692	0.6604
ECOG_PERFORMANCEST_0 = Fully Active	1	44	163	0.9176	0.3308	0.3396
ECOG_PERFORMANCEST_1 = Restricted in physically strenuous activity	0	72	244	0.5565	0.5414	0.5083
ECOG_PERFORMANCEST_1 = Restricted in physically strenuous activity	1	61	236	0.5565	0.4586	0.4917
ECOG_PERFORMANCEST_2 = Ambulatory and capable of all selfcare	0	116	423	0.7647	0.8722	0.8812
ECOG_PERFORMANCEST_2 = Ambulatory and capable of all selfcare	1	17	57	0.7647	0.1278	0.1187
ECOG_PERFORMANCEST_3 = Capable of only limited selfcare	0	124	459	0.2595	0.9323	0.9562
ECOG_PERFORMANCEST_3 = Capable of only limited selfcare	1	9	21	0.2595	0.0677	0.0437
ECOG_PERFORMANCEST_4 = Completely disabled	0	131	477	0.2976	0.985	0.9938
ECOG_PERFORMANCEST_4 = Completely disabled	1	2	3	0.2976	0.015	0.0063
ECOG_WASANECOGASSE_No	0	133	480	1	0.8926	0.8922
ECOG_WASANECOGASSE_No	1	16	58	1	0.1074	0.1078
ECOG_WASANECOGASSE_Yes	0	16	58	1	0.1074	0.1078
ECOG_WASANECOGASSE_Yes	1	133	480	1	0.8926	0.8922
MMSURG_NONE_Checked	1	134	480	1	1	1
MMSURG_VERTEBROPLAST_Checked	1	2	10	1	1	1
MMSURG_KYPHOPLASTY_Checked	1	6	29	1	1	1
MMSURG_OTHER_Checked	1	8	23	1	1	1
PN_PERIPHERALSEN_No	0	28	95	0.8092	0.1879	0.1766
PN_PERIPHERALSEN_No	1	121	443	0.8092	0.8121	0.8234
PN_PERIPHERALSEN_Not Done	0	132	487	0.5349	0.8859	0.9052
PN_PERIPHERALSEN_Not Done	1	17	51	0.5349	0.1141	0.0948
PN_PERIPHERALSEN_Yes	0	138	494	0.8652	0.9262	0.9182
PN_PERIPHERALSEN_Yes	1	11	44	0.8652	0.0738	0.0818
PN_IFYESINDICATE_Grade 1: Asymptomatic; loss of deep tendon reflexes or parathesia.	0	2	7	1	0.1818	0.1591
PN_IFYESINDICATE_Grade 1: Asymptomatic; loss of deep tendon reflexes or parathesia.	1	9	37	1	0.8182	0.8409
PN_IFYESINDICATE_Grade 2: Moderate symptoms; limiting instrumental ADL.	0	10	38	1	0.9091	0.8636
PN_IFYESINDICATE_Grade 2: Moderate symptoms; limiting instrumental ADL.	1	1	6	1	0.0909	0.1364
PN_IFYESINDICATE_Grade 3: Severe symptoms; limiting self care ADL.	0	10	43	0.363	0.9091	0.9773
PN_IFYESINDICATE_Grade 3: Severe symptoms; limiting self care ADL.	1	1	1	0.363	0.0909	0.0227
PN_PERIPHERALMOT_No	0	20	65	0.6738	0.1342	0.1208
PN_PERIPHERALMOT_No	1	129	473	0.6738	0.8658	0.8792
PN_PERIPHERALMOT_Not Done	0	132	483	0.6525	0.8859	0.8978
PN_PERIPHERALMOT_Not Done	1	17	55	0.6525	0.1141	0.1022
PN_PERIPHERALMOT_Yes	0	146	528	1	0.9799	0.9814
PN_PERIPHERALMOT_Yes	1	3	10	1	0.0201	0.0186
PN_IFYESINDICATE2_Grade 1: Asymptomatic; clinical or diagnostic observations only; intervention not indicated	0	1	6	0.5594	0.3333	0.6
PN_IFYESINDICATE2_Grade 1: Asymptomatic; clinical or diagnostic observations only; intervention not indicated	1	2	4	0.5594	0.6667	0.4
PN_IFYESINDICATE2_Grade 2: Moderate symptoms; limiting instrumental ADL	0	2	5	1	0.6667	0.5
PN_IFYESINDICATE2_Grade 2: Moderate symptoms; limiting instrumental ADL	1	1	5	1	0.3333	0.5
PN_IFYESINDICATE2_Grade 3: Severe symptoms; limiting self care ADL; assistive device indicated	0	3	9	1	1	0.9
PN_IFYESINDICATE2_Grade 3: Severe symptoms; limiting self care ADL; assistive device indicated	1	0	1	1	0	0.1
SUPP_ANTICOAGULATI_Checked	1	44	138	1	1	1
SUPP_NONE_Checked	1	32	139	1	1	1
SUPP_TRANSFUSION_Checked	1	8	46	1	1	1
SUPP_PACKEDREDBLOO_Checked	1	7	45	1	1	1
SUPP_OTHER_Checked	1	1	2	1	1	1
SUPP_SPECIFY_anemia	0	1	1	1	1	0.5
SUPP_SPECIFY_anemia	1	0	1	1	0	0.5
SUPP_SPECIFY_plasmapheresis	0	1	1	1	1	0.5
SUPP_SPECIFY_plasmapheresis	1	0	1	1	0	0.5
SUPP_SPECIFY_Whole blood (replacement from surgery)	0	0	2	0.3333	0	1
SUPP_SPECIFY_Whole blood (replacement from surgery)	1	1	0	0.3333	1	0
SUPP_RADIOTHERAPY_Checked	1	10	37	0.3333	1	1
SUPP_DIALYSIS_Checked	1	3	9	0.3333	1	1
SUPP_BISPHOSPHONAT_Checked	1	41	143	0.3333	1	1
SUPP_WBCGROWTHFACT_Checked	1	2	7	0.3333	1	1
SUPP_ERYTHROPOIESI_Checked	1	5	12	0.3333	1	1
SUPP_ANTIEMETIC_Checked	1	33	103	0.3333	1	1
SUPP_ANALGESICSFOR_Checked	1	48	167	0.3333	1	1
SUPP_OPIOID_Checked	1	38	138	0.3333	1	1
SUPP_OTHER2_Checked	1	15	56	0.3333	1	1
SUPP_ANTIVIRAL_Checked	1	53	200	0.3333	1	1
SUPP_MEDICATIONSFO_Checked	1	5	15	0.3333	1	1
SUPP_MEDICATIONSFO2_Checked	1	3	12	0.3333	1	1
SS_DOESTHEPATIEN_Yes	1	149	538	0.3333	1	1
SS_SPINALCORDCOM_Checked	1	6	45	0.3333	1	1
SS_BONEPAIN_Checked	1	70	291	0.3333	1	1
SS_FATIGUE_Checked	1	67	203	0.3333	1	1
SS_HYPERCALCEMIA_Checked	1	16	36	0.3333	1	1
SS_RENALINSUFFIC_Checked	1	30	88	0.3333	1	1
SS_ANEMIAHEMOGLO_Checked	1	75	240	0.3333	1	1
SS_BONELESIONSLY_Checked	1	77	328	0.3333	1	1
SS_BONELESIONSOS_Checked	1	18	81	0.3333	1	1
SS_SOFTTISSUEPLA_Checked	1	17	49	0.3333	1	1
SS_OFTTISSUEPLAS_Checked	1	4	18	0.3333	1	1
SS_RECURRENTBACT_Checked	1	4	9	0.3333	1	1
SS_AMYLOIDOSIS_Checked	1	0	7	0.3333	#N/A	1
SS_OTHER_Checked	1	13	44	0.3333	1	1
ST_WASANASSESSME_No	0	96	303	0.2461	0.5134	0.4647
ST_WASANASSESSME_No	1	91	349	0.2461	0.4866	0.5353
ST_WASANASSESSME_Yes	0	91	349	0.2461	0.4866	0.5353
ST_WASANASSESSME_Yes	1	96	303	0.2461	0.5134	0.4647
ST_WEREANYSOFTTI_No	0	26	75	0.6866	0.2708	0.2475
ST_WEREANYSOFTTI_No	1	70	228	0.6866	0.7292	0.7525
ST_WEREANYSOFTTI_Yes	0	70	228	0.6866	0.7292	0.7525
ST_WEREANYSOFTTI_Yes	1	26	75	0.6866	0.2708	0.2475
ST_NUMBEROFPLASM_Multiple	0	16	45	1	0.7619	0.7377
ST_NUMBEROFPLASM_Multiple	1	5	16	1	0.2381	0.2623
ST_NUMBEROFPLASM_Single	0	5	16	1	0.2381	0.2623
ST_NUMBEROFPLASM_Single	1	16	45	1	0.7619	0.7377
ST_RESULTOFEXAMI_No change	1	0	4	1	#N/A	1
D_QOL_QLQ_MY20_No	0	136	476	0.4553	0.9128	0.8864
D_QOL_QLQ_MY20_No	1	13	61	0.4553	0.0872	0.1136
D_QOL_QLQ_MY20_Yes	0	13	61	0.4553	0.0872	0.1136
D_QOL_QLQ_MY20_Yes	1	136	476	0.4553	0.9128	0.8864
D_QOL_QLQ_C30_No	0	137	486	0.7484	0.9195	0.905
D_QOL_QLQ_C30_No	1	12	51	0.7484	0.0805	0.095
D_QOL_QLQ_C30_Yes	0	12	51	0.7484	0.0805	0.095
D_QOL_QLQ_C30_Yes	1	137	486	0.7484	0.9195	0.905
D_TRI_CF_T1420_Checked	1	1	0	0.7484	1	#N/A
D_TRI_CF_ABNORMALITYPR12_No	0	71	220	0.5399	0.3944	0.3691
D_TRI_CF_ABNORMALITYPR12_No	1	109	376	0.5399	0.6056	0.6309
D_TRI_CF_ABNORMALITYPR12_Not Done	0	127	422	1	0.7056	0.7081
D_TRI_CF_ABNORMALITYPR12_Not Done	1	53	174	1	0.2944	0.2919
D_TRI_CF_ABNORMALITYPR12_Yes	0	162	550	0.3536	0.9	0.9228
D_TRI_CF_ABNORMALITYPR12_Yes	1	18	46	0.3536	0.1	0.0772
D_TRI_CF_CCOUNT1PUN_Checked	1	2	10	0.3536	1	1
D_TRI_CF_ICELLS1PUN_Checked	1	4	12	0.3536	1	1
D_TRI_CF_1PDELETIONUN_Checked	1	2	9	0.3536	1	1
D_TRI_CF_ABNORMALITYPR13_No	0	153	268	0	0.85	0.4497
D_TRI_CF_ABNORMALITYPR13_No	1	27	328	0	0.15	0.5503
D_TRI_CF_ABNORMALITYPR13_Not Done	0	142	435	0.1198	0.7889	0.7299
D_TRI_CF_ABNORMALITYPR13_Not Done	1	38	161	0.1198	0.2111	0.2701
D_TRI_CF_ABNORMALITYPR13_Yes	0	65	489	0	0.3611	0.8205
D_TRI_CF_ABNORMALITYPR13_Yes	1	115	107	0	0.6389	0.1795
D_TRI_CF_CCOUNT1QUN_Checked	1	25	22	0	1	1
D_TRI_CF_ICELLS1QUN_Checked	1	33	31	0	1	1
D_TRI_CF_1PAMPUN_Checked	1	13	16	0	1	1
D_TRI_CF_ABNORMAILITYP_No	0	92	253	0.0489	0.5111	0.4245
D_TRI_CF_ABNORMAILITYP_No	1	88	343	0.0489	0.4889	0.5755
D_TRI_CF_ABNORMAILITYP_Not Done	0	102	404	0.0073	0.5667	0.6779
D_TRI_CF_ABNORMAILITYP_Not Done	1	78	192	0.0073	0.4333	0.3221
D_TRI_CF_ABNORMAILITYP_Yes	0	166	535	0.3887	0.9222	0.8977
D_TRI_CF_ABNORMAILITYP_Yes	1	14	61	0.3887	0.0778	0.1023
D_TRI_CF_CCOUNTP53UN_Checked	1	3	15	0.3887	1	1
D_TRI_CF_ICELLSP53UN_Checked	1	4	27	0.3887	1	1
D_TRI_CF_P53LOCUN_Checked	1	1	12	0.3887	1	1
D_TRI_CF_ABNORMALITYPR14_.	0	130	479	0.0228	0.7222	0.8037
D_TRI_CF_ABNORMALITYPR14_.	1	50	117	0.0228	0.2778	0.1963
D_TRI_CF_ABNORMALITYPR14_No	0	164	471	0.0002	0.9111	0.7903
D_TRI_CF_ABNORMALITYPR14_No	1	16	125	0.0002	0.0889	0.2097
D_TRI_CF_ABNORMALITYPR14_Not Done	0	83	302	0.3077	0.4611	0.5067
D_TRI_CF_ABNORMALITYPR14_Not Done	1	97	294	0.3077	0.5389	0.4933
D_TRI_CF_ABNORMALITYPR14_Yes	0	163	536	0.8874	0.9056	0.8993
D_TRI_CF_ABNORMALITYPR14_Yes	1	17	60	0.8874	0.0944	0.1007
D_TRI_CF_CCOUNTOTHERUN_Checked	1	28	59	0.8874	1	1
D_TRI_CF_ICELLSOTHERUN_Checked	1	27	73	0.8874	1	1
D_TRI_CF_OTHERSPECUN_Checked	1	17	50	0.8874	1	1
D_TRI_CF_ABNORMALITYPR15_.	0	115	421	0.0735	0.8099	0.8734
D_TRI_CF_ABNORMALITYPR15_.	1	27	61	0.0735	0.1901	0.1266
D_TRI_CF_ABNORMALITYPR15_No	0	112	316	0.0028	0.7887	0.6556
D_TRI_CF_ABNORMALITYPR15_No	1	30	166	0.0028	0.2113	0.3444
D_TRI_CF_ABNORMALITYPR15_Not Done	0	65	246	0.294	0.4577	0.5104
D_TRI_CF_ABNORMALITYPR15_Not Done	1	77	236	0.294	0.5423	0.4896
D_TRI_CF_ABNORMALITYPR15_Yes	0	134	463	0.357	0.9437	0.9606
D_TRI_CF_ABNORMALITYPR15_Yes	1	8	19	0.357	0.0563	0.0394
D_TRI_CF_CCOUNTOTHER2UN_Checked	1	15	27	0.357	1	1
D_TRI_CF_ICELLSOTHER2UN_Checked	1	15	31	0.357	1	1
D_TRI_CF_OTHERSPEC2UN_Checked	1	8	18	0.357	1	1
D_TRI_CF_TRISOMIES3_Checked	1	15	61	0.357	1	1
D_TRI_CF_TRISOMIES5_Checked	1	8	32	0.357	1	1
D_TRI_CF_TRISOMIES7_Checked	1	3	28	0.357	1	1
D_TRI_CF_TRISOMIES9_Checked	1	21	93	0.357	1	1
D_TRI_CF_TRISOMIES11_Checked	1	16	68	0.357	1	1
D_TRI_CF_TRISOMIES15_Checked	1	8	39	0.357	1	1
D_TRI_CF_TRISOMIES19_Checked	1	0	14	0.357	#N/A	1
D_TRI_CF_TRISOMIES21_Checked	1	3	4	0.357	1	1
D_TRI_CF_TRISOMIESOTH_Checked	1	27	64	0.357	1	1
D_TRI_CF_TRISOMIESNONE_Checked	1	52	183	0.357	1	1
D_TRI_CF_TRISOMIESUNK_Checked	1	9	35	0.357	1	1
D_TRI_CF_TRISOMIESNTRPTD_Checked	1	61	196	0.357	1	1
D_TRI_CF_TRISOMIES_3	0	5	22	0.3768	0.8333	0.9565
D_TRI_CF_TRISOMIES_3	1	1	1	0.3768	0.1667	0.0435
D_TRI_CF_TRISOMIES_5	0	6	22	1	1	0.9565
D_TRI_CF_TRISOMIES_5	1	0	1	1	0	0.0435
D_TRI_CF_TRISOMIES_9	0	6	22	1	1	0.9565
D_TRI_CF_TRISOMIES_9	1	0	1	1	0	0.0435
D_TRI_CF_TRISOMIES_11	0	6	21	1	1	0.913
D_TRI_CF_TRISOMIES_11	1	0	2	1	0	0.087
D_TRI_CF_TRISOMIES_Other	0	1	5	1	0.1667	0.2174
D_TRI_CF_TRISOMIES_Other	1	5	18	1	0.8333	0.7826
D_TRI_CF_WASCYTOGENICS_No	0	180	596	0.027	0.9626	0.9141
D_TRI_CF_WASCYTOGENICS_No	1	7	56	0.027	0.0374	0.0859
D_TRI_CF_WASCYTOGENICS_Yes	0	7	56	0.027	0.0374	0.0859
D_TRI_CF_WASCYTOGENICS_Yes	1	180	596	0.027	0.9626	0.9141
D_TRI_CF_WASCLGFISHORP_No	0	112	355	0.2272	0.7887	0.7365
D_TRI_CF_WASCLGFISHORP_No	1	30	127	0.2272	0.2113	0.2635
D_TRI_CF_WASCLGFISHORP_Yes	0	30	127	0.2272	0.2113	0.2635
D_TRI_CF_WASCLGFISHORP_Yes	1	112	355	0.2272	0.7887	0.7365
D_TRI_CF_ABNORMALITYPR_No	0	135	263	0	0.75	0.4413
D_TRI_CF_ABNORMALITYPR_No	1	45	333	0	0.25	0.5587
D_TRI_CF_ABNORMALITYPR_Not Done	0	136	451	1	0.7556	0.7567
D_TRI_CF_ABNORMALITYPR_Not Done	1	44	145	1	0.2444	0.2433
D_TRI_CF_ABNORMALITYPR_Yes	0	89	478	0	0.4944	0.802
D_TRI_CF_ABNORMALITYPR_Yes	1	91	118	0	0.5056	0.198
D_TRI_CF_CCOUNTDEL13UN_Checked	1	15	14	0	1	1
D_TRI_CF_ICELLDEL13UN_Checked	1	21	24	0	1	1
D_TRI_CF_DEL13UN_Checked	1	8	10	0	1	1
D_TRI_CF_ABNORMALITYPR10_No	0	135	274	0	0.75	0.4597
D_TRI_CF_ABNORMALITYPR10_No	1	45	322	0	0.25	0.5403
D_TRI_CF_ABNORMALITYPR10_Not Done	0	119	406	0.6496	0.6611	0.6812
D_TRI_CF_ABNORMALITYPR10_Not Done	1	61	190	0.6496	0.3389	0.3188
D_TRI_CF_ABNORMALITYPR10_Yes	0	106	512	0	0.5889	0.8591
D_TRI_CF_ABNORMALITYPR10_Yes	1	74	84	0	0.4111	0.1409
D_TRI_CF_CCOUNTDEL13QUN_Checked	1	28	32	0	1	1
D_TRI_CF_ICELLSDEL13UN_Checked	1	35	39	0	1	1
D_TRI_CF_DEL12QUN_Checked	1	10	20	0	1	1
D_TRI_CF_ABNORMALITYPR2_No	0	102	310	0.3066	0.5667	0.5201
D_TRI_CF_ABNORMALITYPR2_No	1	78	286	0.3066	0.4333	0.4799
D_TRI_CF_ABNORMALITYPR2_Not Done	0	87	313	0.3496	0.4833	0.5252
D_TRI_CF_ABNORMALITYPR2_Not Done	1	93	283	0.3496	0.5167	0.4748
D_TRI_CF_ABNORMALITYPR2_Yes	0	171	569	0.8398	0.95	0.9547
D_TRI_CF_ABNORMALITYPR2_Yes	1	9	27	0.8398	0.05	0.0453
D_TRI_CF_CCOUNTDEL17UN_Checked	1	3	4	0.8398	1	1
D_TRI_CF_ICELLSDEL17UN_Checked	1	4	11	0.8398	1	1
D_TRI_CF_DEL17UN_Checked	1	1	5	0.8398	1	1
D_TRI_CF_ABNORMALITYPR11_No	0	96	263	0.033	0.5333	0.4413
D_TRI_CF_ABNORMALITYPR11_No	1	84	333	0.033	0.4667	0.5587
D_TRI_CF_ABNORMALITYPR11_Not Done	0	101	376	0.0973	0.5611	0.6309
D_TRI_CF_ABNORMALITYPR11_Not Done	1	79	220	0.0973	0.4389	0.3691
D_TRI_CF_ABNORMALITYPR11_Yes	0	163	553	0.3402	0.9056	0.9279
D_TRI_CF_ABNORMALITYPR11_Yes	1	17	43	0.3402	0.0944	0.0721
D_TRI_CF_CCOUNTDEL17PUN_Checked	1	8	14	0.3402	1	1
D_TRI_CF_ICELLSDEL17PUN_Checked	1	9	19	0.3402	1	1
D_TRI_CF_DEL17P_Checked	1	1	10	0.3402	1	1
D_TRI_CF_ABNORMALITYPR3_No	0	76	172	0.001	0.4222	0.2886
D_TRI_CF_ABNORMALITYPR3_No	1	104	424	0.001	0.5778	0.7114
D_TRI_CF_ABNORMALITYPR3_Not Done	0	152	504	1	0.8444	0.8456
D_TRI_CF_ABNORMALITYPR3_Not Done	1	28	92	1	0.1556	0.1544
D_TRI_CF_ABNORMALITYPR3_Yes	0	132	516	0.0001	0.7333	0.8658
D_TRI_CF_ABNORMALITYPR3_Yes	1	48	80	0.0001	0.2667	0.1342
D_TRI_CF_CCOUNTT414UN_Checked	1	10	16	0.0001	1	1
D_TRI_CF_ICELLST414UN_Checked	1	12	24	0.0001	1	1
D_TRI_CF_T414UN_Checked	1	6	13	0.0001	1	1
D_TRI_CF_ABNORMALITYPR4_No	0	125	374	0.1103	0.6944	0.6275
D_TRI_CF_ABNORMALITYPR4_No	1	55	222	0.1103	0.3056	0.3725
D_TRI_CF_ABNORMALITYPR4_Not Done	0	57	226	0.1338	0.3167	0.3792
D_TRI_CF_ABNORMALITYPR4_Not Done	1	123	370	0.1338	0.6833	0.6208
D_TRI_CF_ABNORMALITYPR4_Yes	0	178	592	0.6271	0.9889	0.9933
D_TRI_CF_ABNORMALITYPR4_Yes	1	2	4	0.6271	0.0111	0.0067
D_TRI_CF_CCOUNTT614UN_Checked	1	1	2	0.6271	1	1
D_TRI_CF_ICELLST614UN_Checked	1	1	2	0.6271	1	1
D_TRI_CF_T614UN_Checked	1	1	1	0.6271	1	1
D_TRI_CF_ABNORMALITYPR5_No	0	128	387	0.1272	0.7111	0.6493
D_TRI_CF_ABNORMALITYPR5_No	1	52	209	0.1272	0.2889	0.3507
D_TRI_CF_ABNORMALITYPR5_Not Done	0	54	212	0.1796	0.3	0.3557
D_TRI_CF_ABNORMALITYPR5_Not Done	1	126	384	0.1796	0.7	0.6443
D_TRI_CF_ABNORMALITYPR5_Yes	0	178	593	0.3291	0.9889	0.995
D_TRI_CF_ABNORMALITYPR5_Yes	1	2	3	0.3291	0.0111	0.005
D_TRI_CF_CCOUNTT814UN_Checked	1	2	3	0.3291	1	1
D_TRI_CF_ICELLST814UN_Checked	1	2	3	0.3291	1	1
D_TRI_CF_T814UN_Checked	1	2	2	0.3291	1	1
D_TRI_CF_ABNORMALITYPR6_No	0	54	236	0.0222	0.3	0.396
D_TRI_CF_ABNORMALITYPR6_No	1	126	360	0.0222	0.7	0.604
D_TRI_CF_ABNORMALITYPR6_Not Done	0	148	501	0.5663	0.8222	0.8406
D_TRI_CF_ABNORMALITYPR6_Not Done	1	32	95	0.5663	0.1778	0.1594
D_TRI_CF_ABNORMALITYPR6_Yes	0	158	455	0.0008	0.8778	0.7634
D_TRI_CF_ABNORMALITYPR6_Yes	1	22	141	0.0008	0.1222	0.2366
D_TRI_CF_CCOUNTT1114UN_Checked	1	7	28	0.0008	1	1
D_TRI_CF_ICELLST1114UN_Checked	1	7	32	0.0008	1	1
D_TRI_CF_T1114UN_Checked	1	5	21	0.0008	1	1
D_TRI_CF_ABNORMALITYPR7_No	0	128	380	0.0739	0.7111	0.6376
D_TRI_CF_ABNORMALITYPR7_No	1	52	216	0.0739	0.2889	0.3624
D_TRI_CF_ABNORMALITYPR7_Not Done	0	53	217	0.0903	0.2944	0.3641
D_TRI_CF_ABNORMALITYPR7_Not Done	1	127	379	0.0903	0.7056	0.6359
D_TRI_CF_ABNORMALITYPR7_Yes	0	179	595	0.4103	0.9944	0.9983
D_TRI_CF_ABNORMALITYPR7_Yes	1	1	1	0.4103	0.0056	0.0017
D_TRI_CF_CCOUNTT1214UN_Checked	1	1	1	0.4103	1	1
D_TRI_CF_ICELLST1214UN_Checked	1	1	1	0.4103	1	1
D_TRI_CF_T1214UN_Checked	1	1	0	0.4103	1	#N/A
D_TRI_CF_ABNORMALITYPR8_No	0	67	159	0.0086	0.3722	0.2668
D_TRI_CF_ABNORMALITYPR8_No	1	113	437	0.0086	0.6278	0.7332
D_TRI_CF_ABNORMALITYPR8_Not Done	0	141	471	0.8355	0.7833	0.7903
D_TRI_CF_ABNORMALITYPR8_Not Done	1	39	125	0.8355	0.2167	0.2097
D_TRI_CF_ABNORMALITYPR8_Yes	0	152	562	0.0001	0.8444	0.943
D_TRI_CF_ABNORMALITYPR8_Yes	1	28	34	0.0001	0.1556	0.057
D_TRI_CF_CCOUNTT1416UN_Checked	1	5	6	0.0001	1	1
D_TRI_CF_ICELLST1416_Checked	1	5	7	0.0001	1	1
D_TRI_CF_T1416_Checked	1	4	7	0.0001	1	1
D_TRI_CF_ABNORMALITYPR9_No	0	112	326	0.0862	0.6222	0.547
D_TRI_CF_ABNORMALITYPR9_No	1	68	270	0.0862	0.3778	0.453
D_TRI_CF_ABNORMALITYPR9_Not Done	0	73	276	0.1997	0.4056	0.4631
D_TRI_CF_ABNORMALITYPR9_Not Done	1	107	320	0.1997	0.5944	0.5369
D_TRI_CF_ABNORMALITYPR9_Yes	0	175	590	0.1399	0.9722	0.9899
D_TRI_CF_ABNORMALITYPR9_Yes	1	5	6	0.1399	0.0278	0.0101
D_TRI_CF_CCOUNTT1420UN_Checked	1	1	0	0.1399	1	#N/A
D_TRI_CF_ICELLST1420_Checked	1	1	2	0.1399	1	1
LDH_level_High	0	125	442	0.4228	0.7862	0.8155
LDH_level_High	1	34	100	0.4228	0.2138	0.1845
LDH_level_Low	0	117	394	0.9192	0.7358	0.7269
LDH_level_Low	1	42	148	0.9192	0.2642	0.2731
LDH_level_Normal	0	76	248	0.6523	0.478	0.4576
LDH_level_Normal	1	83	294	0.6523	0.522	0.5424
Deletion_17q13_No	0	3	24	0.086	0.0789	0.2105
Deletion_17q13_No	1	35	90	0.086	0.9211	0.7895
Deletion_17q13_Yes	0	35	90	0.086	0.9211	0.7895
Deletion_17q13_Yes	1	3	24	0.086	0.0789	0.2105
Other_cytogenetic_analysis_iperdiploide	0	22	60	0.7054	0.5946	0.5556
Other_cytogenetic_analysis_iperdiploide	1	15	48	0.7054	0.4054	0.4444
Other_cytogenetic_analysis_non-iperdiploide	0	20	61	0.8491	0.5405	0.5648
Other_cytogenetic_analysis_non-iperdiploide	1	17	47	0.8491	0.4595	0.4352
Other_cytogenetic_analysis_Non-iperdiploide	0	33	96	1	0.8919	0.8889
Other_cytogenetic_analysis_Non-iperdiploide	1	4	12	1	0.1081	0.1111
Other_cytogenetic_analysis_non-iperdiploidi	0	36	107	0.4466	0.973	0.9907
Other_cytogenetic_analysis_non-iperdiploidi	1	1	1	0.4466	0.027	0.0093
Hyperdiploid_Yes	1	19	64	0.4466	1	1
diagn_test_plasmocitoma_Conventional CT	0	2	6	1	0.5	0.4615
diagn_test_plasmocitoma_Conventional CT	1	2	7	1	0.5	0.5385
diagn_test_plasmocitoma_MRI	0	2	12	0.1206	0.5	0.9231
diagn_test_plasmocitoma_MRI	1	2	1	0.1206	0.5	0.0769
diagn_test_plasmocitoma_Physical exam	0	4	11	1	1	0.8462
diagn_test_plasmocitoma_Physical exam	1	0	2	1	0	0.1538
diagn_test_plasmocitoma_Spiral CT	0	4	10	0.5412	1	0.7692
diagn_test_plasmocitoma_Spiral CT	1	0	3	0.5412	0	0.2308
Protocol_Number_MMRF CoMMpass trial	1	73	284	0.5412	1	1
CMMC_VISIT_NAME_Baseline	1	73	284	0.5412	1	1
CMMC_REASONFORPROC_Baseline	1	73	284	0.5412	1	1
D_PT_DIDPATIENTCOM_	0	76	193	0.0057	0.4064	0.2956
D_PT_DIDPATIENTCOM_	1	111	460	0.0057	0.5936	0.7044
D_PT_DIDPATIENTCOM_No	0	111	460	0.0057	0.5936	0.7044
D_PT_DIDPATIENTCOM_No	1	76	193	0.0057	0.4064	0.2956
D_PT_PRIMARYREASON_	0	76	193	0.0057	0.4064	0.2956
D_PT_PRIMARYREASON_	1	111	460	0.0057	0.5936	0.7044
D_PT_PRIMARYREASON_Death	0	135	534	0.0053	0.7219	0.8178
D_PT_PRIMARYREASON_Death	1	52	119	0.0053	0.2781	0.1822
D_PT_PRIMARYREASON_Inter-current illness that interferes with study assessments	0	187	650	1	1	0.9954
D_PT_PRIMARYREASON_Inter-current illness that interferes with study assessments	1	0	3	1	0	0.0046
D_PT_PRIMARYREASON_Noncompliance with study procedures	0	186	653	0.2226	0.9947	1
D_PT_PRIMARYREASON_Noncompliance with study procedures	1	1	0	0.2226	0.0053	0
D_PT_PRIMARYREASON_Other	0	179	628	0.8309	0.9572	0.9617
D_PT_PRIMARYREASON_Other	1	8	25	0.8309	0.0428	0.0383
D_PT_PRIMARYREASON_Patient is lost to follow-up	0	181	623	0.5397	0.9679	0.9541
D_PT_PRIMARYREASON_Patient is lost to follow-up	1	6	30	0.5397	0.0321	0.0459
D_PT_PRIMARYREASON_Patient no longer consents to participate in the study	0	178	637	0.1385	0.9519	0.9755
D_PT_PRIMARYREASON_Patient no longer consents to participate in the study	1	9	16	0.1385	0.0481	0.0245
D_PT_CAUSEOFDEATH_	0	52	118	0.0051	0.2781	0.1807
D_PT_CAUSEOFDEATH_	1	135	535	0.0051	0.7219	0.8193
D_PT_CAUSEOFDEATH_Disease Progression	0	159	592	0.0313	0.8503	0.9066
D_PT_CAUSEOFDEATH_Disease Progression	1	28	61	0.0313	0.1497	0.0934
D_PT_CAUSEOFDEATH_Other	0	163	596	0.121	0.8717	0.9127
D_PT_CAUSEOFDEATH_Other	1	24	57	0.121	0.1283	0.0873
dth_specify_	0	24	55	0.087	0.1283	0.0842
dth_specify_	1	163	598	0.087	0.8717	0.9158
dth_specify_Cardiovascular	0	184	640	1	0.984	0.9801
dth_specify_Cardiovascular	1	3	13	1	0.016	0.0199
dth_specify_Complication post transplant	0	187	652	1	1	0.9985
dth_specify_Complication post transplant	1	0	1	1	0	0.0015
dth_specify_Disease Progression	0	187	652	1	1	0.9985
dth_specify_Disease Progression	1	0	1	1	0	0.0015
dth_specify_Hematologic	0	186	653	0.2226	0.9947	1
dth_specify_Hematologic	1	1	0	0.2226	0.0053	0
dth_specify_Infections (Sepsis, Pneumonia, etc)	0	183	635	0.7982	0.9786	0.9724
dth_specify_Infections (Sepsis, Pneumonia, etc)	1	4	18	0.7982	0.0214	0.0276
dth_specify_Neurological	0	186	651	0.5307	0.9947	0.9969
dth_specify_Neurological	1	1	2	0.5307	0.0053	0.0031
dth_specify_Other	0	186	642	0.4817	0.9947	0.9832
dth_specify_Other	1	1	11	0.4817	0.0053	0.0168
dth_specify_Respiratory	0	184	650	0.1279	0.984	0.9954
dth_specify_Respiratory	1	3	3	0.1279	0.016	0.0046
dth_specify_Secondary Malignancy	0	183	653	0.0024	0.9786	1
dth_specify_Secondary Malignancy	1	4	0	0.0024	0.0214	0
dth_specify_Unknown	0	180	647	0.0122	0.9626	0.9908
dth_specify_Unknown	1	7	6	0.0122	0.0374	0.0092
RANDOM_	0	38	115	0.3918	0.2032	0.1761
RANDOM_	1	149	538	0.3918	0.7968	0.8239
RANDOM_CCyd-ASCT-CCyd	0	165	620	0.0022	0.8824	0.9495
RANDOM_CCyd-ASCT-CCyd	1	22	33	0.0022	0.1176	0.0505
RANDOM_CRd for 12 cycles	0	178	612	0.5988	0.9519	0.9372
RANDOM_CRd for 12 cycles	1	9	41	0.5988	0.0481	0.0628
RANDOM_CRd-ASCT-CRd	0	180	612	0.2147	0.9626	0.9372
RANDOM_CRd-ASCT-CRd	1	7	41	0.2147	0.0374	0.0628
gender_char_	0	38	115	0.3918	0.2032	0.1761
gender_char_	1	149	538	0.3918	0.7968	0.8239
gender_char_Female	0	170	609	0.2668	0.9091	0.9326
gender_char_Female	1	17	44	0.2668	0.0909	0.0674
gender_char_Male	0	166	582	0.8946	0.8877	0.8913
gender_char_Male	1	21	71	0.8946	0.1123	0.1087
DEMOG_HEIGHTUNITOFM_cm	0	64	219	0.8611	0.3422	0.3354
DEMOG_HEIGHTUNITOFM_cm	1	123	434	0.8611	0.6578	0.6646
DEMOG_HEIGHTUNITOFM_in	0	123	434	0.8611	0.6578	0.6646
DEMOG_HEIGHTUNITOFM_in	1	64	219	0.8611	0.3422	0.3354
DEMOG_WEIGHTUNITOFM_kg	0	66	208	0.3777	0.3529	0.3185
DEMOG_WEIGHTUNITOFM_kg	1	121	445	0.3777	0.6471	0.6815
DEMOG_WEIGHTUNITOFM_lb	0	121	445	0.3777	0.6471	0.6815
DEMOG_WEIGHTUNITOFM_lb	1	66	208	0.3777	0.3529	0.3185
D_PT_issstage_char_	0	1	9	0.701	0.0053	0.0138
D_PT_issstage_char_	1	186	644	0.701	0.9947	0.9862
D_PT_issstage_char_Stage I	0	187	651	1	1	0.9969
D_PT_issstage_char_Stage I	1	0	2	1	0	0.0031
D_PT_issstage_char_Stage II	0	186	647	1	0.9947	0.9908
D_PT_issstage_char_Stage II	1	1	6	1	0.0053	0.0092
D_PT_issstage_char_Stage III	0	187	652	1	1	0.9985
D_PT_issstage_char_Stage III	1	0	1	1	0	0.0015
D_PT_therclass_Bortezomib-based	0	150	521	1	0.8021	0.7979
D_PT_therclass_Bortezomib-based	1	37	132	1	0.1979	0.2021
D_PT_therclass_Carfilzomib-based	0	166	616	0.0132	0.8877	0.9433
D_PT_therclass_Carfilzomib-based	1	21	37	0.0132	0.1123	0.0567
D_PT_therclass_combined bortezomib/carfilzomib-based	0	187	651	1	1	0.9969
D_PT_therclass_combined bortezomib/carfilzomib-based	1	0	2	1	0	0.0031
D_PT_therclass_combined bortezomib/IMIDs-based	0	95	344	0.6784	0.508	0.5268
D_PT_therclass_combined bortezomib/IMIDs-based	1	92	309	0.6784	0.492	0.4732
D_PT_therclass_combined bortezomib/IMIDs/carfilzomib-based	0	183	629	0.3638	0.9786	0.9632
D_PT_therclass_combined bortezomib/IMIDs/carfilzomib-based	1	4	24	0.3638	0.0214	0.0368
D_PT_therclass_combined IMIDs/carfilzomib-based	0	163	537	0.1199	0.8717	0.8224
D_PT_therclass_combined IMIDs/carfilzomib-based	1	24	116	0.1199	0.1283	0.1776
D_PT_therclass_IMIDs-based	0	178	620	1	0.9519	0.9495
D_PT_therclass_IMIDs-based	1	9	33	1	0.0481	0.0505
bmtx_type_	0	98	338	0.9339	0.5241	0.5176
bmtx_type_	1	89	315	0.9339	0.4759	0.4824
bmtx_type_Stem cell, Allogenic	0	187	652	1	1	0.9985
bmtx_type_Stem cell, Allogenic	1	0	1	1	0	0.0015
bmtx_type_Stem cell, Autologous	0	89	316	0.8684	0.4759	0.4839
bmtx_type_Stem cell, Autologous	1	98	337	0.8684	0.5241	0.5161
demog_vj_interval_	0	149	538	0.3918	0.7968	0.8239
demog_vj_interval_	1	38	115	0.3918	0.2032	0.1761
demog_vj_interval_Baseline	0	38	115	0.3918	0.2032	0.1761
demog_vj_interval_Baseline	1	149	538	0.3918	0.7968	0.8239
DEMOG_GENDER_	0	149	538	0.3918	0.7968	0.8239
DEMOG_GENDER_	1	38	115	0.3918	0.2032	0.1761
DEMOG_GENDER_Female	0	114	454	0.0332	0.6096	0.6953
DEMOG_GENDER_Female	1	73	199	0.0332	0.3904	0.3047
DEMOG_GENDER_Male	0	111	314	0.0079	0.5936	0.4809
DEMOG_GENDER_Male	1	76	339	0.0079	0.4064	0.5191
DEMOG_AMERICANINDIA_	0	1	1	0.3959	0.0053	0.0015
DEMOG_AMERICANINDIA_	1	186	652	0.3959	0.9947	0.9985
DEMOG_AMERICANINDIA_Checked	0	186	652	0.3959	0.9947	0.9985
DEMOG_AMERICANINDIA_Checked	1	1	1	0.3959	0.0053	0.0015
DEMOG_ASIAN_	0	3	11	1	0.016	0.0168
DEMOG_ASIAN_	1	184	642	1	0.984	0.9832
DEMOG_ASIAN_Checked	0	184	642	1	0.984	0.9832
DEMOG_ASIAN_Checked	1	3	11	1	0.016	0.0168
DEMOG_BLACKORAFRICA_	0	14	98	0.007	0.0749	0.1501
DEMOG_BLACKORAFRICA_	1	173	555	0.007	0.9251	0.8499
DEMOG_BLACKORAFRICA_Checked	0	173	555	0.007	0.9251	0.8499
DEMOG_BLACKORAFRICA_Checked	1	14	98	0.007	0.0749	0.1501
DEMOG_WHITE_	0	122	401	0.3483	0.6524	0.6141
DEMOG_WHITE_	1	65	252	0.3483	0.3476	0.3859
DEMOG_WHITE_Checked	0	65	252	0.3483	0.3476	0.3859
DEMOG_WHITE_Checked	1	122	401	0.3483	0.6524	0.6141
DEMOG_OTHER_	0	10	28	0.5503	0.0535	0.0429
DEMOG_OTHER_	1	177	625	0.5503	0.9465	0.9571
DEMOG_OTHER_Checked	0	177	625	0.5503	0.9465	0.9571
DEMOG_OTHER_Checked	1	10	28	0.5503	0.0535	0.0429
DEMOG_ETHNICITY_	0	149	538	0.3918	0.7968	0.8239
DEMOG_ETHNICITY_	1	38	115	0.3918	0.2032	0.1761
DEMOG_ETHNICITY_Hispanic or Latino	0	173	611	0.6187	0.9251	0.9357
DEMOG_ETHNICITY_Hispanic or Latino	1	14	42	0.6187	0.0749	0.0643
DEMOG_ETHNICITY_Not Hispanic or Latino	0	57	180	0.4612	0.3048	0.2757
DEMOG_ETHNICITY_Not Hispanic or Latino	1	130	473	0.4612	0.6952	0.7243
DEMOG_ETHNICITY_Other	0	182	630	0.817	0.9733	0.9648
DEMOG_ETHNICITY_Other	1	5	23	0.817	0.0267	0.0352
DEMOG_SPECIFY2_	0	5	23	0.817	0.0267	0.0352
DEMOG_SPECIFY2_	1	182	630	0.817	0.9733	0.9648
DEMOG_SPECIFY2_Declined	0	185	650	0.3095	0.9893	0.9954
DEMOG_SPECIFY2_Declined	1	2	3	0.3095	0.0107	0.0046
DEMOG_SPECIFY2_Declines to answer	0	187	652	1	1	0.9985
DEMOG_SPECIFY2_Declines to answer	1	0	1	1	0	0.0015
DEMOG_SPECIFY2_His chart does not specify, it only says, ""American""	0	187	652	1	1	0.9985
DEMOG_SPECIFY2_His chart does not specify, it only says, ""American""	1	0	1	1	0	0.0015
DEMOG_SPECIFY2_Iranian	0	187	652	1	1	0.9985
DEMOG_SPECIFY2_Iranian	1	0	1	1	0	0.0015
DEMOG_SPECIFY2_not specified	0	187	652	1	1	0.9985
DEMOG_SPECIFY2_not specified	1	0	1	1	0	0.0015
DEMOG_SPECIFY2_unknown	0	186	647	1	0.9947	0.9908
DEMOG_SPECIFY2_unknown	1	1	6	1	0.0053	0.0092
DEMOG_SPECIFY2_Unknown	0	186	647	1	0.9947	0.9908
DEMOG_SPECIFY2_Unknown	1	1	6	1	0.0053	0.0092
DEMOG_SPECIFY2_Unknown/Declined	0	186	649	1	0.9947	0.9939
DEMOG_SPECIFY2_Unknown/Declined	1	1	4	1	0.0053	0.0061
MM_group_1q&13+	0	0	653	0	0	1
MM_group_1q&13+	1	187	0	0	1	0
MM_group_1q/13	0	187	336	0	1	0.5145
MM_group_1q/13	1	0	317	0	0	0.4855
MM_group_1q&13-	0	187	317	0	1	0.4855
MM_group_1q&13-	1	0	336	0	0	0.5145
MM_risk_1_1q&13+	0	0	653	0	0	1
MM_risk_1_1q&13+	1	187	0	0	1	0
MM_risk_1_other	0	187	0	0	1	0
MM_risk_1_other	1	0	653	0	0	1
MM_risk_2_1q/13	0	187	336	0	1	0.5145
MM_risk_2_1q/13	1	0	317	0	0	0.4855
MM_risk_2_other	0	0	317	0	0	0.4855
MM_risk_2_other	1	187	336	0	1	0.5145
MM_risk_3_1q&13-	0	187	317	0	1	0.4855
MM_risk_3_1q&13-	1	0	336	0	0	0.5145
MM_risk_3_other	0	0	336	0	0	0.5145
MM_risk_3_other	1	187	317	0	1	0.4855

## Sheet: risk2_NUM_vars
variable	p.val	mean_1q/13	mean_other	n_1q/13	n_other	NAs_1q/13	NAs_other
ttcpfs	0.2653	638.264984227129	671.738049713193	317	523	0	0
ttcos	0.3576	813.870662460568	850.85086042065	317	523	0	0
HD.count	3e-04	2.9589905362776	3.74952198852772	317	523	0	0
VISITDY	0.5743	-10.3512658227848	-12.0095602294455	316	523	1	0
BA_DAYOFASSESSM	0.4179	-18.3767605633803	-26.2395833333333	284	480	33	43
ECOG_ASSESSMENTDAT	0.7041	-7.59111111111111	-10.7628865979381	225	388	92	135
PN_ASSESSMENTDAT	0.7983	-9.57307692307692	-12.6018735362998	260	427	57	96
SS_DAYOFVISIT	0.6094	-10.1115384615385	-11.9765807962529	260	427	57	96
ST_ASSESSMENTDAT	0.866	-16.9179104477612	-21.8792452830189	134	265	183	258
D_IM_COLLECTION_DAY	0.7954	-10.5269841269841	-11.4463601532567	315	522	2	1
D_IM_PROCESSING_DAY	0.7823	-9.69620253164557	-10.4359464627151	316	523	1	0
D_IM_MORPHOLOGY_PERCENT_PC_IN_BM	0.3139	17.8917748917749	17.755905511811	231	381	86	142
D_IM_FLOWCYT_PCT_PC_IN_BM_LOW	0.4186	14.4910384615385	15.0181775700935	260	428	57	95
D_IM_FLOWCYT_PCT_PC_IN_BM_HIGH	0.3832	16.3929615384615	16.8791588785047	260	428	57	95
D_IM_MORPHOLOGY_PERCENT_PC_IN_PB	0.5687	0.531091703056769	0.412796833773087	229	379	88	144
D_IM_FLOWCYT_PCT_PC_IN_PB_LOW	0.8576	0.691467181467181	0.457843091334895	259	427	58	96
D_IM_FLOWCYT_PCT_PC_IN_PB_HIGH	0.8151	0.774478764478765	0.551754098360656	259	427	58	96
D_IM_CD38_PC_PERCENT	0.4388	100	102.131147540984	258	427	59	96
D_IM_CD138_DETECTED	0.437	1	0.997658079625293	260	427	57	96
D_IM_CD138_PC_PERCENT	0.4072	99.9	99.5727699530516	260	426	57	97
D_IM_CD45_PC_TYPICAL_DETECTED	0.6446	0.9	0.910588235294118	260	425	57	98
D_IM_CD45_PC_PERCENT	0.0993	99.7117903930131	98.2219895287958	229	382	88	141
D_IM_CD56_DETECTED	0.6381	0.745173745173745	0.761124121779859	259	427	58	96
D_IM_CD56_PC_PERCENT	0.6015	95.0979381443299	94.4929663608563	194	327	123	196
D_IM_CD13_DETECTED	0.2227	0.139130434782609	0.176781002638522	230	379	87	144
D_IM_CD19_DETECTED	0.3421	0.0542635658914729	0.081447963800905	129	221	188	302
D_IM_CD20_DETECTED	0.9867	0.143478260869565	0.143979057591623	230	382	87	141
D_IM_CD27_DETECTED	0.7707	0.4296875	0.413636363636364	128	220	189	303
D_IM_CD28_DETECTED	0.7845	0.44	0.457142857142857	100	175	217	348
D_IM_CD33_DETECTED	0.2249	0.199134199134199	0.241469816272966	231	381	86	142
D_IM_CD52_DETECTED	0.9603	0.148471615720524	0.146981627296588	229	381	88	142
D_IM_CD117_DETECTED	0.9707	0.553846153846154	0.555294117647059	260	425	57	98
D_IM_CD117_PC_PERCENT	0.2809	87.6689655172414	82.8223577235772	145	246	172	277
D_IM_CD319_DETECTED	0.4516	1	0.994219653179191	100	173	217	350
D_IM_fgfr3_char	0.9712	0.169565217391304	0.168421052631579	230	380	87	143
D_IM_FLOWCYT_PCT_ANEUPLOID_POPUL	0.0038	14.6136563876652	18.2983911051213	227	371	90	152
D_IM_DNA_INDEX	0.9424	1.21101694915254	1.21475915966387	118	238	199	285
D_IM_fgfr3_detected	0.9712	0.169565217391304	0.168421052631579	230	380	87	143
D_IM_cd38des	0.8617	2.99050632911392	3.00764818355641	316	523	1	0
D_IM_cd56des	0.6614	5.49050632911392	5.44168260038241	316	523	1	0
D_IM_cd138des	0.4616	3.9873417721519	3.98852772466539	316	523	1	0
D_IM_cd45d	0.6984	6.57594936708861	6.7074569789675	316	523	1	0
D_IM_igh	0.6871	6.46835443037975	6.2868068833652	316	523	1	0
D_IM_igl	0.6838	4.27848101265823	4.20841300191205	316	523	1	0
D_IM_lightc	0.6845	2.37341772151899	2.34034416826004	316	523	1	0
D_IM_aneupgp	0.001	1.90308370044053	2.16172506738544	227	371	90	152
D_IM_mrgday	0.8348	-10.753164556962	-11.4588910133843	316	523	1	0
D_LAB_cbc_abs_neut	0.9049	3.94492779668084	3.92307503857043	308	514	9	9
D_LAB_chem_albumin	0.361	35.8505750798722	36.2876300578035	313	519	4	4
D_LAB_chem_bun	0.8128	7.97774995798319	8.2741702631579	238	380	79	143
D_LAB_chem_calcium	0.9858	2.3929712442722	2.39172115395212	313	520	4	3
D_LAB_chem_creatinine	0.2473	121.560673036051	119.661749490046	315	519	2	4
D_LAB_chem_glucose	0.2851	5.9603522265625	6.06192078125	256	416	61	107
D_LAB_cbc_hemoglobin	0.2705	6.65862341522152	6.75319885171109	316	523	1	0
D_LAB_serum_kappa	0.3543	1809.07162615738	245.718613010204	305	490	12	33
D_LAB_chem_ldh	0.4342	3.33323356321839	3.644062	261	440	56	83
D_LAB_serum_m_protein	0.8404	3.08014692352783	3.06177136943831	309	496	8	27
D_LAB_cbc_platelet	0.6007	217.455696202532	221.210325047801	316	523	1	0
D_LAB_chem_totprot	0.7794	9.06125490196079	9.06629539951574	255	413	62	110
D_LAB_cbc_wbc	0.928	6.23515384615385	6.39241217798595	260	427	57	96
D_LAB_serum_iga	0.2872	9.66186585365854	8.07000603015075	246	398	71	125
D_LAB_serum_igg	0.176	29.8589224489796	32.2613984962406	245	399	72	124
D_LAB_serum_igm	0.5138	0.760551851851852	0.239707575757576	243	396	74	127
D_LAB_serum_beta2_microglobulin	0.8376	5.14851	4.96499211045365	300	507	17	16
D_LAB_serum_lambda	0.1199	212.918552369637	230.532901699387	303	489	14	34
D_LAB_urine_24hr_m_protein	0.1009	1.62609667148594	1.34769459128333	192	294	125	229
D_LAB_urine_24hr_total_protein	0.1542	2.03547029761905	1.29551921708185	168	281	149	242
D_LAB_serum_c_reactive_protein	0.4517	1.38128571428571	3.71210502283105	133	219	184	304
D_QOL_Q1	0.6047	2.36170212765957	2.41038961038961	235	385	82	138
D_QOL_Q2	0.4457	2.28632478632479	2.36125654450262	234	382	83	141
D_QOL_Q3	0.8412	1.65384615384615	1.6580310880829	234	386	83	137
D_QOL_Q4	0.6735	1.68085106382979	1.70052083333333	235	384	82	139
D_QOL_Q5	0.7676	1.34468085106383	1.31347150259067	235	386	82	137
D_QOL_Q6	0.5861	2.06926406926407	2.14882506527415	231	383	86	140
D_QOL_Q7	0.3754	2.05172413793103	2.13910761154856	232	381	85	142
D_QOL_Q8	0.9238	1.56837606837607	1.61757105943152	234	387	83	136
D_QOL_Q9	0.7643	2.31623931623932	2.34285714285714	234	385	83	138
D_QOL_Q10	0.4381	2.19148936170213	2.26439790575916	235	382	82	141
D_QOL_Q11	0.1143	1.88936170212766	2.01822916666667	235	384	82	139
D_QOL_Q12	0.4227	1.99574468085106	1.96083550913838	235	383	82	140
D_QOL_Q13	0.6914	1.67948717948718	1.7038961038961	234	385	83	138
D_QOL_Q14	0.1316	1.25957446808511	1.36950904392765	235	387	82	136
D_QOL_Q15	0.7233	1.08936170212766	1.10909090909091	235	385	82	138
D_QOL_Q16	0.8909	1.71244635193133	1.66839378238342	233	386	84	137
D_QOL_Q17	0.7958	1.21120689655172	1.21465968586387	232	382	85	141
D_QOL_Q18	0.3727	2.17021276595745	2.23157894736842	235	380	82	143
D_QOL_Q19	0.2802	2.01709401709402	2.14397905759162	234	382	83	141
D_QOL_Q20	0.6258	1.51489361702128	1.52879581151832	235	382	82	141
D_QOL_Q21	0.7081	1.80769230769231	1.83769633507853	234	382	83	141
D_QOL_Q22	0.427	2.07659574468085	2.1282722513089	235	382	82	141
D_QOL_Q23	0.6064	1.63247863247863	1.64397905759162	234	382	83	141
D_QOL_Q24	0.6756	1.59574468085106	1.6413612565445	235	382	82	141
D_QOL_Q25	0.7084	1.55744680851064	1.53543307086614	235	381	82	142
D_QOL_Q26	0.4115	1.76293103448276	1.82677165354331	232	381	85	142
D_QOL_Q27	0.2623	1.96595744680851	2.07105263157895	235	380	82	143
D_QOL_Q28	0.0914	1.66810344827586	1.5778364116095	232	379	85	144
D_QOL_Q29	0.2279	4.64255319148936	4.49226804123711	235	388	82	135
D_QOL_Q30	0.9328	4.67659574468085	4.66752577319588	235	388	82	135
D_QOL_Q31	0.6965	2.34222222222222	2.31842105263158	225	380	92	143
D_QOL_Q32	0.5262	2.27433628318584	2.32808398950131	226	381	91	142
D_QOL_Q33	0.0208	1.70353982300885	1.91578947368421	226	380	91	143
D_QOL_Q34	0.8069	1.62280701754386	1.66137566137566	228	378	89	145
D_QOL_Q35	0.4892	1.42035398230089	1.36482939632546	226	381	91	142
D_QOL_Q36	0.7772	2	1.98603351955307	217	358	100	165
D_QOL_Q37	0.9195	1.66079295154185	1.65616797900262	227	381	90	142
D_QOL_Q38	0.968	1.74449339207048	1.77368421052632	227	380	90	143
D_QOL_Q39	0.39	1.59030837004405	1.65699208443272	227	379	90	144
D_QOL_Q40	0.8875	1.87111111111111	1.88188976377953	225	381	92	142
D_QOL_Q41	0.136	1.08849557522124	1.15649867374005	226	377	91	146
D_QOL_Q43	0.3337	1.45982142857143	1.41798941798942	224	378	93	145
D_QOL_Q44	0.6263	1.59459459459459	1.61375661375661	222	378	95	145
D_QOL_Q45	0.7084	1.38938053097345	1.41005291005291	226	378	91	145
D_QOL_Q46	0.7294	1.24888888888889	1.23015873015873	225	378	92	145
D_QOL_Q47	0.8644	1.49339207048458	1.46965699208443	227	379	90	144
D_QOL_Q48	0.2224	2.60444444444444	2.70526315789474	225	380	92	143
D_QOL_Q49	0.3314	1.88938053097345	1.95514511873351	226	379	91	144
D_QOL_Q50	0.6786	2.52654867256637	2.56430446194226	226	381	91	142
D_QOL_QOL_DY	0.5096	0.161572052401747	-3.90078328981723	229	383	88	140
D_QOL_mPF2	0.6331	1.86553191489362	1.88911917098446	235	386	82	137
D_QOL_PF2	0.6331	71.1489361701804	70.3626943005049	235	386	82	137
D_QOL_mRF2	0.5071	2.06437768240343	2.14415584415584	233	385	84	138
D_QOL_RF2	0.5071	64.5207439198627	61.8614718614779	233	385	84	138
D_QOL_mEF	0.5756	1.77872340425532	1.81032986111094	235	384	82	139
D_QOL_EF	0.5453	74.0425531915289	72.9184798375645	235	383	82	140
D_QOL_mCF	0.8004	1.53617021276596	1.52994791666667	235	384	82	139
D_QOL_CF	0.8004	82.1276595744596	82.3350694444193	235	384	82	139
D_QOL_mSF	0.2973	1.86170212765957	1.9488188976378	235	381	82	142
D_QOL_SF	0.2973	71.2765957446851	68.3727034120656	235	381	82	142
D_QOL_mMYFP	0.3891	2.33923303834823	2.40769903762205	226	381	91	142
D_QOL_MYFP	0.3891	55.3588987217699	53.0766987460499	226	381	91	142
D_QOL_mMYBI	0.8644	1.49339207048458	1.46965699208443	227	379	90	144
D_QOL_MYBI	0.8644	83.5535976505463	84.3447669305541	227	379	90	144
D_QOL_mQL2	0.4641	4.65957446808511	4.57989690721649	235	388	82	135
D_QOL_QL2	0.4641	60.9929078014353	59.6649484536487	235	388	82	135
D_QOL_mFA	0.8592	2.11914893617021	2.14642549526382	235	387	82	136
D_QOL_FA	0.7856	37.3049645389234	38.4259259258594	235	384	82	139
D_QOL_mNV	0.2209	1.17446808510638	1.24031007751938	235	387	82	136
D_QOL_NV	0.2209	5.81560283691915	8.01033591736693	235	387	82	136
D_QOL_mPA	0.445	2.16808510638298	2.24677002583979	235	387	82	136
D_QOL_PA	0.445	38.9361702127617	41.5590008613178	235	387	82	136
D_QOL_mDY	0.9238	1.56837606837607	1.61757105943152	234	387	83	136
D_QOL_DY	0.9238	18.9458689457906	20.5857019809819	234	387	83	136
D_QOL_mSL	0.1143	1.88936170212766	2.01822916666667	235	384	82	139
D_QOL_SL	0.1143	29.6453900708468	33.9409722221693	235	384	82	139
D_QOL_mAP	0.6914	1.67948717948718	1.7038961038961	234	385	83	138
D_QOL_AP	0.6914	22.6495726495171	23.4632034631558	234	385	83	138
D_QOL_mCO	0.8909	1.71244635193133	1.66839378238342	233	386	84	137
D_QOL_CO	0.8909	23.7482117310129	22.2797927460751	233	386	84	137
D_QOL_mDI	0.7958	1.21120689655172	1.21465968586387	232	382	85	141
D_QOL_DI	0.7958	7.04022988501293	7.15532286208639	232	382	85	141
D_QOL_mFI	0.0914	1.66810344827586	1.5778364116095	232	379	85	144
D_QOL_FI	0.0914	22.2701149424612	19.2612137202639	232	379	85	144
D_QOL_mMYDS	0.7797	1.88859649122939	1.92137870855157	228	382	89	141
D_QOL_MYDS	0.7293	29.6035242290885	30.7932341790633	227	381	90	142
D_QOL_mMYSE	0.989	1.51500104427193	1.53542757416597	228	382	89	141
D_QOL_MYSE	0.98	17.168904272459	17.8475858057254	227	382	90	141
D_TRI_CF_OTHERSPECIFYA	0.9649	49.8939393939394	49.7747747747748	66	111	251	412
D_TRI_CF_DAYPERFORMED	0.6141	-14.9275862068966	-14.9650205761317	290	486	27	37
D_TRI_cf	0.5395	1.08227848101266	1.07074569789675	316	523	1	0
D_TRI_clg	0.686	1.26068376068376	1.24615384615385	234	390	83	133
CMMC	0.5162	5016.81428571429	6150.69124423963	140	217	177	306
CMMC_RECDY	0.9861	-9.31428571428571	-10.0829493087558	140	217	177	306
D_PT_ic_day	0.813	-12.4416403785489	-12.5812619502868	317	523	0	0
D_PT_lastdy	0.1249	487.567307692308	555.357575757576	104	165	213	358
D_PT_deathdy	0.0924	487.060606060606	585.943925233645	66	107	251	416
D_PT_DISCREAS	0.7191	2.38461538461538	2.56363636363636	104	165	213	358
D_PT_dthreas	0.8344	1.45454545454545	1.47115384615385	66	104	251	419
D_PT_race	0.0948	1.53076923076923	1.4824355971897	260	427	57	96
D_PT_ethnic	0.4166	1.97307692307692	1.95081967213115	260	427	57	96
IMWG_Risk_Class	0.0069	0.733606557377049	0.580097087378641	244	412	73	111
Prolif_Index	0.2259	3.04878252397568	2.96299596938116	185	329	132	194
UAMS_Ratio	0.3759	0.585569651757297	0.571059779087538	185	329	132	194
Cp_17p13_Call	0.077	0.142857142857143	0.0983606557377049	259	427	58	96
TP53_Funct_Copies	0.0244	1.79183673469388	1.8679706601467	245	409	72	114
FGFR3_NS_Mut_Count	0.2302	0.0203252032520325	0.0365853658536585	246	410	71	113
WHSC1_Tx_Call	0.2473	0.143410852713178	0.113207547169811	258	424	59	99
All_Cononical_Variants	0.7422	233.626016260163	254.587804878049	246	410	71	113
High_Mut_Burden_ACV	0.3075	0.0203252032520325	0.0341463414634146	246	410	71	113
Non_IG_Variants	0.9605	193.613821138211	213.90243902439	246	410	71	113
High_Mut_Burden_NonIGV	0.3075	0.0203252032520325	0.0341463414634146	246	410	71	113
NS_Non_IG_Variants	0.7775	53.8739837398374	57.9463414634146	246	410	71	113
High_Mut_Burden_NSNonIGV	0.3075	0.0203252032520325	0.0341463414634146	246	410	71	113
R_ISS	0.3273	1.88582677165354	1.8445475638051	254	431	63	92
D_PT_lstalive	0.7192	962.717741935484	983.332530120482	248	415	69	108
D_PT_age	0.4396	63	62.4130019120459	317	523	0	0
D_PT_lvisit	0.3698	9.13249211356467	9.54302103250478	317	523	0	0
D_PT_lvisitdy	0.408	806.028391167192	840.183556405354	317	523	0	0
demog_height	0.0443	137.470967741935	131.769379844961	310	516	7	7
demog_weight	0.1553	111.102564102564	116.651837524178	312	517	5	6
D_PT_iss	0.4451	1.93729372937294	1.89411764705882	303	510	14	13
CREATININE	0.2583	121.427759507127	119.661749490046	316	519	1	4
ecog	0.2608	0.853333333333333	0.935567010309278	225	388	92	135
D_PT_therfstn	0.8726	3.28673835125448	3.21491228070175	279	456	38	67
D_PT_therclassn	0.9392	2.28706624605678	2.29445506692161	317	523	0	0
D_PT_maxline	0.5729	1.46056782334385	1.4282982791587	317	523	0	0
sct_bresp	0.9838	0.543046357615894	0.541984732824427	151	262	166	261
sctline	0.5093	1.06832298136646	1.05454545454545	161	275	156	248
presctst	0.3686	77.6459627329193	90.4618181818182	161	275	156	248
prescten	0.0588	237.049689440994	270.614545454545	161	275	156	248
fstsctdy	0.2222	200.236024844721	213.738181818182	161	275	156	248
sct1stf	0.5047	0.937888198757764	0.952727272727273	161	275	156	248
maintstdy	0.6075	317.021978021978	321.086666666667	91	150	226	373
maintendy	0.7735	776.483516483516	762.68	91	150	226	373
maintday	0.7859	459.461538461538	441.593333333333	91	150	226	373
maintflag	0.5844	1.51648351648352	1.48	91	150	226	373
maint1stf	0.6729	1.51162790697674	1.48275862068966	86	145	231	378
D_PT_pddy	0.4256	631.84347826087	589.72972972973	115	185	202	338
D_PT_pdflag	0.6633	0.388513513513513	0.372983870967742	296	496	21	27
D_PT_ttfpdw	0.4256	90.263354037353	84.2471042471081	115	185	202	338
D_PT_respdur	0.3336	620.627240143369	651.797385620915	279	459	38	64
D_PT_mmstatus	0.2953	2.47318611987382	2.36902485659656	317	523	0	0
D_PT_mmstatus1	0.1951	2.18927444794953	2.06118546845124	317	523	0	0
D_PT_mmstatus2	0.1827	2.47311827956989	2.76223776223776	93	143	224	380
D_PT_dresp	0.1941	1.36917562724014	1.32244008714597	279	459	38	64
demog_visitdy	0.6094	-10.1115384615385	-11.9765807962529	260	427	57	96
DEMOG_PATIENTAGE	0.58	64.4653846153846	63.8875878220141	260	427	57	96
DEMOG_DAYOFBIRTH	0.579	-23745.1423076923	-23527.4201877934	260	426	57	97
MM_group_num	0	2	2.2848948374761	317	523	0	0
MM_risk_2	0	#N/A	#N/A	317	523	0	0
PUBLIC_ID	0	#N/A	#N/A	317	523	0	0

## Sheet: risk2_CAT_vars
variable	type	1q/13	other	p.value	1q/13_perc	other_perc
SeqWGS_WHSC1_CALL	0	269	461	0.1721	0.8486	0.8815
SeqWGS_WHSC1_CALL	1	48	62	0.1721	0.1514	0.1185
SeqWGS_CCND1_CALL	0	245	426	0.1557	0.7729	0.8145
SeqWGS_CCND1_CALL	1	72	97	0.1557	0.2271	0.1855
SeqWGS_CCND3_CALL	0	311	516	0.5708	0.9811	0.9866
SeqWGS_CCND3_CALL	1	6	7	0.5708	0.0189	0.0134
SeqWGS_MAF_CALL	0	306	500	0.5902	0.9653	0.956
SeqWGS_MAF_CALL	1	11	23	0.5902	0.0347	0.044
SeqWGS_MAFB_CALL	0	313	516	1	0.9874	0.9866
SeqWGS_MAFB_CALL	1	4	7	1	0.0126	0.0134
SeqWGS_MYC_CALL	0	280	438	0.0698	0.8833	0.8375
SeqWGS_MYC_CALL	1	37	85	0.0698	0.1167	0.1625
SeqWGS_CCND2_CALL	0	313	517	1	0.9874	0.9885
SeqWGS_CCND2_CALL	1	4	6	1	0.0126	0.0115
SeqWGS_MAFA_CALL	0	315	519	1	0.9937	0.9924
SeqWGS_MAFA_CALL	1	2	4	1	0.0063	0.0076
censpfs	0	166	294	0.2842	0.5237	0.5621
censpfs	1	151	229	0.2842	0.4763	0.4379
censos	0	251	416	0.9299	0.7918	0.7954
censos	1	66	107	0.9299	0.2082	0.2046
AMP_maj_broad_chr_1p	0	291	492	0.2061	0.918	0.9407
AMP_maj_broad_chr_1p	1	26	31	0.2061	0.082	0.0593
AMP_maj_broad_chr_1q	0	221	352	0.4919	0.6972	0.673
AMP_maj_broad_chr_1q	1	96	171	0.4919	0.3028	0.327
AMP_maj_broad_chr_2p	0	287	488	0.1458	0.9054	0.9331
AMP_maj_broad_chr_2p	1	30	35	0.1458	0.0946	0.0669
AMP_maj_broad_chr_2q	0	292	500	0.0453	0.9211	0.956
AMP_maj_broad_chr_2q	1	25	23	0.0453	0.0789	0.044
AMP_maj_broad_chr_3p	0	214	302	0.0054	0.6751	0.5774
AMP_maj_broad_chr_3p	1	103	221	0.0054	0.3249	0.4226
AMP_maj_broad_chr_3q	0	199	282	0.0144	0.6278	0.5392
AMP_maj_broad_chr_3q	1	118	241	0.0144	0.3722	0.4608
AMP_maj_broad_chr_4p	0	298	492	1	0.9401	0.9407
AMP_maj_broad_chr_4p	1	19	31	1	0.0599	0.0593
AMP_maj_broad_chr_4q	0	296	489	1	0.9338	0.935
AMP_maj_broad_chr_4q	1	21	34	1	0.0662	0.065
AMP_maj_broad_chr_5p	0	200	270	0.0013	0.6309	0.5163
AMP_maj_broad_chr_5p	1	117	253	0.0013	0.3691	0.4837
AMP_maj_broad_chr_5q	0	201	278	0.004	0.6341	0.5315
AMP_maj_broad_chr_5q	1	116	245	0.004	0.3659	0.4685
AMP_maj_broad_chr_6p	0	255	423	0.9281	0.8044	0.8088
AMP_maj_broad_chr_6p	1	62	100	0.9281	0.1956	0.1912
AMP_maj_broad_chr_6q	0	286	464	0.5654	0.9022	0.8872
AMP_maj_broad_chr_6q	1	31	59	0.5654	0.0978	0.1128
AMP_maj_broad_chr_7p	0	227	341	0.0575	0.7161	0.652
AMP_maj_broad_chr_7p	1	90	182	0.0575	0.2839	0.348
AMP_maj_broad_chr_7q	0	226	336	0.041	0.7129	0.6424
AMP_maj_broad_chr_7q	1	91	187	0.041	0.2871	0.3576
AMP_maj_broad_chr_8p	0	309	512	0.8115	0.9748	0.979
AMP_maj_broad_chr_8p	1	8	11	0.8115	0.0252	0.021
AMP_maj_broad_chr_8q	0	298	498	0.5231	0.9401	0.9522
AMP_maj_broad_chr_8q	1	19	25	0.5231	0.0599	0.0478
AMP_maj_broad_chr_9p	0	176	227	0.0008	0.5552	0.434
AMP_maj_broad_chr_9p	1	141	296	0.0008	0.4448	0.566
AMP_maj_broad_chr_9q	0	168	216	0.001	0.53	0.413
AMP_maj_broad_chr_9q	1	149	307	0.001	0.47	0.587
AMP_maj_broad_chr_10p	0	308	512	0.4935	0.9716	0.979
AMP_maj_broad_chr_10p	1	9	11	0.4935	0.0284	0.021
AMP_maj_broad_chr_10q	0	307	508	0.8359	0.9685	0.9713
AMP_maj_broad_chr_10q	1	10	15	0.8359	0.0315	0.0287
AMP_maj_broad_chr_11p	0	226	323	0.0056	0.7129	0.6176
AMP_maj_broad_chr_11p	1	91	200	0.0056	0.2871	0.3824
AMP_maj_broad_chr_11q	0	211	293	0.0029	0.6656	0.5602
AMP_maj_broad_chr_11q	1	106	230	0.0029	0.3344	0.4398
AMP_maj_broad_chr_12p	0	311	518	0.3478	0.9811	0.9904
AMP_maj_broad_chr_12p	1	6	5	0.3478	0.0189	0.0096
AMP_maj_broad_chr_12q	0	312	519	0.3096	0.9842	0.9924
AMP_maj_broad_chr_12q	1	5	4	0.3096	0.0158	0.0076
AMP_maj_broad_chr_13q	0	317	520	0.2943	1	0.9943
AMP_maj_broad_chr_13q	1	0	3	0.2943	0	0.0057
AMP_maj_broad_chr_14q	0	314	511	0.1862	0.9905	0.9771
AMP_maj_broad_chr_14q	1	3	12	0.1862	0.0095	0.0229
AMP_maj_broad_chr_15q	0	183	239	0.0008	0.5773	0.457
AMP_maj_broad_chr_15q	1	134	284	0.0008	0.4227	0.543
AMP_maj_broad_chr_16p	0	308	516	0.1908	0.9716	0.9866
AMP_maj_broad_chr_16p	1	9	7	0.1908	0.0284	0.0134
AMP_maj_broad_chr_16q	0	310	517	0.2559	0.9779	0.9885
AMP_maj_broad_chr_16q	1	7	6	0.2559	0.0221	0.0115
AMP_maj_broad_chr_17p	0	294	485	1	0.9274	0.9273
AMP_maj_broad_chr_17p	1	23	38	1	0.0726	0.0727
AMP_maj_broad_chr_17q	0	291	476	0.8007	0.918	0.9101
AMP_maj_broad_chr_17q	1	26	47	0.8007	0.082	0.0899
AMP_maj_broad_chr_18p	0	282	461	0.7399	0.8896	0.8815
AMP_maj_broad_chr_18p	1	35	62	0.7399	0.1104	0.1185
AMP_maj_broad_chr_18q	0	280	459	0.8278	0.8833	0.8776
AMP_maj_broad_chr_18q	1	37	64	0.8278	0.1167	0.1224
AMP_maj_broad_chr_19p	0	164	215	0.0033	0.5174	0.4111
AMP_maj_broad_chr_19p	1	153	308	0.0033	0.4826	0.5889
AMP_maj_broad_chr_19q	0	184	243	0.0013	0.5804	0.4646
AMP_maj_broad_chr_19q	1	133	280	0.0013	0.4196	0.5354
AMP_maj_broad_chr_20p	0	311	506	0.2818	0.9811	0.9675
AMP_maj_broad_chr_20p	1	6	17	0.2818	0.0189	0.0325
AMP_maj_broad_chr_20q	0	310	505	0.4033	0.9779	0.9656
AMP_maj_broad_chr_20q	1	7	18	0.4033	0.0221	0.0344
AMP_maj_broad_chr_21q	0	254	390	0.077	0.8013	0.7457
AMP_maj_broad_chr_21q	1	63	133	0.077	0.1987	0.2543
AMP_maj_broad_chr_22q	0	314	518	1	0.9905	0.9904
AMP_maj_broad_chr_22q	1	3	5	1	0.0095	0.0096
DEL_maj_broad_chr_1p	0	288	502	0.0038	0.9085	0.9598
DEL_maj_broad_chr_1p	1	29	21	0.0038	0.0915	0.0402
DEL_maj_broad_chr_1q	0	312	522	0.031	0.9842	0.9981
DEL_maj_broad_chr_1q	1	5	1	0.031	0.0158	0.0019
DEL_maj_broad_chr_2p	0	314	523	0.0534	0.9905	1
DEL_maj_broad_chr_2p	1	3	0	0.0534	0.0095	0
DEL_maj_broad_chr_2q	0	312	520	0.1617	0.9842	0.9943
DEL_maj_broad_chr_2q	1	5	3	0.1617	0.0158	0.0057
DEL_maj_broad_chr_3p	0	317	519	0.3032	1	0.9924
DEL_maj_broad_chr_3p	1	0	4	0.3032	0	0.0076
DEL_maj_broad_chr_4p	0	296	509	0.0072	0.9338	0.9732
DEL_maj_broad_chr_4p	1	21	14	0.0072	0.0662	0.0268
DEL_maj_broad_chr_4q	0	303	514	0.0277	0.9558	0.9828
DEL_maj_broad_chr_4q	1	14	9	0.0277	0.0442	0.0172
DEL_maj_broad_chr_5p	0	316	522	1	0.9968	0.9981
DEL_maj_broad_chr_5p	1	1	1	1	0.0032	0.0019
DEL_maj_broad_chr_5q	0	314	520	0.6779	0.9905	0.9943
DEL_maj_broad_chr_5q	1	3	3	0.6779	0.0095	0.0057
DEL_maj_broad_chr_6p	0	312	522	0.031	0.9842	0.9981
DEL_maj_broad_chr_6p	1	5	1	0.031	0.0158	0.0019
DEL_maj_broad_chr_6q	0	281	465	0.9105	0.8864	0.8891
DEL_maj_broad_chr_6q	1	36	58	0.9105	0.1136	0.1109
DEL_maj_broad_chr_7p	0	315	521	0.6351	0.9937	0.9962
DEL_maj_broad_chr_7p	1	2	2	0.6351	0.0063	0.0038
DEL_maj_broad_chr_7q	0	317	522	1	1	0.9981
DEL_maj_broad_chr_7q	1	0	1	1	0	0.0019
DEL_maj_broad_chr_8p	0	253	435	0.2301	0.7981	0.8317
DEL_maj_broad_chr_8p	1	64	88	0.2301	0.2019	0.1683
DEL_maj_broad_chr_8q	0	295	517	0	0.9306	0.9885
DEL_maj_broad_chr_8q	1	22	6	0	0.0694	0.0115
DEL_maj_broad_chr_9p	0	315	519	1	0.9937	0.9924
DEL_maj_broad_chr_9p	1	2	4	1	0.0063	0.0076
DEL_maj_broad_chr_9q	0	316	523	0.3774	0.9968	1
DEL_maj_broad_chr_9q	1	1	0	0.3774	0.0032	0
DEL_maj_broad_chr_10p	0	312	514	1	0.9842	0.9828
DEL_maj_broad_chr_10p	1	5	9	1	0.0158	0.0172
DEL_maj_broad_chr_10q	0	310	518	0.1469	0.9779	0.9904
DEL_maj_broad_chr_10q	1	7	5	0.1469	0.0221	0.0096
DEL_maj_broad_chr_11p	0	314	519	1	0.9905	0.9924
DEL_maj_broad_chr_11p	1	3	4	1	0.0095	0.0076
DEL_maj_broad_chr_11q	0	316	523	0.3774	0.9968	1
DEL_maj_broad_chr_11q	1	1	0	0.3774	0.0032	0
DEL_maj_broad_chr_12p	0	287	492	0.0737	0.9054	0.9407
DEL_maj_broad_chr_12p	1	30	31	0.0737	0.0946	0.0593
DEL_maj_broad_chr_12q	0	296	512	0.0013	0.9338	0.979
DEL_maj_broad_chr_12q	1	21	11	0.0013	0.0662	0.021
DEL_maj_broad_chr_13q	0	136	349	0	0.429	0.6673
DEL_maj_broad_chr_13q	1	181	174	0	0.571	0.3327
DEL_maj_broad_chr_14q	0	244	469	0	0.7697	0.8967
DEL_maj_broad_chr_14q	1	73	54	0	0.2303	0.1033
DEL_maj_broad_chr_16p	0	301	508	0.1302	0.9495	0.9713
DEL_maj_broad_chr_16p	1	16	15	0.1302	0.0505	0.0287
DEL_maj_broad_chr_16q	0	249	428	0.2436	0.7855	0.8184
DEL_maj_broad_chr_16q	1	68	95	0.2436	0.2145	0.1816
DEL_maj_broad_chr_17p	0	285	498	0.0043	0.8991	0.9522
DEL_maj_broad_chr_17p	1	32	25	0.0043	0.1009	0.0478
DEL_maj_broad_chr_17q	0	307	519	0.0117	0.9685	0.9924
DEL_maj_broad_chr_17q	1	10	4	0.0117	0.0315	0.0076
DEL_maj_broad_chr_18p	0	303	505	0.4644	0.9558	0.9656
DEL_maj_broad_chr_18p	1	14	18	0.4644	0.0442	0.0344
DEL_maj_broad_chr_18q	0	310	516	0.4071	0.9779	0.9866
DEL_maj_broad_chr_18q	1	7	7	0.4071	0.0221	0.0134
DEL_maj_broad_chr_19q	0	315	523	0.1421	0.9937	1
DEL_maj_broad_chr_19q	1	2	0	0.1421	0.0063	0
DEL_maj_broad_chr_20p	0	283	495	0.006	0.8927	0.9465
DEL_maj_broad_chr_20p	1	34	28	0.006	0.1073	0.0535
DEL_maj_broad_chr_20q	0	301	514	0.0104	0.9495	0.9828
DEL_maj_broad_chr_20q	1	16	9	0.0104	0.0505	0.0172
DEL_maj_broad_chr_21q	0	312	518	0.5155	0.9842	0.9904
DEL_maj_broad_chr_21q	1	5	5	0.5155	0.0158	0.0096
DEL_maj_broad_chr_22q	0	261	489	0	0.8233	0.935
DEL_maj_broad_chr_22q	1	56	34	0	0.1767	0.065
AMP_maj_focal_MCL1	0	212	340	0.6002	0.6688	0.6501
AMP_maj_focal_MCL1	1	105	183	0.6002	0.3312	0.3499
AMP_maj_focal_CKS1B	0	216	344	0.4975	0.6814	0.6577
AMP_maj_focal_CKS1B	1	101	179	0.4975	0.3186	0.3423
AMP_maj_focal_ANP32E	0	216	342	0.4512	0.6814	0.6539
AMP_maj_focal_ANP32E	1	101	181	0.4512	0.3186	0.3461
AMP_maj_focal_MYC	0	278	452	0.6732	0.877	0.8642
AMP_maj_focal_MYC	1	39	71	0.6732	0.123	0.1358
DEL_maj_focal_FAM46C	0	258	439	0.3451	0.8139	0.8394
DEL_maj_focal_FAM46C	1	59	84	0.3451	0.1861	0.1606
DEL_maj_focal_CDKN2C	0	268	471	0.0213	0.8454	0.9006
DEL_maj_focal_CDKN2C	1	49	52	0.0213	0.1546	0.0994
DEL_maj_focal_FAF1	0	273	481	0.0094	0.8612	0.9197
DEL_maj_focal_FAF1	1	44	42	0.0094	0.1388	0.0803
DEL_maj_focal_RB1	0	113	336	0	0.3565	0.6424
DEL_maj_focal_RB1	1	204	187	0	0.6435	0.3576
DEL_maj_focal_TRAF3	0	232	462	0	0.7319	0.8834
DEL_maj_focal_TRAF3	1	85	61	0	0.2681	0.1166
DEL_maj_focal_CYLD	0	243	413	0.4397	0.7666	0.7897
DEL_maj_focal_CYLD	1	74	110	0.4397	0.2334	0.2103
DEL_maj_focal_TP53	0	275	486	0.0048	0.8675	0.9293
DEL_maj_focal_TP53	1	42	37	0.0048	0.1325	0.0707
HD_chr_3	0	199	278	0.0064	0.6278	0.5315
HD_chr_3	1	118	245	0.0064	0.3722	0.4685
HD_chr_5	0	199	269	0.0016	0.6278	0.5143
HD_chr_5	1	118	254	0.0016	0.3722	0.4857
HD_chr_7	0	223	333	0.0506	0.7035	0.6367
HD_chr_7	1	94	190	0.0506	0.2965	0.3633
HD_chr_9	0	166	212	0.001	0.5237	0.4054
HD_chr_9	1	151	311	0.001	0.4763	0.5946
HD_chr_11	0	210	287	0.0014	0.6625	0.5488
HD_chr_11	1	107	236	0.0014	0.3375	0.4512
HD_chr_15	0	183	239	0.0008	0.5773	0.457
HD_chr_15	1	134	284	0.0008	0.4227	0.543
HD_chr_19	0	164	215	0.0033	0.5174	0.4111
HD_chr_19	1	153	308	0.0033	0.4826	0.5889
HD_chr_21	0	254	390	0.077	0.8013	0.7457
HD_chr_21	1	63	133	0.077	0.1987	0.2543
HD.count	0	107	132	0.077	0.3375	0.2524
HD.count	1	45	57	0.077	0.142	0.109
HD.count	2	20	35	0.077	0.0631	0.0669
HD.count	3	13	12	0.077	0.041	0.0229
HD.count	4	15	22	0.077	0.0473	0.0421
HD.count	5	25	56	0.077	0.0789	0.1071
HD.count	6	37	83	0.077	0.1167	0.1587
HD.count	7	33	76	0.077	0.1041	0.1453
HD.count	8	22	50	0.077	0.0694	0.0956
HyperDiploidy	0	152	189	0.0008	0.4795	0.3614
HyperDiploidy	1	165	334	0.0008	0.5205	0.6386
VISIT	0	316	523	0.0008	1	1
VJ_INTERVAL	Baseline	316	523	0.0008	1	1
BA_WASABONEASSES	No	32	43	0.3825	0.1013	0.0822
BA_WASABONEASSES	Yes	284	480	0.3825	0.8987	0.9178
BA_TYPEOFBONEASS	1	0	1	0.3284	0	0.0021
BA_TYPEOFBONEASS	CT	15	31	0.3284	0.0528	0.0646
BA_TYPEOFBONEASS	MRI	38	57	0.3284	0.1338	0.1187
BA_TYPEOFBONEASS	Other	23	41	0.3284	0.081	0.0854
BA_TYPEOFBONEASS	PET/CT	43	100	0.3284	0.1514	0.2083
BA_TYPEOFBONEASS	Skeletal survey	165	250	0.3284	0.581	0.5208
BA_IMAGEINTERPRE	Clinically significant abnormality related to MM	167	271	0.766	0.7325	0.7057
BA_IMAGEINTERPRE	Clinically significant abnormality unrelated to MM	8	13	0.766	0.0351	0.0339
BA_IMAGEINTERPRE	Normal or clinically insignificant abnormality	53	100	0.766	0.2325	0.2604
BA_LYTICLESIONS	Checked	203	315	0.766	1	1
BA_OFLYTICLESION	>=3	147	228	0.6076	0.7	0.6806
BA_OFLYTICLESION	0	7	20	0.6076	0.0333	0.0597
BA_OFLYTICLESION	1	33	52	0.6076	0.1571	0.1552
BA_OFLYTICLESION	2	23	35	0.6076	0.1095	0.1045
BA_OSTEOPENIAOST	Checked	47	75	0.6076	1	1
BA_PATHOLOGICFRA	Checked	40	67	0.6076	1	1
BA_MULTIPLEDISSE	Checked	32	66	0.6076	1	1
BA_SKULL	Checked	74	95	0.6076	1	1
BA_SPINE	Checked	75	121	0.6076	1	1
BA_CERVICAL	Checked	14	40	0.6076	1	1
BA_THORACIC	Checked	43	78	0.6076	1	1
BA_LUMBAR	Checked	46	52	0.6076	1	1
BA_SACRAL	Checked	8	17	0.6076	1	1
BA_PELVIS	Checked	39	71	0.6076	1	1
BA_RIGHT	Checked	31	57	0.6076	1	1
BA_LEFT	Checked	29	54	0.6076	1	1
BA_FEMUR	Checked	63	88	0.6076	1	1
BA_RIGHT2	Checked	51	69	0.6076	1	1
BA_LEFT2	Checked	48	73	0.6076	1	1
BA_HUMERUS	Checked	55	85	0.6076	1	1
BA_RIGHT3	Checked	50	70	0.6076	1	1
BA_LEFT3	Checked	37	62	0.6076	1	1
BA_RIBS	Checked	39	59	0.6076	1	1
BA_RIGHT4	Checked	31	40	0.6076	1	1
BA_NUMBERAFFECTE	0	1	0	0.3842	0.0323	0
BA_NUMBERAFFECTE	1	12	12	0.3842	0.3871	0.3
BA_NUMBERAFFECTE	2	7	10	0.3842	0.2258	0.25
BA_NUMBERAFFECTE	3	2	5	0.3842	0.0645	0.125
BA_NUMBERAFFECTE	4	3	1	0.3842	0.0968	0.025
BA_NUMBERAFFECTE	5	3	2	0.3842	0.0968	0.05
BA_NUMBERAFFECTE	6	0	3	0.3842	0	0.075
BA_NUMBERAFFECTE	7	3	2	0.3842	0.0968	0.05
BA_NUMBERAFFECTE	8	0	1	0.3842	0	0.025
BA_NUMBERAFFECTE	9	0	1	0.3842	0	0.025
BA_NUMBERAFFECTE	12	0	3	0.3842	0	0.075
BA_LEFT4	Checked	25	37	0.3842	1	1
BA_NUMBERAFFECTE2	0	1	1	0.3249	0.04	0.027
BA_NUMBERAFFECTE2	1	9	15	0.3249	0.36	0.4054
BA_NUMBERAFFECTE2	2	4	4	0.3249	0.16	0.1081
BA_NUMBERAFFECTE2	3	2	0	0.3249	0.08	0
BA_NUMBERAFFECTE2	4	4	3	0.3249	0.16	0.0811
BA_NUMBERAFFECTE2	5	2	1	0.3249	0.08	0.027
BA_NUMBERAFFECTE2	6	1	5	0.3249	0.04	0.1351
BA_NUMBERAFFECTE2	7	0	3	0.3249	0	0.0811
BA_NUMBERAFFECTE2	8	2	1	0.3249	0.08	0.027
BA_NUMBERAFFECTE2	9	0	2	0.3249	0	0.0541
BA_NUMBERAFFECTE2	12	0	2	0.3249	0	0.0541
BA_OTHER	Checked	53	99	0.3249	1	1
BB_REASONFORPROC	Screening/baseline	56	96	0.3249	1	1
BB_WASABONEMARRO	Yes	56	96	0.3249	1	1
BONE_WASTHEASPIRAT	Yes	4	8	0.3249	1	1
BONE_WASABONEMARRO	No	6	8	1	0.6667	0.6154
BONE_WASABONEMARRO	Yes	3	5	1	0.3333	0.3846
BONE_DAYOFCOLLECT	-41	0	1	1	0	0.2
BONE_DAYOFCOLLECT	-29	0	1	1	0	0.2
BONE_DAYOFCOLLECT	-15	1	0	1	0.3333	0
BONE_DAYOFCOLLECT	-14	1	0	1	0.3333	0
BONE_DAYOFCOLLECT	-8	0	1	1	0	0.2
BONE_DAYOFCOLLECT	-4	1	0	1	0.3333	0
BONE_DAYOFCOLLECT	-1	0	1	1	0	0.2
BONE_DAYOFCOLLECT	1	0	1	1	0	0.2
BONE_WASBONEMARROW	Yes	3	5	1	1	1
BONE_VOLUMEOFBMASP	3	0	2	0.2	0	1
BONE_VOLUMEOFBMASP	10	2	0	0.2	0.6667	0
BONE_VOLUMEOFBMASP	12	1	0	0.2	0.3333	0
BONE_PLASMAUNK	Checked	0	2	0.2	#N/A	1
BONE_BMAUNK	Checked	0	2	0.2	#N/A	1
BONE_WASPERIPHERAL	Yes	3	5	0.2	1	1
BONE_DAYOFCOLLECT2	-41	0	1	1	0	0.2
BONE_DAYOFCOLLECT2	-29	0	1	1	0	0.2
BONE_DAYOFCOLLECT2	-15	1	0	1	0.3333	0
BONE_DAYOFCOLLECT2	-14	1	0	1	0.3333	0
BONE_DAYOFCOLLECT2	-8	0	1	1	0	0.2
BONE_DAYOFCOLLECT2	-4	1	0	1	0.3333	0
BONE_DAYOFCOLLECT2	-1	0	1	1	0	0.2
BONE_DAYOFCOLLECT2	1	0	1	1	0	0.2
BONE_REASONFORPROC	Baseline	3	5	1	1	1
BONE_PC	Checked	0	2	1	#N/A	1
BONE_LOCALLABNAME	Mount Sinai Pathology	0	2	1	#N/A	1
BONE_REPORTEDASPER2	Checked	0	2	1	#N/A	1
BONE_PC9	Checked	0	1	1	#N/A	1
BONE_PC3	30	0	1	1	#N/A	1
BONE_RANGEOFPLASMA5	Checked	0	1	1	#N/A	1
BONE_RANGELOW4	10	0	1	1	#N/A	1
BONE_RANGEHIGH4	20	0	1	1	#N/A	1
BONE_DOESTHEPCRESU	Unknown	0	1	1	#N/A	0.5
BONE_DOESTHEPCRESU	Yes	0	1	1	#N/A	0.5
BONE_WASTHESPECIME	Yes	4	8	1	1	1
BMT_WASABONEMARRO	No	316	523	1	1	1
ECOG_PERFORMANCEST	0 = Fully Active	80	127	0.6712	0.3556	0.3273
ECOG_PERFORMANCEST	1 = Restricted in physically strenuous activity	111	186	0.6712	0.4933	0.4794
ECOG_PERFORMANCEST	2 = Ambulatory and capable of all selfcare	22	52	0.6712	0.0978	0.134
ECOG_PERFORMANCEST	3 = Capable of only limited selfcare	11	19	0.6712	0.0489	0.049
ECOG_PERFORMANCEST	4 = Completely disabled	1	4	0.6712	0.0044	0.0103
ECOG_WASANECOGASSE	No	35	39	0.0984	0.1346	0.0913
ECOG_WASANECOGASSE	Yes	225	388	0.0984	0.8654	0.9087
MMSURG_NONE	Checked	235	379	0.0984	1	1
MMSURG_VERTEBROPLAST	Checked	4	8	0.0984	1	1
MMSURG_KYPHOPLASTY	Checked	11	24	0.0984	1	1
MMSURG_OTHER	Checked	10	21	0.0984	1	1
PN_PERIPHERALSEN	No	219	345	0.3231	0.8423	0.808
PN_PERIPHERALSEN	Not Done	20	48	0.3231	0.0769	0.1124
PN_PERIPHERALSEN	Yes	21	34	0.3231	0.0808	0.0796
PN_IFYESINDICATE	Grade 1: Asymptomatic; loss of deep tendon reflexes or parathesia.	19	27	0.3378	0.9048	0.7941
PN_IFYESINDICATE	Grade 2: Moderate symptoms; limiting instrumental ADL.	1	6	0.3378	0.0476	0.1765
PN_IFYESINDICATE	Grade 3: Severe symptoms; limiting self care ADL.	1	1	0.3378	0.0476	0.0294
PN_PERIPHERALMOT	No	233	369	0.3926	0.8962	0.8642
PN_PERIPHERALMOT	Not Done	22	50	0.3926	0.0846	0.1171
PN_PERIPHERALMOT	Yes	5	8	0.3926	0.0192	0.0187
PN_IFYESINDICATE2	Grade 1: Asymptomatic; clinical or diagnostic observations only; intervention not indicated	3	3	0.359	0.6	0.375
PN_IFYESINDICATE2	Grade 2: Moderate symptoms; limiting instrumental ADL	1	5	0.359	0.2	0.625
PN_IFYESINDICATE2	Grade 3: Severe symptoms; limiting self care ADL; assistive device indicated	1	0	0.359	0.2	0
SUPP_ANTICOAGULATI	Checked	71	111	0.359	1	1
SUPP_NONE	Checked	63	108	0.359	1	1
SUPP_TRANSFUSION	Checked	25	29	0.359	1	1
SUPP_PACKEDREDBLOO	Checked	24	28	0.359	1	1
SUPP_OTHER	Checked	1	2	0.359	1	1
SUPP_SPECIFY	anemia	1	0	1	1	0
SUPP_SPECIFY	plasmapheresis	0	1	1	0	0.5
SUPP_SPECIFY	Whole blood (replacement from surgery)	0	1	1	0	0.5
SUPP_RADIOTHERAPY	Checked	13	34	1	1	1
SUPP_DIALYSIS	Checked	5	7	1	1	1
SUPP_BISPHOSPHONAT	Checked	68	116	1	1	1
SUPP_WBCGROWTHFACT	Checked	4	5	1	1	1
SUPP_ERYTHROPOIESI	Checked	7	10	1	1	1
SUPP_ANTIEMETIC	Checked	54	82	1	1	1
SUPP_ANALGESICSFOR	Checked	76	139	1	1	1
SUPP_OPIOID	Checked	64	112	1	1	1
SUPP_OTHER2	Checked	24	47	1	1	1
SUPP_ANTIVIRAL	Checked	99	154	1	1	1
SUPP_MEDICATIONSFO	Checked	6	14	1	1	1
SUPP_MEDICATIONSFO2	Checked	6	9	1	1	1
SS_DOESTHEPATIEN	Yes	260	427	1	1	1
SS_SPINALCORDCOM	Checked	20	31	1	1	1
SS_BONEPAIN	Checked	142	219	1	1	1
SS_FATIGUE	Checked	106	164	1	1	1
SS_HYPERCALCEMIA	Checked	17	35	1	1	1
SS_RENALINSUFFIC	Checked	42	76	1	1	1
SS_ANEMIAHEMOGLO	Checked	132	183	1	1	1
SS_BONELESIONSLY	Checked	158	247	1	1	1
SS_BONELESIONSOS	Checked	37	62	1	1	1
SS_SOFTTISSUEPLA	Checked	19	47	1	1	1
SS_OFTTISSUEPLAS	Checked	6	16	1	1	1
SS_RECURRENTBACT	Checked	5	8	1	1	1
SS_AMYLOIDOSIS	Checked	2	5	1	1	1
SS_OTHER	Checked	18	39	1	1	1
ST_PLASMACYTOMAN	1	0	4	1	#N/A	1
ST_WASANASSESSME	No	182	258	0.0224	0.5759	0.4933
ST_WASANASSESSME	Yes	134	265	0.0224	0.4241	0.5067
ST_WEREANYSOFTTI	No	103	195	0.5426	0.7687	0.7358
ST_WEREANYSOFTTI	Yes	31	70	0.5426	0.2313	0.2642
ST_NUMBEROFPLASM	Multiple	5	16	0.7803	0.2174	0.2712
ST_NUMBEROFPLASM	Single	18	43	0.7803	0.7826	0.7288
ST_RESULTOFEXAMI	No change	0	4	0.7803	#N/A	1
D_LAB_serum_igd	0	2	0	0.4545	0.2857	0
D_LAB_serum_igd	1.2	0	2	0.4545	0	0.4
D_LAB_serum_igd	10	1	1	0.4545	0.1429	0.2
D_LAB_serum_igd	18.1	0	1	0.4545	0	0.2
D_LAB_serum_igd	20	1	0	0.4545	0.1429	0
D_LAB_serum_igd	236	0	1	0.4545	0	0.2
D_LAB_serum_igd	240	1	0	0.4545	0.1429	0
D_LAB_serum_igd	3170	1	0	0.4545	0.1429	0
D_LAB_serum_igd	195000	1	0	0.4545	0.1429	0
D_LAB_serum_ige	0	2	0	0.4909	0.2857	0
D_LAB_serum_ige	40	1	0	0.4909	0.1429	0
D_LAB_serum_ige	80	1	0	0.4909	0.1429	0
D_LAB_serum_ige	151	0	1	0.4909	0	0.25
D_LAB_serum_ige	165	0	1	0.4909	0	0.25
D_LAB_serum_ige	193	1	0	0.4909	0.1429	0
D_LAB_serum_ige	390	1	0	0.4909	0.1429	0
D_LAB_serum_ige	441	1	0	0.4909	0.1429	0
D_LAB_serum_ige	512	0	1	0.4909	0	0.25
D_LAB_serum_ige	25500	0	1	0.4909	0	0.25
D_QOL_Q1	1	67	108	0.8011	0.2851	0.2805
D_QOL_Q1	2	67	98	0.8011	0.2851	0.2545
D_QOL_Q1	3	50	92	0.8011	0.2128	0.239
D_QOL_Q1	4	51	87	0.8011	0.217	0.226
D_QOL_Q2	1	80	122	0.5947	0.3419	0.3194
D_QOL_Q2	2	57	97	0.5947	0.2436	0.2539
D_QOL_Q2	3	47	66	0.5947	0.2009	0.1728
D_QOL_Q2	4	50	97	0.5947	0.2137	0.2539
D_QOL_Q3	1	140	227	0.8399	0.5983	0.5881
D_QOL_Q3	2	56	94	0.8399	0.2393	0.2435
D_QOL_Q3	3	17	35	0.8399	0.0726	0.0907
D_QOL_Q3	4	21	30	0.8399	0.0897	0.0777
D_QOL_Q4	1	142	225	0.2674	0.6043	0.5859
D_QOL_Q4	2	47	74	0.2674	0.2	0.1927
D_QOL_Q4	3	25	60	0.2674	0.1064	0.1562
D_QOL_Q4	4	21	25	0.2674	0.0894	0.0651
D_QOL_Q5	1	192	309	0.2607	0.817	0.8005
D_QOL_Q5	2	20	48	0.2607	0.0851	0.1244
D_QOL_Q5	3	8	14	0.2607	0.034	0.0363
D_QOL_Q5	4	15	15	0.2607	0.0638	0.0389
D_QOL_Q6	1	88	154	0.1734	0.381	0.4021
D_QOL_Q6	2	73	92	0.1734	0.316	0.2402
D_QOL_Q6	3	36	63	0.1734	0.1558	0.1645
D_QOL_Q6	4	34	74	0.1734	0.1472	0.1932
D_QOL_Q7	1	102	157	0.8339	0.4397	0.4121
D_QOL_Q7	2	54	86	0.8339	0.2328	0.2257
D_QOL_Q7	3	38	66	0.8339	0.1638	0.1732
D_QOL_Q7	4	38	72	0.8339	0.1638	0.189
D_QOL_Q8	1	134	226	0.2265	0.5726	0.584
D_QOL_Q8	2	74	108	0.2265	0.3162	0.2791
D_QOL_Q8	3	19	28	0.2265	0.0812	0.0724
D_QOL_Q8	4	7	25	0.2265	0.0299	0.0646
D_QOL_Q9	1	65	106	0.9224	0.2778	0.2753
D_QOL_Q9	2	77	119	0.9224	0.3291	0.3091
D_QOL_Q9	3	45	82	0.9224	0.1923	0.213
D_QOL_Q9	4	47	78	0.9224	0.2009	0.2026
D_QOL_Q10	1	61	99	0.5951	0.2596	0.2592
D_QOL_Q10	2	94	139	0.5951	0.4	0.3639
D_QOL_Q10	3	54	88	0.5951	0.2298	0.2304
D_QOL_Q10	4	26	56	0.5951	0.1106	0.1466
D_QOL_Q11	1	98	143	0.3469	0.417	0.3724
D_QOL_Q11	2	85	131	0.3469	0.3617	0.3411
D_QOL_Q11	3	32	70	0.3469	0.1362	0.1823
D_QOL_Q11	4	20	40	0.3469	0.0851	0.1042
D_QOL_Q12	1	85	158	0.1762	0.3617	0.4125
D_QOL_Q12	2	83	122	0.1762	0.3532	0.3185
D_QOL_Q12	3	50	63	0.1762	0.2128	0.1645
D_QOL_Q12	4	17	40	0.1762	0.0723	0.1044
D_QOL_Q13	1	133	213	0.8443	0.5684	0.5532
D_QOL_Q13	2	61	100	0.8443	0.2607	0.2597
D_QOL_Q13	3	22	45	0.8443	0.094	0.1169
D_QOL_Q13	4	18	27	0.8443	0.0769	0.0701
D_QOL_Q14	1	183	283	0.1057	0.7787	0.7313
D_QOL_Q14	2	44	77	0.1057	0.1872	0.199
D_QOL_Q14	3	7	15	0.1057	0.0298	0.0388
D_QOL_Q14	4	1	12	0.1057	0.0043	0.031
D_QOL_Q15	1	219	356	0.9584	0.9319	0.9247
D_QOL_Q15	2	12	20	0.9584	0.0511	0.0519
D_QOL_Q15	3	3	5	0.9584	0.0128	0.013
D_QOL_Q15	4	1	4	0.9584	0.0043	0.0104
D_QOL_Q16	1	138	225	0.4625	0.5923	0.5829
D_QOL_Q16	2	47	90	0.4625	0.2017	0.2332
D_QOL_Q16	3	25	45	0.4625	0.1073	0.1166
D_QOL_Q16	4	23	26	0.4625	0.0987	0.0674
D_QOL_Q17	1	192	313	0.6041	0.8276	0.8194
D_QOL_Q17	2	34	58	0.6041	0.1466	0.1518
D_QOL_Q17	3	3	9	0.6041	0.0129	0.0236
D_QOL_Q17	4	3	2	0.6041	0.0129	0.0052
D_QOL_Q18	1	55	77	0.8072	0.234	0.2026
D_QOL_Q18	2	108	177	0.8072	0.4596	0.4658
D_QOL_Q18	3	49	87	0.8072	0.2085	0.2289
D_QOL_Q18	4	23	39	0.8072	0.0979	0.1026
D_QOL_Q19	1	94	153	0.145	0.4017	0.4005
D_QOL_Q19	2	73	93	0.145	0.312	0.2435
D_QOL_Q19	3	36	64	0.145	0.1538	0.1675
D_QOL_Q19	4	31	72	0.145	0.1325	0.1885
D_QOL_Q20	1	154	242	0.4936	0.6553	0.6335
D_QOL_Q20	2	53	91	0.4936	0.2255	0.2382
D_QOL_Q20	3	16	36	0.4936	0.0681	0.0942
D_QOL_Q20	4	12	13	0.4936	0.0511	0.034
D_QOL_Q21	1	98	159	0.8186	0.4188	0.4162
D_QOL_Q21	2	94	144	0.8186	0.4017	0.377
D_QOL_Q21	3	31	61	0.8186	0.1325	0.1597
D_QOL_Q21	4	11	18	0.8186	0.047	0.0471
D_QOL_Q22	1	66	97	0.82	0.2809	0.2539
D_QOL_Q22	2	105	171	0.82	0.4468	0.4476
D_QOL_Q22	3	44	82	0.82	0.1872	0.2147
D_QOL_Q22	4	20	32	0.82	0.0851	0.0838
D_QOL_Q23	1	127	194	0.6172	0.5427	0.5079
D_QOL_Q23	2	75	142	0.6172	0.3205	0.3717
D_QOL_Q23	3	23	34	0.6172	0.0983	0.089
D_QOL_Q23	4	9	12	0.6172	0.0385	0.0314
D_QOL_Q24	1	126	205	0.3109	0.5362	0.5366
D_QOL_Q24	2	87	125	0.3109	0.3702	0.3272
D_QOL_Q24	3	13	36	0.3109	0.0553	0.0942
D_QOL_Q24	4	9	16	0.3109	0.0383	0.0419
D_QOL_Q25	1	135	223	0.6764	0.5745	0.5853
D_QOL_Q25	2	77	127	0.6764	0.3277	0.3333
D_QOL_Q25	3	15	16	0.6764	0.0638	0.042
D_QOL_Q25	4	8	15	0.6764	0.034	0.0394
D_QOL_Q26	1	123	189	0.8728	0.5302	0.4961
D_QOL_Q26	2	59	103	0.8728	0.2543	0.2703
D_QOL_Q26	3	32	55	0.8728	0.1379	0.1444
D_QOL_Q26	4	18	34	0.8728	0.0776	0.0892
D_QOL_Q27	1	105	159	0.4037	0.4468	0.4184
D_QOL_Q27	2	63	89	0.4037	0.2681	0.2342
D_QOL_Q27	3	37	78	0.4037	0.1574	0.2053
D_QOL_Q27	4	30	54	0.4037	0.1277	0.1421
D_QOL_Q28	1	127	237	0.2313	0.5474	0.6253
D_QOL_Q28	2	69	89	0.2313	0.2974	0.2348
D_QOL_Q28	3	22	29	0.2313	0.0948	0.0765
D_QOL_Q28	4	14	24	0.2313	0.0603	0.0633
D_QOL_Q29	1	11	25	0.2313	0.0468	0.0644
D_QOL_Q29	2	14	23	0.2313	0.0596	0.0593
D_QOL_Q29	3	27	51	0.2313	0.1149	0.1314
D_QOL_Q29	4	47	90	0.2313	0.2	0.232
D_QOL_Q29	5	62	86	0.2313	0.2638	0.2216
D_QOL_Q29	6	46	68	0.2313	0.1957	0.1753
D_QOL_Q29	7	27	39	0.2313	0.1149	0.1005
D_QOL_Q29	8	1	6	0.2313	0.0043	0.0155
D_QOL_Q30	1	13	20	0.2313	0.0553	0.0515
D_QOL_Q30	2	18	32	0.2313	0.0766	0.0825
D_QOL_Q30	3	26	53	0.2313	0.1106	0.1366
D_QOL_Q30	4	40	64	0.2313	0.1702	0.1649
D_QOL_Q30	5	52	74	0.2313	0.2213	0.1907
D_QOL_Q30	6	51	79	0.2313	0.217	0.2036
D_QOL_Q30	7	34	60	0.2313	0.1447	0.1546
D_QOL_Q30	8	1	6	0.2313	0.0043	0.0155
D_QOL_Q31	1	55	116	0.1791	0.2444	0.3053
D_QOL_Q31	2	78	103	0.1791	0.3467	0.2711
D_QOL_Q31	3	52	85	0.1791	0.2311	0.2237
D_QOL_Q31	4	40	76	0.1791	0.1778	0.2
D_QOL_Q32	1	71	108	0.8727	0.3142	0.2835
D_QOL_Q32	2	67	117	0.8727	0.2965	0.3071
D_QOL_Q32	3	43	79	0.8727	0.1903	0.2073
D_QOL_Q32	4	45	77	0.8727	0.1991	0.2021
D_QOL_Q33	1	125	180	0.0848	0.5531	0.4737
D_QOL_Q33	2	59	101	0.0848	0.2611	0.2658
D_QOL_Q33	3	26	50	0.0848	0.115	0.1316
D_QOL_Q33	4	16	49	0.0848	0.0708	0.1289
D_QOL_Q34	1	136	227	0.3972	0.5965	0.6005
D_QOL_Q34	2	57	78	0.3972	0.25	0.2063
D_QOL_Q34	3	20	47	0.3972	0.0877	0.1243
D_QOL_Q34	4	15	26	0.3972	0.0658	0.0688
D_QOL_Q35	1	167	289	0.3955	0.7389	0.7585
D_QOL_Q35	2	30	57	0.3955	0.1327	0.1496
D_QOL_Q35	3	22	23	0.3955	0.0973	0.0604
D_QOL_Q35	4	7	12	0.3955	0.031	0.0315
D_QOL_Q36	1	93	161	0.8797	0.4286	0.4497
D_QOL_Q36	2	58	90	0.8797	0.2673	0.2514
D_QOL_Q36	3	39	58	0.8797	0.1797	0.162
D_QOL_Q36	4	27	49	0.8797	0.1244	0.1369
D_QOL_Q37	1	120	200	0.5794	0.5286	0.5249
D_QOL_Q37	2	75	124	0.5794	0.3304	0.3255
D_QOL_Q37	3	21	45	0.5794	0.0925	0.1181
D_QOL_Q37	4	11	12	0.5794	0.0485	0.0315
D_QOL_Q38	1	114	196	0.5208	0.5022	0.5158
D_QOL_Q38	2	67	101	0.5208	0.2952	0.2658
D_QOL_Q38	3	36	56	0.5208	0.1586	0.1474
D_QOL_Q38	4	10	27	0.5208	0.0441	0.0711
D_QOL_Q39	1	138	221	0.1393	0.6079	0.5831
D_QOL_Q39	2	59	89	0.1393	0.2599	0.2348
D_QOL_Q39	3	15	47	0.1393	0.0661	0.124
D_QOL_Q39	4	15	22	0.1393	0.0661	0.058
D_QOL_Q40	1	102	182	0.6967	0.4533	0.4777
D_QOL_Q40	2	72	105	0.6967	0.32	0.2756
D_QOL_Q40	3	29	51	0.6967	0.1289	0.1339
D_QOL_Q40	4	22	43	0.6967	0.0978	0.1129
D_QOL_Q41	1	211	339	0.2714	0.9336	0.8992
D_QOL_Q41	2	12	23	0.2714	0.0531	0.061
D_QOL_Q41	3	1	9	0.2714	0.0044	0.0239
D_QOL_Q41	4	2	6	0.2714	0.0088	0.0159
D_QOL_Q42	1	31	54	0.0909	0.7949	0.6667
D_QOL_Q42	2	5	16	0.0909	0.1282	0.1975
D_QOL_Q42	3	3	3	0.0909	0.0769	0.037
D_QOL_Q42	4	0	8	0.0909	0	0.0988
D_QOL_Q43	1	150	269	0.6655	0.6696	0.7116
D_QOL_Q43	2	51	71	0.6655	0.2277	0.1878
D_QOL_Q43	3	17	27	0.6655	0.0759	0.0714
D_QOL_Q43	4	6	11	0.6655	0.0268	0.0291
D_QOL_Q44	1	129	214	0.0396	0.5811	0.5661
D_QOL_Q44	2	63	101	0.0396	0.2838	0.2672
D_QOL_Q44	3	21	58	0.0396	0.0946	0.1534
D_QOL_Q44	4	9	5	0.0396	0.0405	0.0132
D_QOL_Q45	1	161	263	0.6934	0.7124	0.6958
D_QOL_Q45	2	47	87	0.6934	0.208	0.2302
D_QOL_Q45	3	13	16	0.6934	0.0575	0.0423
D_QOL_Q45	4	5	12	0.6934	0.0221	0.0317
D_QOL_Q46	1	183	312	0.4035	0.8133	0.8254
D_QOL_Q46	2	33	49	0.4035	0.1467	0.1296
D_QOL_Q46	3	4	13	0.4035	0.0178	0.0344
D_QOL_Q46	4	5	4	0.4035	0.0222	0.0106
D_QOL_Q47	1	158	265	0.9551	0.696	0.6992
D_QOL_Q47	2	39	68	0.9551	0.1718	0.1794
D_QOL_Q47	3	17	28	0.9551	0.0749	0.0739
D_QOL_Q47	4	13	18	0.9551	0.0573	0.0475
D_QOL_Q48	1	29	32	0.3524	0.1289	0.0842
D_QOL_Q48	2	79	134	0.3524	0.3511	0.3526
D_QOL_Q48	3	69	128	0.3524	0.3067	0.3368
D_QOL_Q48	4	48	86	0.3524	0.2133	0.2263
D_QOL_Q49	1	99	144	0.3439	0.4381	0.3799
D_QOL_Q49	2	71	143	0.3439	0.3142	0.3773
D_QOL_Q49	3	38	57	0.3439	0.1681	0.1504
D_QOL_Q49	4	18	35	0.3439	0.0796	0.0923
D_QOL_Q50	1	34	39	0.2936	0.1504	0.1024
D_QOL_Q50	2	83	160	0.2936	0.3673	0.4199
D_QOL_Q50	3	65	110	0.2936	0.2876	0.2887
D_QOL_Q50	4	44	72	0.2936	0.1947	0.189
D_QOL_QLQ_MY20	No	30	44	0.6132	0.1158	0.103
D_QOL_QLQ_MY20	Yes	229	383	0.6132	0.8842	0.897
D_QOL_QLQ_C30	No	24	39	1	0.0927	0.0913
D_QOL_QLQ_C30	Yes	235	388	1	0.9073	0.9087
D_QOL_mRF2	1	79	133	1	0.3391	0.3455
D_QOL_mRF2	1.5	31	38	1	0.133	0.0987
D_QOL_mRF2	2	38	62	1	0.1631	0.161
D_QOL_mRF2	2.5	18	30	1	0.0773	0.0779
D_QOL_mRF2	3	30	40	1	0.1288	0.1039
D_QOL_mRF2	3.5	7	23	1	0.03	0.0597
D_QOL_mRF2	4	30	59	1	0.1288	0.1532
D_QOL_RF2	0	30	59	1	0.1288	0.1532
D_QOL_RF2	16.666666667	7	23	1	0.03	0.0597
D_QOL_RF2	33.333333333	30	40	1	0.1288	0.1039
D_QOL_RF2	50	18	30	1	0.0773	0.0779
D_QOL_RF2	66.666666667	38	62	1	0.1631	0.161
D_QOL_RF2	83.333333333	31	38	1	0.133	0.0987
D_QOL_RF2	100	79	133	1	0.3391	0.3455
D_QOL_mCF	1	117	176	0.3559	0.4979	0.4583
D_QOL_mCF	1.5	45	99	0.3559	0.1915	0.2578
D_QOL_mCF	2	41	66	0.3559	0.1745	0.1719
D_QOL_mCF	2.5	18	20	0.3559	0.0766	0.0521
D_QOL_mCF	3	5	6	0.3559	0.0213	0.0156
D_QOL_mCF	3.5	3	10	0.3559	0.0128	0.026
D_QOL_mCF	4	6	7	0.3559	0.0255	0.0182
D_QOL_CF	0	6	7	0.3559	0.0255	0.0182
D_QOL_CF	16.666666667	3	10	0.3559	0.0128	0.026
D_QOL_CF	33.333333333	5	6	0.3559	0.0213	0.0156
D_QOL_CF	50	18	20	0.3559	0.0766	0.0521
D_QOL_CF	66.666666667	41	66	0.3559	0.1745	0.1719
D_QOL_CF	83.333333333	45	99	0.3559	0.1915	0.2578
D_QOL_CF	100	117	176	0.3559	0.4979	0.4583
D_QOL_mSF	1	96	146	0.3559	0.4085	0.3832
D_QOL_mSF	1.5	27	42	0.3559	0.1149	0.1102
D_QOL_mSF	2	46	63	0.3559	0.1957	0.1654
D_QOL_mSF	2.5	18	39	0.3559	0.0766	0.1024
D_QOL_mSF	3	24	46	0.3559	0.1021	0.1207
D_QOL_mSF	3.5	8	16	0.3559	0.034	0.042
D_QOL_mSF	4	16	29	0.3559	0.0681	0.0761
D_QOL_SF	0	16	29	0.3559	0.0681	0.0761
D_QOL_SF	16.666666667	8	16	0.3559	0.034	0.042
D_QOL_SF	33.333333333	24	46	0.3559	0.1021	0.1207
D_QOL_SF	50	18	39	0.3559	0.0766	0.1024
D_QOL_SF	66.666666667	46	63	0.3559	0.1957	0.1654
D_QOL_SF	83.333333333	27	42	0.3559	0.1149	0.1102
D_QOL_SF	100	96	146	0.3559	0.4085	0.3832
D_QOL_mMYFP	1	18	20	0.3559	0.0796	0.0525
D_QOL_mMYFP	1.3333333333	18	18	0.3559	0.0796	0.0472
D_QOL_mMYFP	1.6666666667	31	61	0.3559	0.1372	0.1601
D_QOL_mMYFP	2	37	74	0.3559	0.1637	0.1942
D_QOL_mMYFP	2.3333333333	30	52	0.3559	0.1327	0.1365
D_QOL_mMYFP	2.6666666667	26	43	0.3559	0.115	0.1129
D_QOL_mMYFP	3	30	41	0.3559	0.1327	0.1076
D_QOL_mMYFP	3.3333333333	15	28	0.3559	0.0664	0.0735
D_QOL_mMYFP	3.6666666667	7	14	0.3559	0.031	0.0367
D_QOL_mMYFP	4	14	30	0.3559	0.0619	0.0787
D_QOL_MYFP	0	14	30	0.3559	0.0619	0.0787
D_QOL_MYFP	11.111111111	7	14	0.3559	0.031	0.0367
D_QOL_MYFP	22.222222222	15	28	0.3559	0.0664	0.0735
D_QOL_MYFP	33.333333333	30	41	0.3559	0.1327	0.1076
D_QOL_MYFP	44.444444444	26	43	0.3559	0.115	0.1129
D_QOL_MYFP	55.555555556	30	52	0.3559	0.1327	0.1365
D_QOL_MYFP	66.666666667	37	74	0.3559	0.1637	0.1942
D_QOL_MYFP	77.777777778	31	61	0.3559	0.1372	0.1601
D_QOL_MYFP	88.888888889	18	18	0.3559	0.0796	0.0472
D_QOL_MYFP	100	18	20	0.3559	0.0796	0.0525
D_QOL_mMYBI	1	158	265	0.9551	0.696	0.6992
D_QOL_mMYBI	2	39	68	0.9551	0.1718	0.1794
D_QOL_mMYBI	3	17	28	0.9551	0.0749	0.0739
D_QOL_mMYBI	4	13	18	0.9551	0.0573	0.0475
D_QOL_MYBI	0	13	18	0.9551	0.0573	0.0475
D_QOL_MYBI	33.333333333	17	28	0.9551	0.0749	0.0739
D_QOL_MYBI	66.666666667	39	68	0.9551	0.1718	0.1794
D_QOL_MYBI	100	158	265	0.9551	0.696	0.6992
D_QOL_mFA	1	34	59	0.9551	0.1447	0.1525
D_QOL_mFA	1.3333333333	22	39	0.9551	0.0936	0.1008
D_QOL_mFA	1.6666666667	33	62	0.9551	0.1404	0.1602
D_QOL_mFA	2	59	68	0.9551	0.2511	0.1757
D_QOL_mFA	2.3333333333	19	35	0.9551	0.0809	0.0904
D_QOL_mFA	2.5	0	3	0.9551	0	0.0078
D_QOL_mFA	2.6666666667	17	28	0.9551	0.0723	0.0724
D_QOL_mFA	3	23	35	0.9551	0.0979	0.0904
D_QOL_mFA	3.3333333333	12	21	0.9551	0.0511	0.0543
D_QOL_mFA	3.5	0	1	0.9551	0	0.0026
D_QOL_mFA	3.6666666667	3	18	0.9551	0.0128	0.0465
D_QOL_mFA	4	13	18	0.9551	0.0553	0.0465
D_QOL_FA	0	34	57	0.9551	0.1447	0.1484
D_QOL_FA	11.111111111	22	39	0.9551	0.0936	0.1016
D_QOL_FA	22.222222222	33	62	0.9551	0.1404	0.1615
D_QOL_FA	33.333333333	59	67	0.9551	0.2511	0.1745
D_QOL_FA	44.444444444	19	35	0.9551	0.0809	0.0911
D_QOL_FA	50	0	3	0.9551	0	0.0078
D_QOL_FA	55.555555556	17	28	0.9551	0.0723	0.0729
D_QOL_FA	66.666666667	23	35	0.9551	0.0979	0.0911
D_QOL_FA	77.777777778	12	21	0.9551	0.0511	0.0547
D_QOL_FA	83.333333333	0	1	0.9551	0	0.0026
D_QOL_FA	88.888888889	3	18	0.9551	0.0128	0.0469
D_QOL_FA	100	13	18	0.9551	0.0553	0.0469
D_QOL_mNV	1	180	280	0.5565	0.766	0.7235
D_QOL_mNV	1.5	37	71	0.5565	0.1574	0.1835
D_QOL_mNV	2	12	17	0.5565	0.0511	0.0439
D_QOL_mNV	2.5	3	4	0.5565	0.0128	0.0103
D_QOL_mNV	3	3	10	0.5565	0.0128	0.0258
D_QOL_mNV	3.5	0	1	0.5565	0	0.0026
D_QOL_mNV	4	0	4	0.5565	0	0.0103
D_QOL_NV	0	180	280	0.5565	0.766	0.7235
D_QOL_NV	16.666666667	37	71	0.5565	0.1574	0.1835
D_QOL_NV	33.333333333	12	17	0.5565	0.0511	0.0439
D_QOL_NV	50	3	4	0.5565	0.0128	0.0103
D_QOL_NV	66.666666667	3	10	0.5565	0.0128	0.0258
D_QOL_NV	83.333333333	0	1	0.5565	0	0.0026
D_QOL_NV	100	0	4	0.5565	0	0.0103
D_QOL_mPA	1	57	99	0.5565	0.2426	0.2558
D_QOL_mPA	1.5	40	52	0.5565	0.1702	0.1344
D_QOL_mPA	2	45	65	0.5565	0.1915	0.168
D_QOL_mPA	2.5	25	44	0.5565	0.1064	0.1137
D_QOL_mPA	3	22	38	0.5565	0.0936	0.0982
D_QOL_mPA	3.5	20	35	0.5565	0.0851	0.0904
D_QOL_mPA	4	26	54	0.5565	0.1106	0.1395
D_QOL_PA	0	57	99	0.5565	0.2426	0.2558
D_QOL_PA	16.666666667	40	52	0.5565	0.1702	0.1344
D_QOL_PA	33.333333333	45	65	0.5565	0.1915	0.168
D_QOL_PA	50	25	44	0.5565	0.1064	0.1137
D_QOL_PA	66.666666667	22	38	0.5565	0.0936	0.0982
D_QOL_PA	83.333333333	20	35	0.5565	0.0851	0.0904
D_QOL_PA	100	26	54	0.5565	0.1106	0.1395
D_QOL_mDY	1	134	226	0.2265	0.5726	0.584
D_QOL_mDY	2	74	108	0.2265	0.3162	0.2791
D_QOL_mDY	3	19	28	0.2265	0.0812	0.0724
D_QOL_mDY	4	7	25	0.2265	0.0299	0.0646
D_QOL_DY	0	134	226	0.2265	0.5726	0.584
D_QOL_DY	33.333333333	74	108	0.2265	0.3162	0.2791
D_QOL_DY	66.666666667	19	28	0.2265	0.0812	0.0724
D_QOL_DY	100	7	25	0.2265	0.0299	0.0646
D_QOL_mSL	1	98	143	0.3469	0.417	0.3724
D_QOL_mSL	2	85	131	0.3469	0.3617	0.3411
D_QOL_mSL	3	32	70	0.3469	0.1362	0.1823
D_QOL_mSL	4	20	40	0.3469	0.0851	0.1042
D_QOL_SL	0	98	143	0.3469	0.417	0.3724
D_QOL_SL	33.333333333	85	131	0.3469	0.3617	0.3411
D_QOL_SL	66.666666667	32	70	0.3469	0.1362	0.1823
D_QOL_SL	100	20	40	0.3469	0.0851	0.1042
D_QOL_mAP	1	133	213	0.8443	0.5684	0.5532
D_QOL_mAP	2	61	100	0.8443	0.2607	0.2597
D_QOL_mAP	3	22	45	0.8443	0.094	0.1169
D_QOL_mAP	4	18	27	0.8443	0.0769	0.0701
D_QOL_AP	0	133	213	0.8443	0.5684	0.5532
D_QOL_AP	33.333333333	61	100	0.8443	0.2607	0.2597
D_QOL_AP	66.666666667	22	45	0.8443	0.094	0.1169
D_QOL_AP	100	18	27	0.8443	0.0769	0.0701
D_QOL_mCO	1	138	225	0.4625	0.5923	0.5829
D_QOL_mCO	2	47	90	0.4625	0.2017	0.2332
D_QOL_mCO	3	25	45	0.4625	0.1073	0.1166
D_QOL_mCO	4	23	26	0.4625	0.0987	0.0674
D_QOL_CO	0	138	225	0.4625	0.5923	0.5829
D_QOL_CO	33.333333333	47	90	0.4625	0.2017	0.2332
D_QOL_CO	66.666666667	25	45	0.4625	0.1073	0.1166
D_QOL_CO	100	23	26	0.4625	0.0987	0.0674
D_QOL_mDI	1	192	313	0.6041	0.8276	0.8194
D_QOL_mDI	2	34	58	0.6041	0.1466	0.1518
D_QOL_mDI	3	3	9	0.6041	0.0129	0.0236
D_QOL_mDI	4	3	2	0.6041	0.0129	0.0052
D_QOL_DI	0	192	313	0.6041	0.8276	0.8194
D_QOL_DI	33.333333333	34	58	0.6041	0.1466	0.1518
D_QOL_DI	66.666666667	3	9	0.6041	0.0129	0.0236
D_QOL_DI	100	3	2	0.6041	0.0129	0.0052
D_QOL_mFI	1	127	237	0.2313	0.5474	0.6253
D_QOL_mFI	2	69	89	0.2313	0.2974	0.2348
D_QOL_mFI	3	22	29	0.2313	0.0948	0.0765
D_QOL_mFI	4	14	24	0.2313	0.0603	0.0633
D_QOL_FI	0	127	237	0.2313	0.5474	0.6253
D_QOL_FI	33.333333333	69	89	0.2313	0.2974	0.2348
D_QOL_FI	66.666666667	22	29	0.2313	0.0948	0.0765
D_QOL_FI	100	14	24	0.2313	0.0603	0.0633
D_QOL_enr	1	259	427	0.2313	1	1
D_TRI_CF_T1420ABNORMAL	1	1	0	1	0.25	0
D_TRI_CF_T1420ABNORMAL	21	1	0	1	0.25	0
D_TRI_CF_T1420ABNORMAL	24	0	1	1	0	0.2
D_TRI_CF_T1420ABNORMAL	48	0	1	1	0	0.2
D_TRI_CF_T1420ABNORMAL	60	1	0	1	0.25	0
D_TRI_CF_T1420ABNORMAL	61	1	0	1	0.25	0
D_TRI_CF_T1420ABNORMAL	87	0	1	1	0	0.2
D_TRI_CF_T1420ABNORMAL	95	0	1	1	0	0.2
D_TRI_CF_T1420ABNORMAL	98	0	1	1	0	0.2
D_TRI_CF_T1420	Checked	0	1	1	#N/A	1
D_TRI_CF_ABNORMALITYPR12	No	179	306	0.5467	0.6172	0.6296
D_TRI_CF_ABNORMALITYPR12	Not Done	83	144	0.5467	0.2862	0.2963
D_TRI_CF_ABNORMALITYPR12	Yes	28	36	0.5467	0.0966	0.0741
D_TRI_CF_CCOUNT1PUN	Checked	6	6	0.5467	1	1
D_TRI_CF_1PDELETIONOFC	46	1	0	0.4549	0.1	0
D_TRI_CF_1PDELETIONOFC	50	1	2	0.4549	0.1	0.1429
D_TRI_CF_1PDELETIONOFC	51	1	0	0.4549	0.1	0
D_TRI_CF_1PDELETIONOFC	94	1	0	0.4549	0.1	0
D_TRI_CF_1PDELETIONOFC	100	5	11	0.4549	0.5	0.7857
D_TRI_CF_1PDELETIONOFC	200	1	1	0.4549	0.1	0.0714
D_TRI_CF_ICELLS1PUN	Checked	6	10	0.4549	1	1
D_TRI_CF_1PDELETIONUN	Checked	5	6	0.4549	1	1
D_TRI_CF_ABNORMALITYPR13	No	128	227	0.7546	0.4414	0.4671
D_TRI_CF_ABNORMALITYPR13	Not Done	78	121	0.7546	0.269	0.249
D_TRI_CF_ABNORMALITYPR13	Yes	84	138	0.7546	0.2897	0.284
D_TRI_CF_CCOUNT1QUN	Checked	17	30	0.7546	1	1
D_TRI_CF_1PAMPLIFICATI	0	0	1	0.741	0	0.0217
D_TRI_CF_1PAMPLIFICATI	20	0	1	0.741	0	0.0217
D_TRI_CF_1PAMPLIFICATI	46	1	0	0.741	0.0417	0
D_TRI_CF_1PAMPLIFICATI	50	5	4	0.741	0.2083	0.087
D_TRI_CF_1PAMPLIFICATI	100	16	29	0.741	0.6667	0.6304
D_TRI_CF_1PAMPLIFICATI	199	0	1	0.741	0	0.0217
D_TRI_CF_1PAMPLIFICATI	200	2	7	0.741	0.0833	0.1522
D_TRI_CF_1PAMPLIFICATI	204	0	1	0.741	0	0.0217
D_TRI_CF_1PAMPLIFICATI	223	0	1	0.741	0	0.0217
D_TRI_CF_1PAMPLIFICATI	400	0	1	0.741	0	0.0217
D_TRI_CF_ICELLS1QUN	Checked	24	40	0.741	1	1
D_TRI_CF_1PAMPUN	Checked	11	18	0.741	1	1
D_TRI_CF_ABNORMAILITYP	No	168	263	0.2711	0.5793	0.5412
D_TRI_CF_ABNORMAILITYP	Not Done	91	179	0.2711	0.3138	0.3683
D_TRI_CF_ABNORMAILITYP	Yes	31	44	0.2711	0.1069	0.0905
D_TRI_CF_CCOUNTP53UN	Checked	9	9	0.2711	1	1
D_TRI_CF_P53LOCUSCHROM	12.5	0	1	0.6368	0	0.037
D_TRI_CF_P53LOCUSCHROM	20	0	1	0.6368	0	0.037
D_TRI_CF_P53LOCUSCHROM	100	10	15	0.6368	0.5882	0.5556
D_TRI_CF_P53LOCUSCHROM	200	5	8	0.6368	0.2941	0.2963
D_TRI_CF_P53LOCUSCHROM	221	1	0	0.6368	0.0588	0
D_TRI_CF_P53LOCUSCHROM	400	0	2	0.6368	0	0.0741
D_TRI_CF_P53LOCUSCHROM	800	1	0	0.6368	0.0588	0
D_TRI_CF_ICELLSP53UN	Checked	14	17	0.6368	1	1
D_TRI_CF_P53LOCUN	Checked	7	6	0.6368	1	1
D_TRI_CF_ABNORMALITYPR14	.	57	110	0.0255	0.1966	0.2263
D_TRI_CF_ABNORMALITYPR14	No	65	76	0.0255	0.2241	0.1564
D_TRI_CF_ABNORMALITYPR14	Not Done	133	258	0.0255	0.4586	0.5309
D_TRI_CF_ABNORMALITYPR14	Yes	35	42	0.0255	0.1207	0.0864
D_TRI_CF_CCOUNTOTHERUN	Checked	35	52	0.0255	1	1
D_TRI_CF_ICELLSOTHERUN	Checked	40	60	0.0255	1	1
D_TRI_CF_OTHERSPECUN	Checked	26	41	0.0255	1	1
D_TRI_CF_ABNORMALITYPR15	.	30	58	0.1116	0.1282	0.1487
D_TRI_CF_ABNORMALITYPR15	No	80	116	0.1116	0.3419	0.2974
D_TRI_CF_ABNORMALITYPR15	Not Done	109	204	0.1116	0.4658	0.5231
D_TRI_CF_ABNORMALITYPR15	Yes	15	12	0.1116	0.0641	0.0308
D_TRI_CF_CCOUNTOTHER2UN	Checked	17	25	0.1116	1	1
D_TRI_CF_ICELLSOTHER2UN	Checked	18	28	0.1116	1	1
D_TRI_CF_OTHERSPEC2UN	Checked	10	16	0.1116	1	1
D_TRI_CF_TRISOMIES3	Checked	25	51	0.1116	1	1
D_TRI_CF_TRISOMIES5	Checked	14	26	0.1116	1	1
D_TRI_CF_TRISOMIES7	Checked	14	17	0.1116	1	1
D_TRI_CF_TRISOMIES9	Checked	37	77	0.1116	1	1
D_TRI_CF_TRISOMIES11	Checked	22	62	0.1116	1	1
D_TRI_CF_TRISOMIES15	Checked	17	30	0.1116	1	1
D_TRI_CF_TRISOMIES19	Checked	5	9	0.1116	1	1
D_TRI_CF_TRISOMIES21	Checked	2	5	0.1116	1	1
D_TRI_CF_TRISOMIESOTH	Checked	40	51	0.1116	1	1
D_TRI_CF_TRISOMIESNONE	Checked	92	143	0.1116	1	1
D_TRI_CF_TRISOMIESUNK	Checked	13	31	0.1116	1	1
D_TRI_CF_TRISOMIESNTRPTD	Checked	98	159	0.1116	1	1
D_TRI_CF_TRISOMIES	11	2	0	0.1531	0.1818	0
D_TRI_CF_TRISOMIES	3	0	2	0.1531	0	0.1111
D_TRI_CF_TRISOMIES	5	0	1	0.1531	0	0.0556
D_TRI_CF_TRISOMIES	9	1	0	0.1531	0.0909	0
D_TRI_CF_TRISOMIES	Other	8	15	0.1531	0.7273	0.8333
D_TRI_CF_WASCYTOGENICS	No	26	37	0.5891	0.0823	0.0707
D_TRI_CF_WASCYTOGENICS	Yes	290	486	0.5891	0.9177	0.9293
D_TRI_CF_WASCLGFISHORP	No	61	96	0.7037	0.2607	0.2462
D_TRI_CF_WASCLGFISHORP	Yes	173	294	0.7037	0.7393	0.7538
D_TRI_CF_ABNORMALITYPR	No	130	248	0.012	0.4483	0.5103
D_TRI_CF_ABNORMALITYPR	Not Done	64	125	0.012	0.2207	0.2572
D_TRI_CF_ABNORMALITYPR	Yes	96	113	0.012	0.331	0.2325
D_TRI_CF_CCOUNTDEL13UN	Checked	13	16	0.012	1	1
D_TRI_CF_ICELLDEL13UN	Checked	19	26	0.012	1	1
D_TRI_CF_DEL13UN	Checked	10	8	0.012	1	1
D_TRI_CF_ABNORMALITYPR10	No	133	234	0.8204	0.4586	0.4815
D_TRI_CF_ABNORMALITYPR10	Not Done	96	155	0.8204	0.331	0.3189
D_TRI_CF_ABNORMALITYPR10	Yes	61	97	0.8204	0.2103	0.1996
D_TRI_CF_CCOUNTDEL13QUN	Checked	25	35	0.8204	1	1
D_TRI_CF_ICELLSDEL13UN	Checked	28	46	0.8204	1	1
D_TRI_CF_DEL12QUN	Checked	16	14	0.8204	1	1
D_TRI_CF_ABNORMALITYPR2	No	143	221	0.5858	0.4931	0.4547
D_TRI_CF_ABNORMALITYPR2	Not Done	134	242	0.5858	0.4621	0.4979
D_TRI_CF_ABNORMALITYPR2	Yes	13	23	0.5858	0.0448	0.0473
D_TRI_CF_CCOUNTDEL17UN	Checked	4	3	0.5858	1	1
D_TRI_CF_DEL17OFCELLSE	50	0	1	0.8571	0	0.1667
D_TRI_CF_DEL17OFCELLSE	100	0	2	0.8571	0	0.3333
D_TRI_CF_DEL17OFCELLSE	200	1	1	0.8571	0.3333	0.1667
D_TRI_CF_DEL17OFCELLSE	400	1	2	0.8571	0.3333	0.3333
D_TRI_CF_DEL17OFCELLSE	800	1	0	0.8571	0.3333	0
D_TRI_CF_ICELLSDEL17UN	Checked	7	8	0.8571	1	1
D_TRI_CF_DEL17UN	Checked	4	2	0.8571	1	1
D_TRI_CF_ABNORMALITYPR11	No	162	255	0.5924	0.5586	0.5247
D_TRI_CF_ABNORMALITYPR11	Not Done	105	194	0.5924	0.3621	0.3992
D_TRI_CF_ABNORMALITYPR11	Yes	23	37	0.5924	0.0793	0.0761
D_TRI_CF_CCOUNTDEL17PUN	Checked	10	12	0.5924	1	1
D_TRI_CF_17POFCELLSEXA	50	1	0	0.6214	0.0769	0
D_TRI_CF_17POFCELLSEXA	53	1	0	0.6214	0.0769	0
D_TRI_CF_17POFCELLSEXA	100	2	4	0.6214	0.1538	0.2105
D_TRI_CF_17POFCELLSEXA	200	6	11	0.6214	0.4615	0.5789
D_TRI_CF_17POFCELLSEXA	221	1	0	0.6214	0.0769	0
D_TRI_CF_17POFCELLSEXA	300	0	1	0.6214	0	0.0526
D_TRI_CF_17POFCELLSEXA	319	1	0	0.6214	0.0769	0
D_TRI_CF_17POFCELLSEXA	400	1	2	0.6214	0.0769	0.1053
D_TRI_CF_17POFCELLSEXA	1500	0	1	0.6214	0	0.0526
D_TRI_CF_ICELLSDEL17PUN	Checked	10	18	0.6214	1	1
D_TRI_CF_DEL17P	Checked	6	5	0.6214	1	1
D_TRI_CF_ABNORMALITYPR3	No	196	332	0.9675	0.6759	0.6831
D_TRI_CF_ABNORMALITYPR3	Not Done	46	74	0.9675	0.1586	0.1523
D_TRI_CF_ABNORMALITYPR3	Yes	48	80	0.9675	0.1655	0.1646
D_TRI_CF_CCOUNTT414UN	Checked	11	15	0.9675	1	1
D_TRI_CF_T414OFCELLSEX	20	1	2	0.8604	0.0769	0.087
D_TRI_CF_T414OFCELLSEX	50	0	1	0.8604	0	0.0435
D_TRI_CF_T414OFCELLSEX	70	0	1	0.8604	0	0.0435
D_TRI_CF_T414OFCELLSEX	90	1	0	0.8604	0.0769	0
D_TRI_CF_T414OFCELLSEX	100	7	12	0.8604	0.5385	0.5217
D_TRI_CF_T414OFCELLSEX	121	0	1	0.8604	0	0.0435
D_TRI_CF_T414OFCELLSEX	200	2	4	0.8604	0.1538	0.1739
D_TRI_CF_T414OFCELLSEX	202	0	1	0.8604	0	0.0435
D_TRI_CF_T414OFCELLSEX	210	1	0	0.8604	0.0769	0
D_TRI_CF_T414OFCELLSEX	273	0	1	0.8604	0	0.0435
D_TRI_CF_T414OFCELLSEX	800	1	0	0.8604	0.0769	0
D_TRI_CF_ICELLST414UN	Checked	16	20	0.8604	1	1
D_TRI_CF_T414UN	Checked	10	9	0.8604	1	1
D_TRI_CF_ABNORMALITYPR4	No	111	166	0.3715	0.3828	0.3416
D_TRI_CF_ABNORMALITYPR4	Not Done	178	315	0.3715	0.6138	0.6481
D_TRI_CF_ABNORMALITYPR4	Yes	1	5	0.3715	0.0034	0.0103
D_TRI_CF_T614OFABNORMA	20	1	0	1	1	0
D_TRI_CF_T614OFABNORMA	86	0	1	1	0	0.5
D_TRI_CF_T614OFABNORMA	100	0	1	1	0	0.5
D_TRI_CF_CCOUNTT614UN	Checked	0	3	1	#N/A	1
D_TRI_CF_T614OFCELLSEX	100	1	2	1	1	1
D_TRI_CF_ICELLST614UN	Checked	0	3	1	#N/A	1
D_TRI_CF_T614ABNORMALC	6	0	1	1	0	0.3333
D_TRI_CF_T614ABNORMALC	20	1	0	1	1	0
D_TRI_CF_T614ABNORMALC	86	0	1	1	0	0.3333
D_TRI_CF_T614ABNORMALC	99	0	1	1	0	0.3333
D_TRI_CF_T614UN	Checked	0	2	1	#N/A	1
D_TRI_CF_ABNORMALITYPR5	No	105	156	0.4016	0.3621	0.321
D_TRI_CF_ABNORMALITYPR5	Not Done	184	326	0.4016	0.6345	0.6708
D_TRI_CF_ABNORMALITYPR5	Yes	1	4	0.4016	0.0034	0.0082
D_TRI_CF_CCOUNTT814UN	Checked	1	4	0.4016	1	1
D_TRI_CF_ICELLST814UN	Checked	1	4	0.4016	1	1
D_TRI_CF_T814ABNORMALC	6	0	1	0.4016	#N/A	1
D_TRI_CF_T814UN	Checked	1	3	0.4016	1	1
D_TRI_CF_ABNORMALITYPR6	No	179	307	0.8416	0.6172	0.6317
D_TRI_CF_ABNORMALITYPR6	Not Done	47	80	0.8416	0.1621	0.1646
D_TRI_CF_ABNORMALITYPR6	Yes	64	99	0.8416	0.2207	0.2037
D_TRI_CF_CCOUNTT1114UN	Checked	12	23	0.8416	1	1
D_TRI_CF_T1114OFCELLSE	0	0	1	0.4082	0	0.0238
D_TRI_CF_T1114OFCELLSE	20	0	1	0.4082	0	0.0238
D_TRI_CF_T1114OFCELLSE	50	8	4	0.4082	0.2667	0.0952
D_TRI_CF_T1114OFCELLSE	52	0	1	0.4082	0	0.0238
D_TRI_CF_T1114OFCELLSE	56	0	1	0.4082	0	0.0238
D_TRI_CF_T1114OFCELLSE	100	12	21	0.4082	0.4	0.5
D_TRI_CF_T1114OFCELLSE	163	1	0	0.4082	0.0333	0
D_TRI_CF_T1114OFCELLSE	200	7	11	0.4082	0.2333	0.2619
D_TRI_CF_T1114OFCELLSE	249	1	0	0.4082	0.0333	0
D_TRI_CF_T1114OFCELLSE	300	1	1	0.4082	0.0333	0.0238
D_TRI_CF_T1114OFCELLSE	2400	0	1	0.4082	0	0.0238
D_TRI_CF_ICELLST1114UN	Checked	15	24	0.4082	1	1
D_TRI_CF_T1114UN	Checked	11	15	0.4082	1	1
D_TRI_CF_ABNORMALITYPR7	No	108	160	0.3208	0.3724	0.3292
D_TRI_CF_ABNORMALITYPR7	Not Done	182	324	0.3208	0.6276	0.6667
D_TRI_CF_ABNORMALITYPR7	Yes	0	2	0.3208	0	0.0041
D_TRI_CF_CCOUNTT1214UN	Checked	0	2	0.3208	#N/A	1
D_TRI_CF_ICELLST1214UN	Checked	0	2	0.3208	#N/A	1
D_TRI_CF_T1214ABNORMAL	6	0	1	0.3208	#N/A	1
D_TRI_CF_T1214UN	Checked	0	1	0.3208	#N/A	1
D_TRI_CF_ABNORMALITYPR8	No	208	342	0.3516	0.7172	0.7037
D_TRI_CF_ABNORMALITYPR8	Not Done	64	100	0.3516	0.2207	0.2058
D_TRI_CF_ABNORMALITYPR8	Yes	18	44	0.3516	0.0621	0.0905
D_TRI_CF_CCOUNTT1416UN	Checked	5	6	0.3516	1	1
D_TRI_CF_T1416OFCELLSE	100	3	12	1	1	0.75
D_TRI_CF_T1416OFCELLSE	200	0	1	1	0	0.0625
D_TRI_CF_T1416OFCELLSE	250	0	1	1	0	0.0625
D_TRI_CF_T1416OFCELLSE	300	0	1	1	0	0.0625
D_TRI_CF_T1416OFCELLSE	400	0	1	1	0	0.0625
D_TRI_CF_ICELLST1416	Checked	5	7	1	1	1
D_TRI_CF_T1416	Checked	6	5	1	1	1
D_TRI_CF_ABNORMALITYPR9	No	131	207	0.7574	0.4517	0.4259
D_TRI_CF_ABNORMALITYPR9	Not Done	155	272	0.7574	0.5345	0.5597
D_TRI_CF_ABNORMALITYPR9	Yes	4	7	0.7574	0.0138	0.0144
D_TRI_CF_T1420OFABNORM	2	1	0	1	0.25	0
D_TRI_CF_T1420OFABNORM	21	1	0	1	0.25	0
D_TRI_CF_T1420OFABNORM	24	0	1	1	0	0.2
D_TRI_CF_T1420OFABNORM	48	0	1	1	0	0.2
D_TRI_CF_T1420OFABNORM	87	0	1	1	0	0.2
D_TRI_CF_T1420OFABNORM	95	0	1	1	0	0.2
D_TRI_CF_T1420OFABNORM	98	0	1	1	0	0.2
D_TRI_CF_T1420OFABNORM	100	1	0	1	0.25	0
D_TRI_CF_T1420OFABNORM	119	1	0	1	0.25	0
D_TRI_CF_CCOUNTT1420UN	Checked	0	1	1	#N/A	1
D_TRI_CF_T1420OFCELLSE	100	1	5	0.2857	0.5	1
D_TRI_CF_T1420OFCELLSE	200	1	0	0.2857	0.5	0
D_TRI_CF_ICELLST1420	Checked	2	1	0.2857	1	1
D_TRI_cf	1	290	486	0.5891	0.9177	0.9293
D_TRI_cf	2	26	37	0.5891	0.0823	0.0707
D_TRI_clg	1	173	294	0.7037	0.7393	0.7538
D_TRI_clg	2	61	96	0.7037	0.2607	0.2462
D_TRI_abn1	1	125	167	0.7037	1	1
D_TRI_abn3	1	38	58	0.7037	1	1
D_TRI_abn4	1	1	5	0.7037	1	1
D_TRI_abn5	1	1	4	0.7037	1	1
D_TRI_abn6	1	60	82	0.7037	1	1
D_TRI_abn7	1	0	2	0.7037	#N/A	1
D_TRI_abn8	1	9	28	0.7037	1	1
D_TRI_abn9	1	4	6	0.7037	1	1
D_TRI_abn10	1	46	68	0.7037	1	1
D_TRI_abn12	1	25	35	0.7037	1	1
D_TRI_abn13	1	75	125	0.7037	1	1
D_TRI_abnoth	1	96	152	0.7037	1	1
D_TRI_missabn	1	0	7	0.7037	#N/A	1
D_TRI_noneabn	1	45	136	0.7037	1	1
D_TRI_trisnd	1	98	159	0.7037	1	1
D_TRI_trisnone	1	96	153	0.7037	1	1
LDH_level	High	45	89	0.6323	0.1724	0.2023
LDH_level	Low	72	118	0.6323	0.2759	0.2682
LDH_level	Normal	144	233	0.6323	0.5517	0.5295
Deletion_17q13	No	44	81	0.3857	0.7857	0.8438
Deletion_17q13	Yes	12	15	0.3857	0.2143	0.1562
Other_cytogenetic_analysis	iperdiploide	15	48	0.0181	0.283	0.5217
Other_cytogenetic_analysis	non-iperdiploide	28	36	0.0181	0.5283	0.3913
Other_cytogenetic_analysis	Non-iperdiploide	9	7	0.0181	0.1698	0.0761
Other_cytogenetic_analysis	non-iperdiploidi	1	1	0.0181	0.0189	0.0109
Hyperdiploid	Yes	29	54	0.0181	1	1
Bone_lytic_evaluation_X_rays	0	29	46	0.737	0.5179	0.4792
Bone_lytic_evaluation_X_rays	1	27	50	0.737	0.4821	0.5208
Bone_lytic_evaluation_CT_scan	0	42	83	0.0827	0.75	0.8646
Bone_lytic_evaluation_CT_scan	1	14	13	0.0827	0.25	0.1354
Bone_lytic_evaluation_MRI	0	32	57	0.8649	0.5714	0.5938
Bone_lytic_evaluation_MRI	1	24	39	0.8649	0.4286	0.4062
Bone_lytic_evaluation_PET_CT	0	40	57	0.1628	0.7143	0.5938
Bone_lytic_evaluation_PET_CT	1	16	39	0.1628	0.2857	0.4062
diagn_test_plasmocitoma	Conventional CT	4	5	0.2329	0.5	0.5556
diagn_test_plasmocitoma	MRI	1	2	0.2329	0.125	0.2222
diagn_test_plasmocitoma	Physical exam	0	2	0.2329	0	0.2222
diagn_test_plasmocitoma	Spiral CT	3	0	0.2329	0.375	0
Protocol_Number	MMRF CoMMpass trial	140	217	0.2329	1	1
CMMC_VISIT_NAME	Baseline	140	217	0.2329	1	1
CMMC_REASONFORPROC	Baseline	140	217	0.2329	1	1
CMMC_REASONCODE	1	140	217	0.2329	1	1
enr.x	1	316	523	0.2329	1	1
D_PT_DIDPATIENTCOM	V1	213	358	0.7037	0.6719	0.6845
D_PT_DIDPATIENTCOM	No	104	165	0.7037	0.3281	0.3155
D_PT_PRIMARYREASON	V1	213	358	0.3768	0.6719	0.6845
D_PT_PRIMARYREASON	Death	66	105	0.3768	0.2082	0.2008
D_PT_PRIMARYREASON	Inter-current illness that interferes with study assessments	2	1	0.3768	0.0063	0.0019
D_PT_PRIMARYREASON	Noncompliance with study procedures	0	1	0.3768	0	0.0019
D_PT_PRIMARYREASON	Other	8	25	0.3768	0.0252	0.0478
D_PT_PRIMARYREASON	Patient is lost to follow-up	17	19	0.3768	0.0536	0.0363
D_PT_PRIMARYREASON	Patient no longer consents to participate in the study	11	14	0.3768	0.0347	0.0268
D_PT_CAUSEOFDEATH	V1	251	419	0.907	0.7918	0.8011
D_PT_CAUSEOFDEATH	Disease Progression	34	55	0.907	0.1073	0.1052
D_PT_CAUSEOFDEATH	Other	32	49	0.907	0.1009	0.0937
dth_specify	V1	287	474	0.3047	0.9054	0.9063
dth_specify	Cardiovascular	5	11	0.3047	0.0158	0.021
dth_specify	Complication post transplant	0	1	0.3047	0	0.0019
dth_specify	Disease Progression	1	0	0.3047	0.0032	0
dth_specify	Hematologic	0	1	0.3047	0	0.0019
dth_specify	Infections (Sepsis, Pneumonia, etc)	10	12	0.3047	0.0315	0.0229
dth_specify	Neurological	1	2	0.3047	0.0032	0.0038
dth_specify	Other	8	4	0.3047	0.0252	0.0076
dth_specify	Respiratory	2	4	0.3047	0.0063	0.0076
dth_specify	Secondary Malignancy	0	4	0.3047	0	0.0076
dth_specify	Unknown	3	10	0.3047	0.0095	0.0191
D_PT_complete	2	104	165	0.3047	1	1
D_PT_discont	1	104	165	0.3047	1	1
D_PT_DISCREAS	1	66	105	0.269	0.6346	0.6364
D_PT_DISCREAS	2	0	1	0.269	0	0.0061
D_PT_DISCREAS	3	11	14	0.269	0.1058	0.0848
D_PT_DISCREAS	4	2	1	0.269	0.0192	0.0061
D_PT_DISCREAS	5	17	19	0.269	0.1635	0.1152
D_PT_DISCREAS	7	8	25	0.269	0.0769	0.1515
D_PT_dthreas	1	36	55	0.8754	0.5455	0.5288
D_PT_dthreas	2	30	49	0.8754	0.4545	0.4712
dthord	1	5	11	0.2606	0.1724	0.2245
dthord	3	0	1	0.2606	0	0.0204
dthord	4	0	1	0.2606	0	0.0204
dthord	5	10	12	0.2606	0.3448	0.2449
dthord	6	1	2	0.2606	0.0345	0.0408
dthord	7	2	4	0.2606	0.069	0.0816
dthord	8	0	4	0.2606	0	0.0816
dthord	9	3	10	0.2606	0.1034	0.2041
dthord	10	8	4	0.2606	0.2759	0.0816
D_PT_race	1	188	335	0.1395	0.7231	0.7845
D_PT_race	2	52	60	0.1395	0.2	0.1405
D_PT_race	4	7	7	0.1395	0.0269	0.0164
D_PT_race	6	13	25	0.1395	0.05	0.0585
D_PT_ethnic	1	19	37	0.7353	0.0731	0.0867
D_PT_ethnic	2	229	374	0.7353	0.8808	0.8759
D_PT_ethnic	3	12	16	0.7353	0.0462	0.0375
D_PT_gender	1	202	305	0.1269	0.6372	0.5832
D_PT_gender	2	115	218	0.1269	0.3628	0.4168
IMWG_Risk_Class	0	112	237	0.0153	0.459	0.5752
IMWG_Risk_Class	1	85	111	0.0153	0.3484	0.2694
IMWG_Risk_Class	2	47	64	0.0153	0.1926	0.1553
Cp_17p13_Call	0	222	385	0.0845	0.8571	0.9016
Cp_17p13_Call	1	37	42	0.0845	0.1429	0.0984
TP53_Funct_Copies	0	11	12	0.0731	0.0449	0.0293
TP53_Funct_Copies	1	29	30	0.0731	0.1184	0.0733
TP53_Funct_Copies	2	205	367	0.0731	0.8367	0.8973
FGFR3_NS_Mut_Count	0	242	397	0.4205	0.9837	0.9683
FGFR3_NS_Mut_Count	1	3	11	0.4205	0.0122	0.0268
FGFR3_NS_Mut_Count	2	1	2	0.4205	0.0041	0.0049
WHSC1_Tx_Call	0	221	376	0.282	0.8566	0.8868
WHSC1_Tx_Call	1	37	48	0.282	0.1434	0.1132
High_Mut_Burden_ACV	0	241	396	0.3475	0.9797	0.9659
High_Mut_Burden_ACV	1	5	14	0.3475	0.0203	0.0341
High_Mut_Burden_NonIGV	0	241	396	0.3475	0.9797	0.9659
High_Mut_Burden_NonIGV	1	5	14	0.3475	0.0203	0.0341
High_Mut_Burden_NSNonIGV	0	241	396	0.3475	0.9797	0.9659
High_Mut_Burden_NSNonIGV	1	5	14	0.3475	0.0203	0.0341
R_ISS	1	55	114	0.3263	0.2165	0.2645
R_ISS	2	173	270	0.3263	0.6811	0.6265
R_ISS	3	26	47	0.3263	0.1024	0.109
RANDOM	V1	260	427	0.8925	0.8202	0.8164
RANDOM	CCyd-ASCT-CCyd	19	36	0.8925	0.0599	0.0688
RANDOM	CRd-ASCT-CRd	20	28	0.8925	0.0631	0.0535
RANDOM	CRd for 12 cycles	18	32	0.8925	0.0568	0.0612
gender_char	V1	260	427	0.9054	0.8202	0.8164
gender_char	Female	24	37	0.9054	0.0757	0.0707
gender_char	Male	33	59	0.9054	0.1041	0.1128
D_PT_iss	1	105	192	0.6974	0.3465	0.3765
D_PT_iss	2	112	180	0.6974	0.3696	0.3529
D_PT_iss	3	86	138	0.6974	0.2838	0.2706
DEMOG_HEIGHTUNITOFM	cm	220	337	0.1527	0.694	0.6444
DEMOG_HEIGHTUNITOFM	in	97	186	0.1527	0.306	0.3556
DEMOG_WEIGHTUNITOFM	kg	230	336	0.015	0.7256	0.6424
DEMOG_WEIGHTUNITOFM	lb	87	187	0.015	0.2744	0.3576
D_PT_issstage_char	V1	313	517	1	0.9874	0.9885
D_PT_issstage_char	Stage I	1	1	1	0.0032	0.0019
D_PT_issstage_char	Stage II	3	4	1	0.0095	0.0076
D_PT_issstage_char	Stage III	0	1	1	0	0.0019
D_PT_issstage	1	1	1	1	0.25	0.1667
D_PT_issstage	2	3	4	1	0.75	0.6667
D_PT_issstage	3	0	1	1	0	0.1667
ecog	0	80	127	0.6712	0.3556	0.3273
ecog	1	111	186	0.6712	0.4933	0.4794
ecog	2	22	52	0.6712	0.0978	0.134
ecog	3	11	19	0.6712	0.0489	0.049
ecog	4	1	4	0.6712	0.0044	0.0103
sct_elig	1	169	269	0.6183	0.5331	0.5143
sct_elig	2	148	254	0.6183	0.4669	0.4857
D_PT_therclass	Bortezomib-based	64	105	0.9973	0.2019	0.2008
D_PT_therclass	Carfilzomib-based	21	37	0.9973	0.0662	0.0707
D_PT_therclass	combined bortezomib/carfilzomib-based	1	1	0.9973	0.0032	0.0019
D_PT_therclass	combined bortezomib/IMIDs-based	152	249	0.9973	0.4795	0.4761
D_PT_therclass	combined bortezomib/IMIDs/carfilzomib-based	11	17	0.9973	0.0347	0.0325
D_PT_therclass	combined IMIDs/carfilzomib-based	54	86	0.9973	0.1703	0.1644
D_PT_therclass	IMIDs-based	14	28	0.9973	0.0442	0.0535
D_PT_therfstn	1	96	156	0.9973	0.3441	0.3421
D_PT_therfstn	2	58	89	0.9973	0.2079	0.1952
D_PT_therfstn	3	27	58	0.9973	0.0968	0.1272
D_PT_therfstn	4	22	37	0.9973	0.0789	0.0811
D_PT_therfstn	5	6	7	0.9973	0.0215	0.0154
D_PT_therfstn	6	7	16	0.9973	0.0251	0.0351
D_PT_therfstn	7	46	71	0.9973	0.1649	0.1557
D_PT_therfstn	8	12	18	0.9973	0.043	0.0395
D_PT_therfstn	9	4	2	0.9973	0.0143	0.0044
D_PT_therfstn	10	1	2	0.9973	0.0036	0.0044
D_PT_therclassn	1	152	249	0.9949	0.4795	0.4761
D_PT_therclassn	2	64	105	0.9949	0.2019	0.2008
D_PT_therclassn	3	14	28	0.9949	0.0442	0.0535
D_PT_therclassn	4	54	86	0.9949	0.1703	0.1644
D_PT_therclassn	5	11	17	0.9949	0.0347	0.0325
D_PT_therclassn	6	22	38	0.9949	0.0694	0.0727
D_PT_maxline	1	226	382	0.6375	0.7129	0.7304
D_PT_maxline	2	56	87	0.6375	0.1767	0.1663
D_PT_maxline	3	19	34	0.6375	0.0599	0.065
D_PT_maxline	4	12	11	0.6375	0.0379	0.021
D_PT_maxline	5	4	9	0.6375	0.0126	0.0172
ftrttrpl	0	76	134	0.6224	0.2397	0.2562
ftrttrpl	1	241	389	0.6224	0.7603	0.7438
sct_bresp	0	69	120	1	0.457	0.458
sct_bresp	1	82	142	1	0.543	0.542
line1sct	0	166	261	0.5218	0.5237	0.499
line1sct	1	151	262	0.5218	0.4763	0.501
sctline	1	151	262	0.7706	0.9379	0.9527
sctline	2	9	11	0.7706	0.0559	0.04
sctline	3	1	2	0.7706	0.0062	0.0073
bmtx_type	V1	156	248	0.3915	0.4921	0.4742
bmtx_type	Stem cell, Allogenic	1	0	0.3915	0.0032	0
bmtx_type	Stem cell, Autologous	160	275	0.3915	0.5047	0.5258
sctflag	0	156	248	0.6188	0.4921	0.4742
sctflag	1	161	275	0.6188	0.5079	0.5258
sct1stf	0	10	13	0.5122	0.0621	0.0473
sct1stf	1	151	262	0.5122	0.9379	0.9527
maintflag	1	44	78	0.5976	0.4835	0.52
maintflag	2	47	72	0.5976	0.5165	0.48
maint1stf	1	42	75	0.6853	0.4884	0.5172
maint1stf	2	44	70	0.6853	0.5116	0.4828
D_PT_pdflag	0	181	311	0.7051	0.6115	0.627
D_PT_pdflag	1	115	185	0.7051	0.3885	0.373
D_PT_mmstatus	1	154	281	0.4305	0.4858	0.5373
D_PT_mmstatus	2	3	5	0.4305	0.0095	0.0096
D_PT_mmstatus	3	82	107	0.4305	0.2587	0.2046
D_PT_mmstatus	4	12	23	0.4305	0.0379	0.044
D_PT_mmstatus	5	66	107	0.4305	0.2082	0.2046
D_PT_mmstatus1	1	173	311	0.2834	0.5457	0.5946
D_PT_mmstatus1	2	8	13	0.2834	0.0252	0.0249
D_PT_mmstatus1	3	81	111	0.2834	0.2555	0.2122
D_PT_mmstatus1	4	13	32	0.2834	0.041	0.0612
D_PT_mmstatus1	5	42	56	0.2834	0.1325	0.1071
D_PT_mmstatus2	1	31	44	0.3957	0.3333	0.3077
D_PT_mmstatus2	2	22	27	0.3957	0.2366	0.1888
D_PT_mmstatus2	3	15	20	0.3957	0.1613	0.1399
D_PT_mmstatus2	4	15	23	0.3957	0.1613	0.1608
D_PT_mmstatus2	5	10	29	0.3957	0.1075	0.2028
D_PT_mmstatus3	1	6	5	0.3936	0.1667	0.0926
D_PT_mmstatus3	2	9	17	0.3936	0.25	0.3148
D_PT_mmstatus3	3	2	0	0.3936	0.0556	0
D_PT_mmstatus3	4	10	18	0.3936	0.2778	0.3333
D_PT_mmstatus3	5	9	14	0.3936	0.25	0.2593
D_PT_rapd	1	5	13	0.4665	0.0158	0.0249
D_PT_rapd	2	312	510	0.4665	0.9842	0.9751
D_PT_dresp	1	176	311	0.2006	0.6308	0.6776
D_PT_dresp	2	103	148	0.2006	0.3692	0.3224
earlydth	1	299	489	0.2006	1	1
fhr	1	100	164	0.2006	1	1
demog_vj_interval	V1	57	96	0.9267	0.1798	0.1836
demog_vj_interval	Baseline	260	427	0.9267	0.8202	0.8164
DEMOG_GENDER	V1	57	96	0.1588	0.1798	0.1836
DEMOG_GENDER	Female	91	181	0.1588	0.2871	0.3461
DEMOG_GENDER	Male	169	246	0.1588	0.5331	0.4704
DEMOG_AMERICANINDIA	V1	317	521	0.5295	1	0.9962
DEMOG_AMERICANINDIA	Checked	0	2	0.5295	0	0.0038
DEMOG_ASIAN	V1	310	516	0.4071	0.9779	0.9866
DEMOG_ASIAN	Checked	7	7	0.4071	0.0221	0.0134
DEMOG_BLACKORAFRICA	V1	265	463	0.0467	0.836	0.8853
DEMOG_BLACKORAFRICA	Checked	52	60	0.0467	0.164	0.1147
DEMOG_WHITE	V1	129	188	0.1863	0.4069	0.3595
DEMOG_WHITE	Checked	188	335	0.1863	0.5931	0.6405
DEMOG_OTHER	V1	304	498	0.7334	0.959	0.9522
DEMOG_OTHER	Checked	13	25	0.7334	0.041	0.0478
DEMOG_ETHNICITY	V1	57	96	0.8782	0.1798	0.1836
DEMOG_ETHNICITY	Hispanic or Latino	19	37	0.8782	0.0599	0.0707
DEMOG_ETHNICITY	Not Hispanic or Latino	229	374	0.8782	0.7224	0.7151
DEMOG_ETHNICITY	Other	12	16	0.8782	0.0379	0.0306
DEMOG_SPECIFY2	V1	305	507	0.4969	0.9621	0.9694
DEMOG_SPECIFY2	Declined	2	3	0.4969	0.0063	0.0057
DEMOG_SPECIFY2	Declines to answer	1	0	0.4969	0.0032	0
DEMOG_SPECIFY2	His chart does not specify, it only says, ""American""	1	0	0.4969	0.0032	0
DEMOG_SPECIFY2	Iranian	0	1	0.4969	0	0.0019
DEMOG_SPECIFY2	not specified	1	0	0.4969	0.0032	0
DEMOG_SPECIFY2	unknown	4	3	0.4969	0.0126	0.0057
DEMOG_SPECIFY2	Unknown	2	5	0.4969	0.0063	0.0096
DEMOG_SPECIFY2	Unknown/Declined	1	4	0.4969	0.0032	0.0076
demog_visit	0	260	427	0.4969	1	1
AMP_maj_call_chr_1q	0	207	336	0.7664	0.653	0.6424
AMP_maj_call_chr_1q	1	110	187	0.7664	0.347	0.3576
AMP_maj_call_chr_8q	0	278	452	0.6732	0.877	0.8642
AMP_maj_call_chr_8q	1	39	71	0.6732	0.123	0.1358
DEL_maj_call_chr_17p	0	274	486	0.0024	0.8644	0.9293
DEL_maj_call_chr_17p	1	43	37	0.0024	0.1356	0.0707
DEL_maj_call_chr_1p	0	239	425	0.0447	0.7539	0.8126
DEL_maj_call_chr_1p	1	78	98	0.0447	0.2461	0.1874
DEL_maj_call_chr_13q	0	110	336	0	0.347	0.6424
DEL_maj_call_chr_13q	1	207	187	0	0.653	0.3576
DEL_maj_call_chr_14q	0	224	455	0	0.7066	0.87
DEL_maj_call_chr_14q	1	93	68	0	0.2934	0.13
DEL_maj_call_chr_16q	0	238	412	0.2338	0.7508	0.7878
DEL_maj_call_chr_16q	1	79	111	0.2338	0.2492	0.2122
MM_group_num	1	0	187	0	0	0.3576
MM_group_num	2	317	0	0	1	0
MM_group_num	3	0	336	0	0	0.6424
MM_group	1q&13+	0	187	0	0	0.3576
MM_group	1q/13	317	0	0	1	0
MM_group	1q&13-	0	336	0	0	0.6424
MM_risk_1	1q&13+	0	187	0	0	0.3576
MM_risk_1	other	317	336	0	1	0.6424
MM_risk_2	1q/13	317	0	0	1	0
MM_risk_2	other	0	523	0	0	1
MM_risk_3	1q&13-	0	336	0	0	0.6424
MM_risk_3	other	317	187	0	1	0.3576
VJ_INTERVAL_Baseline	1	316	523	0	1	1
BA_WASABONEASSES_No	0	284	480	0.3825	0.8987	0.9178
BA_WASABONEASSES_No	1	32	43	0.3825	0.1013	0.0822
BA_WASABONEASSES_Yes	0	32	43	0.3825	0.1013	0.0822
BA_WASABONEASSES_Yes	1	284	480	0.3825	0.8987	0.9178
BA_TYPEOFBONEASS_1	0	284	479	1	1	0.9979
BA_TYPEOFBONEASS_1	1	0	1	1	0	0.0021
BA_TYPEOFBONEASS_CT	0	269	449	0.5343	0.9472	0.9354
BA_TYPEOFBONEASS_CT	1	15	31	0.5343	0.0528	0.0646
BA_TYPEOFBONEASS_MRI	0	246	423	0.5712	0.8662	0.8812
BA_TYPEOFBONEASS_MRI	1	38	57	0.5712	0.1338	0.1187
BA_TYPEOFBONEASS_Other	0	261	439	0.893	0.919	0.9146
BA_TYPEOFBONEASS_Other	1	23	41	0.893	0.081	0.0854
BA_TYPEOFBONEASS_PET/CT	0	241	380	0.0551	0.8486	0.7917
BA_TYPEOFBONEASS_PET/CT	1	43	100	0.0551	0.1514	0.2083
BA_TYPEOFBONEASS_Skeletal survey	0	119	230	0.1148	0.419	0.4792
BA_TYPEOFBONEASS_Skeletal survey	1	165	250	0.1148	0.581	0.5208
BA_IMAGEINTERPRE_Clinically significant abnormality related to MM	0	61	113	0.5169	0.2675	0.2943
BA_IMAGEINTERPRE_Clinically significant abnormality related to MM	1	167	271	0.5169	0.7325	0.7057
BA_IMAGEINTERPRE_Clinically significant abnormality unrelated to MM	0	220	371	1	0.9649	0.9661
BA_IMAGEINTERPRE_Clinically significant abnormality unrelated to MM	1	8	13	1	0.0351	0.0339
BA_IMAGEINTERPRE_Normal or clinically insignificant abnormality	0	175	284	0.4993	0.7675	0.7396
BA_IMAGEINTERPRE_Normal or clinically insignificant abnormality	1	53	100	0.4993	0.2325	0.2604
BA_LYTICLESIONS_Checked	1	203	315	0.4993	1	1
BA_OFLYTICLESION_>=3	0	63	107	0.704	0.3	0.3194
BA_OFLYTICLESION_>=3	1	147	228	0.704	0.7	0.6806
BA_OFLYTICLESION_0	0	203	315	0.2236	0.9667	0.9403
BA_OFLYTICLESION_0	1	7	20	0.2236	0.0333	0.0597
BA_OFLYTICLESION_1	0	177	283	1	0.8429	0.8448
BA_OFLYTICLESION_1	1	33	52	1	0.1571	0.1552
BA_OFLYTICLESION_2	0	187	300	0.8869	0.8905	0.8955
BA_OFLYTICLESION_2	1	23	35	0.8869	0.1095	0.1045
BA_OSTEOPENIAOST_Checked	1	47	75	0.8869	1	1
BA_PATHOLOGICFRA_Checked	1	40	67	0.8869	1	1
BA_MULTIPLEDISSE_Checked	1	32	66	0.8869	1	1
BA_SKULL_Checked	1	74	95	0.8869	1	1
BA_SPINE_Checked	1	75	121	0.8869	1	1
BA_CERVICAL_Checked	1	14	40	0.8869	1	1
BA_THORACIC_Checked	1	43	78	0.8869	1	1
BA_LUMBAR_Checked	1	46	52	0.8869	1	1
BA_SACRAL_Checked	1	8	17	0.8869	1	1
BA_PELVIS_Checked	1	39	71	0.8869	1	1
BA_RIGHT_Checked	1	31	57	0.8869	1	1
BA_LEFT_Checked	1	29	54	0.8869	1	1
BA_FEMUR_Checked	1	63	88	0.8869	1	1
BA_RIGHT2_Checked	1	51	69	0.8869	1	1
BA_LEFT2_Checked	1	48	73	0.8869	1	1
BA_HUMERUS_Checked	1	55	85	0.8869	1	1
BA_RIGHT3_Checked	1	50	70	0.8869	1	1
BA_LEFT3_Checked	1	37	62	0.8869	1	1
BA_RIBS_Checked	1	39	59	0.8869	1	1
BA_RIGHT4_Checked	1	31	40	0.8869	1	1
BA_LEFT4_Checked	1	25	37	0.8869	1	1
BA_OTHER_Checked	1	53	99	0.8869	1	1
BB_REASONFORPROC_Screening/baseline	1	56	96	0.8869	1	1
BB_WASABONEMARRO_Yes	1	56	96	0.8869	1	1
BONE_WASTHEASPIRAT_Yes	1	4	8	0.8869	1	1
BONE_WASABONEMARRO_No	0	3	5	1	0.3333	0.3846
BONE_WASABONEMARRO_No	1	6	8	1	0.6667	0.6154
BONE_WASABONEMARRO_Yes	0	6	8	1	0.6667	0.6154
BONE_WASABONEMARRO_Yes	1	3	5	1	0.3333	0.3846
BONE_WASBONEMARROW_Yes	1	3	5	1	1	1
BONE_PLASMAUNK_Checked	1	0	2	1	#N/A	1
BONE_BMAUNK_Checked	1	0	2	1	#N/A	1
BONE_WASPERIPHERAL_Yes	1	3	5	1	1	1
BONE_REASONFORPROC_Baseline	1	3	5	1	1	1
BONE_PC_Checked	1	0	2	1	#N/A	1
BONE_LOCALLABNAME_Mount Sinai Pathology	1	0	2	1	#N/A	1
BONE_REPORTEDASPER2_Checked	1	0	2	1	#N/A	1
BONE_PC9_Checked	1	0	1	1	#N/A	1
BONE_RANGEOFPLASMA5_Checked	1	0	1	1	#N/A	1
BONE_DOESTHEPCRESU_Unknown	0	0	1	1	#N/A	0.5
BONE_DOESTHEPCRESU_Unknown	1	0	1	1	#N/A	0.5
BONE_DOESTHEPCRESU_Yes	0	0	1	1	#N/A	0.5
BONE_DOESTHEPCRESU_Yes	1	0	1	1	#N/A	0.5
BONE_WASTHESPECIME_Yes	1	4	8	1	1	1
BMT_WASABONEMARRO_No	1	316	523	1	1	1
ECOG_PERFORMANCEST_0 = Fully Active	0	145	261	0.4799	0.6444	0.6727
ECOG_PERFORMANCEST_0 = Fully Active	1	80	127	0.4799	0.3556	0.3273
ECOG_PERFORMANCEST_1 = Restricted in physically strenuous activity	0	114	202	0.8015	0.5067	0.5206
ECOG_PERFORMANCEST_1 = Restricted in physically strenuous activity	1	111	186	0.8015	0.4933	0.4794
ECOG_PERFORMANCEST_2 = Ambulatory and capable of all selfcare	0	203	336	0.2002	0.9022	0.866
ECOG_PERFORMANCEST_2 = Ambulatory and capable of all selfcare	1	22	52	0.2002	0.0978	0.134
ECOG_PERFORMANCEST_3 = Capable of only limited selfcare	0	214	369	1	0.9511	0.951
ECOG_PERFORMANCEST_3 = Capable of only limited selfcare	1	11	19	1	0.0489	0.049
ECOG_PERFORMANCEST_4 = Completely disabled	0	224	384	0.6569	0.9956	0.9897
ECOG_PERFORMANCEST_4 = Completely disabled	1	1	4	0.6569	0.0044	0.0103
ECOG_WASANECOGASSE_No	0	225	388	0.0984	0.8654	0.9087
ECOG_WASANECOGASSE_No	1	35	39	0.0984	0.1346	0.0913
ECOG_WASANECOGASSE_Yes	0	35	39	0.0984	0.1346	0.0913
ECOG_WASANECOGASSE_Yes	1	225	388	0.0984	0.8654	0.9087
MMSURG_NONE_Checked	1	235	379	0.0984	1	1
MMSURG_VERTEBROPLAST_Checked	1	4	8	0.0984	1	1
MMSURG_KYPHOPLASTY_Checked	1	11	24	0.0984	1	1
MMSURG_OTHER_Checked	1	10	21	0.0984	1	1
PN_PERIPHERALSEN_No	0	41	82	0.2614	0.1577	0.192
PN_PERIPHERALSEN_No	1	219	345	0.2614	0.8423	0.808
PN_PERIPHERALSEN_Not Done	0	240	379	0.1481	0.9231	0.8876
PN_PERIPHERALSEN_Not Done	1	20	48	0.1481	0.0769	0.1124
PN_PERIPHERALSEN_Yes	0	239	393	1	0.9192	0.9204
PN_PERIPHERALSEN_Yes	1	21	34	1	0.0808	0.0796
PN_IFYESINDICATE_Grade 1: Asymptomatic; loss of deep tendon reflexes or parathesia.	0	2	7	0.4568	0.0952	0.2059
PN_IFYESINDICATE_Grade 1: Asymptomatic; loss of deep tendon reflexes or parathesia.	1	19	27	0.4568	0.9048	0.7941
PN_IFYESINDICATE_Grade 2: Moderate symptoms; limiting instrumental ADL.	0	20	28	0.2316	0.9524	0.8235
PN_IFYESINDICATE_Grade 2: Moderate symptoms; limiting instrumental ADL.	1	1	6	0.2316	0.0476	0.1765
PN_IFYESINDICATE_Grade 3: Severe symptoms; limiting self care ADL.	0	20	33	1	0.9524	0.9706
PN_IFYESINDICATE_Grade 3: Severe symptoms; limiting self care ADL.	1	1	1	1	0.0476	0.0294
PN_PERIPHERALMOT_No	0	27	58	0.234	0.1038	0.1358
PN_PERIPHERALMOT_No	1	233	369	0.234	0.8962	0.8642
PN_PERIPHERALMOT_Not Done	0	238	377	0.2	0.9154	0.8829
PN_PERIPHERALMOT_Not Done	1	22	50	0.2	0.0846	0.1171
PN_PERIPHERALMOT_Yes	0	255	419	1	0.9808	0.9813
PN_PERIPHERALMOT_Yes	1	5	8	1	0.0192	0.0187
PN_IFYESINDICATE2_Grade 1: Asymptomatic; clinical or diagnostic observations only; intervention not indicated	0	2	5	0.5921	0.4	0.625
PN_IFYESINDICATE2_Grade 1: Asymptomatic; clinical or diagnostic observations only; intervention not indicated	1	3	3	0.5921	0.6	0.375
PN_IFYESINDICATE2_Grade 2: Moderate symptoms; limiting instrumental ADL	0	4	3	0.2657	0.8	0.375
PN_IFYESINDICATE2_Grade 2: Moderate symptoms; limiting instrumental ADL	1	1	5	0.2657	0.2	0.625
PN_IFYESINDICATE2_Grade 3: Severe symptoms; limiting self care ADL; assistive device indicated	0	4	8	0.3846	0.8	1
PN_IFYESINDICATE2_Grade 3: Severe symptoms; limiting self care ADL; assistive device indicated	1	1	0	0.3846	0.2	0
SUPP_ANTICOAGULATI_Checked	1	71	111	0.3846	1	1
SUPP_NONE_Checked	1	63	108	0.3846	1	1
SUPP_TRANSFUSION_Checked	1	25	29	0.3846	1	1
SUPP_PACKEDREDBLOO_Checked	1	24	28	0.3846	1	1
SUPP_OTHER_Checked	1	1	2	0.3846	1	1
SUPP_SPECIFY_anemia	0	0	2	0.3333	0	1
SUPP_SPECIFY_anemia	1	1	0	0.3333	1	0
SUPP_SPECIFY_plasmapheresis	0	1	1	1	1	0.5
SUPP_SPECIFY_plasmapheresis	1	0	1	1	0	0.5
SUPP_SPECIFY_Whole blood (replacement from surgery)	0	1	1	1	1	0.5
SUPP_SPECIFY_Whole blood (replacement from surgery)	1	0	1	1	0	0.5
SUPP_RADIOTHERAPY_Checked	1	13	34	1	1	1
SUPP_DIALYSIS_Checked	1	5	7	1	1	1
SUPP_BISPHOSPHONAT_Checked	1	68	116	1	1	1
SUPP_WBCGROWTHFACT_Checked	1	4	5	1	1	1
SUPP_ERYTHROPOIESI_Checked	1	7	10	1	1	1
SUPP_ANTIEMETIC_Checked	1	54	82	1	1	1
SUPP_ANALGESICSFOR_Checked	1	76	139	1	1	1
SUPP_OPIOID_Checked	1	64	112	1	1	1
SUPP_OTHER2_Checked	1	24	47	1	1	1
SUPP_ANTIVIRAL_Checked	1	99	154	1	1	1
SUPP_MEDICATIONSFO_Checked	1	6	14	1	1	1
SUPP_MEDICATIONSFO2_Checked	1	6	9	1	1	1
SS_DOESTHEPATIEN_Yes	1	260	427	1	1	1
SS_SPINALCORDCOM_Checked	1	20	31	1	1	1
SS_BONEPAIN_Checked	1	142	219	1	1	1
SS_FATIGUE_Checked	1	106	164	1	1	1
SS_HYPERCALCEMIA_Checked	1	17	35	1	1	1
SS_RENALINSUFFIC_Checked	1	42	76	1	1	1
SS_ANEMIAHEMOGLO_Checked	1	132	183	1	1	1
SS_BONELESIONSLY_Checked	1	158	247	1	1	1
SS_BONELESIONSOS_Checked	1	37	62	1	1	1
SS_SOFTTISSUEPLA_Checked	1	19	47	1	1	1
SS_OFTTISSUEPLAS_Checked	1	6	16	1	1	1
SS_RECURRENTBACT_Checked	1	5	8	1	1	1
SS_AMYLOIDOSIS_Checked	1	2	5	1	1	1
SS_OTHER_Checked	1	18	39	1	1	1
ST_WASANASSESSME_No	0	134	265	0.0224	0.4241	0.5067
ST_WASANASSESSME_No	1	182	258	0.0224	0.5759	0.4933
ST_WASANASSESSME_Yes	0	182	258	0.0224	0.5759	0.4933
ST_WASANASSESSME_Yes	1	134	265	0.0224	0.4241	0.5067
ST_WEREANYSOFTTI_No	0	31	70	0.5426	0.2313	0.2642
ST_WEREANYSOFTTI_No	1	103	195	0.5426	0.7687	0.7358
ST_WEREANYSOFTTI_Yes	0	103	195	0.5426	0.7687	0.7358
ST_WEREANYSOFTTI_Yes	1	31	70	0.5426	0.2313	0.2642
ST_NUMBEROFPLASM_Multiple	0	18	43	0.7803	0.7826	0.7288
ST_NUMBEROFPLASM_Multiple	1	5	16	0.7803	0.2174	0.2712
ST_NUMBEROFPLASM_Single	0	5	16	0.7803	0.2174	0.2712
ST_NUMBEROFPLASM_Single	1	18	43	0.7803	0.7826	0.7288
ST_RESULTOFEXAMI_No change	1	0	4	0.7803	#N/A	1
D_QOL_QLQ_MY20_No	0	229	383	0.6132	0.8842	0.897
D_QOL_QLQ_MY20_No	1	30	44	0.6132	0.1158	0.103
D_QOL_QLQ_MY20_Yes	0	30	44	0.6132	0.1158	0.103
D_QOL_QLQ_MY20_Yes	1	229	383	0.6132	0.8842	0.897
D_QOL_QLQ_C30_No	0	235	388	1	0.9073	0.9087
D_QOL_QLQ_C30_No	1	24	39	1	0.0927	0.0913
D_QOL_QLQ_C30_Yes	0	24	39	1	0.0927	0.0913
D_QOL_QLQ_C30_Yes	1	235	388	1	0.9073	0.9087
D_TRI_CF_T1420_Checked	1	0	1	1	#N/A	1
D_TRI_CF_ABNORMALITYPR12_No	0	111	180	0.7594	0.3828	0.3704
D_TRI_CF_ABNORMALITYPR12_No	1	179	306	0.7594	0.6172	0.6296
D_TRI_CF_ABNORMALITYPR12_Not Done	0	207	342	0.8069	0.7138	0.7037
D_TRI_CF_ABNORMALITYPR12_Not Done	1	83	144	0.8069	0.2862	0.2963
D_TRI_CF_ABNORMALITYPR12_Yes	0	262	450	0.2825	0.9034	0.9259
D_TRI_CF_ABNORMALITYPR12_Yes	1	28	36	0.2825	0.0966	0.0741
D_TRI_CF_CCOUNT1PUN_Checked	1	6	6	0.2825	1	1
D_TRI_CF_ICELLS1PUN_Checked	1	6	10	0.2825	1	1
D_TRI_CF_1PDELETIONUN_Checked	1	5	6	0.2825	1	1
D_TRI_CF_ABNORMALITYPR13_No	0	162	259	0.5033	0.5586	0.5329
D_TRI_CF_ABNORMALITYPR13_No	1	128	227	0.5033	0.4414	0.4671
D_TRI_CF_ABNORMALITYPR13_Not Done	0	212	365	0.5526	0.731	0.751
D_TRI_CF_ABNORMALITYPR13_Not Done	1	78	121	0.5526	0.269	0.249
D_TRI_CF_ABNORMALITYPR13_Yes	0	206	348	0.8699	0.7103	0.716
D_TRI_CF_ABNORMALITYPR13_Yes	1	84	138	0.8699	0.2897	0.284
D_TRI_CF_CCOUNT1QUN_Checked	1	17	30	0.8699	1	1
D_TRI_CF_ICELLS1QUN_Checked	1	24	40	0.8699	1	1
D_TRI_CF_1PAMPUN_Checked	1	11	18	0.8699	1	1
D_TRI_CF_ABNORMAILITYP_No	0	122	223	0.3318	0.4207	0.4588
D_TRI_CF_ABNORMAILITYP_No	1	168	263	0.3318	0.5793	0.5412
D_TRI_CF_ABNORMAILITYP_Not Done	0	199	307	0.1389	0.6862	0.6317
D_TRI_CF_ABNORMAILITYP_Not Done	1	91	179	0.1389	0.3138	0.3683
D_TRI_CF_ABNORMAILITYP_Yes	0	259	442	0.4541	0.8931	0.9095
D_TRI_CF_ABNORMAILITYP_Yes	1	31	44	0.4541	0.1069	0.0905
D_TRI_CF_CCOUNTP53UN_Checked	1	9	9	0.4541	1	1
D_TRI_CF_ICELLSP53UN_Checked	1	14	17	0.4541	1	1
D_TRI_CF_P53LOCUN_Checked	1	7	6	0.4541	1	1
D_TRI_CF_ABNORMALITYPR14_.	0	233	376	0.3668	0.8034	0.7737
D_TRI_CF_ABNORMALITYPR14_.	1	57	110	0.3668	0.1966	0.2263
D_TRI_CF_ABNORMALITYPR14_No	0	225	410	0.0208	0.7759	0.8436
D_TRI_CF_ABNORMALITYPR14_No	1	65	76	0.0208	0.2241	0.1564
D_TRI_CF_ABNORMALITYPR14_Not Done	0	157	228	0.054	0.5414	0.4691
D_TRI_CF_ABNORMALITYPR14_Not Done	1	133	258	0.054	0.4586	0.5309
D_TRI_CF_ABNORMALITYPR14_Yes	0	255	444	0.1366	0.8793	0.9136
D_TRI_CF_ABNORMALITYPR14_Yes	1	35	42	0.1366	0.1207	0.0864
D_TRI_CF_CCOUNTOTHERUN_Checked	1	35	52	0.1366	1	1
D_TRI_CF_ICELLSOTHERUN_Checked	1	40	60	0.1366	1	1
D_TRI_CF_OTHERSPECUN_Checked	1	26	41	0.1366	1	1
D_TRI_CF_ABNORMALITYPR15_.	0	204	332	0.5527	0.8718	0.8513
D_TRI_CF_ABNORMALITYPR15_.	1	30	58	0.5527	0.1282	0.1487
D_TRI_CF_ABNORMALITYPR15_No	0	154	274	0.2485	0.6581	0.7026
D_TRI_CF_ABNORMALITYPR15_No	1	80	116	0.2485	0.3419	0.2974
D_TRI_CF_ABNORMALITYPR15_Not Done	0	125	186	0.1859	0.5342	0.4769
D_TRI_CF_ABNORMALITYPR15_Not Done	1	109	204	0.1859	0.4658	0.5231
D_TRI_CF_ABNORMALITYPR15_Yes	0	219	378	0.0657	0.9359	0.9692
D_TRI_CF_ABNORMALITYPR15_Yes	1	15	12	0.0657	0.0641	0.0308
D_TRI_CF_CCOUNTOTHER2UN_Checked	1	17	25	0.0657	1	1
D_TRI_CF_ICELLSOTHER2UN_Checked	1	18	28	0.0657	1	1
D_TRI_CF_OTHERSPEC2UN_Checked	1	10	16	0.0657	1	1
D_TRI_CF_TRISOMIES3_Checked	1	25	51	0.0657	1	1
D_TRI_CF_TRISOMIES5_Checked	1	14	26	0.0657	1	1
D_TRI_CF_TRISOMIES7_Checked	1	14	17	0.0657	1	1
D_TRI_CF_TRISOMIES9_Checked	1	37	77	0.0657	1	1
D_TRI_CF_TRISOMIES11_Checked	1	22	62	0.0657	1	1
D_TRI_CF_TRISOMIES15_Checked	1	17	30	0.0657	1	1
D_TRI_CF_TRISOMIES19_Checked	1	5	9	0.0657	1	1
D_TRI_CF_TRISOMIES21_Checked	1	2	5	0.0657	1	1
D_TRI_CF_TRISOMIESOTH_Checked	1	40	51	0.0657	1	1
D_TRI_CF_TRISOMIESNONE_Checked	1	92	143	0.0657	1	1
D_TRI_CF_TRISOMIESUNK_Checked	1	13	31	0.0657	1	1
D_TRI_CF_TRISOMIESNTRPTD_Checked	1	98	159	0.0657	1	1
D_TRI_CF_TRISOMIES_3	0	11	16	0.5123	1	0.8889
D_TRI_CF_TRISOMIES_3	1	0	2	0.5123	0	0.1111
D_TRI_CF_TRISOMIES_5	0	11	17	1	1	0.9444
D_TRI_CF_TRISOMIES_5	1	0	1	1	0	0.0556
D_TRI_CF_TRISOMIES_9	0	10	18	0.3793	0.9091	1
D_TRI_CF_TRISOMIES_9	1	1	0	0.3793	0.0909	0
D_TRI_CF_TRISOMIES_11	0	9	18	0.1355	0.8182	1
D_TRI_CF_TRISOMIES_11	1	2	0	0.1355	0.1818	0
D_TRI_CF_TRISOMIES_Other	0	3	3	0.6457	0.2727	0.1667
D_TRI_CF_TRISOMIES_Other	1	8	15	0.6457	0.7273	0.8333
D_TRI_CF_WASCYTOGENICS_No	0	290	486	0.5891	0.9177	0.9293
D_TRI_CF_WASCYTOGENICS_No	1	26	37	0.5891	0.0823	0.0707
D_TRI_CF_WASCYTOGENICS_Yes	0	26	37	0.5891	0.0823	0.0707
D_TRI_CF_WASCYTOGENICS_Yes	1	290	486	0.5891	0.9177	0.9293
D_TRI_CF_WASCLGFISHORP_No	0	173	294	0.7037	0.7393	0.7538
D_TRI_CF_WASCLGFISHORP_No	1	61	96	0.7037	0.2607	0.2462
D_TRI_CF_WASCLGFISHORP_Yes	0	61	96	0.7037	0.2607	0.2462
D_TRI_CF_WASCLGFISHORP_Yes	1	173	294	0.7037	0.7393	0.7538
D_TRI_CF_ABNORMALITYPR_No	0	160	238	0.1026	0.5517	0.4897
D_TRI_CF_ABNORMALITYPR_No	1	130	248	0.1026	0.4483	0.5103
D_TRI_CF_ABNORMALITYPR_Not Done	0	226	361	0.2623	0.7793	0.7428
D_TRI_CF_ABNORMALITYPR_Not Done	1	64	125	0.2623	0.2207	0.2572
D_TRI_CF_ABNORMALITYPR_Yes	0	194	373	0.0034	0.669	0.7675
D_TRI_CF_ABNORMALITYPR_Yes	1	96	113	0.0034	0.331	0.2325
D_TRI_CF_CCOUNTDEL13UN_Checked	1	13	16	0.0034	1	1
D_TRI_CF_ICELLDEL13UN_Checked	1	19	26	0.0034	1	1
D_TRI_CF_DEL13UN_Checked	1	10	8	0.0034	1	1
D_TRI_CF_ABNORMALITYPR10_No	0	157	252	0.5528	0.5414	0.5185
D_TRI_CF_ABNORMALITYPR10_No	1	133	234	0.5528	0.4586	0.4815
D_TRI_CF_ABNORMALITYPR10_Not Done	0	194	331	0.7513	0.669	0.6811
D_TRI_CF_ABNORMALITYPR10_Not Done	1	96	155	0.7513	0.331	0.3189
D_TRI_CF_ABNORMALITYPR10_Yes	0	229	389	0.7136	0.7897	0.8004
D_TRI_CF_ABNORMALITYPR10_Yes	1	61	97	0.7136	0.2103	0.1996
D_TRI_CF_CCOUNTDEL13QUN_Checked	1	25	35	0.7136	1	1
D_TRI_CF_ICELLSDEL13UN_Checked	1	28	46	0.7136	1	1
D_TRI_CF_DEL12QUN_Checked	1	16	14	0.7136	1	1
D_TRI_CF_ABNORMALITYPR2_No	0	147	265	0.3338	0.5069	0.5453
D_TRI_CF_ABNORMALITYPR2_No	1	143	221	0.3338	0.4931	0.4547
D_TRI_CF_ABNORMALITYPR2_Not Done	0	156	244	0.3358	0.5379	0.5021
D_TRI_CF_ABNORMALITYPR2_Not Done	1	134	242	0.3358	0.4621	0.4979
D_TRI_CF_ABNORMALITYPR2_Yes	0	277	463	1	0.9552	0.9527
D_TRI_CF_ABNORMALITYPR2_Yes	1	13	23	1	0.0448	0.0473
D_TRI_CF_CCOUNTDEL17UN_Checked	1	4	3	1	1	1
D_TRI_CF_ICELLSDEL17UN_Checked	1	7	8	1	1	1
D_TRI_CF_DEL17UN_Checked	1	4	2	1	1	1
D_TRI_CF_ABNORMALITYPR11_No	0	128	231	0.3725	0.4414	0.4753
D_TRI_CF_ABNORMALITYPR11_No	1	162	255	0.3725	0.5586	0.5247
D_TRI_CF_ABNORMALITYPR11_Not Done	0	185	292	0.3221	0.6379	0.6008
D_TRI_CF_ABNORMALITYPR11_Not Done	1	105	194	0.3221	0.3621	0.3992
D_TRI_CF_ABNORMALITYPR11_Yes	0	267	449	0.89	0.9207	0.9239
D_TRI_CF_ABNORMALITYPR11_Yes	1	23	37	0.89	0.0793	0.0761
D_TRI_CF_CCOUNTDEL17PUN_Checked	1	10	12	0.89	1	1
D_TRI_CF_ICELLSDEL17PUN_Checked	1	10	18	0.89	1	1
D_TRI_CF_DEL17P_Checked	1	6	5	0.89	1	1
D_TRI_CF_ABNORMALITYPR3_No	0	94	154	0.8736	0.3241	0.3169
D_TRI_CF_ABNORMALITYPR3_No	1	196	332	0.8736	0.6759	0.6831
D_TRI_CF_ABNORMALITYPR3_Not Done	0	244	412	0.8377	0.8414	0.8477
D_TRI_CF_ABNORMALITYPR3_Not Done	1	46	74	0.8377	0.1586	0.1523
D_TRI_CF_ABNORMALITYPR3_Yes	0	242	406	1	0.8345	0.8354
D_TRI_CF_ABNORMALITYPR3_Yes	1	48	80	1	0.1655	0.1646
D_TRI_CF_CCOUNTT414UN_Checked	1	11	15	1	1	1
D_TRI_CF_ICELLST414UN_Checked	1	16	20	1	1	1
D_TRI_CF_T414UN_Checked	1	10	9	1	1	1
D_TRI_CF_ABNORMALITYPR4_No	0	179	320	0.2468	0.6172	0.6584
D_TRI_CF_ABNORMALITYPR4_No	1	111	166	0.2468	0.3828	0.3416
D_TRI_CF_ABNORMALITYPR4_Not Done	0	112	171	0.3553	0.3862	0.3519
D_TRI_CF_ABNORMALITYPR4_Not Done	1	178	315	0.3553	0.6138	0.6481
D_TRI_CF_ABNORMALITYPR4_Yes	0	289	481	0.4194	0.9966	0.9897
D_TRI_CF_ABNORMALITYPR4_Yes	1	1	5	0.4194	0.0034	0.0103
D_TRI_CF_CCOUNTT614UN_Checked	1	0	3	0.4194	#N/A	1
D_TRI_CF_ICELLST614UN_Checked	1	0	3	0.4194	#N/A	1
D_TRI_CF_T614UN_Checked	1	0	2	0.4194	#N/A	1
D_TRI_CF_ABNORMALITYPR5_No	0	185	330	0.2716	0.6379	0.679
D_TRI_CF_ABNORMALITYPR5_No	1	105	156	0.2716	0.3621	0.321
D_TRI_CF_ABNORMALITYPR5_Not Done	0	106	160	0.3104	0.3655	0.3292
D_TRI_CF_ABNORMALITYPR5_Not Done	1	184	326	0.3104	0.6345	0.6708
D_TRI_CF_ABNORMALITYPR5_Yes	0	289	482	0.6558	0.9966	0.9918
D_TRI_CF_ABNORMALITYPR5_Yes	1	1	4	0.6558	0.0034	0.0082
D_TRI_CF_CCOUNTT814UN_Checked	1	1	4	0.6558	1	1
D_TRI_CF_ICELLST814UN_Checked	1	1	4	0.6558	1	1
D_TRI_CF_T814UN_Checked	1	1	3	0.6558	1	1
D_TRI_CF_ABNORMALITYPR6_No	0	111	179	0.7018	0.3828	0.3683
D_TRI_CF_ABNORMALITYPR6_No	1	179	307	0.7018	0.6172	0.6317
D_TRI_CF_ABNORMALITYPR6_Not Done	0	243	406	1	0.8379	0.8354
D_TRI_CF_ABNORMALITYPR6_Not Done	1	47	80	1	0.1621	0.1646
D_TRI_CF_ABNORMALITYPR6_Yes	0	226	387	0.5856	0.7793	0.7963
D_TRI_CF_ABNORMALITYPR6_Yes	1	64	99	0.5856	0.2207	0.2037
D_TRI_CF_CCOUNTT1114UN_Checked	1	12	23	0.5856	1	1
D_TRI_CF_ICELLST1114UN_Checked	1	15	24	0.5856	1	1
D_TRI_CF_T1114UN_Checked	1	11	15	0.5856	1	1
D_TRI_CF_ABNORMALITYPR7_No	0	182	326	0.2419	0.6276	0.6708
D_TRI_CF_ABNORMALITYPR7_No	1	108	160	0.2419	0.3724	0.3292
D_TRI_CF_ABNORMALITYPR7_Not Done	0	108	162	0.2763	0.3724	0.3333
D_TRI_CF_ABNORMALITYPR7_Not Done	1	182	324	0.2763	0.6276	0.6667
D_TRI_CF_ABNORMALITYPR7_Yes	0	290	484	0.5313	1	0.9959
D_TRI_CF_ABNORMALITYPR7_Yes	1	0	2	0.5313	0	0.0041
D_TRI_CF_CCOUNTT1214UN_Checked	1	0	2	0.5313	#N/A	1
D_TRI_CF_ICELLST1214UN_Checked	1	0	2	0.5313	#N/A	1
D_TRI_CF_T1214UN_Checked	1	0	1	0.5313	#N/A	1
D_TRI_CF_ABNORMALITYPR8_No	0	82	144	0.744	0.2828	0.2963
D_TRI_CF_ABNORMALITYPR8_No	1	208	342	0.744	0.7172	0.7037
D_TRI_CF_ABNORMALITYPR8_Not Done	0	226	386	0.6499	0.7793	0.7942
D_TRI_CF_ABNORMALITYPR8_Not Done	1	64	100	0.6499	0.2207	0.2058
D_TRI_CF_ABNORMALITYPR8_Yes	0	272	442	0.1728	0.9379	0.9095
D_TRI_CF_ABNORMALITYPR8_Yes	1	18	44	0.1728	0.0621	0.0905
D_TRI_CF_CCOUNTT1416UN_Checked	1	5	6	0.1728	1	1
D_TRI_CF_ICELLST1416_Checked	1	5	7	0.1728	1	1
D_TRI_CF_T1416_Checked	1	6	5	0.1728	1	1
D_TRI_CF_ABNORMALITYPR9_No	0	159	279	0.5011	0.5483	0.5741
D_TRI_CF_ABNORMALITYPR9_No	1	131	207	0.5011	0.4517	0.4259
D_TRI_CF_ABNORMALITYPR9_Not Done	0	135	214	0.5029	0.4655	0.4403
D_TRI_CF_ABNORMALITYPR9_Not Done	1	155	272	0.5029	0.5345	0.5597
D_TRI_CF_ABNORMALITYPR9_Yes	0	286	479	1	0.9862	0.9856
D_TRI_CF_ABNORMALITYPR9_Yes	1	4	7	1	0.0138	0.0144
D_TRI_CF_CCOUNTT1420UN_Checked	1	0	1	1	#N/A	1
D_TRI_CF_ICELLST1420_Checked	1	2	1	1	1	1
LDH_level_High	0	216	351	0.3715	0.8276	0.7977
LDH_level_High	1	45	89	0.3715	0.1724	0.2023
LDH_level_Low	0	189	322	0.8606	0.7241	0.7318
LDH_level_Low	1	72	118	0.8606	0.2759	0.2682
LDH_level_Normal	0	117	207	0.5841	0.4483	0.4705
LDH_level_Normal	1	144	233	0.5841	0.5517	0.5295
Deletion_17q13_No	0	12	15	0.3857	0.2143	0.1562
Deletion_17q13_No	1	44	81	0.3857	0.7857	0.8438
Deletion_17q13_Yes	0	44	81	0.3857	0.7857	0.8438
Deletion_17q13_Yes	1	12	15	0.3857	0.2143	0.1562
Other_cytogenetic_analysis_iperdiploide	0	38	44	0.0057	0.717	0.4783
Other_cytogenetic_analysis_iperdiploide	1	15	48	0.0057	0.283	0.5217
Other_cytogenetic_analysis_non-iperdiploide	0	25	56	0.1211	0.4717	0.6087
Other_cytogenetic_analysis_non-iperdiploide	1	28	36	0.1211	0.5283	0.3913
Other_cytogenetic_analysis_Non-iperdiploide	0	44	85	0.1015	0.8302	0.9239
Other_cytogenetic_analysis_Non-iperdiploide	1	9	7	0.1015	0.1698	0.0761
Other_cytogenetic_analysis_non-iperdiploidi	0	52	91	1	0.9811	0.9891
Other_cytogenetic_analysis_non-iperdiploidi	1	1	1	1	0.0189	0.0109
Hyperdiploid_Yes	1	29	54	1	1	1
diagn_test_plasmocitoma_Conventional CT	0	4	4	1	0.5	0.4444
diagn_test_plasmocitoma_Conventional CT	1	4	5	1	0.5	0.5556
diagn_test_plasmocitoma_MRI	0	7	7	1	0.875	0.7778
diagn_test_plasmocitoma_MRI	1	1	2	1	0.125	0.2222
diagn_test_plasmocitoma_Physical exam	0	8	7	0.4706	1	0.7778
diagn_test_plasmocitoma_Physical exam	1	0	2	0.4706	0	0.2222
diagn_test_plasmocitoma_Spiral CT	0	5	9	0.0824	0.625	1
diagn_test_plasmocitoma_Spiral CT	1	3	0	0.0824	0.375	0
Protocol_Number_MMRF CoMMpass trial	1	140	217	0.0824	1	1
CMMC_VISIT_NAME_Baseline	1	140	217	0.0824	1	1
CMMC_REASONFORPROC_Baseline	1	140	217	0.0824	1	1
D_PT_DIDPATIENTCOM_	0	104	165	0.7037	0.3281	0.3155
D_PT_DIDPATIENTCOM_	1	213	358	0.7037	0.6719	0.6845
D_PT_DIDPATIENTCOM_No	0	213	358	0.7037	0.6719	0.6845
D_PT_DIDPATIENTCOM_No	1	104	165	0.7037	0.3281	0.3155
D_PT_PRIMARYREASON_	0	104	165	0.7037	0.3281	0.3155
D_PT_PRIMARYREASON_	1	213	358	0.7037	0.6719	0.6845
D_PT_PRIMARYREASON_Death	0	251	418	0.7916	0.7918	0.7992
D_PT_PRIMARYREASON_Death	1	66	105	0.7916	0.2082	0.2008
D_PT_PRIMARYREASON_Inter-current illness that interferes with study assessments	0	315	522	0.5604	0.9937	0.9981
D_PT_PRIMARYREASON_Inter-current illness that interferes with study assessments	1	2	1	0.5604	0.0063	0.0019
D_PT_PRIMARYREASON_Noncompliance with study procedures	0	317	522	1	1	0.9981
D_PT_PRIMARYREASON_Noncompliance with study procedures	1	0	1	1	0	0.0019
D_PT_PRIMARYREASON_Other	0	309	498	0.1416	0.9748	0.9522
D_PT_PRIMARYREASON_Other	1	8	25	0.1416	0.0252	0.0478
D_PT_PRIMARYREASON_Patient is lost to follow-up	0	300	504	0.2914	0.9464	0.9637
D_PT_PRIMARYREASON_Patient is lost to follow-up	1	17	19	0.2914	0.0536	0.0363
D_PT_PRIMARYREASON_Patient no longer consents to participate in the study	0	306	509	0.5342	0.9653	0.9732
D_PT_PRIMARYREASON_Patient no longer consents to participate in the study	1	11	14	0.5342	0.0347	0.0268
D_PT_CAUSEOFDEATH_	0	66	104	0.7905	0.2082	0.1989
D_PT_CAUSEOFDEATH_	1	251	419	0.7905	0.7918	0.8011
D_PT_CAUSEOFDEATH_Disease Progression	0	283	468	0.9086	0.8927	0.8948
D_PT_CAUSEOFDEATH_Disease Progression	1	34	55	0.9086	0.1073	0.1052
D_PT_CAUSEOFDEATH_Other	0	285	474	0.7195	0.8991	0.9063
D_PT_CAUSEOFDEATH_Other	1	32	49	0.7195	0.1009	0.0937
dth_specify_	0	30	49	1	0.0946	0.0937
dth_specify_	1	287	474	1	0.9054	0.9063
dth_specify_Cardiovascular	0	312	512	0.7955	0.9842	0.979
dth_specify_Cardiovascular	1	5	11	0.7955	0.0158	0.021
dth_specify_Complication post transplant	0	317	522	1	1	0.9981
dth_specify_Complication post transplant	1	0	1	1	0	0.0019
dth_specify_Disease Progression	0	316	523	0.3774	0.9968	1
dth_specify_Disease Progression	1	1	0	0.3774	0.0032	0
dth_specify_Hematologic	0	317	522	1	1	0.9981
dth_specify_Hematologic	1	0	1	1	0	0.0019
dth_specify_Infections (Sepsis, Pneumonia, etc)	0	307	511	0.506	0.9685	0.9771
dth_specify_Infections (Sepsis, Pneumonia, etc)	1	10	12	0.506	0.0315	0.0229
dth_specify_Neurological	0	316	521	1	0.9968	0.9962
dth_specify_Neurological	1	1	2	1	0.0032	0.0038
dth_specify_Other	0	309	519	0.0667	0.9748	0.9924
dth_specify_Other	1	8	4	0.0667	0.0252	0.0076
dth_specify_Respiratory	0	315	519	1	0.9937	0.9924
dth_specify_Respiratory	1	2	4	1	0.0063	0.0076
dth_specify_Secondary Malignancy	0	317	519	0.3032	1	0.9924
dth_specify_Secondary Malignancy	1	0	4	0.3032	0	0.0076
dth_specify_Unknown	0	314	513	0.3901	0.9905	0.9809
dth_specify_Unknown	1	3	10	0.3901	0.0095	0.0191
RANDOM_	0	57	96	0.9267	0.1798	0.1836
RANDOM_	1	260	427	0.9267	0.8202	0.8164
RANDOM_CCyd-ASCT-CCyd	0	298	487	0.6678	0.9401	0.9312
RANDOM_CCyd-ASCT-CCyd	1	19	36	0.6678	0.0599	0.0688
RANDOM_CRd for 12 cycles	0	299	491	0.8809	0.9432	0.9388
RANDOM_CRd for 12 cycles	1	18	32	0.8809	0.0568	0.0612
RANDOM_CRd-ASCT-CRd	0	297	495	0.6458	0.9369	0.9465
RANDOM_CRd-ASCT-CRd	1	20	28	0.6458	0.0631	0.0535
gender_char_	0	57	96	0.9267	0.1798	0.1836
gender_char_	1	260	427	0.9267	0.8202	0.8164
gender_char_Female	0	293	486	0.7854	0.9243	0.9293
gender_char_Female	1	24	37	0.7854	0.0757	0.0707
gender_char_Male	0	284	464	0.7335	0.8959	0.8872
gender_char_Male	1	33	59	0.7335	0.1041	0.1128
DEMOG_HEIGHTUNITOFM_cm	0	97	186	0.1527	0.306	0.3556
DEMOG_HEIGHTUNITOFM_cm	1	220	337	0.1527	0.694	0.6444
DEMOG_HEIGHTUNITOFM_in	0	220	337	0.1527	0.694	0.6444
DEMOG_HEIGHTUNITOFM_in	1	97	186	0.1527	0.306	0.3556
DEMOG_WEIGHTUNITOFM_kg	0	87	187	0.015	0.2744	0.3576
DEMOG_WEIGHTUNITOFM_kg	1	230	336	0.015	0.7256	0.6424
DEMOG_WEIGHTUNITOFM_lb	0	230	336	0.015	0.7256	0.6424
DEMOG_WEIGHTUNITOFM_lb	1	87	187	0.015	0.2744	0.3576
D_PT_issstage_char_	0	4	6	1	0.0126	0.0115
D_PT_issstage_char_	1	313	517	1	0.9874	0.9885
D_PT_issstage_char_Stage I	0	316	522	1	0.9968	0.9981
D_PT_issstage_char_Stage I	1	1	1	1	0.0032	0.0019
D_PT_issstage_char_Stage II	0	314	519	1	0.9905	0.9924
D_PT_issstage_char_Stage II	1	3	4	1	0.0095	0.0076
D_PT_issstage_char_Stage III	0	317	522	1	1	0.9981
D_PT_issstage_char_Stage III	1	0	1	1	0	0.0019
D_PT_therclass_Bortezomib-based	0	253	418	1	0.7981	0.7992
D_PT_therclass_Bortezomib-based	1	64	105	1	0.2019	0.2008
D_PT_therclass_Carfilzomib-based	0	296	486	0.8887	0.9338	0.9293
D_PT_therclass_Carfilzomib-based	1	21	37	0.8887	0.0662	0.0707
D_PT_therclass_combined bortezomib/carfilzomib-based	0	316	522	1	0.9968	0.9981
D_PT_therclass_combined bortezomib/carfilzomib-based	1	1	1	1	0.0032	0.0019
D_PT_therclass_combined bortezomib/IMIDs-based	0	165	274	0.9433	0.5205	0.5239
D_PT_therclass_combined bortezomib/IMIDs-based	1	152	249	0.9433	0.4795	0.4761
D_PT_therclass_combined bortezomib/IMIDs/carfilzomib-based	0	306	506	0.8456	0.9653	0.9675
D_PT_therclass_combined bortezomib/IMIDs/carfilzomib-based	1	11	17	0.8456	0.0347	0.0325
D_PT_therclass_combined IMIDs/carfilzomib-based	0	263	437	0.8488	0.8297	0.8356
D_PT_therclass_combined IMIDs/carfilzomib-based	1	54	86	0.8488	0.1703	0.1644
D_PT_therclass_IMIDs-based	0	303	495	0.6257	0.9558	0.9465
D_PT_therclass_IMIDs-based	1	14	28	0.6257	0.0442	0.0535
bmtx_type_	0	161	275	0.6188	0.5079	0.5258
bmtx_type_	1	156	248	0.6188	0.4921	0.4742
bmtx_type_Stem cell, Allogenic	0	316	523	0.3774	0.9968	1
bmtx_type_Stem cell, Allogenic	1	1	0	0.3774	0.0032	0
bmtx_type_Stem cell, Autologous	0	157	248	0.5693	0.4953	0.4742
bmtx_type_Stem cell, Autologous	1	160	275	0.5693	0.5047	0.5258
demog_vj_interval_	0	260	427	0.9267	0.8202	0.8164
demog_vj_interval_	1	57	96	0.9267	0.1798	0.1836
demog_vj_interval_Baseline	0	57	96	0.9267	0.1798	0.1836
demog_vj_interval_Baseline	1	260	427	0.9267	0.8202	0.8164
DEMOG_GENDER_	0	260	427	0.9267	0.8202	0.8164
DEMOG_GENDER_	1	57	96	0.9267	0.1798	0.1836
DEMOG_GENDER_Female	0	226	342	0.0805	0.7129	0.6539
DEMOG_GENDER_Female	1	91	181	0.0805	0.2871	0.3461
DEMOG_GENDER_Male	0	148	277	0.0875	0.4669	0.5296
DEMOG_GENDER_Male	1	169	246	0.0875	0.5331	0.4704
DEMOG_AMERICANINDIA_	0	0	2	0.5295	0	0.0038
DEMOG_AMERICANINDIA_	1	317	521	0.5295	1	0.9962
DEMOG_AMERICANINDIA_Checked	0	317	521	0.5295	1	0.9962
DEMOG_AMERICANINDIA_Checked	1	0	2	0.5295	0	0.0038
DEMOG_ASIAN_	0	7	7	0.4071	0.0221	0.0134
DEMOG_ASIAN_	1	310	516	0.4071	0.9779	0.9866
DEMOG_ASIAN_Checked	0	310	516	0.4071	0.9779	0.9866
DEMOG_ASIAN_Checked	1	7	7	0.4071	0.0221	0.0134
DEMOG_BLACKORAFRICA_	0	52	60	0.0467	0.164	0.1147
DEMOG_BLACKORAFRICA_	1	265	463	0.0467	0.836	0.8853
DEMOG_BLACKORAFRICA_Checked	0	265	463	0.0467	0.836	0.8853
DEMOG_BLACKORAFRICA_Checked	1	52	60	0.0467	0.164	0.1147
DEMOG_WHITE_	0	188	335	0.1863	0.5931	0.6405
DEMOG_WHITE_	1	129	188	0.1863	0.4069	0.3595
DEMOG_WHITE_Checked	0	129	188	0.1863	0.4069	0.3595
DEMOG_WHITE_Checked	1	188	335	0.1863	0.5931	0.6405
DEMOG_OTHER_	0	13	25	0.7334	0.041	0.0478
DEMOG_OTHER_	1	304	498	0.7334	0.959	0.9522
DEMOG_OTHER_Checked	0	304	498	0.7334	0.959	0.9522
DEMOG_OTHER_Checked	1	13	25	0.7334	0.041	0.0478
DEMOG_ETHNICITY_	0	260	427	0.9267	0.8202	0.8164
DEMOG_ETHNICITY_	1	57	96	0.9267	0.1798	0.1836
DEMOG_ETHNICITY_Hispanic or Latino	0	298	486	0.5718	0.9401	0.9293
DEMOG_ETHNICITY_Hispanic or Latino	1	19	37	0.5718	0.0599	0.0707
DEMOG_ETHNICITY_Not Hispanic or Latino	0	88	149	0.8744	0.2776	0.2849
DEMOG_ETHNICITY_Not Hispanic or Latino	1	229	374	0.8744	0.7224	0.7151
DEMOG_ETHNICITY_Other	0	305	507	0.559	0.9621	0.9694
DEMOG_ETHNICITY_Other	1	12	16	0.559	0.0379	0.0306
DEMOG_SPECIFY2_	0	12	16	0.559	0.0379	0.0306
DEMOG_SPECIFY2_	1	305	507	0.559	0.9621	0.9694
DEMOG_SPECIFY2_Declined	0	315	520	1	0.9937	0.9943
DEMOG_SPECIFY2_Declined	1	2	3	1	0.0063	0.0057
DEMOG_SPECIFY2_Declines to answer	0	316	523	0.3774	0.9968	1
DEMOG_SPECIFY2_Declines to answer	1	1	0	0.3774	0.0032	0
DEMOG_SPECIFY2_His chart does not specify, it only says, ""American""	0	316	523	0.3774	0.9968	1
DEMOG_SPECIFY2_His chart does not specify, it only says, ""American""	1	1	0	0.3774	0.0032	0
DEMOG_SPECIFY2_Iranian	0	317	522	1	1	0.9981
DEMOG_SPECIFY2_Iranian	1	0	1	1	0	0.0019
DEMOG_SPECIFY2_not specified	0	316	523	0.3774	0.9968	1
DEMOG_SPECIFY2_not specified	1	1	0	0.3774	0.0032	0
DEMOG_SPECIFY2_unknown	0	313	520	0.4356	0.9874	0.9943
DEMOG_SPECIFY2_unknown	1	4	3	0.4356	0.0126	0.0057
DEMOG_SPECIFY2_Unknown	0	315	518	0.7162	0.9937	0.9904
DEMOG_SPECIFY2_Unknown	1	2	5	0.7162	0.0063	0.0096
DEMOG_SPECIFY2_Unknown/Declined	0	316	519	0.6552	0.9968	0.9924
DEMOG_SPECIFY2_Unknown/Declined	1	1	4	0.6552	0.0032	0.0076
MM_group_1q&13+	0	317	336	0	1	0.6424
MM_group_1q&13+	1	0	187	0	0	0.3576
MM_group_1q/13	0	0	523	0	0	1
MM_group_1q/13	1	317	0	0	1	0
MM_group_1q&13-	0	317	187	0	1	0.3576
MM_group_1q&13-	1	0	336	0	0	0.6424
MM_risk_1_1q&13+	0	317	336	0	1	0.6424
MM_risk_1_1q&13+	1	0	187	0	0	0.3576
MM_risk_1_other	0	0	187	0	0	0.3576
MM_risk_1_other	1	317	336	0	1	0.6424
MM_risk_2_1q/13	0	0	523	0	0	1
MM_risk_2_1q/13	1	317	0	0	1	0
MM_risk_2_other	0	317	0	0	1	0
MM_risk_2_other	1	0	523	0	0	1
MM_risk_3_1q&13-	0	317	187	0	1	0.3576
MM_risk_3_1q&13-	1	0	336	0	0	0.6424
MM_risk_3_other	0	0	336	0	0	0.6424
MM_risk_3_other	1	317	187	0	1	0.3576

## Sheet: risk3_NUM_vars
variable	p.val	mean_1q&13-	mean_other	n_1q&13-	n_other	NAs_1q&13-	NAs_other
ttcpfs	0.0018	720.113095238095	618.434523809524	336	504	0	0
ttcos	0.0072	891.678571428571	800.373015873016	336	504	0	0
HD.count	0	4.42261904761905	2.80357142857143	336	504	0	0
VISITDY	0.4125	-12.139880952381	-10.8807157057654	336	503	0	1
BA_DAYOFASSESSM	0.0793	-29.91961414791	-18.7836644591611	311	453	25	51
ECOG_ASSESSMENTDAT	0.6293	-11.7098039215686	-8.09497206703911	255	358	81	146
PN_ASSESSMENTDAT	0.6315	-14.0971223021583	-9.6601466992665	278	409	58	95
SS_DAYOFVISIT	0.3979	-11.931654676259	-10.8215158924205	278	409	58	95
ST_ASSESSMENTDAT	0.9156	-23.9940828402367	-17.4347826086957	169	230	167	274
D_IM_COLLECTION_DAY	0.0878	-12.3005952380952	-10.2954091816367	336	501	0	3
D_IM_PROCESSING_DAY	0.1048	-11.2708333333333	-9.41351888667992	336	503	0	1
D_IM_MORPHOLOGY_PERCENT_PC_IN_BM	0.8883	17.3508064516129	18.1181318681319	248	364	88	140
D_IM_FLOWCYT_PCT_PC_IN_BM_LOW	0.3417	14.3916845878136	15.1104400977995	279	409	57	95
D_IM_FLOWCYT_PCT_PC_IN_BM_HIGH	0.3614	16.1318279569892	17.0798777506112	279	409	57	95
D_IM_MORPHOLOGY_PERCENT_PC_IN_PB	0.0177	0.316138211382114	0.553314917127072	246	362	90	142
D_IM_FLOWCYT_PCT_PC_IN_PB_LOW	1e-04	0.329338129496403	0.693708333333333	278	408	58	96
D_IM_FLOWCYT_PCT_PC_IN_PB_HIGH	1e-04	0.391928057553957	0.802041666666667	278	408	58	96
D_IM_CD38_PC_PERCENT	0.4102	100	102.235872235872	278	407	58	97
D_IM_CD138_DETECTED	0.4114	1	0.997555012224939	278	409	58	95
D_IM_CD138_PC_PERCENT	0.0711	99.3453237410072	99.9362745098039	278	408	58	96
D_IM_CD45_PC_TYPICAL_DETECTED	0.5712	0.898916967509025	0.911764705882353	277	408	59	96
D_IM_CD45_PC_PERCENT	0.104	97.9707317073171	99.3260273972603	246	365	90	139
D_IM_CD56_DETECTED	0.3586	0.773381294964029	0.742647058823529	278	408	58	96
D_IM_CD56_PC_PERCENT	0.6596	95.3700934579439	94.2638436482085	214	307	122	197
D_IM_CD13_DETECTED	0.9985	0.16260162601626	0.162534435261708	246	363	90	141
D_IM_CD19_DETECTED	0.1257	0.096551724137931	0.0536585365853659	145	205	191	299
D_IM_CD20_DETECTED	0.0853	0.173387096774194	0.123626373626374	248	364	88	140
D_IM_CD27_DETECTED	0.9279	0.416666666666667	0.42156862745098	144	204	192	300
D_IM_CD28_DETECTED	0.6957	0.464912280701754	0.440993788819876	114	161	222	343
D_IM_CD33_DETECTED	0.5154	0.238866396761134	0.216438356164384	247	365	89	139
D_IM_CD52_DETECTED	0.0498	0.11336032388664	0.170798898071625	247	363	89	141
D_IM_CD117_DETECTED	0.0311	0.60431654676259	0.520884520884521	278	407	58	97
D_IM_CD117_PC_PERCENT	0.0531	87.1947368421053	82.6181818181818	171	220	165	284
D_IM_CD319_DETECTED	0.2335	0.991071428571429	1	112	161	224	343
D_IM_fgfr3_char	0.0014	0.109756097560976	0.208791208791209	246	364	90	140
D_IM_FLOWCYT_PCT_ANEUPLOID_POPUL	0	21.0689471311475	14.0259322033898	244	354	92	150
D_IM_DNA_INDEX	0.9371	1.20344202247191	1.22359550561798	178	178	158	326
D_IM_fgfr3_detected	0.0014	0.109756097560976	0.208791208791209	246	364	90	140
D_IM_cd38des	0.7287	2.97619047619048	3.01789264413519	336	503	0	1
D_IM_cd56des	0.1218	5.17261904761905	5.65208747514911	336	503	0	1
D_IM_cd138des	0.3826	3.99404761904762	3.98409542743539	336	503	0	1
D_IM_cd45d	0.7691	6.70535714285714	6.62624254473161	336	503	0	1
D_IM_igh	0.6591	6.24404761904762	6.42942345924453	336	503	0	1
D_IM_igl	0.2592	4.11904761904762	4.31212723658052	336	503	0	1
D_IM_lightc	0.1164	2.2827380952381	2.39960238568588	336	503	0	1
D_IM_aneupgp	0	2.31147540983607	1.89265536723164	244	354	92	150
D_IM_mrgday	0.1039	-12.3005952380952	-10.4532803180915	336	503	0	1
D_LAB_cbc_abs_neut	0.9387	3.93217595717872	3.93065403913002	329	493	7	11
D_LAB_chem_albumin	0.0024	36.896996996997	35.6068336673347	333	499	3	5
D_LAB_chem_bun	0.4469	8.31337302904564	8.06197954907162	241	377	95	127
D_LAB_chem_calcium	0.4184	2.39420658677036	2.39084168242685	334	499	2	5
D_LAB_chem_creatinine	0.768	123.280634735892	118.440655979804	334	500	2	4
D_LAB_chem_glucose	0.5436	6.07121703703704	5.99099655472637	270	402	66	102
D_LAB_cbc_hemoglobin	0.0017	6.87543094984941	6.61213359742644	336	503	0	1
D_LAB_serum_kappa	0.184	180.930220669841	1281.61655592083	315	480	21	24
D_LAB_chem_ldh	0.7628	3.47916544483986	3.56122797619048	281	420	55	84
D_LAB_serum_m_protein	0.4397	3.00013343542125	3.11414700881794	320	485	16	19
D_LAB_cbc_platelet	5e-04	230.422619047619	212.697813121272	336	503	0	1
D_LAB_chem_totprot	0.9817	9.0668679245283	9.06272952853598	265	403	71	101
D_LAB_cbc_wbc	0.8562	6.43330935251799	6.26464547677262	278	409	58	95
D_LAB_serum_iga	0.8161	7.50556156862745	9.44669203084833	255	389	81	115
D_LAB_serum_igg	0.1657	32.669125	30.4753556701031	256	388	80	116
D_LAB_serum_igm	0.2366	0.258481349206349	0.554524547803618	252	387	84	117
D_LAB_serum_beta2_microglobulin	0.1153	4.75257585139319	5.2205	323	484	13	20
D_LAB_serum_lambda	0.045	252.642174507937	204.743449327044	315	477	21	27
D_LAB_urine_24hr_m_protein	0.0059	1.04962565255924	1.70629685659503	184	302	152	202
D_LAB_urine_24hr_total_protein	0.1041	1.18753279569892	1.84455821292776	186	263	150	241
D_LAB_serum_c_reactive_protein	0.1366	4.56530821917808	1.60255825242718	146	206	190	298
D_QOL_Q1	0.4704	2.43373493975904	2.36388140161725	249	371	87	133
D_QOL_Q2	0.4557	2.3739837398374	2.30540540540541	246	370	90	134
D_QOL_Q3	0.6561	1.628	1.67567567567568	250	370	86	134
D_QOL_Q4	0.9165	1.70161290322581	1.68733153638814	248	371	88	133
D_QOL_Q5	0.6517	1.284	1.35309973045822	250	371	86	133
D_QOL_Q6	0.2608	2.19433198380567	2.06811989100817	247	367	89	137
D_QOL_Q7	0.069	2.19838056680162	2.04371584699454	247	366	89	138
D_QOL_Q8	0.9384	1.624	1.5822102425876	250	371	86	133
D_QOL_Q9	0.1782	2.40160642570281	2.28648648648649	249	370	87	134
D_QOL_Q10	0.4578	2.2834008097166	2.20540540540541	247	370	89	134
D_QOL_Q11	0.1206	2.05241935483871	1.91374663072776	248	371	88	133
D_QOL_Q12	0.4507	1.96761133603239	1.97843665768194	247	371	89	133
D_QOL_Q13	0.9866	1.69354838709677	1.69541778975741	248	371	88	133
D_QOL_Q14	0.0569	1.404	1.27688172043011	250	372	86	132
D_QOL_Q15	0.1073	1.14457831325301	1.07277628032345	249	371	87	133
D_QOL_Q16	0.2063	1.71084337349398	1.66756756756757	249	370	87	134
D_QOL_Q17	0.3852	1.22357723577236	1.20652173913043	246	368	90	136
D_QOL_Q18	0.6049	2.23360655737705	2.19137466307278	244	371	92	133
D_QOL_Q19	0.0324	2.22177419354839	2.01086956521739	248	368	88	136
D_QOL_Q20	0.5	1.52822580645161	1.52032520325203	248	369	88	135
D_QOL_Q21	0.7691	1.8130081300813	1.83513513513514	246	370	90	134
D_QOL_Q22	0.7611	2.11382113821138	2.10512129380054	246	371	90	133
D_QOL_Q23	0.2529	1.67073170731707	1.61891891891892	246	370	90	134
D_QOL_Q24	0.4162	1.65447154471545	1.60377358490566	246	371	90	133
D_QOL_Q25	0.3133	1.50813008130081	1.56756756756757	246	370	90	134
D_QOL_Q26	0.2909	1.86234817813765	1.76229508196721	247	366	89	138
D_QOL_Q27	0.0491	2.13821138211382	1.95934959349593	246	369	90	135
D_QOL_Q28	0.8154	1.63821138211382	1.59452054794521	246	365	90	139
D_QOL_Q29	0.5433	4.50597609561753	4.57795698924731	251	372	85	132
D_QOL_Q30	0.7068	4.64940239043825	4.68548387096774	251	372	85	132
D_QOL_Q31	0.2896	2.39183673469388	2.28333333333333	245	360	91	144
D_QOL_Q32	0.1745	2.38367346938776	2.25690607734807	245	362	91	142
D_QOL_Q33	0.01	1.98770491803279	1.73480662983425	244	362	92	142
D_QOL_Q34	0.8634	1.65983606557377	1.63812154696133	244	362	92	142
D_QOL_Q35	0.8548	1.36734693877551	1.39779005524862	245	362	91	142
D_QOL_Q36	0.1759	2.05701754385965	1.94812680115274	228	347	108	157
D_QOL_Q37	0.8645	1.66260162601626	1.65469613259669	246	362	90	142
D_QOL_Q38	0.824	1.76326530612245	1.76243093922652	245	362	91	142
D_QOL_Q39	0.1061	1.69958847736626	1.58677685950413	243	363	93	141
D_QOL_Q40	0.5138	1.93089430894309	1.84166666666667	246	360	90	144
D_QOL_Q41	0.2618	1.16460905349794	1.10833333333333	243	360	93	144
D_QOL_Q43	0.6166	1.41224489795918	1.44817927170868	245	357	91	147
D_QOL_Q44	0.2947	1.64081632653061	1.5830985915493	245	355	91	149
D_QOL_Q45	0.2198	1.42448979591837	1.38718662952646	245	359	91	145
D_QOL_Q46	0.6728	1.22040816326531	1.24860335195531	245	358	91	146
D_QOL_Q47	0.6089	1.49387755102041	1.46814404432133	245	361	91	143
D_QOL_Q48	0.2876	2.7172131147541	2.63434903047091	244	361	92	143
D_QOL_Q49	0.4585	1.95491803278689	1.91412742382271	244	361	92	143
D_QOL_Q50	0.6704	2.57142857142857	2.53591160220994	245	362	91	142
D_QOL_QOL_DY	0.3668	-5.29554655870445	-0.408219178082192	247	365	89	139
D_QOL_mPF2	0.7273	1.8848	1.87708894878706	250	371	86	133
D_QOL_PF2	0.7273	70.5066666666604	70.7637017070679	250	371	86	133
D_QOL_mRF2	0.1453	2.19678714859438	2.05826558265583	249	369	87	135
D_QOL_RF2	0.1453	60.1070950468594	64.7244805781274	249	369	87	135
D_QOL_mEF	0.6522	1.80913978494597	1.7911051212938	248	371	88	133
D_QOL_EF	0.6027	72.9194781826623	73.6298292902396	247	371	89	133
D_QOL_mCF	0.8002	1.51612903225806	1.54312668463612	248	371	88	133
D_QOL_CF	0.8002	82.7956989247137	81.8957771787763	248	371	88	133
D_QOL_mSF	0.0941	2	1.85907859078591	247	369	89	135
D_QOL_SF	0.0941	66.666666666668	71.3640469737967	247	369	89	135
D_QOL_mMYFP	0.402	2.41360544217755	2.36095764272707	245	362	91	142
D_QOL_MYFP	0.402	52.8798185941633	54.6347452425276	245	362	91	142
D_QOL_mMYBI	0.6089	1.49387755102041	1.46814404432133	245	361	91	143
D_QOL_MYBI	0.6089	83.5374149660204	84.3951985226565	245	361	91	143
D_QOL_mQL2	0.5699	4.57768924302789	4.63172043010753	251	372	85	132
D_QOL_QL2	0.5699	59.6281540505267	60.5286738351366	251	372	85	132
D_QOL_mFA	0.9548	2.1553333333348	2.12320788530484	250	372	86	132
D_QOL_FA	0.9327	38.6872759856169	37.5411799939191	248	371	88	133
D_QOL_mNV	0.0746	1.276	1.1747311827957	250	372	86	132
D_QOL_NV	0.0746	9.20000000006	5.82437275989785	250	372	86	132
D_QOL_mPA	0.0512	2.316	2.1505376344086	250	372	86	132
D_QOL_PA	0.0512	43.866666666652	38.3512544802849	250	372	86	132
D_QOL_mDY	0.9384	1.624	1.5822102425876	250	371	86	133
D_QOL_DY	0.9384	20.799999999936	19.4070080861752	250	371	86	133
D_QOL_mSL	0.1206	2.05241935483871	1.91374663072776	248	371	88	133
D_QOL_SL	0.1206	35.0806451612379	30.4582210241914	248	371	88	133
D_QOL_mAP	0.9866	1.69354838709677	1.69541778975741	248	371	88	133
D_QOL_AP	0.9866	23.1182795698508	23.1805929918571	248	371	88	133
D_QOL_mCO	0.2063	1.71084337349398	1.66756756756757	249	370	87	134
D_QOL_CO	0.2063	23.6947791164177	22.2522522522243	249	370	87	134
D_QOL_mDI	0.3852	1.22357723577236	1.20652173913043	246	368	90	136
D_QOL_DI	0.3852	7.45257452569512	6.88405797097554	246	368	90	136
D_QOL_mFI	0.8154	1.63821138211382	1.59452054794521	246	365	90	139
D_QOL_FI	0.8154	21.2737127370772	19.8173515981096	246	365	90	139
D_QOL_mMYDS	0.1612	1.96246612466098	1.87307692307802	246	364	90	140
D_QOL_MYDS	0.1364	32.2131519274253	29.0909090909284	245	363	91	141
D_QOL_mMYSE	0.8438	1.54531391146789	1.51595150880302	246	364	90	140
D_QOL_MYSE	0.839	18.1771303824366	17.1998484119997	246	363	90	141
D_TRI_CF_OTHERSPECIFYA	0.9176	50.1967213114754	49.6206896551724	61	116	275	388
D_TRI_CF_DAYPERFORMED	0.3651	-17.2091503267974	-13.4808510638298	306	470	30	34
D_TRI_cf	0.2026	1.08928571428571	1.06560636182903	336	503	0	1
D_TRI_clg	0.4976	1.26612903225806	1.24202127659574	248	376	88	128
CMMC	5e-04	4271.51388888889	6675.84976525822	144	213	192	291
CMMC_RECDY	0.2049	-10.8611111111111	-9.05164319248826	144	213	192	291
D_PT_ic_day	0.1713	-13.4017857142857	-11.9464285714286	336	504	0	0
D_PT_lastdy	0.082	583.134831460674	502.455555555556	89	180	247	324
D_PT_deathdy	0.2806	591.545454545455	528.025423728814	55	118	281	386
D_PT_DISCREAS	0.1172	2.87640449438202	2.30555555555556	89	180	247	324
D_PT_dthreas	0.7826	1.48076923076923	1.45762711864407	52	118	284	386
D_PT_race	0.7639	1.47841726618705	1.5158924205379	278	409	58	95
D_PT_ethnic	0.882	1.9568345323741	1.96088019559902	278	409	58	95
IMWG_Risk_Class	0	0.413533834586466	0.78974358974359	266	390	70	114
Prolif_Index	0	2.55799721132629	3.30231573039668	213	301	123	203
UAMS_Ratio	0	0.439488040059624	0.673083389907641	213	301	123	203
Cp_17p13_Call	0.0878	0.0899280575539568	0.132352941176471	278	408	58	96
TP53_Funct_Copies	0.0149	1.88345864661654	1.80927835051546	266	388	70	116
FGFR3_NS_Mut_Count	0.3321	0.0187265917602996	0.038560411311054	267	389	69	115
WHSC1_Tx_Call	0	0.0217391304347826	0.194581280788177	276	406	60	98
All_Cononical_Variants	0	227.071161048689	260.218508997429	267	389	69	115
High_Mut_Burden_ACV	0.0251	0.0112359550561798	0.0411311053984576	267	389	69	115
Non_IG_Variants	0	185.681647940075	220.442159383033	267	389	69	115
High_Mut_Burden_NonIGV	0.0251	0.0112359550561798	0.0411311053984576	267	389	69	115
NS_Non_IG_Variants	0	50.8876404494382	60.2159383033419	267	389	69	115
High_Mut_Burden_NSNonIGV	0.0251	0.0112359550561798	0.0411311053984576	267	389	69	115
R_ISS	0	1.72992700729927	1.94647201946472	274	411	62	93
D_PT_lstalive	0.0172	1025.06617647059	941.225063938619	272	391	64	113
D_PT_age	0.0699	61.6904761904762	63.2638888888889	336	504	0	0
D_PT_lvisit	0.0057	10.014880952381	8.97023809523809	336	504	0	0
D_PT_lvisitdy	0.0078	882.931547619048	790.202380952381	336	504	0	0
demog_height	0.3631	131.376506024096	135.611336032389	332	494	4	10
demog_weight	0.253	117.429429429429	112.639112903226	333	496	3	8
D_PT_iss	0.0114	1.82461538461538	1.9672131147541	325	488	11	16
CREATININE	0.7547	123.280634735892	118.363049875844	334	501	2	3
ecog	0.6306	0.913725490196078	0.899441340782123	255	358	81	146
D_PT_therfstn	0.4124	3.35333333333333	3.16551724137931	300	435	36	69
D_PT_therclassn	0.8494	2.27678571428571	2.3015873015873	336	504	0	0
D_PT_maxline	0.0058	1.34821428571429	1.50198412698413	336	504	0	0
sct_bresp	0.8685	0.53757225433526	0.545833333333333	173	240	163	264
sctline	0.0195	1.0225988700565	1.08494208494208	177	259	159	245
presctst	0.2489	85.5310734463277	85.8648648648649	177	259	159	245
prescten	0.0206	282.073446327684	241.918918918919	177	259	159	245
fstsctdy	0.1355	208.112994350282	209.189189189189	177	259	159	245
sct1stf	0.0201	0.977401129943503	0.926640926640927	177	259	159	245
maintstdy	0.6331	323.031914893617	317.326530612245	94	147	242	357
maintendy	0.557	793.563829787234	751.47619047619	94	147	242	357
maintday	0.5672	470.531914893617	434.149659863946	94	147	242	357
maintflag	0.4963	1.52127659574468	1.47619047619048	94	147	242	357
maint1stf	0.574	1.51612903225806	1.47826086956522	93	138	243	366
D_PT_pddy	0.9805	615.605769230769	600.709183673469	104	196	232	308
D_PT_pdflag	0.0074	0.322981366459627	0.417021276595745	322	470	14	34
D_PT_ttfpdw	0.9805	87.9436813185	85.8155976677888	104	196	232	308
D_PT_respdur	0.0137	687.708609271523	606.977064220183	302	436	34	68
D_PT_mmstatus	4e-04	2.17261904761905	2.56547619047619	336	504	0	0
D_PT_mmstatus1	0.1046	2.02380952380952	2.16666666666667	336	504	0	0
D_PT_mmstatus2	0.8676	2.68421052631579	2.63125	76	160	260	344
D_PT_dresp	0.2233	1.31456953642384	1.35779816513761	302	436	34	68
demog_visitdy	0.3979	-11.931654676259	-10.8215158924205	278	409	58	95
DEMOG_PATIENTAGE	0.0515	63	64.8581907090465	278	409	58	95
DEMOG_DAYOFBIRTH	0.0534	-23206.0755395683	-23885.1200980392	278	408	58	96
MM_group_num	0	3	1.62896825396825	336	504	0	0
MM_risk_3	0	#N/A	#N/A	336	504	0	0
PUBLIC_ID	0	#N/A	#N/A	336	504	0	0

## Sheet: risk3_CAT_vars
variable	type	1q&13-	other	p.value	1q&13-_perc	other_perc
SeqWGS_WHSC1_CALL	0	327	403	0	0.9732	0.7996
SeqWGS_WHSC1_CALL	1	9	101	0	0.0268	0.2004
SeqWGS_CCND1_CALL	0	247	424	0.0002	0.7351	0.8413
SeqWGS_CCND1_CALL	1	89	80	0.0002	0.2649	0.1587
SeqWGS_CCND3_CALL	0	331	496	1	0.9851	0.9841
SeqWGS_CCND3_CALL	1	5	8	1	0.0149	0.0159
SeqWGS_MAF_CALL	0	332	474	0.0005	0.9881	0.9405
SeqWGS_MAF_CALL	1	4	30	0.0005	0.0119	0.0595
SeqWGS_MAFB_CALL	0	333	496	0.54	0.9911	0.9841
SeqWGS_MAFB_CALL	1	3	8	0.54	0.0089	0.0159
SeqWGS_MYC_CALL	0	282	436	0.3182	0.8393	0.8651
SeqWGS_MYC_CALL	1	54	68	0.3182	0.1607	0.1349
SeqWGS_CCND2_CALL	0	332	498	1	0.9881	0.9881
SeqWGS_CCND2_CALL	1	4	6	1	0.0119	0.0119
SeqWGS_MAFA_CALL	0	336	498	0.0865	1	0.9881
SeqWGS_MAFA_CALL	1	0	6	0.0865	0	0.0119
censpfs	0	203	257	0.0073	0.6042	0.5099
censpfs	1	133	247	0.0073	0.3958	0.4901
censos	0	281	386	0.0147	0.8363	0.7659
censos	1	55	118	0.0147	0.1637	0.2341
AMP_maj_broad_chr_1p	0	336	447	0	1	0.8869
AMP_maj_broad_chr_1p	1	0	57	0	0	0.1131
AMP_maj_broad_chr_1q	0	336	237	0	1	0.4702
AMP_maj_broad_chr_1q	1	0	267	0	0	0.5298
AMP_maj_broad_chr_2p	0	317	458	0.0665	0.9435	0.9087
AMP_maj_broad_chr_2p	1	19	46	0.0665	0.0565	0.0913
AMP_maj_broad_chr_2q	0	321	471	0.227	0.9554	0.9345
AMP_maj_broad_chr_2q	1	15	33	0.227	0.0446	0.0655
AMP_maj_broad_chr_3p	0	169	347	0	0.503	0.6885
AMP_maj_broad_chr_3p	1	167	157	0	0.497	0.3115
AMP_maj_broad_chr_3q	0	158	323	0	0.4702	0.6409
AMP_maj_broad_chr_3q	1	178	181	0	0.5298	0.3591
AMP_maj_broad_chr_4p	0	312	478	0.2376	0.9286	0.9484
AMP_maj_broad_chr_4p	1	24	26	0.2376	0.0714	0.0516
AMP_maj_broad_chr_4q	0	309	476	0.1576	0.9196	0.9444
AMP_maj_broad_chr_4q	1	27	28	0.1576	0.0804	0.0556
AMP_maj_broad_chr_5p	0	142	328	0	0.4226	0.6508
AMP_maj_broad_chr_5p	1	194	176	0	0.5774	0.3492
AMP_maj_broad_chr_5q	0	144	335	0	0.4286	0.6647
AMP_maj_broad_chr_5q	1	192	169	0	0.5714	0.3353
AMP_maj_broad_chr_6p	0	279	399	0.1808	0.8304	0.7917
AMP_maj_broad_chr_6p	1	57	105	0.1808	0.1696	0.2083
AMP_maj_broad_chr_6q	0	294	456	0.174	0.875	0.9048
AMP_maj_broad_chr_6q	1	42	48	0.174	0.125	0.0952
AMP_maj_broad_chr_7p	0	212	356	0.024	0.631	0.7063
AMP_maj_broad_chr_7p	1	124	148	0.024	0.369	0.2937
AMP_maj_broad_chr_7q	0	209	353	0.0203	0.622	0.7004
AMP_maj_broad_chr_7q	1	127	151	0.0203	0.378	0.2996
AMP_maj_broad_chr_8p	0	329	492	0.8183	0.9792	0.9762
AMP_maj_broad_chr_8p	1	7	12	0.8183	0.0208	0.0238
AMP_maj_broad_chr_8q	0	326	470	0.0173	0.9702	0.9325
AMP_maj_broad_chr_8q	1	10	34	0.0173	0.0298	0.0675
AMP_maj_broad_chr_9p	0	115	288	0	0.3423	0.5714
AMP_maj_broad_chr_9p	1	221	216	0	0.6577	0.4286
AMP_maj_broad_chr_9q	0	110	274	0	0.3274	0.5437
AMP_maj_broad_chr_9q	1	226	230	0	0.6726	0.4563
AMP_maj_broad_chr_10p	0	331	489	0.2474	0.9851	0.9702
AMP_maj_broad_chr_10p	1	5	15	0.2474	0.0149	0.0298
AMP_maj_broad_chr_10q	0	329	486	0.3	0.9792	0.9643
AMP_maj_broad_chr_10q	1	7	18	0.3	0.0208	0.0357
AMP_maj_broad_chr_11p	0	164	385	0	0.4881	0.7639
AMP_maj_broad_chr_11p	1	172	119	0	0.5119	0.2361
AMP_maj_broad_chr_11q	0	132	372	0	0.3929	0.7381
AMP_maj_broad_chr_11q	1	204	132	0	0.6071	0.2619
AMP_maj_broad_chr_12p	0	336	493	0.0042	1	0.9782
AMP_maj_broad_chr_12p	1	0	11	0.0042	0	0.0218
AMP_maj_broad_chr_12q	0	336	495	0.0134	1	0.9821
AMP_maj_broad_chr_12q	1	0	9	0.0134	0	0.0179
AMP_maj_broad_chr_13q	0	333	504	0.0637	0.9911	1
AMP_maj_broad_chr_13q	1	3	0	0.0637	0.0089	0
AMP_maj_broad_chr_14q	0	326	499	0.0587	0.9702	0.9901
AMP_maj_broad_chr_14q	1	10	5	0.0587	0.0298	0.0099
AMP_maj_broad_chr_15q	0	122	300	0	0.3631	0.5952
AMP_maj_broad_chr_15q	1	214	204	0	0.6369	0.4048
AMP_maj_broad_chr_16p	0	329	495	0.7999	0.9792	0.9821
AMP_maj_broad_chr_16p	1	7	9	0.7999	0.0208	0.0179
AMP_maj_broad_chr_16q	0	331	496	1	0.9851	0.9841
AMP_maj_broad_chr_16q	1	5	8	1	0.0149	0.0159
AMP_maj_broad_chr_17p	0	309	470	0.4994	0.9196	0.9325
AMP_maj_broad_chr_17p	1	27	34	0.4994	0.0804	0.0675
AMP_maj_broad_chr_17q	0	304	463	0.5323	0.9048	0.9187
AMP_maj_broad_chr_17q	1	32	41	0.5323	0.0952	0.0813
AMP_maj_broad_chr_18p	0	301	442	0.4414	0.8958	0.877
AMP_maj_broad_chr_18p	1	35	62	0.4414	0.1042	0.123
AMP_maj_broad_chr_18q	0	302	437	0.1938	0.8988	0.8671
AMP_maj_broad_chr_18q	1	34	67	0.1938	0.1012	0.1329
AMP_maj_broad_chr_19p	0	110	269	0	0.3274	0.5337
AMP_maj_broad_chr_19p	1	226	235	0	0.6726	0.4663
AMP_maj_broad_chr_19q	0	124	303	0	0.369	0.6012
AMP_maj_broad_chr_19q	1	212	201	0	0.631	0.3988
AMP_maj_broad_chr_20p	0	323	494	0.13	0.9613	0.9802
AMP_maj_broad_chr_20p	1	13	10	0.13	0.0387	0.0198
AMP_maj_broad_chr_20q	0	323	492	0.2207	0.9613	0.9762
AMP_maj_broad_chr_20q	1	13	12	0.2207	0.0387	0.0238
AMP_maj_broad_chr_21q	0	227	417	0	0.6756	0.8274
AMP_maj_broad_chr_21q	1	109	87	0	0.3244	0.1726
AMP_maj_broad_chr_22q	0	332	500	0.72	0.9881	0.9921
AMP_maj_broad_chr_22q	1	4	4	0.72	0.0119	0.0079
DEL_maj_broad_chr_1p	0	323	467	0.038	0.9613	0.9266
DEL_maj_broad_chr_1p	1	13	37	0.038	0.0387	0.0734
DEL_maj_broad_chr_1q	0	335	499	0.4107	0.997	0.9901
DEL_maj_broad_chr_1q	1	1	5	0.4107	0.003	0.0099
DEL_maj_broad_chr_2p	0	336	501	0.2791	1	0.994
DEL_maj_broad_chr_2p	1	0	3	0.2791	0	0.006
DEL_maj_broad_chr_2q	0	336	496	0.0247	1	0.9841
DEL_maj_broad_chr_2q	1	0	8	0.0247	0	0.0159
DEL_maj_broad_chr_3p	0	335	501	0.6536	0.997	0.994
DEL_maj_broad_chr_3p	1	1	3	0.6536	0.003	0.006
DEL_maj_broad_chr_4p	0	334	471	0	0.994	0.9345
DEL_maj_broad_chr_4p	1	2	33	0	0.006	0.0655
DEL_maj_broad_chr_4q	0	335	482	0.0001	0.997	0.9563
DEL_maj_broad_chr_4q	1	1	22	0.0001	0.003	0.0437
DEL_maj_broad_chr_5p	0	336	502	0.5194	1	0.996
DEL_maj_broad_chr_5p	1	0	2	0.5194	0	0.004
DEL_maj_broad_chr_5q	0	336	498	0.0865	1	0.9881
DEL_maj_broad_chr_5q	1	0	6	0.0865	0	0.0119
DEL_maj_broad_chr_6p	0	335	499	0.4107	0.997	0.9901
DEL_maj_broad_chr_6p	1	1	5	0.4107	0.003	0.0099
DEL_maj_broad_chr_6q	0	306	440	0.0947	0.9107	0.873
DEL_maj_broad_chr_6q	1	30	64	0.0947	0.0893	0.127
DEL_maj_broad_chr_7p	0	336	500	0.1543	1	0.9921
DEL_maj_broad_chr_7p	1	0	4	0.1543	0	0.0079
DEL_maj_broad_chr_7q	0	336	503	1	1	0.998
DEL_maj_broad_chr_7q	1	0	1	1	0	0.002
DEL_maj_broad_chr_8p	0	295	393	0.0002	0.878	0.7798
DEL_maj_broad_chr_8p	1	41	111	0.0002	0.122	0.2202
DEL_maj_broad_chr_8q	0	335	477	0	0.997	0.9464
DEL_maj_broad_chr_8q	1	1	27	0	0.003	0.0536
DEL_maj_broad_chr_9p	0	335	499	0.4107	0.997	0.9901
DEL_maj_broad_chr_9p	1	1	5	0.4107	0.003	0.0099
DEL_maj_broad_chr_9q	0	336	503	1	1	0.998
DEL_maj_broad_chr_9q	1	0	1	1	0	0.002
DEL_maj_broad_chr_10p	0	334	492	0.0553	0.994	0.9762
DEL_maj_broad_chr_10p	1	2	12	0.0553	0.006	0.0238
DEL_maj_broad_chr_10q	0	333	495	0.3801	0.9911	0.9821
DEL_maj_broad_chr_10q	1	3	9	0.3801	0.0089	0.0179
DEL_maj_broad_chr_11p	0	336	497	0.046	1	0.9861
DEL_maj_broad_chr_11p	1	0	7	0.046	0	0.0139
DEL_maj_broad_chr_11q	0	336	503	1	1	0.998
DEL_maj_broad_chr_11q	1	0	1	1	0	0.002
DEL_maj_broad_chr_12p	0	323	456	0.0017	0.9613	0.9048
DEL_maj_broad_chr_12p	1	13	48	0.0017	0.0387	0.0952
DEL_maj_broad_chr_12q	0	334	474	0	0.994	0.9405
DEL_maj_broad_chr_12q	1	2	30	0	0.006	0.0595
DEL_maj_broad_chr_13q	0	336	149	0	1	0.2956
DEL_maj_broad_chr_13q	1	0	355	0	0	0.7044
DEL_maj_broad_chr_14q	0	321	392	0	0.9554	0.7778
DEL_maj_broad_chr_14q	1	15	112	0	0.0446	0.2222
DEL_maj_broad_chr_16p	0	333	476	0.0003	0.9911	0.9444
DEL_maj_broad_chr_16p	1	3	28	0.0003	0.0089	0.0556
DEL_maj_broad_chr_16q	0	299	378	0	0.8899	0.75
DEL_maj_broad_chr_16q	1	37	126	0	0.1101	0.25
DEL_maj_broad_chr_17p	0	323	460	0.0073	0.9613	0.9127
DEL_maj_broad_chr_17p	1	13	44	0.0073	0.0387	0.0873
DEL_maj_broad_chr_17q	0	334	492	0.0553	0.994	0.9762
DEL_maj_broad_chr_17q	1	2	12	0.0553	0.006	0.0238
DEL_maj_broad_chr_18p	0	328	480	0.0972	0.9762	0.9524
DEL_maj_broad_chr_18p	1	8	24	0.0972	0.0238	0.0476
DEL_maj_broad_chr_18q	0	333	493	0.1791	0.9911	0.9782
DEL_maj_broad_chr_18q	1	3	11	0.1791	0.0089	0.0218
DEL_maj_broad_chr_19q	0	336	502	0.5194	1	0.996
DEL_maj_broad_chr_19q	1	0	2	0.5194	0	0.004
DEL_maj_broad_chr_20p	0	324	454	0.0004	0.9643	0.9008
DEL_maj_broad_chr_20p	1	12	50	0.0004	0.0357	0.0992
DEL_maj_broad_chr_20q	0	331	484	0.0396	0.9851	0.9603
DEL_maj_broad_chr_20q	1	5	20	0.0396	0.0149	0.0397
DEL_maj_broad_chr_21q	0	336	494	0.0074	1	0.9802
DEL_maj_broad_chr_21q	1	0	10	0.0074	0	0.0198
DEL_maj_broad_chr_22q	0	327	423	0	0.9732	0.8393
DEL_maj_broad_chr_22q	1	9	81	0	0.0268	0.1607
AMP_maj_focal_MCL1	0	336	216	0	1	0.4286
AMP_maj_focal_MCL1	1	0	288	0	0	0.5714
AMP_maj_focal_CKS1B	0	336	224	0	1	0.4444
AMP_maj_focal_CKS1B	1	0	280	0	0	0.5556
AMP_maj_focal_ANP32E	0	336	222	0	1	0.4405
AMP_maj_focal_ANP32E	1	0	282	0	0	0.5595
AMP_maj_focal_MYC	0	295	435	0.6019	0.878	0.8631
AMP_maj_focal_MYC	1	41	69	0.6019	0.122	0.1369
DEL_maj_focal_FAM46C	0	297	400	0.0007	0.8839	0.7937
DEL_maj_focal_FAM46C	1	39	104	0.0007	0.1161	0.2063
DEL_maj_focal_CDKN2C	0	314	425	0.0001	0.9345	0.8433
DEL_maj_focal_CDKN2C	1	22	79	0.0001	0.0655	0.1567
DEL_maj_focal_FAF1	0	317	437	0.0003	0.9435	0.8671
DEL_maj_focal_FAF1	1	19	67	0.0003	0.0565	0.1329
DEL_maj_focal_RB1	0	336	113	0	1	0.2242
DEL_maj_focal_RB1	1	0	391	0	0	0.7758
DEL_maj_focal_TRAF3	0	321	373	0	0.9554	0.7401
DEL_maj_focal_TRAF3	1	15	131	0	0.0446	0.2599
DEL_maj_focal_CYLD	0	286	370	0.0001	0.8512	0.7341
DEL_maj_focal_CYLD	1	50	134	0.0001	0.1488	0.2659
DEL_maj_focal_TP53	0	316	445	0.0053	0.9405	0.8829
DEL_maj_focal_TP53	1	20	59	0.0053	0.0595	0.1171
HD_chr_3	0	157	320	0	0.4673	0.6349
HD_chr_3	1	179	184	0	0.5327	0.3651
HD_chr_5	0	141	327	0	0.4196	0.6488
HD_chr_5	1	195	177	0	0.5804	0.3512
HD_chr_7	0	207	349	0.0255	0.6161	0.6925
HD_chr_7	1	129	155	0.0255	0.3839	0.3075
HD_chr_9	0	107	271	0	0.3185	0.5377
HD_chr_9	1	229	233	0	0.6815	0.4623
HD_chr_11	0	131	366	0	0.3899	0.7262
HD_chr_11	1	205	138	0	0.6101	0.2738
HD_chr_15	0	122	300	0	0.3631	0.5952
HD_chr_15	1	214	204	0	0.6369	0.4048
HD_chr_19	0	110	269	0	0.3274	0.5337
HD_chr_19	1	226	235	0	0.6726	0.4663
HD_chr_21	0	227	417	0	0.6756	0.8274
HD_chr_21	1	109	87	0	0.3244	0.1726
HD.count	0	67	172	0	0.1994	0.3413
HD.count	1	28	74	0	0.0833	0.1468
HD.count	2	12	43	0	0.0357	0.0853
HD.count	3	8	17	0	0.0238	0.0337
HD.count	4	15	22	0	0.0446	0.0437
HD.count	5	36	45	0	0.1071	0.0893
HD.count	6	64	56	0	0.1905	0.1111
HD.count	7	62	47	0	0.1845	0.0933
HD.count	8	44	28	0	0.131	0.0556
HyperDiploidy	0	95	246	0	0.2827	0.4881
HyperDiploidy	1	241	258	0	0.7173	0.5119
VISIT	0	336	503	0	1	1
VJ_INTERVAL	Baseline	336	503	0	1	1
BA_WASABONEASSES	No	25	50	0.2663	0.0744	0.0994
BA_WASABONEASSES	Yes	311	453	0.2663	0.9256	0.9006
BA_TYPEOFBONEASS	1	1	0	0.1441	0.0032	0
BA_TYPEOFBONEASS	CT	15	31	0.1441	0.0482	0.0684
BA_TYPEOFBONEASS	MRI	34	61	0.1441	0.1093	0.1347
BA_TYPEOFBONEASS	Other	29	35	0.1441	0.0932	0.0773
BA_TYPEOFBONEASS	PET/CT	69	74	0.1441	0.2219	0.1634
BA_TYPEOFBONEASS	Skeletal survey	163	252	0.1441	0.5241	0.5563
BA_IMAGEINTERPRE	Clinically significant abnormality related to MM	191	247	0.1669	0.7549	0.688
BA_IMAGEINTERPRE	Clinically significant abnormality unrelated to MM	6	15	0.1669	0.0237	0.0418
BA_IMAGEINTERPRE	Normal or clinically insignificant abnormality	56	97	0.1669	0.2213	0.2702
BA_LYTICLESIONS	Checked	213	305	0.1669	1	1
BA_OFLYTICLESION	>=3	155	220	0.6948	0.692	0.6854
BA_OFLYTICLESION	0	11	16	0.6948	0.0491	0.0498
BA_OFLYTICLESION	1	31	54	0.6948	0.1384	0.1682
BA_OFLYTICLESION	2	27	31	0.6948	0.1205	0.0966
BA_OSTEOPENIAOST	Checked	51	71	0.6948	1	1
BA_PATHOLOGICFRA	Checked	54	53	0.6948	1	1
BA_MULTIPLEDISSE	Checked	47	51	0.6948	1	1
BA_SKULL	Checked	65	104	0.6948	1	1
BA_SPINE	Checked	90	106	0.6948	1	1
BA_CERVICAL	Checked	29	25	0.6948	1	1
BA_THORACIC	Checked	57	64	0.6948	1	1
BA_LUMBAR	Checked	36	62	0.6948	1	1
BA_SACRAL	Checked	12	13	0.6948	1	1
BA_PELVIS	Checked	57	53	0.6948	1	1
BA_RIGHT	Checked	46	42	0.6948	1	1
BA_LEFT	Checked	43	40	0.6948	1	1
BA_FEMUR	Checked	64	87	0.6948	1	1
BA_RIGHT2	Checked	51	69	0.6948	1	1
BA_LEFT2	Checked	56	65	0.6948	1	1
BA_HUMERUS	Checked	61	79	0.6948	1	1
BA_RIGHT3	Checked	52	68	0.6948	1	1
BA_LEFT3	Checked	43	56	0.6948	1	1
BA_RIBS	Checked	42	56	0.6948	1	1
BA_RIGHT4	Checked	30	41	0.6948	1	1
BA_LEFT4	Checked	28	34	0.6948	1	1
BA_OTHER	Checked	61	91	0.6948	1	1
BB_REASONFORPROC	Screening/baseline	58	94	0.6948	1	1
BB_WASABONEMARRO	Yes	58	94	0.6948	1	1
BONE_WASTHEASPIRAT	Yes	6	6	0.6948	1	1
BONE_WASABONEMARRO	No	6	8	1	0.6	0.6667
BONE_WASABONEMARRO	Yes	4	4	1	0.4	0.3333
BONE_DAYOFCOLLECT	-41	1	0	1	0.25	0
BONE_DAYOFCOLLECT	-29	1	0	1	0.25	0
BONE_DAYOFCOLLECT	-15	0	1	1	0	0.25
BONE_DAYOFCOLLECT	-14	0	1	1	0	0.25
BONE_DAYOFCOLLECT	-8	1	0	1	0.25	0
BONE_DAYOFCOLLECT	-4	0	1	1	0	0.25
BONE_DAYOFCOLLECT	-1	0	1	1	0	0.25
BONE_DAYOFCOLLECT	1	1	0	1	0.25	0
BONE_WASBONEMARROW	Yes	4	4	1	1	1
BONE_VOLUMEOFBMASP	3	2	0	0.2	1	0
BONE_VOLUMEOFBMASP	10	0	2	0.2	0	0.6667
BONE_VOLUMEOFBMASP	12	0	1	0.2	0	0.3333
BONE_PLASMAUNK	Checked	1	1	0.2	1	1
BONE_BMAUNK	Checked	1	1	0.2	1	1
BONE_WASPERIPHERAL	Yes	4	4	0.2	1	1
BONE_DAYOFCOLLECT2	-41	1	0	1	0.25	0
BONE_DAYOFCOLLECT2	-29	1	0	1	0.25	0
BONE_DAYOFCOLLECT2	-15	0	1	1	0	0.25
BONE_DAYOFCOLLECT2	-14	0	1	1	0	0.25
BONE_DAYOFCOLLECT2	-8	1	0	1	0.25	0
BONE_DAYOFCOLLECT2	-4	0	1	1	0	0.25
BONE_DAYOFCOLLECT2	-1	0	1	1	0	0.25
BONE_DAYOFCOLLECT2	1	1	0	1	0.25	0
BONE_REASONFORPROC	Baseline	4	4	1	1	1
BONE_PC	Checked	1	1	1	1	1
BONE_LOCALLABNAME	Mount Sinai Pathology	1	1	1	1	1
BONE_REPORTEDASPER2	Checked	1	1	1	1	1
BONE_PC9	Checked	0	1	1	#N/A	1
BONE_PC3	30	0	1	1	#N/A	1
BONE_RANGEOFPLASMA5	Checked	1	0	1	1	#N/A
BONE_RANGELOW4	10	1	0	1	1	#N/A
BONE_RANGEHIGH4	20	1	0	1	1	#N/A
BONE_DOESTHEPCRESU	Unknown	0	1	1	0	1
BONE_DOESTHEPCRESU	Yes	1	0	1	1	0
BONE_WASTHESPECIME	Yes	6	6	1	1	1
BMT_WASABONEMARRO	No	336	503	1	1	1
ECOG_PERFORMANCEST	0 = Fully Active	83	124	0.7164	0.3255	0.3464
ECOG_PERFORMANCEST	1 = Restricted in physically strenuous activity	125	172	0.7164	0.4902	0.4804
ECOG_PERFORMANCEST	2 = Ambulatory and capable of all selfcare	35	39	0.7164	0.1373	0.1089
ECOG_PERFORMANCEST	3 = Capable of only limited selfcare	10	20	0.7164	0.0392	0.0559
ECOG_PERFORMANCEST	4 = Completely disabled	2	3	0.7164	0.0078	0.0084
ECOG_WASANECOGASSE	No	23	51	0.1026	0.0827	0.1247
ECOG_WASANECOGASSE	Yes	255	358	0.1026	0.9173	0.8753
MMSURG_NONE	Checked	245	369	0.1026	1	1
MMSURG_VERTEBROPLAST	Checked	6	6	0.1026	1	1
MMSURG_KYPHOPLASTY	Checked	18	17	0.1026	1	1
MMSURG_OTHER	Checked	13	18	0.1026	1	1
PN_PERIPHERALSEN	No	224	340	0.6155	0.8058	0.8313
PN_PERIPHERALSEN	Not Done	31	37	0.6155	0.1115	0.0905
PN_PERIPHERALSEN	Yes	23	32	0.6155	0.0827	0.0782
PN_IFYESINDICATE	Grade 1: Asymptomatic; loss of deep tendon reflexes or parathesia.	18	28	0.1272	0.7826	0.875
PN_IFYESINDICATE	Grade 2: Moderate symptoms; limiting instrumental ADL.	5	2	0.1272	0.2174	0.0625
PN_IFYESINDICATE	Grade 3: Severe symptoms; limiting self care ADL.	0	2	0.1272	0	0.0625
PN_PERIPHERALMOT	No	240	362	0.6348	0.8633	0.8851
PN_PERIPHERALMOT	Not Done	33	39	0.6348	0.1187	0.0954
PN_PERIPHERALMOT	Yes	5	8	0.6348	0.018	0.0196
PN_IFYESINDICATE2	Grade 1: Asymptomatic; clinical or diagnostic observations only; intervention not indicated	1	5	0.1725	0.2	0.625
PN_IFYESINDICATE2	Grade 2: Moderate symptoms; limiting instrumental ADL	4	2	0.1725	0.8	0.25
PN_IFYESINDICATE2	Grade 3: Severe symptoms; limiting self care ADL; assistive device indicated	0	1	0.1725	0	0.125
SUPP_ANTICOAGULATI	Checked	67	115	0.1725	1	1
SUPP_NONE	Checked	76	95	0.1725	1	1
SUPP_TRANSFUSION	Checked	21	33	0.1725	1	1
SUPP_PACKEDREDBLOO	Checked	21	31	0.1725	1	1
SUPP_OTHER	Checked	1	2	0.1725	1	1
SUPP_SPECIFY	anemia	0	1	1	0	0.5
SUPP_SPECIFY	plasmapheresis	1	0	1	1	0
SUPP_SPECIFY	Whole blood (replacement from surgery)	0	1	1	0	0.5
SUPP_RADIOTHERAPY	Checked	24	23	1	1	1
SUPP_DIALYSIS	Checked	4	8	1	1	1
SUPP_BISPHOSPHONAT	Checked	75	109	1	1	1
SUPP_WBCGROWTHFACT	Checked	3	6	1	1	1
SUPP_ERYTHROPOIESI	Checked	5	12	1	1	1
SUPP_ANTIEMETIC	Checked	49	87	1	1	1
SUPP_ANALGESICSFOR	Checked	91	124	1	1	1
SUPP_OPIOID	Checked	74	102	1	1	1
SUPP_OTHER2	Checked	32	39	1	1	1
SUPP_ANTIVIRAL	Checked	101	152	1	1	1
SUPP_MEDICATIONSFO	Checked	9	11	1	1	1
SUPP_MEDICATIONSFO2	Checked	6	9	1	1	1
SS_DOESTHEPATIEN	Yes	278	409	1	1	1
SS_SPINALCORDCOM	Checked	25	26	1	1	1
SS_BONEPAIN	Checked	149	212	1	1	1
SS_FATIGUE	Checked	97	173	1	1	1
SS_HYPERCALCEMIA	Checked	19	33	1	1	1
SS_RENALINSUFFIC	Checked	46	72	1	1	1
SS_ANEMIAHEMOGLO	Checked	108	207	1	1	1
SS_BONELESIONSLY	Checked	170	235	1	1	1
SS_BONELESIONSOS	Checked	44	55	1	1	1
SS_SOFTTISSUEPLA	Checked	30	36	1	1	1
SS_OFTTISSUEPLAS	Checked	12	10	1	1	1
SS_RECURRENTBACT	Checked	4	9	1	1	1
SS_AMYLOIDOSIS	Checked	5	2	1	1	1
SS_OTHER	Checked	26	31	1	1	1
ST_PLASMACYTOMAN	1	4	0	1	1	#N/A
ST_WASANASSESSME	No	167	273	0.2045	0.497	0.5427
ST_WASANASSESSME	Yes	169	230	0.2045	0.503	0.4573
ST_WEREANYSOFTTI	No	125	173	0.8161	0.7396	0.7522
ST_WEREANYSOFTTI	Yes	44	57	0.8161	0.2604	0.2478
ST_NUMBEROFPLASM	Multiple	11	10	0.6147	0.2895	0.2273
ST_NUMBEROFPLASM	Single	27	34	0.6147	0.7105	0.7727
ST_RESULTOFEXAMI	No change	4	0	0.6147	1	#N/A
D_QOL_Q1	1	70	105	0.7011	0.2811	0.283
D_QOL_Q1	2	62	103	0.7011	0.249	0.2776
D_QOL_Q1	3	56	86	0.7011	0.2249	0.2318
D_QOL_Q1	4	61	77	0.7011	0.245	0.2075
D_QOL_Q2	1	76	126	0.845	0.3089	0.3405
D_QOL_Q2	2	62	92	0.845	0.252	0.2486
D_QOL_Q2	3	48	65	0.845	0.1951	0.1757
D_QOL_Q2	4	60	87	0.845	0.2439	0.2351
D_QOL_Q3	1	150	217	0.7077	0.6	0.5865
D_QOL_Q3	2	60	90	0.7077	0.24	0.2432
D_QOL_Q3	3	23	29	0.7077	0.092	0.0784
D_QOL_Q3	4	17	34	0.7077	0.068	0.0919
D_QOL_Q4	1	147	220	0.9836	0.5927	0.593
D_QOL_Q4	2	47	74	0.9836	0.1895	0.1995
D_QOL_Q4	3	35	50	0.9836	0.1411	0.1348
D_QOL_Q4	4	19	27	0.9836	0.0766	0.0728
D_QOL_Q5	1	203	298	0.2241	0.812	0.8032
D_QOL_Q5	2	30	38	0.2241	0.12	0.1024
D_QOL_Q5	3	10	12	0.2241	0.04	0.0323
D_QOL_Q5	4	7	23	0.2241	0.028	0.062
D_QOL_Q6	1	96	146	0.2416	0.3887	0.3978
D_QOL_Q6	2	59	106	0.2416	0.2389	0.2888
D_QOL_Q6	3	40	59	0.2416	0.1619	0.1608
D_QOL_Q6	4	52	56	0.2416	0.2105	0.1526
D_QOL_Q7	1	92	167	0.1739	0.3725	0.4563
D_QOL_Q7	2	60	80	0.1739	0.2429	0.2186
D_QOL_Q7	3	49	55	0.1739	0.1984	0.1503
D_QOL_Q7	4	46	64	0.1739	0.1862	0.1749
D_QOL_Q8	1	148	212	0.1937	0.592	0.5714
D_QOL_Q8	2	66	116	0.1937	0.264	0.3127
D_QOL_Q8	3	18	29	0.1937	0.072	0.0782
D_QOL_Q8	4	18	14	0.1937	0.072	0.0377
D_QOL_Q9	1	63	108	0.354	0.253	0.2919
D_QOL_Q9	2	75	121	0.354	0.3012	0.327
D_QOL_Q9	3	59	68	0.354	0.2369	0.1838
D_QOL_Q9	4	52	73	0.354	0.2088	0.1973
D_QOL_Q10	1	65	95	0.2302	0.2632	0.2568
D_QOL_Q10	2	88	145	0.2302	0.3563	0.3919
D_QOL_Q10	3	53	89	0.2302	0.2146	0.2405
D_QOL_Q10	4	41	41	0.2302	0.166	0.1108
D_QOL_Q11	1	91	150	0.3044	0.3669	0.4043
D_QOL_Q11	2	83	133	0.3044	0.3347	0.3585
D_QOL_Q11	3	44	58	0.3044	0.1774	0.1563
D_QOL_Q11	4	30	30	0.3044	0.121	0.0809
D_QOL_Q12	1	110	133	0.0062	0.4453	0.3585
D_QOL_Q12	2	64	141	0.0062	0.2591	0.3801
D_QOL_Q12	3	44	69	0.0062	0.1781	0.186
D_QOL_Q12	4	29	28	0.0062	0.1174	0.0755
D_QOL_Q13	1	139	207	0.6635	0.5605	0.558
D_QOL_Q13	2	62	99	0.6635	0.25	0.2668
D_QOL_Q13	3	31	36	0.6635	0.125	0.097
D_QOL_Q13	4	16	29	0.6635	0.0645	0.0782
D_QOL_Q14	1	178	288	0.0341	0.712	0.7742
D_QOL_Q14	2	53	68	0.0341	0.212	0.1828
D_QOL_Q14	3	9	13	0.0341	0.036	0.0349
D_QOL_Q14	4	10	3	0.0341	0.04	0.0081
D_QOL_Q15	1	226	349	0.1484	0.9076	0.9407
D_QOL_Q15	2	14	18	0.1484	0.0562	0.0485
D_QOL_Q15	3	5	3	0.1484	0.0201	0.0081
D_QOL_Q15	4	4	1	0.1484	0.0161	0.0027
D_QOL_Q16	1	135	228	0.0638	0.5422	0.6162
D_QOL_Q16	2	67	70	0.0638	0.2691	0.1892
D_QOL_Q16	3	31	39	0.0638	0.1245	0.1054
D_QOL_Q16	4	16	33	0.0638	0.0643	0.0892
D_QOL_Q17	1	198	307	0.5505	0.8049	0.8342
D_QOL_Q17	2	42	50	0.5505	0.1707	0.1359
D_QOL_Q17	3	5	7	0.5505	0.0203	0.019
D_QOL_Q17	4	1	4	0.5505	0.0041	0.0109
D_QOL_Q18	1	55	77	0.5028	0.2254	0.2075
D_QOL_Q18	2	104	181	0.5028	0.4262	0.4879
D_QOL_Q18	3	58	78	0.5028	0.2377	0.2102
D_QOL_Q18	4	27	35	0.5028	0.1107	0.0943
D_QOL_Q19	1	91	156	0.0833	0.3669	0.4239
D_QOL_Q19	2	64	102	0.0833	0.2581	0.2772
D_QOL_Q19	3	40	60	0.0833	0.1613	0.163
D_QOL_Q19	4	53	50	0.0833	0.2137	0.1359
D_QOL_Q20	1	154	242	0.1638	0.621	0.6558
D_QOL_Q20	2	63	81	0.1638	0.254	0.2195
D_QOL_Q20	3	25	27	0.1638	0.1008	0.0732
D_QOL_Q20	4	6	19	0.1638	0.0242	0.0515
D_QOL_Q21	1	104	153	0.993	0.4228	0.4135
D_QOL_Q21	2	95	143	0.993	0.3862	0.3865
D_QOL_Q21	3	36	56	0.993	0.1463	0.1514
D_QOL_Q21	4	11	18	0.993	0.0447	0.0486
D_QOL_Q22	1	62	101	0.7229	0.252	0.2722
D_QOL_Q22	2	112	164	0.7229	0.4553	0.442
D_QOL_Q22	3	54	72	0.7229	0.2195	0.1941
D_QOL_Q22	4	18	34	0.7229	0.0732	0.0916
D_QOL_Q23	1	121	200	0.2531	0.4919	0.5405
D_QOL_Q23	2	91	126	0.2531	0.3699	0.3405
D_QOL_Q23	3	28	29	0.2531	0.1138	0.0784
D_QOL_Q23	4	6	15	0.2531	0.0244	0.0405
D_QOL_Q24	1	129	202	0.0748	0.5244	0.5445
D_QOL_Q24	2	81	131	0.0748	0.3293	0.3531
D_QOL_Q24	3	28	21	0.0748	0.1138	0.0566
D_QOL_Q24	4	8	17	0.0748	0.0325	0.0458
D_QOL_Q25	1	149	209	0.7878	0.6057	0.5649
D_QOL_Q25	2	77	127	0.7878	0.313	0.3432
D_QOL_Q25	3	12	19	0.7878	0.0488	0.0514
D_QOL_Q25	4	8	15	0.7878	0.0325	0.0405
D_QOL_Q26	1	121	191	0.5081	0.4899	0.5219
D_QOL_Q26	2	65	97	0.5081	0.2632	0.265
D_QOL_Q26	3	35	52	0.5081	0.1417	0.1421
D_QOL_Q26	4	26	26	0.5081	0.1053	0.071
D_QOL_Q27	1	96	168	0.2508	0.3902	0.4553
D_QOL_Q27	2	60	92	0.2508	0.2439	0.2493
D_QOL_Q27	3	50	65	0.2508	0.2033	0.1762
D_QOL_Q27	4	40	44	0.2508	0.1626	0.1192
D_QOL_Q28	1	147	217	0.6651	0.5976	0.5945
D_QOL_Q28	2	59	99	0.6651	0.2398	0.2712
D_QOL_Q28	3	22	29	0.6651	0.0894	0.0795
D_QOL_Q28	4	18	20	0.6651	0.0732	0.0548
D_QOL_Q29	1	17	19	0.6651	0.0677	0.0511
D_QOL_Q29	2	13	24	0.6651	0.0518	0.0645
D_QOL_Q29	3	30	48	0.6651	0.1195	0.129
D_QOL_Q29	4	62	75	0.6651	0.247	0.2016
D_QOL_Q29	5	57	91	0.6651	0.2271	0.2446
D_QOL_Q29	6	43	71	0.6651	0.1713	0.1909
D_QOL_Q29	7	25	41	0.6651	0.0996	0.1102
D_QOL_Q29	8	4	3	0.6651	0.0159	0.0081
D_QOL_Q30	1	12	21	0.6651	0.0478	0.0565
D_QOL_Q30	2	22	28	0.6651	0.0876	0.0753
D_QOL_Q30	3	32	47	0.6651	0.1275	0.1263
D_QOL_Q30	4	44	60	0.6651	0.1753	0.1613
D_QOL_Q30	5	53	73	0.6651	0.2112	0.1962
D_QOL_Q30	6	46	84	0.6651	0.1833	0.2258
D_QOL_Q30	7	38	56	0.6651	0.1514	0.1505
D_QOL_Q30	8	4	3	0.6651	0.0159	0.0081
D_QOL_Q31	1	73	98	0.0444	0.298	0.2722
D_QOL_Q31	2	59	122	0.0444	0.2408	0.3389
D_QOL_Q31	3	57	80	0.0444	0.2327	0.2222
D_QOL_Q31	4	56	60	0.0444	0.2286	0.1667
D_QOL_Q32	1	68	111	0.5279	0.2776	0.3066
D_QOL_Q32	2	70	114	0.5279	0.2857	0.3149
D_QOL_Q32	3	52	70	0.5279	0.2122	0.1934
D_QOL_Q32	4	55	67	0.5279	0.2245	0.1851
D_QOL_Q33	1	112	193	0.0119	0.459	0.5331
D_QOL_Q33	2	61	99	0.0119	0.25	0.2735
D_QOL_Q33	3	33	43	0.0119	0.1352	0.1188
D_QOL_Q33	4	38	27	0.0119	0.1557	0.0746
D_QOL_Q34	1	146	217	0.9253	0.5984	0.5994
D_QOL_Q34	2	52	83	0.9253	0.2131	0.2293
D_QOL_Q34	3	29	38	0.9253	0.1189	0.105
D_QOL_Q34	4	17	24	0.9253	0.0697	0.0663
D_QOL_Q35	1	184	272	0.303	0.751	0.7514
D_QOL_Q35	2	40	47	0.303	0.1633	0.1298
D_QOL_Q35	3	13	32	0.303	0.0531	0.0884
D_QOL_Q35	4	8	11	0.303	0.0327	0.0304
D_QOL_Q36	1	92	162	0.4713	0.4035	0.4669
D_QOL_Q36	2	62	86	0.4713	0.2719	0.2478
D_QOL_Q36	3	43	54	0.4713	0.1886	0.1556
D_QOL_Q36	4	31	45	0.4713	0.136	0.1297
D_QOL_Q37	1	129	191	0.7999	0.5244	0.5276
D_QOL_Q37	2	79	120	0.7999	0.3211	0.3315
D_QOL_Q37	3	30	36	0.7999	0.122	0.0994
D_QOL_Q37	4	8	15	0.7999	0.0325	0.0414
D_QOL_Q38	1	128	182	0.8006	0.5224	0.5028
D_QOL_Q38	2	64	104	0.8006	0.2612	0.2873
D_QOL_Q38	3	36	56	0.8006	0.1469	0.1547
D_QOL_Q38	4	17	20	0.8006	0.0694	0.0552
D_QOL_Q39	1	136	223	0.0122	0.5597	0.6143
D_QOL_Q39	2	57	91	0.0122	0.2346	0.2507
D_QOL_Q39	3	37	25	0.0122	0.1523	0.0689
D_QOL_Q39	4	13	24	0.0122	0.0535	0.0661
D_QOL_Q40	1	116	168	0.2404	0.4715	0.4667
D_QOL_Q40	2	63	114	0.2404	0.2561	0.3167
D_QOL_Q40	3	35	45	0.2404	0.1423	0.125
D_QOL_Q40	4	32	33	0.2404	0.1301	0.0917
D_QOL_Q41	1	218	332	0.2615	0.8971	0.9222
D_QOL_Q41	2	14	21	0.2615	0.0576	0.0583
D_QOL_Q41	3	7	3	0.2615	0.0288	0.0083
D_QOL_Q41	4	4	4	0.2615	0.0165	0.0111
D_QOL_Q42	1	42	43	0.8137	0.7	0.7167
D_QOL_Q42	2	12	9	0.8137	0.2	0.15
D_QOL_Q42	3	2	4	0.8137	0.0333	0.0667
D_QOL_Q42	4	4	4	0.8137	0.0667	0.0667
D_QOL_Q43	1	173	246	0.9638	0.7061	0.6891
D_QOL_Q43	2	49	73	0.9638	0.2	0.2045
D_QOL_Q43	3	17	27	0.9638	0.0694	0.0756
D_QOL_Q43	4	6	11	0.9638	0.0245	0.0308
D_QOL_Q44	1	134	209	0.3797	0.5469	0.5887
D_QOL_Q44	2	69	95	0.3797	0.2816	0.2676
D_QOL_Q44	3	38	41	0.3797	0.1551	0.1155
D_QOL_Q44	4	4	10	0.3797	0.0163	0.0282
D_QOL_Q45	1	164	260	0.291	0.6694	0.7242
D_QOL_Q45	2	64	70	0.291	0.2612	0.195
D_QOL_Q45	3	11	18	0.291	0.0449	0.0501
D_QOL_Q45	4	6	11	0.291	0.0245	0.0306
D_QOL_Q46	1	203	292	0.6482	0.8286	0.8156
D_QOL_Q46	2	32	50	0.6482	0.1306	0.1397
D_QOL_Q46	3	8	9	0.6482	0.0327	0.0251
D_QOL_Q46	4	2	7	0.6482	0.0082	0.0196
D_QOL_Q47	1	168	255	0.9017	0.6857	0.7064
D_QOL_Q47	2	45	62	0.9017	0.1837	0.1717
D_QOL_Q47	3	20	25	0.9017	0.0816	0.0693
D_QOL_Q47	4	12	19	0.9017	0.049	0.0526
D_QOL_Q48	1	22	39	0.764	0.0902	0.108
D_QOL_Q48	2	83	130	0.764	0.3402	0.3601
D_QOL_Q48	3	81	116	0.764	0.332	0.3213
D_QOL_Q48	4	58	76	0.764	0.2377	0.2105
D_QOL_Q49	1	92	151	0.6853	0.377	0.4183
D_QOL_Q49	2	91	123	0.6853	0.373	0.3407
D_QOL_Q49	3	41	54	0.6853	0.168	0.1496
D_QOL_Q49	4	20	33	0.6853	0.082	0.0914
D_QOL_Q50	1	24	49	0.5402	0.098	0.1354
D_QOL_Q50	2	103	140	0.5402	0.4204	0.3867
D_QOL_Q50	3	72	103	0.5402	0.2939	0.2845
D_QOL_Q50	4	46	70	0.5402	0.1878	0.1934
D_QOL_QLQ_MY20	No	31	43	0.8032	0.1115	0.1054
D_QOL_QLQ_MY20	Yes	247	365	0.8032	0.8885	0.8946
D_QOL_QLQ_C30	No	27	36	0.6887	0.0971	0.0882
D_QOL_QLQ_C30	Yes	251	372	0.6887	0.9029	0.9118
D_QOL_mRF2	1	80	132	0.6887	0.3213	0.3577
D_QOL_mRF2	1.5	26	43	0.6887	0.1044	0.1165
D_QOL_mRF2	2	40	60	0.6887	0.1606	0.1626
D_QOL_mRF2	2.5	19	29	0.6887	0.0763	0.0786
D_QOL_mRF2	3	27	43	0.6887	0.1084	0.1165
D_QOL_mRF2	3.5	17	13	0.6887	0.0683	0.0352
D_QOL_mRF2	4	40	49	0.6887	0.1606	0.1328
D_QOL_RF2	0	40	49	0.6887	0.1606	0.1328
D_QOL_RF2	16.666666667	17	13	0.6887	0.0683	0.0352
D_QOL_RF2	33.333333333	27	43	0.6887	0.1084	0.1165
D_QOL_RF2	50	19	29	0.6887	0.0763	0.0786
D_QOL_RF2	66.666666667	40	60	0.6887	0.1606	0.1626
D_QOL_RF2	83.333333333	26	43	0.6887	0.1044	0.1165
D_QOL_RF2	100	80	132	0.6887	0.3213	0.3577
D_QOL_mCF	1	118	175	0.4379	0.4758	0.4717
D_QOL_mCF	1.5	59	85	0.4379	0.2379	0.2291
D_QOL_mCF	2	42	65	0.4379	0.1694	0.1752
D_QOL_mCF	2.5	15	23	0.4379	0.0605	0.062
D_QOL_mCF	3	4	7	0.4379	0.0161	0.0189
D_QOL_mCF	3.5	8	5	0.4379	0.0323	0.0135
D_QOL_mCF	4	2	11	0.4379	0.0081	0.0296
D_QOL_CF	0	2	11	0.4379	0.0081	0.0296
D_QOL_CF	16.666666667	8	5	0.4379	0.0323	0.0135
D_QOL_CF	33.333333333	4	7	0.4379	0.0161	0.0189
D_QOL_CF	50	15	23	0.4379	0.0605	0.062
D_QOL_CF	66.666666667	42	65	0.4379	0.1694	0.1752
D_QOL_CF	83.333333333	59	85	0.4379	0.2379	0.2291
D_QOL_CF	100	118	175	0.4379	0.4758	0.4717
D_QOL_mSF	1	90	152	0.4379	0.3644	0.4119
D_QOL_mSF	1.5	25	44	0.4379	0.1012	0.1192
D_QOL_mSF	2	44	65	0.4379	0.1781	0.1762
D_QOL_mSF	2.5	27	30	0.4379	0.1093	0.0813
D_QOL_mSF	3	28	42	0.4379	0.1134	0.1138
D_QOL_mSF	3.5	10	14	0.4379	0.0405	0.0379
D_QOL_mSF	4	23	22	0.4379	0.0931	0.0596
D_QOL_SF	0	23	22	0.4379	0.0931	0.0596
D_QOL_SF	16.666666667	10	14	0.4379	0.0405	0.0379
D_QOL_SF	33.333333333	28	42	0.4379	0.1134	0.1138
D_QOL_SF	50	27	30	0.4379	0.1093	0.0813
D_QOL_SF	66.666666667	44	65	0.4379	0.1781	0.1762
D_QOL_SF	83.333333333	25	44	0.4379	0.1012	0.1192
D_QOL_SF	100	90	152	0.4379	0.3644	0.4119
D_QOL_mMYBI	1	168	255	0.9017	0.6857	0.7064
D_QOL_mMYBI	2	45	62	0.9017	0.1837	0.1717
D_QOL_mMYBI	3	20	25	0.9017	0.0816	0.0693
D_QOL_mMYBI	4	12	19	0.9017	0.049	0.0526
D_QOL_MYBI	0	12	19	0.9017	0.049	0.0526
D_QOL_MYBI	33.333333333	20	25	0.9017	0.0816	0.0693
D_QOL_MYBI	66.666666667	45	62	0.9017	0.1837	0.1717
D_QOL_MYBI	100	168	255	0.9017	0.6857	0.7064
D_QOL_mNV	1	176	284	0.0534	0.704	0.7634
D_QOL_mNV	1.5	48	60	0.0534	0.192	0.1613
D_QOL_mNV	2	10	19	0.0534	0.04	0.0511
D_QOL_mNV	2.5	3	4	0.0534	0.012	0.0108
D_QOL_mNV	3	8	5	0.0534	0.032	0.0134
D_QOL_mNV	3.5	1	0	0.0534	0.004	0
D_QOL_mNV	4	4	0	0.0534	0.016	0
D_QOL_NV	0	176	284	0.0534	0.704	0.7634
D_QOL_NV	16.666666667	48	60	0.0534	0.192	0.1613
D_QOL_NV	33.333333333	10	19	0.0534	0.04	0.0511
D_QOL_NV	50	3	4	0.0534	0.012	0.0108
D_QOL_NV	66.666666667	8	5	0.0534	0.032	0.0134
D_QOL_NV	83.333333333	1	0	0.0534	0.004	0
D_QOL_NV	100	4	0	0.0534	0.016	0
D_QOL_mPA	1	57	99	0.0534	0.228	0.2661
D_QOL_mPA	1.5	30	62	0.0534	0.12	0.1667
D_QOL_mPA	2	47	63	0.0534	0.188	0.1694
D_QOL_mPA	2.5	29	40	0.0534	0.116	0.1075
D_QOL_mPA	3	27	33	0.0534	0.108	0.0887
D_QOL_mPA	3.5	21	34	0.0534	0.084	0.0914
D_QOL_mPA	4	39	41	0.0534	0.156	0.1102
D_QOL_PA	0	57	99	0.0534	0.228	0.2661
D_QOL_PA	16.666666667	30	62	0.0534	0.12	0.1667
D_QOL_PA	33.333333333	47	63	0.0534	0.188	0.1694
D_QOL_PA	50	29	40	0.0534	0.116	0.1075
D_QOL_PA	66.666666667	27	33	0.0534	0.108	0.0887
D_QOL_PA	83.333333333	21	34	0.0534	0.084	0.0914
D_QOL_PA	100	39	41	0.0534	0.156	0.1102
D_QOL_mDY	1	148	212	0.1937	0.592	0.5714
D_QOL_mDY	2	66	116	0.1937	0.264	0.3127
D_QOL_mDY	3	18	29	0.1937	0.072	0.0782
D_QOL_mDY	4	18	14	0.1937	0.072	0.0377
D_QOL_DY	0	148	212	0.1937	0.592	0.5714
D_QOL_DY	33.333333333	66	116	0.1937	0.264	0.3127
D_QOL_DY	66.666666667	18	29	0.1937	0.072	0.0782
D_QOL_DY	100	18	14	0.1937	0.072	0.0377
D_QOL_mSL	1	91	150	0.3044	0.3669	0.4043
D_QOL_mSL	2	83	133	0.3044	0.3347	0.3585
D_QOL_mSL	3	44	58	0.3044	0.1774	0.1563
D_QOL_mSL	4	30	30	0.3044	0.121	0.0809
D_QOL_SL	0	91	150	0.3044	0.3669	0.4043
D_QOL_SL	33.333333333	83	133	0.3044	0.3347	0.3585
D_QOL_SL	66.666666667	44	58	0.3044	0.1774	0.1563
D_QOL_SL	100	30	30	0.3044	0.121	0.0809
D_QOL_mAP	1	139	207	0.6635	0.5605	0.558
D_QOL_mAP	2	62	99	0.6635	0.25	0.2668
D_QOL_mAP	3	31	36	0.6635	0.125	0.097
D_QOL_mAP	4	16	29	0.6635	0.0645	0.0782
D_QOL_AP	0	139	207	0.6635	0.5605	0.558
D_QOL_AP	33.333333333	62	99	0.6635	0.25	0.2668
D_QOL_AP	66.666666667	31	36	0.6635	0.125	0.097
D_QOL_AP	100	16	29	0.6635	0.0645	0.0782
D_QOL_mCO	1	135	228	0.0638	0.5422	0.6162
D_QOL_mCO	2	67	70	0.0638	0.2691	0.1892
D_QOL_mCO	3	31	39	0.0638	0.1245	0.1054
D_QOL_mCO	4	16	33	0.0638	0.0643	0.0892
D_QOL_CO	0	135	228	0.0638	0.5422	0.6162
D_QOL_CO	33.333333333	67	70	0.0638	0.2691	0.1892
D_QOL_CO	66.666666667	31	39	0.0638	0.1245	0.1054
D_QOL_CO	100	16	33	0.0638	0.0643	0.0892
D_QOL_mDI	1	198	307	0.5505	0.8049	0.8342
D_QOL_mDI	2	42	50	0.5505	0.1707	0.1359
D_QOL_mDI	3	5	7	0.5505	0.0203	0.019
D_QOL_mDI	4	1	4	0.5505	0.0041	0.0109
D_QOL_DI	0	198	307	0.5505	0.8049	0.8342
D_QOL_DI	33.333333333	42	50	0.5505	0.1707	0.1359
D_QOL_DI	66.666666667	5	7	0.5505	0.0203	0.019
D_QOL_DI	100	1	4	0.5505	0.0041	0.0109
D_QOL_mFI	1	147	217	0.6651	0.5976	0.5945
D_QOL_mFI	2	59	99	0.6651	0.2398	0.2712
D_QOL_mFI	3	22	29	0.6651	0.0894	0.0795
D_QOL_mFI	4	18	20	0.6651	0.0732	0.0548
D_QOL_FI	0	147	217	0.6651	0.5976	0.5945
D_QOL_FI	33.333333333	59	99	0.6651	0.2398	0.2712
D_QOL_FI	66.666666667	22	29	0.6651	0.0894	0.0795
D_QOL_FI	100	18	20	0.6651	0.0732	0.0548
D_QOL_enr	1	278	408	0.6651	1	1
D_TRI_CF_T1420	Checked	0	1	0.6651	#N/A	1
D_TRI_CF_ABNORMALITYPR12	No	197	288	0.1528	0.6438	0.6128
D_TRI_CF_ABNORMALITYPR12	Not Done	91	136	0.1528	0.2974	0.2894
D_TRI_CF_ABNORMALITYPR12	Yes	18	46	0.1528	0.0588	0.0979
D_TRI_CF_CCOUNT1PUN	Checked	4	8	0.1528	1	1
D_TRI_CF_1PDELETIONOFC	46	0	1	0.6241	0	0.0588
D_TRI_CF_1PDELETIONOFC	50	2	1	0.6241	0.2857	0.0588
D_TRI_CF_1PDELETIONOFC	51	0	1	0.6241	0	0.0588
D_TRI_CF_1PDELETIONOFC	94	0	1	0.6241	0	0.0588
D_TRI_CF_1PDELETIONOFC	100	4	12	0.6241	0.5714	0.7059
D_TRI_CF_1PDELETIONOFC	200	1	1	0.6241	0.1429	0.0588
D_TRI_CF_ICELLS1PUN	Checked	6	10	0.6241	1	1
D_TRI_CF_1PDELETIONUN	Checked	4	7	0.6241	1	1
D_TRI_CF_ABNORMALITYPR13	No	200	155	0	0.6536	0.3298
D_TRI_CF_ABNORMALITYPR13	Not Done	83	116	0	0.2712	0.2468
D_TRI_CF_ABNORMALITYPR13	Yes	23	199	0	0.0752	0.4234
D_TRI_CF_CCOUNT1QUN	Checked	5	42	0	1	1
D_TRI_CF_ICELLS1QUN	Checked	7	57	0	1	1
D_TRI_CF_1PAMPUN	Checked	5	24	0	1	1
D_TRI_CF_ABNORMAILITYP	No	175	256	0.7132	0.5719	0.5447
D_TRI_CF_ABNORMAILITYP	Not Done	101	169	0.7132	0.3301	0.3596
D_TRI_CF_ABNORMAILITYP	Yes	30	45	0.7132	0.098	0.0957
D_TRI_CF_CCOUNTP53UN	Checked	6	12	0.7132	1	1
D_TRI_CF_P53LOCUSCHROM	12.5	0	1	0.8959	0	0.037
D_TRI_CF_P53LOCUSCHROM	20	1	0	0.8959	0.0588	0
D_TRI_CF_P53LOCUSCHROM	100	9	16	0.8959	0.5294	0.5926
D_TRI_CF_P53LOCUSCHROM	200	6	7	0.8959	0.3529	0.2593
D_TRI_CF_P53LOCUSCHROM	221	0	1	0.8959	0	0.037
D_TRI_CF_P53LOCUSCHROM	400	1	1	0.8959	0.0588	0.037
D_TRI_CF_P53LOCUSCHROM	800	0	1	0.8959	0	0.037
D_TRI_CF_ICELLSP53UN	Checked	13	18	0.8959	1	1
D_TRI_CF_P53LOCUN	Checked	5	8	0.8959	1	1
D_TRI_CF_ABNORMALITYPR14	.	60	107	0.3265	0.1961	0.2277
D_TRI_CF_ABNORMALITYPR14	No	60	81	0.3265	0.1961	0.1723
D_TRI_CF_ABNORMALITYPR14	Not Done	161	230	0.3265	0.5261	0.4894
D_TRI_CF_ABNORMALITYPR14	Yes	25	52	0.3265	0.0817	0.1106
D_TRI_CF_CCOUNTOTHERUN	Checked	24	63	0.3265	1	1
D_TRI_CF_ICELLSOTHERUN	Checked	33	67	0.3265	1	1
D_TRI_CF_OTHERSPECUN	Checked	24	43	0.3265	1	1
D_TRI_CF_ABNORMALITYPR15	.	31	57	0.0211	0.125	0.1516
D_TRI_CF_ABNORMALITYPR15	No	86	110	0.0211	0.3468	0.2926
D_TRI_CF_ABNORMALITYPR15	Not Done	127	186	0.0211	0.5121	0.4947
D_TRI_CF_ABNORMALITYPR15	Yes	4	23	0.0211	0.0161	0.0612
D_TRI_CF_CCOUNTOTHER2UN	Checked	10	32	0.0211	1	1
D_TRI_CF_ICELLSOTHER2UN	Checked	13	33	0.0211	1	1
D_TRI_CF_OTHERSPEC2UN	Checked	8	18	0.0211	1	1
D_TRI_CF_TRISOMIES3	Checked	36	40	0.0211	1	1
D_TRI_CF_TRISOMIES5	Checked	18	22	0.0211	1	1
D_TRI_CF_TRISOMIES7	Checked	14	17	0.0211	1	1
D_TRI_CF_TRISOMIES9	Checked	56	58	0.0211	1	1
D_TRI_CF_TRISOMIES11	Checked	46	38	0.0211	1	1
D_TRI_CF_TRISOMIES15	Checked	22	25	0.0211	1	1
D_TRI_CF_TRISOMIES19	Checked	9	5	0.0211	1	1
D_TRI_CF_TRISOMIES21	Checked	2	5	0.0211	1	1
D_TRI_CF_TRISOMIESOTH	Checked	24	67	0.0211	1	1
D_TRI_CF_TRISOMIESNONE	Checked	91	144	0.0211	1	1
D_TRI_CF_TRISOMIESUNK	Checked	22	22	0.0211	1	1
D_TRI_CF_TRISOMIESNTRPTD	Checked	98	159	0.0211	1	1
D_TRI_CF_TRISOMIES	11	0	2	0.6816	0	0.1176
D_TRI_CF_TRISOMIES	3	1	1	0.6816	0.0833	0.0588
D_TRI_CF_TRISOMIES	5	1	0	0.6816	0.0833	0
D_TRI_CF_TRISOMIES	9	0	1	0.6816	0	0.0588
D_TRI_CF_TRISOMIES	Other	10	13	0.6816	0.8333	0.7647
D_TRI_CF_WASCYTOGENICS	No	30	33	0.2292	0.0893	0.0656
D_TRI_CF_WASCYTOGENICS	Yes	306	470	0.2292	0.9107	0.9344
D_TRI_CF_WASCLGFISHORP	No	66	91	0.5104	0.2661	0.242
D_TRI_CF_WASCLGFISHORP	Yes	182	285	0.5104	0.7339	0.758
D_TRI_CF_ABNORMALITYPR	No	203	175	0	0.6634	0.3723
D_TRI_CF_ABNORMALITYPR	Not Done	81	108	0	0.2647	0.2298
D_TRI_CF_ABNORMALITYPR	Yes	22	187	0	0.0719	0.3979
D_TRI_CF_CCOUNTDEL13UN	Checked	1	28	0	1	1
D_TRI_CF_ICELLDEL13UN	Checked	5	40	0	1	1
D_TRI_CF_DEL13UN	Checked	0	18	0	#N/A	1
D_TRI_CF_ABNORMALITYPR10	No	189	178	0	0.6176	0.3787
D_TRI_CF_ABNORMALITYPR10	Not Done	94	157	0	0.3072	0.334
D_TRI_CF_ABNORMALITYPR10	Yes	23	135	0	0.0752	0.2872
D_TRI_CF_CCOUNTDEL13QUN	Checked	7	53	0	1	1
D_TRI_CF_ICELLSDEL13UN	Checked	11	63	0	1	1
D_TRI_CF_DEL12QUN	Checked	4	26	0	1	1
D_TRI_CF_ABNORMALITYPR2	No	143	221	0.9917	0.4673	0.4702
D_TRI_CF_ABNORMALITYPR2	Not Done	149	227	0.9917	0.4869	0.483
D_TRI_CF_ABNORMALITYPR2	Yes	14	22	0.9917	0.0458	0.0468
D_TRI_CF_CCOUNTDEL17UN	Checked	0	7	0.9917	#N/A	1
D_TRI_CF_DEL17OFCELLSE	50	0	1	0.7143	0	0.2
D_TRI_CF_DEL17OFCELLSE	100	2	0	0.7143	0.5	0
D_TRI_CF_DEL17OFCELLSE	200	1	1	0.7143	0.25	0.2
D_TRI_CF_DEL17OFCELLSE	400	1	2	0.7143	0.25	0.4
D_TRI_CF_DEL17OFCELLSE	800	0	1	0.7143	0	0.2
D_TRI_CF_ICELLSDEL17UN	Checked	4	11	0.7143	1	1
D_TRI_CF_DEL17UN	Checked	1	5	0.7143	1	1
D_TRI_CF_ABNORMALITYPR11	No	171	246	0.4983	0.5588	0.5234
D_TRI_CF_ABNORMALITYPR11	Not Done	115	184	0.4983	0.3758	0.3915
D_TRI_CF_ABNORMALITYPR11	Yes	20	40	0.4983	0.0654	0.0851
D_TRI_CF_CCOUNTDEL17PUN	Checked	4	18	0.4983	1	1
D_TRI_CF_ICELLSDEL17PUN	Checked	9	19	0.4983	1	1
D_TRI_CF_DEL17P	Checked	4	7	0.4983	1	1
D_TRI_CF_ABNORMALITYPR3	No	228	300	0.0006	0.7451	0.6383
D_TRI_CF_ABNORMALITYPR3	Not Done	46	74	0.0006	0.1503	0.1574
D_TRI_CF_ABNORMALITYPR3	Yes	32	96	0.0006	0.1046	0.2043
D_TRI_CF_CCOUNTT414UN	Checked	5	21	0.0006	1	1
D_TRI_CF_ICELLST414UN	Checked	8	28	0.0006	1	1
D_TRI_CF_T414UN	Checked	3	16	0.0006	1	1
D_TRI_CF_ABNORMALITYPR4	No	111	166	0.789	0.3627	0.3532
D_TRI_CF_ABNORMALITYPR4	Not Done	192	301	0.789	0.6275	0.6404
D_TRI_CF_ABNORMALITYPR4	Yes	3	3	0.789	0.0098	0.0064
D_TRI_CF_T614OFABNORMA	20	0	1	1	0	0.5
D_TRI_CF_T614OFABNORMA	86	1	0	1	1	0
D_TRI_CF_T614OFABNORMA	100	0	1	1	0	0.5
D_TRI_CF_CCOUNTT614UN	Checked	2	1	1	1	1
D_TRI_CF_T614OFCELLSEX	100	1	2	1	1	1
D_TRI_CF_ICELLST614UN	Checked	2	1	1	1	1
D_TRI_CF_T614ABNORMALC	6	1	0	1	0.5	0
D_TRI_CF_T614ABNORMALC	20	0	1	1	0	0.5
D_TRI_CF_T614ABNORMALC	86	1	0	1	0.5	0
D_TRI_CF_T614ABNORMALC	99	0	1	1	0	0.5
D_TRI_CF_T614UN	Checked	1	1	1	1	1
D_TRI_CF_ABNORMALITYPR5	No	104	157	0.9572	0.3399	0.334
D_TRI_CF_ABNORMALITYPR5	Not Done	200	310	0.9572	0.6536	0.6596
D_TRI_CF_ABNORMALITYPR5	Yes	2	3	0.9572	0.0065	0.0064
D_TRI_CF_CCOUNTT814UN	Checked	2	3	0.9572	1	1
D_TRI_CF_ICELLST814UN	Checked	2	3	0.9572	1	1
D_TRI_CF_T814ABNORMALC	6	1	0	0.9572	1	#N/A
D_TRI_CF_T814UN	Checked	1	3	0.9572	1	1
D_TRI_CF_ABNORMALITYPR6	No	181	305	0.0723	0.5915	0.6489
D_TRI_CF_ABNORMALITYPR6	Not Done	48	79	0.0723	0.1569	0.1681
D_TRI_CF_ABNORMALITYPR6	Yes	77	86	0.0723	0.2516	0.183
D_TRI_CF_CCOUNTT1114UN	Checked	16	19	0.0723	1	1
D_TRI_CF_ICELLST1114UN	Checked	17	22	0.0723	1	1
D_TRI_CF_T1114UN	Checked	10	16	0.0723	1	1
D_TRI_CF_ABNORMALITYPR7	No	108	160	0.8839	0.3529	0.3404
D_TRI_CF_ABNORMALITYPR7	Not Done	197	309	0.8839	0.6438	0.6574
D_TRI_CF_ABNORMALITYPR7	Yes	1	1	0.8839	0.0033	0.0021
D_TRI_CF_CCOUNTT1214UN	Checked	1	1	0.8839	1	1
D_TRI_CF_ICELLST1214UN	Checked	1	1	0.8839	1	1
D_TRI_CF_T1214ABNORMAL	6	1	0	0.8839	1	#N/A
D_TRI_CF_T1214UN	Checked	0	1	0.8839	#N/A	1
D_TRI_CF_ABNORMALITYPR8	No	229	321	0.042	0.7484	0.683
D_TRI_CF_ABNORMALITYPR8	Not Done	61	103	0.042	0.1993	0.2191
D_TRI_CF_ABNORMALITYPR8	Yes	16	46	0.042	0.0523	0.0979
D_TRI_CF_CCOUNTT1416UN	Checked	1	10	0.042	1	1
D_TRI_CF_T1416OFCELLSE	100	5	10	0.475	0.7143	0.8333
D_TRI_CF_T1416OFCELLSE	200	0	1	0.475	0	0.0833
D_TRI_CF_T1416OFCELLSE	250	0	1	0.475	0	0.0833
D_TRI_CF_T1416OFCELLSE	300	1	0	0.475	0.1429	0
D_TRI_CF_T1416OFCELLSE	400	1	0	0.475	0.1429	0
D_TRI_CF_ICELLST1416	Checked	2	10	0.475	1	1
D_TRI_CF_T1416	Checked	1	10	0.475	1	1
D_TRI_CF_ABNORMALITYPR9	No	139	199	0.2987	0.4542	0.4234
D_TRI_CF_ABNORMALITYPR9	Not Done	165	262	0.2987	0.5392	0.5574
D_TRI_CF_ABNORMALITYPR9	Yes	2	9	0.2987	0.0065	0.0191
D_TRI_CF_CCOUNTT1420UN	Checked	0	1	0.2987	#N/A	1
D_TRI_CF_T1420OFCELLSE	100	2	4	1	1	0.8
D_TRI_CF_T1420OFCELLSE	200	0	1	1	0	0.2
D_TRI_CF_ICELLST1420	Checked	0	3	1	#N/A	1
D_TRI_cf	1	306	470	0.2292	0.9107	0.9344
D_TRI_cf	2	30	33	0.2292	0.0893	0.0656
D_TRI_clg	1	182	285	0.5104	0.7339	0.758
D_TRI_clg	2	66	91	0.5104	0.2661	0.242
D_TRI_abn1	1	37	255	0.5104	1	1
D_TRI_abn3	1	20	76	0.5104	1	1
D_TRI_abn4	1	3	3	0.5104	1	1
D_TRI_abn5	1	2	3	0.5104	1	1
D_TRI_abn6	1	64	78	0.5104	1	1
D_TRI_abn7	1	1	1	0.5104	1	1
D_TRI_abn8	1	9	28	0.5104	1	1
D_TRI_abn9	1	2	8	0.5104	1	1
D_TRI_abn10	1	41	73	0.5104	1	1
D_TRI_abn12	1	17	43	0.5104	1	1
D_TRI_abn13	1	20	180	0.5104	1	1
D_TRI_abnoth	1	85	163	0.5104	1	1
D_TRI_missabn	1	3	4	0.5104	1	1
D_TRI_noneabn	1	126	55	0.5104	1	1
D_TRI_trisnd	1	98	159	0.5104	1	1
D_TRI_trisnone	1	96	153	0.5104	1	1
LDH_level	High	55	79	0.9722	0.1957	0.1881
LDH_level	Low	76	114	0.9722	0.2705	0.2714
LDH_level	Normal	150	227	0.9722	0.5338	0.5405
Deletion_17q13	No	46	79	0.5149	0.7931	0.8404
Deletion_17q13	Yes	12	15	0.5149	0.2069	0.1596
Other_cytogenetic_analysis	iperdiploide	33	30	0.0088	0.6	0.3333
Other_cytogenetic_analysis	non-iperdiploide	19	45	0.0088	0.3455	0.5
Other_cytogenetic_analysis	Non-iperdiploide	3	13	0.0088	0.0545	0.1444
Other_cytogenetic_analysis	non-iperdiploidi	0	2	0.0088	0	0.0222
Hyperdiploid	Yes	35	48	0.0088	1	1
Bone_lytic_evaluation_X_rays	0	23	52	0.068	0.3966	0.5532
Bone_lytic_evaluation_X_rays	1	35	42	0.068	0.6034	0.4468
Bone_lytic_evaluation_CT_scan	0	53	72	0.0278	0.9138	0.766
Bone_lytic_evaluation_CT_scan	1	5	22	0.0278	0.0862	0.234
Bone_lytic_evaluation_MRI	0	35	54	0.7382	0.6034	0.5745
Bone_lytic_evaluation_MRI	1	23	40	0.7382	0.3966	0.4255
Bone_lytic_evaluation_PET_CT	0	34	63	0.3035	0.5862	0.6702
Bone_lytic_evaluation_PET_CT	1	24	31	0.3035	0.4138	0.3298
diagn_test_plasmocitoma	Conventional CT	3	6	0.0837	0.6	0.5
diagn_test_plasmocitoma	MRI	0	3	0.0837	0	0.25
diagn_test_plasmocitoma	Physical exam	2	0	0.0837	0.4	0
diagn_test_plasmocitoma	Spiral CT	0	3	0.0837	0	0.25
Protocol_Number	MMRF CoMMpass trial	144	213	0.0837	1	1
CMMC_VISIT_NAME	Baseline	144	213	0.0837	1	1
CMMC_REASONFORPROC	Baseline	144	213	0.0837	1	1
CMMC_REASONCODE	1	144	213	0.0837	1	1
enr.x	1	336	503	0.0837	1	1
D_PT_DIDPATIENTCOM	V1	247	324	0.0052	0.7351	0.6429
D_PT_DIDPATIENTCOM	No	89	180	0.0052	0.2649	0.3571
D_PT_PRIMARYREASON	V1	247	324	0.0097	0.7351	0.6429
D_PT_PRIMARYREASON	Death	53	118	0.0097	0.1577	0.2341
D_PT_PRIMARYREASON	Inter-current illness that interferes with study assessments	1	2	0.0097	0.003	0.004
D_PT_PRIMARYREASON	Noncompliance with study procedures	0	1	0.0097	0	0.002
D_PT_PRIMARYREASON	Other	17	16	0.0097	0.0506	0.0317
D_PT_PRIMARYREASON	Patient is lost to follow-up	13	23	0.0097	0.0387	0.0456
D_PT_PRIMARYREASON	Patient no longer consents to participate in the study	5	20	0.0097	0.0149	0.0397
D_PT_CAUSEOFDEATH	V1	284	386	0.0196	0.8452	0.7659
D_PT_CAUSEOFDEATH	Disease Progression	27	62	0.0196	0.0804	0.123
D_PT_CAUSEOFDEATH	Other	25	56	0.0196	0.0744	0.1111
D_PT_complete	2	89	180	0.0196	1	1
D_PT_discont	1	89	180	0.0196	1	1
D_PT_DISCREAS	1	53	118	0.1288	0.5955	0.6556
D_PT_DISCREAS	2	0	1	0.1288	0	0.0056
D_PT_DISCREAS	3	5	20	0.1288	0.0562	0.1111
D_PT_DISCREAS	4	1	2	0.1288	0.0112	0.0111
D_PT_DISCREAS	5	13	23	0.1288	0.1461	0.1278
D_PT_DISCREAS	7	17	16	0.1288	0.191	0.0889
D_PT_dthreas	1	27	64	0.8678	0.5192	0.5424
D_PT_dthreas	2	25	54	0.8678	0.4808	0.4576
D_PT_race	1	213	310	0.8705	0.7662	0.7579
D_PT_race	2	46	66	0.8705	0.1655	0.1614
D_PT_race	4	4	10	0.8705	0.0144	0.0244
D_PT_race	6	15	23	0.8705	0.054	0.0562
D_PT_ethnic	1	23	33	1	0.0827	0.0807
D_PT_ethnic	2	244	359	1	0.8777	0.8778
D_PT_ethnic	3	11	17	1	0.0396	0.0416
D_PT_gender	1	208	299	0.4721	0.619	0.5933
D_PT_gender	2	128	205	0.4721	0.381	0.4067
IMWG_Risk_Class	0	176	173	0	0.6617	0.4436
IMWG_Risk_Class	1	70	126	0	0.2632	0.3231
IMWG_Risk_Class	2	20	91	0	0.0752	0.2333
Cp_17p13_Call	0	253	354	0.0898	0.9101	0.8676
Cp_17p13_Call	1	25	54	0.0898	0.0899	0.1324
TP53_Funct_Copies	0	8	15	0.0294	0.0301	0.0387
TP53_Funct_Copies	1	15	44	0.0294	0.0564	0.1134
TP53_Funct_Copies	2	243	329	0.0294	0.9135	0.8479
FGFR3_NS_Mut_Count	0	262	377	0.428	0.9813	0.9692
FGFR3_NS_Mut_Count	1	5	9	0.428	0.0187	0.0231
FGFR3_NS_Mut_Count	2	0	3	0.428	0	0.0077
WHSC1_Tx_Call	0	270	327	0	0.9783	0.8054
WHSC1_Tx_Call	1	6	79	0	0.0217	0.1946
High_Mut_Burden_ACV	0	264	373	0.0311	0.9888	0.9589
High_Mut_Burden_ACV	1	3	16	0.0311	0.0112	0.0411
High_Mut_Burden_NonIGV	0	264	373	0.0311	0.9888	0.9589
High_Mut_Burden_NonIGV	1	3	16	0.0311	0.0112	0.0411
High_Mut_Burden_NSNonIGV	0	264	373	0.0311	0.9888	0.9589
High_Mut_Burden_NSNonIGV	1	3	16	0.0311	0.0112	0.0411
R_ISS	1	92	77	0	0.3358	0.1873
R_ISS	2	164	279	0	0.5985	0.6788
R_ISS	3	18	55	0	0.0657	0.1338
RANDOM	V1	278	409	0.1056	0.8274	0.8115
RANDOM	CCyd-ASCT-CCyd	14	41	0.1056	0.0417	0.0813
RANDOM	CRd-ASCT-CRd	21	27	0.1056	0.0625	0.0536
RANDOM	CRd for 12 cycles	23	27	0.1056	0.0685	0.0536
gender_char	V1	278	409	0.4958	0.8274	0.8115
gender_char	Female	20	41	0.4958	0.0595	0.0813
gender_char	Male	38	54	0.4958	0.1131	0.1071
D_PT_iss	1	136	161	0.0326	0.4185	0.3299
D_PT_iss	2	110	182	0.0326	0.3385	0.373
D_PT_iss	3	79	145	0.0326	0.2431	0.2971
DEMOG_HEIGHTUNITOFM	cm	214	343	0.2054	0.6369	0.6806
DEMOG_HEIGHTUNITOFM	in	122	161	0.2054	0.3631	0.3194
DEMOG_WEIGHTUNITOFM	kg	215	351	0.0984	0.6399	0.6964
DEMOG_WEIGHTUNITOFM	lb	121	153	0.0984	0.3601	0.3036
D_PT_issstage_char	V1	331	499	0.7214	0.9851	0.9901
D_PT_issstage_char	Stage I	1	1	0.7214	0.003	0.002
D_PT_issstage_char	Stage II	3	4	0.7214	0.0089	0.0079
D_PT_issstage_char	Stage III	1	0	0.7214	0.003	0
D_PT_issstage	1	1	1	1	0.2	0.2
D_PT_issstage	2	3	4	1	0.6	0.8
D_PT_issstage	3	1	0	1	0.2	0
ecog	0	83	124	0.7164	0.3255	0.3464
ecog	1	125	172	0.7164	0.4902	0.4804
ecog	2	35	39	0.7164	0.1373	0.1089
ecog	3	10	20	0.7164	0.0392	0.0559
ecog	4	2	3	0.7164	0.0078	0.0084
sct_elig	1	176	262	0.9438	0.5238	0.5198
sct_elig	2	160	242	0.9438	0.4762	0.4802
D_PT_therclass	Bortezomib-based	68	101	0.9438	0.2024	0.2004
D_PT_therclass	Carfilzomib-based	16	42	0.9438	0.0476	0.0833
D_PT_therclass	combined bortezomib/carfilzomib-based	1	1	0.9438	0.003	0.002
D_PT_therclass	combined bortezomib/IMIDs-based	157	244	0.9438	0.4673	0.4841
D_PT_therclass	combined bortezomib/IMIDs/carfilzomib-based	13	15	0.9438	0.0387	0.0298
D_PT_therclass	combined IMIDs/carfilzomib-based	62	78	0.9438	0.1845	0.1548
D_PT_therclass	IMIDs-based	19	23	0.9438	0.0565	0.0456
D_PT_therclassn	1	157	244	0.9438	0.4673	0.4841
D_PT_therclassn	2	68	101	0.9438	0.2024	0.2004
D_PT_therclassn	3	19	23	0.9438	0.0565	0.0456
D_PT_therclassn	4	62	78	0.9438	0.1845	0.1548
D_PT_therclassn	5	13	15	0.9438	0.0387	0.0298
D_PT_therclassn	6	17	43	0.9438	0.0506	0.0853
D_PT_maxline	1	260	348	0.0568	0.7738	0.6905
D_PT_maxline	2	51	92	0.0568	0.1518	0.1825
D_PT_maxline	3	13	40	0.0568	0.0387	0.0794
D_PT_maxline	4	8	15	0.0568	0.0238	0.0298
D_PT_maxline	5	4	9	0.0568	0.0119	0.0179
ftrttrpl	0	84	126	1	0.25	0.25
ftrttrpl	1	252	378	1	0.75	0.75
sct_bresp	0	80	109	0.9203	0.4624	0.4542
sct_bresp	1	93	131	0.9203	0.5376	0.5458
line1sct	0	163	264	0.2909	0.4851	0.5238
line1sct	1	173	240	0.2909	0.5149	0.4762
sctline	1	173	240	0.047	0.9774	0.9266
sctline	2	4	16	0.047	0.0226	0.0618
sctline	3	0	3	0.047	0	0.0116
bmtx_type	V1	159	245	0.8348	0.4732	0.4861
bmtx_type	Stem cell, Allogenic	0	1	0.8348	0	0.002
bmtx_type	Stem cell, Autologous	177	258	0.8348	0.5268	0.5119
sctflag	0	159	245	0.725	0.4732	0.4861
sctflag	1	177	259	0.725	0.5268	0.5139
sct1stf	0	4	19	0.0272	0.0226	0.0734
sct1stf	1	173	240	0.0272	0.9774	0.9266
maintflag	1	45	77	0.5116	0.4787	0.5238
maintflag	2	49	70	0.5116	0.5213	0.4762
maint1stf	1	45	72	0.5937	0.4839	0.5217
maint1stf	2	48	66	0.5937	0.5161	0.4783
D_PT_pdflag	0	218	274	0.0074	0.677	0.583
D_PT_pdflag	1	104	196	0.0074	0.323	0.417
D_PT_mmstatus	1	199	236	0.0092	0.5923	0.4683
D_PT_mmstatus	2	2	6	0.0092	0.006	0.0119
D_PT_mmstatus	3	68	121	0.0092	0.2024	0.2401
D_PT_mmstatus	4	12	23	0.0092	0.0357	0.0456
D_PT_mmstatus	5	55	118	0.0092	0.1637	0.2341
D_PT_mmstatus1	1	207	277	0.2838	0.6161	0.5496
D_PT_mmstatus1	2	5	16	0.2838	0.0149	0.0317
D_PT_mmstatus1	3	70	122	0.2838	0.2083	0.2421
D_PT_mmstatus1	4	17	28	0.2838	0.0506	0.0556
D_PT_mmstatus1	5	37	61	0.2838	0.1101	0.121
D_PT_mmstatus2	1	25	50	0.2168	0.3289	0.3125
D_PT_mmstatus2	2	14	35	0.2168	0.1842	0.2188
D_PT_mmstatus2	3	8	27	0.2168	0.1053	0.1688
D_PT_mmstatus2	4	18	20	0.2168	0.2368	0.125
D_PT_mmstatus2	5	11	28	0.2168	0.1447	0.175
D_PT_mmstatus3	1	3	8	0.6278	0.12	0.1231
D_PT_mmstatus3	2	9	17	0.6278	0.36	0.2615
D_PT_mmstatus3	3	0	2	0.6278	0	0.0308
D_PT_mmstatus3	4	9	19	0.6278	0.36	0.2923
D_PT_mmstatus3	5	4	19	0.6278	0.16	0.2923
D_PT_rapd	1	8	10	0.8088	0.0238	0.0198
D_PT_rapd	2	328	494	0.8088	0.9762	0.9802
D_PT_dresp	1	207	280	0.2364	0.6854	0.6422
D_PT_dresp	2	95	156	0.2364	0.3146	0.3578
earlydth	1	318	470	0.2364	1	1
fhr	1	90	174	0.2364	1	1
demog_vj_interval	V1	58	95	0.585	0.1726	0.1885
demog_vj_interval	Baseline	278	409	0.585	0.8274	0.8115
DEMOG_GENDER	V1	58	95	0.8051	0.1726	0.1885
DEMOG_GENDER	Female	108	164	0.8051	0.3214	0.3254
DEMOG_GENDER	Male	170	245	0.8051	0.506	0.4861
DEMOG_AMERICANINDIA	V1	335	503	1	0.997	0.998
DEMOG_AMERICANINDIA	Checked	1	1	1	0.003	0.002
DEMOG_ASIAN	V1	332	494	0.4255	0.9881	0.9802
DEMOG_ASIAN	Checked	4	10	0.4255	0.0119	0.0198
DEMOG_BLACKORAFRICA	V1	290	438	0.8361	0.8631	0.869
DEMOG_BLACKORAFRICA	Checked	46	66	0.8361	0.1369	0.131
DEMOG_WHITE	V1	123	194	0.6113	0.3661	0.3849
DEMOG_WHITE	Checked	213	310	0.6113	0.6339	0.6151
DEMOG_OTHER	V1	321	481	1	0.9554	0.9544
DEMOG_OTHER	Checked	15	23	1	0.0446	0.0456
DEMOG_ETHNICITY	V1	58	95	0.9481	0.1726	0.1885
DEMOG_ETHNICITY	Hispanic or Latino	23	33	0.9481	0.0685	0.0655
DEMOG_ETHNICITY	Not Hispanic or Latino	244	359	0.9481	0.7262	0.7123
DEMOG_ETHNICITY	Other	11	17	0.9481	0.0327	0.0337
DEMOG_SPECIFY2	V1	325	487	0.7204	0.9673	0.9663
DEMOG_SPECIFY2	Declined	1	4	0.7204	0.003	0.0079
DEMOG_SPECIFY2	Declines to answer	0	1	0.7204	0	0.002
DEMOG_SPECIFY2	His chart does not specify, it only says, ""American""	0	1	0.7204	0	0.002
DEMOG_SPECIFY2	Iranian	1	0	0.7204	0.003	0
DEMOG_SPECIFY2	not specified	0	1	0.7204	0	0.002
DEMOG_SPECIFY2	unknown	2	5	0.7204	0.006	0.0099
DEMOG_SPECIFY2	Unknown	4	3	0.7204	0.0119	0.006
DEMOG_SPECIFY2	Unknown/Declined	3	2	0.7204	0.0089	0.004
demog_visit	0	278	409	0.7204	1	1
AMP_maj_call_chr_1q	0	336	207	0	1	0.4107
AMP_maj_call_chr_1q	1	0	297	0	0	0.5893
AMP_maj_call_chr_8q	0	295	435	0.6019	0.878	0.8631
AMP_maj_call_chr_8q	1	41	69	0.6019	0.122	0.1369
DEL_maj_call_chr_17p	0	316	444	0.0039	0.9405	0.881
DEL_maj_call_chr_17p	1	20	60	0.0039	0.0595	0.119
DEL_maj_call_chr_1p	0	293	371	0	0.872	0.7361
DEL_maj_call_chr_1p	1	43	133	0	0.128	0.2639
DEL_maj_call_chr_13q	0	336	110	0	1	0.2183
DEL_maj_call_chr_13q	1	0	394	0	0	0.7817
DEL_maj_call_chr_14q	0	317	362	0	0.9435	0.7183
DEL_maj_call_chr_14q	1	19	142	0	0.0565	0.2817
DEL_maj_call_chr_16q	0	286	364	0	0.8512	0.7222
DEL_maj_call_chr_16q	1	50	140	0	0.1488	0.2778
MM_group_num	1	0	187	0	0	0.371
MM_group_num	2	0	317	0	0	0.629
MM_group_num	3	336	0	0	1	0
MM_group	1q&13+	0	187	0	0	0.371
MM_group	1q/13	0	317	0	0	0.629
MM_group	1q&13-	336	0	0	1	0
MM_risk_1	1q&13+	0	187	0	0	0.371
MM_risk_1	other	336	317	0	1	0.629
MM_risk_2	1q/13	0	317	0	0	0.629
MM_risk_2	other	336	187	0	1	0.371
MM_risk_3	1q&13-	336	0	0	1	0
MM_risk_3	other	0	504	0	0	1
VJ_INTERVAL_Baseline	1	336	503	0	1	1
BA_WASABONEASSES_No	0	311	453	0.2663	0.9256	0.9006
BA_WASABONEASSES_No	1	25	50	0.2663	0.0744	0.0994
BA_WASABONEASSES_Yes	0	25	50	0.2663	0.0744	0.0994
BA_WASABONEASSES_Yes	1	311	453	0.2663	0.9256	0.9006
BA_TYPEOFBONEASS_1	0	310	453	0.4071	0.9968	1
BA_TYPEOFBONEASS_1	1	1	0	0.4071	0.0032	0
BA_TYPEOFBONEASS_CT	0	296	422	0.2808	0.9518	0.9316
BA_TYPEOFBONEASS_CT	1	15	31	0.2808	0.0482	0.0684
BA_TYPEOFBONEASS_MRI	0	277	392	0.3169	0.8907	0.8653
BA_TYPEOFBONEASS_MRI	1	34	61	0.3169	0.1093	0.1347
BA_TYPEOFBONEASS_Other	0	282	418	0.4292	0.9068	0.9227
BA_TYPEOFBONEASS_Other	1	29	35	0.4292	0.0932	0.0773
BA_TYPEOFBONEASS_PET/CT	0	242	379	0.0474	0.7781	0.8366
BA_TYPEOFBONEASS_PET/CT	1	69	74	0.0474	0.2219	0.1634
BA_TYPEOFBONEASS_Skeletal survey	0	148	201	0.4162	0.4759	0.4437
BA_TYPEOFBONEASS_Skeletal survey	1	163	252	0.4162	0.5241	0.5563
BA_IMAGEINTERPRE_Clinically significant abnormality related to MM	0	62	112	0.0837	0.2451	0.312
BA_IMAGEINTERPRE_Clinically significant abnormality related to MM	1	191	247	0.0837	0.7549	0.688
BA_IMAGEINTERPRE_Clinically significant abnormality unrelated to MM	0	247	344	0.2655	0.9763	0.9582
BA_IMAGEINTERPRE_Clinically significant abnormality unrelated to MM	1	6	15	0.2655	0.0237	0.0418
BA_IMAGEINTERPRE_Normal or clinically insignificant abnormality	0	197	262	0.185	0.7787	0.7298
BA_IMAGEINTERPRE_Normal or clinically insignificant abnormality	1	56	97	0.185	0.2213	0.2702
BA_LYTICLESIONS_Checked	1	213	305	0.185	1	1
BA_OFLYTICLESION_>=3	0	69	101	0.9252	0.308	0.3146
BA_OFLYTICLESION_>=3	1	155	220	0.9252	0.692	0.6854
BA_OFLYTICLESION_0	0	213	305	1	0.9509	0.9502
BA_OFLYTICLESION_0	1	11	16	1	0.0491	0.0498
BA_OFLYTICLESION_1	0	193	267	0.4012	0.8616	0.8318
BA_OFLYTICLESION_1	1	31	54	0.4012	0.1384	0.1682
BA_OFLYTICLESION_2	0	197	290	0.3986	0.8795	0.9034
BA_OFLYTICLESION_2	1	27	31	0.3986	0.1205	0.0966
BA_OSTEOPENIAOST_Checked	1	51	71	0.3986	1	1
BA_PATHOLOGICFRA_Checked	1	54	53	0.3986	1	1
BA_MULTIPLEDISSE_Checked	1	47	51	0.3986	1	1
BA_SKULL_Checked	1	65	104	0.3986	1	1
BA_SPINE_Checked	1	90	106	0.3986	1	1
BA_CERVICAL_Checked	1	29	25	0.3986	1	1
BA_THORACIC_Checked	1	57	64	0.3986	1	1
BA_LUMBAR_Checked	1	36	62	0.3986	1	1
BA_SACRAL_Checked	1	12	13	0.3986	1	1
BA_PELVIS_Checked	1	57	53	0.3986	1	1
BA_RIGHT_Checked	1	46	42	0.3986	1	1
BA_LEFT_Checked	1	43	40	0.3986	1	1
BA_FEMUR_Checked	1	64	87	0.3986	1	1
BA_RIGHT2_Checked	1	51	69	0.3986	1	1
BA_LEFT2_Checked	1	56	65	0.3986	1	1
BA_HUMERUS_Checked	1	61	79	0.3986	1	1
BA_RIGHT3_Checked	1	52	68	0.3986	1	1
BA_LEFT3_Checked	1	43	56	0.3986	1	1
BA_RIBS_Checked	1	42	56	0.3986	1	1
BA_RIGHT4_Checked	1	30	41	0.3986	1	1
BA_LEFT4_Checked	1	28	34	0.3986	1	1
BA_OTHER_Checked	1	61	91	0.3986	1	1
BB_REASONFORPROC_Screening/baseline	1	58	94	0.3986	1	1
BB_WASABONEMARRO_Yes	1	58	94	0.3986	1	1
BONE_WASTHEASPIRAT_Yes	1	6	6	0.3986	1	1
BONE_WASABONEMARRO_No	0	4	4	1	0.4	0.3333
BONE_WASABONEMARRO_No	1	6	8	1	0.6	0.6667
BONE_WASABONEMARRO_Yes	0	6	8	1	0.6	0.6667
BONE_WASABONEMARRO_Yes	1	4	4	1	0.4	0.3333
BONE_WASBONEMARROW_Yes	1	4	4	1	1	1
BONE_PLASMAUNK_Checked	1	1	1	1	1	1
BONE_BMAUNK_Checked	1	1	1	1	1	1
BONE_WASPERIPHERAL_Yes	1	4	4	1	1	1
BONE_REASONFORPROC_Baseline	1	4	4	1	1	1
BONE_PC_Checked	1	1	1	1	1	1
BONE_LOCALLABNAME_Mount Sinai Pathology	1	1	1	1	1	1
BONE_REPORTEDASPER2_Checked	1	1	1	1	1	1
BONE_PC9_Checked	1	0	1	1	#N/A	1
BONE_RANGEOFPLASMA5_Checked	1	1	0	1	1	#N/A
BONE_DOESTHEPCRESU_Unknown	0	1	0	1	1	0
BONE_DOESTHEPCRESU_Unknown	1	0	1	1	0	1
BONE_DOESTHEPCRESU_Yes	0	0	1	1	0	1
BONE_DOESTHEPCRESU_Yes	1	1	0	1	1	0
BONE_WASTHESPECIME_Yes	1	6	6	1	1	1
BMT_WASABONEMARRO_No	1	336	503	1	1	1
ECOG_PERFORMANCEST_0 = Fully Active	0	172	234	0.6042	0.6745	0.6536
ECOG_PERFORMANCEST_0 = Fully Active	1	83	124	0.6042	0.3255	0.3464
ECOG_PERFORMANCEST_1 = Restricted in physically strenuous activity	0	130	186	0.8698	0.5098	0.5196
ECOG_PERFORMANCEST_1 = Restricted in physically strenuous activity	1	125	172	0.8698	0.4902	0.4804
ECOG_PERFORMANCEST_2 = Ambulatory and capable of all selfcare	0	220	319	0.3152	0.8627	0.8911
ECOG_PERFORMANCEST_2 = Ambulatory and capable of all selfcare	1	35	39	0.3152	0.1373	0.1089
ECOG_PERFORMANCEST_3 = Capable of only limited selfcare	0	245	338	0.4481	0.9608	0.9441
ECOG_PERFORMANCEST_3 = Capable of only limited selfcare	1	10	20	0.4481	0.0392	0.0559
ECOG_PERFORMANCEST_4 = Completely disabled	0	253	355	1	0.9922	0.9916
ECOG_PERFORMANCEST_4 = Completely disabled	1	2	3	1	0.0078	0.0084
ECOG_WASANECOGASSE_No	0	255	358	0.1026	0.9173	0.8753
ECOG_WASANECOGASSE_No	1	23	51	0.1026	0.0827	0.1247
ECOG_WASANECOGASSE_Yes	0	23	51	0.1026	0.0827	0.1247
ECOG_WASANECOGASSE_Yes	1	255	358	0.1026	0.9173	0.8753
MMSURG_NONE_Checked	1	245	369	0.1026	1	1
MMSURG_VERTEBROPLAST_Checked	1	6	6	0.1026	1	1
MMSURG_KYPHOPLASTY_Checked	1	18	17	0.1026	1	1
MMSURG_OTHER_Checked	1	13	18	0.1026	1	1
PN_PERIPHERALSEN_No	0	54	69	0.4179	0.1942	0.1687
PN_PERIPHERALSEN_No	1	224	340	0.4179	0.8058	0.8313
PN_PERIPHERALSEN_Not Done	0	247	372	0.3658	0.8885	0.9095
PN_PERIPHERALSEN_Not Done	1	31	37	0.3658	0.1115	0.0905
PN_PERIPHERALSEN_Yes	0	255	377	0.8864	0.9173	0.9218
PN_PERIPHERALSEN_Yes	1	23	32	0.8864	0.0827	0.0782
PN_IFYESINDICATE_Grade 1: Asymptomatic; loss of deep tendon reflexes or parathesia.	0	5	4	0.4672	0.2174	0.125
PN_IFYESINDICATE_Grade 1: Asymptomatic; loss of deep tendon reflexes or parathesia.	1	18	28	0.4672	0.7826	0.875
PN_IFYESINDICATE_Grade 2: Moderate symptoms; limiting instrumental ADL.	0	18	30	0.116	0.7826	0.9375
PN_IFYESINDICATE_Grade 2: Moderate symptoms; limiting instrumental ADL.	1	5	2	0.116	0.2174	0.0625
PN_IFYESINDICATE_Grade 3: Severe symptoms; limiting self care ADL.	0	23	30	0.5044	1	0.9375
PN_IFYESINDICATE_Grade 3: Severe symptoms; limiting self care ADL.	1	0	2	0.5044	0	0.0625
PN_PERIPHERALMOT_No	0	38	47	0.4102	0.1367	0.1149
PN_PERIPHERALMOT_No	1	240	362	0.4102	0.8633	0.8851
PN_PERIPHERALMOT_Not Done	0	245	370	0.3746	0.8813	0.9046
PN_PERIPHERALMOT_Not Done	1	33	39	0.3746	0.1187	0.0954
PN_PERIPHERALMOT_Yes	0	273	401	1	0.982	0.9804
PN_PERIPHERALMOT_Yes	1	5	8	1	0.018	0.0196
PN_IFYESINDICATE2_Grade 1: Asymptomatic; clinical or diagnostic observations only; intervention not indicated	0	4	3	0.2657	0.8	0.375
PN_IFYESINDICATE2_Grade 1: Asymptomatic; clinical or diagnostic observations only; intervention not indicated	1	1	5	0.2657	0.2	0.625
PN_IFYESINDICATE2_Grade 2: Moderate symptoms; limiting instrumental ADL	0	1	6	0.1026	0.2	0.75
PN_IFYESINDICATE2_Grade 2: Moderate symptoms; limiting instrumental ADL	1	4	2	0.1026	0.8	0.25
PN_IFYESINDICATE2_Grade 3: Severe symptoms; limiting self care ADL; assistive device indicated	0	5	7	1	1	0.875
PN_IFYESINDICATE2_Grade 3: Severe symptoms; limiting self care ADL; assistive device indicated	1	0	1	1	0	0.125
SUPP_ANTICOAGULATI_Checked	1	67	115	1	1	1
SUPP_NONE_Checked	1	76	95	1	1	1
SUPP_TRANSFUSION_Checked	1	21	33	1	1	1
SUPP_PACKEDREDBLOO_Checked	1	21	31	1	1	1
SUPP_OTHER_Checked	1	1	2	1	1	1
SUPP_SPECIFY_anemia	0	1	1	1	1	0.5
SUPP_SPECIFY_anemia	1	0	1	1	0	0.5
SUPP_SPECIFY_plasmapheresis	0	0	2	0.3333	0	1
SUPP_SPECIFY_plasmapheresis	1	1	0	0.3333	1	0
SUPP_SPECIFY_Whole blood (replacement from surgery)	0	1	1	1	1	0.5
SUPP_SPECIFY_Whole blood (replacement from surgery)	1	0	1	1	0	0.5
SUPP_RADIOTHERAPY_Checked	1	24	23	1	1	1
SUPP_DIALYSIS_Checked	1	4	8	1	1	1
SUPP_BISPHOSPHONAT_Checked	1	75	109	1	1	1
SUPP_WBCGROWTHFACT_Checked	1	3	6	1	1	1
SUPP_ERYTHROPOIESI_Checked	1	5	12	1	1	1
SUPP_ANTIEMETIC_Checked	1	49	87	1	1	1
SUPP_ANALGESICSFOR_Checked	1	91	124	1	1	1
SUPP_OPIOID_Checked	1	74	102	1	1	1
SUPP_OTHER2_Checked	1	32	39	1	1	1
SUPP_ANTIVIRAL_Checked	1	101	152	1	1	1
SUPP_MEDICATIONSFO_Checked	1	9	11	1	1	1
SUPP_MEDICATIONSFO2_Checked	1	6	9	1	1	1
SS_DOESTHEPATIEN_Yes	1	278	409	1	1	1
SS_SPINALCORDCOM_Checked	1	25	26	1	1	1
SS_BONEPAIN_Checked	1	149	212	1	1	1
SS_FATIGUE_Checked	1	97	173	1	1	1
SS_HYPERCALCEMIA_Checked	1	19	33	1	1	1
SS_RENALINSUFFIC_Checked	1	46	72	1	1	1
SS_ANEMIAHEMOGLO_Checked	1	108	207	1	1	1
SS_BONELESIONSLY_Checked	1	170	235	1	1	1
SS_BONELESIONSOS_Checked	1	44	55	1	1	1
SS_SOFTTISSUEPLA_Checked	1	30	36	1	1	1
SS_OFTTISSUEPLAS_Checked	1	12	10	1	1	1
SS_RECURRENTBACT_Checked	1	4	9	1	1	1
SS_AMYLOIDOSIS_Checked	1	5	2	1	1	1
SS_OTHER_Checked	1	26	31	1	1	1
ST_WASANASSESSME_No	0	169	230	0.2045	0.503	0.4573
ST_WASANASSESSME_No	1	167	273	0.2045	0.497	0.5427
ST_WASANASSESSME_Yes	0	167	273	0.2045	0.497	0.5427
ST_WASANASSESSME_Yes	1	169	230	0.2045	0.503	0.4573
ST_WEREANYSOFTTI_No	0	44	57	0.8161	0.2604	0.2478
ST_WEREANYSOFTTI_No	1	125	173	0.8161	0.7396	0.7522
ST_WEREANYSOFTTI_Yes	0	125	173	0.8161	0.7396	0.7522
ST_WEREANYSOFTTI_Yes	1	44	57	0.8161	0.2604	0.2478
ST_NUMBEROFPLASM_Multiple	0	27	34	0.6147	0.7105	0.7727
ST_NUMBEROFPLASM_Multiple	1	11	10	0.6147	0.2895	0.2273
ST_NUMBEROFPLASM_Single	0	11	10	0.6147	0.2895	0.2273
ST_NUMBEROFPLASM_Single	1	27	34	0.6147	0.7105	0.7727
ST_RESULTOFEXAMI_No change	1	4	0	0.6147	1	#N/A
D_QOL_QLQ_MY20_No	0	247	365	0.8032	0.8885	0.8946
D_QOL_QLQ_MY20_No	1	31	43	0.8032	0.1115	0.1054
D_QOL_QLQ_MY20_Yes	0	31	43	0.8032	0.1115	0.1054
D_QOL_QLQ_MY20_Yes	1	247	365	0.8032	0.8885	0.8946
D_QOL_QLQ_C30_No	0	251	372	0.6887	0.9029	0.9118
D_QOL_QLQ_C30_No	1	27	36	0.6887	0.0971	0.0882
D_QOL_QLQ_C30_Yes	0	27	36	0.6887	0.0971	0.0882
D_QOL_QLQ_C30_Yes	1	251	372	0.6887	0.9029	0.9118
D_TRI_CF_T1420_Checked	1	0	1	0.6887	#N/A	1
D_TRI_CF_ABNORMALITYPR12_No	0	109	182	0.4044	0.3562	0.3872
D_TRI_CF_ABNORMALITYPR12_No	1	197	288	0.4044	0.6438	0.6128
D_TRI_CF_ABNORMALITYPR12_Not Done	0	215	334	0.8092	0.7026	0.7106
D_TRI_CF_ABNORMALITYPR12_Not Done	1	91	136	0.8092	0.2974	0.2894
D_TRI_CF_ABNORMALITYPR12_Yes	0	288	424	0.0614	0.9412	0.9021
D_TRI_CF_ABNORMALITYPR12_Yes	1	18	46	0.0614	0.0588	0.0979
D_TRI_CF_CCOUNT1PUN_Checked	1	4	8	0.0614	1	1
D_TRI_CF_ICELLS1PUN_Checked	1	6	10	0.0614	1	1
D_TRI_CF_1PDELETIONUN_Checked	1	4	7	0.0614	1	1
D_TRI_CF_ABNORMALITYPR13_No	0	106	315	0	0.3464	0.6702
D_TRI_CF_ABNORMALITYPR13_No	1	200	155	0	0.6536	0.3298
D_TRI_CF_ABNORMALITYPR13_Not Done	0	223	354	0.4503	0.7288	0.7532
D_TRI_CF_ABNORMALITYPR13_Not Done	1	83	116	0.4503	0.2712	0.2468
D_TRI_CF_ABNORMALITYPR13_Yes	0	283	271	0	0.9248	0.5766
D_TRI_CF_ABNORMALITYPR13_Yes	1	23	199	0	0.0752	0.4234
D_TRI_CF_CCOUNT1QUN_Checked	1	5	42	0	1	1
D_TRI_CF_ICELLS1QUN_Checked	1	7	57	0	1	1
D_TRI_CF_1PAMPUN_Checked	1	5	24	0	1	1
D_TRI_CF_ABNORMAILITYP_No	0	131	214	0.4609	0.4281	0.4553
D_TRI_CF_ABNORMAILITYP_No	1	175	256	0.4609	0.5719	0.5447
D_TRI_CF_ABNORMAILITYP_Not Done	0	205	301	0.4407	0.6699	0.6404
D_TRI_CF_ABNORMAILITYP_Not Done	1	101	169	0.4407	0.3301	0.3596
D_TRI_CF_ABNORMAILITYP_Yes	0	276	425	0.9019	0.902	0.9043
D_TRI_CF_ABNORMAILITYP_Yes	1	30	45	0.9019	0.098	0.0957
D_TRI_CF_CCOUNTP53UN_Checked	1	6	12	0.9019	1	1
D_TRI_CF_ICELLSP53UN_Checked	1	13	18	0.9019	1	1
D_TRI_CF_P53LOCUN_Checked	1	5	8	0.9019	1	1
D_TRI_CF_ABNORMALITYPR14_.	0	246	363	0.3258	0.8039	0.7723
D_TRI_CF_ABNORMALITYPR14_.	1	60	107	0.3258	0.1961	0.2277
D_TRI_CF_ABNORMALITYPR14_No	0	246	389	0.4461	0.8039	0.8277
D_TRI_CF_ABNORMALITYPR14_No	1	60	81	0.4461	0.1961	0.1723
D_TRI_CF_ABNORMALITYPR14_Not Done	0	145	240	0.3398	0.4739	0.5106
D_TRI_CF_ABNORMALITYPR14_Not Done	1	161	230	0.3398	0.5261	0.4894
D_TRI_CF_ABNORMALITYPR14_Yes	0	281	418	0.2194	0.9183	0.8894
D_TRI_CF_ABNORMALITYPR14_Yes	1	25	52	0.2194	0.0817	0.1106
D_TRI_CF_CCOUNTOTHERUN_Checked	1	24	63	0.2194	1	1
D_TRI_CF_ICELLSOTHERUN_Checked	1	33	67	0.2194	1	1
D_TRI_CF_OTHERSPECUN_Checked	1	24	43	0.2194	1	1
D_TRI_CF_ABNORMALITYPR15_.	0	217	319	0.4109	0.875	0.8484
D_TRI_CF_ABNORMALITYPR15_.	1	31	57	0.4109	0.125	0.1516
D_TRI_CF_ABNORMALITYPR15_No	0	162	266	0.1594	0.6532	0.7074
D_TRI_CF_ABNORMALITYPR15_No	1	86	110	0.1594	0.3468	0.2926
D_TRI_CF_ABNORMALITYPR15_Not Done	0	121	190	0.6832	0.4879	0.5053
D_TRI_CF_ABNORMALITYPR15_Not Done	1	127	186	0.6832	0.5121	0.4947
D_TRI_CF_ABNORMALITYPR15_Yes	0	244	353	0.0078	0.9839	0.9388
D_TRI_CF_ABNORMALITYPR15_Yes	1	4	23	0.0078	0.0161	0.0612
D_TRI_CF_CCOUNTOTHER2UN_Checked	1	10	32	0.0078	1	1
D_TRI_CF_ICELLSOTHER2UN_Checked	1	13	33	0.0078	1	1
D_TRI_CF_OTHERSPEC2UN_Checked	1	8	18	0.0078	1	1
D_TRI_CF_TRISOMIES3_Checked	1	36	40	0.0078	1	1
D_TRI_CF_TRISOMIES5_Checked	1	18	22	0.0078	1	1
D_TRI_CF_TRISOMIES7_Checked	1	14	17	0.0078	1	1
D_TRI_CF_TRISOMIES9_Checked	1	56	58	0.0078	1	1
D_TRI_CF_TRISOMIES11_Checked	1	46	38	0.0078	1	1
D_TRI_CF_TRISOMIES15_Checked	1	22	25	0.0078	1	1
D_TRI_CF_TRISOMIES19_Checked	1	9	5	0.0078	1	1
D_TRI_CF_TRISOMIES21_Checked	1	2	5	0.0078	1	1
D_TRI_CF_TRISOMIESOTH_Checked	1	24	67	0.0078	1	1
D_TRI_CF_TRISOMIESNONE_Checked	1	91	144	0.0078	1	1
D_TRI_CF_TRISOMIESUNK_Checked	1	22	22	0.0078	1	1
D_TRI_CF_TRISOMIESNTRPTD_Checked	1	98	159	0.0078	1	1
D_TRI_CF_TRISOMIES_3	0	11	16	1	0.9167	0.9412
D_TRI_CF_TRISOMIES_3	1	1	1	1	0.0833	0.0588
D_TRI_CF_TRISOMIES_5	0	11	17	0.4138	0.9167	1
D_TRI_CF_TRISOMIES_5	1	1	0	0.4138	0.0833	0
D_TRI_CF_TRISOMIES_9	0	12	16	1	1	0.9412
D_TRI_CF_TRISOMIES_9	1	0	1	1	0	0.0588
D_TRI_CF_TRISOMIES_11	0	12	15	0.4975	1	0.8824
D_TRI_CF_TRISOMIES_11	1	0	2	0.4975	0	0.1176
D_TRI_CF_TRISOMIES_Other	0	2	4	1	0.1667	0.2353
D_TRI_CF_TRISOMIES_Other	1	10	13	1	0.8333	0.7647
D_TRI_CF_WASCYTOGENICS_No	0	306	470	0.2292	0.9107	0.9344
D_TRI_CF_WASCYTOGENICS_No	1	30	33	0.2292	0.0893	0.0656
D_TRI_CF_WASCYTOGENICS_Yes	0	30	33	0.2292	0.0893	0.0656
D_TRI_CF_WASCYTOGENICS_Yes	1	306	470	0.2292	0.9107	0.9344
D_TRI_CF_WASCLGFISHORP_No	0	182	285	0.5104	0.7339	0.758
D_TRI_CF_WASCLGFISHORP_No	1	66	91	0.5104	0.2661	0.242
D_TRI_CF_WASCLGFISHORP_Yes	0	66	91	0.5104	0.2661	0.242
D_TRI_CF_WASCLGFISHORP_Yes	1	182	285	0.5104	0.7339	0.758
D_TRI_CF_ABNORMALITYPR_No	0	103	295	0	0.3366	0.6277
D_TRI_CF_ABNORMALITYPR_No	1	203	175	0	0.6634	0.3723
D_TRI_CF_ABNORMALITYPR_Not Done	0	225	362	0.2677	0.7353	0.7702
D_TRI_CF_ABNORMALITYPR_Not Done	1	81	108	0.2677	0.2647	0.2298
D_TRI_CF_ABNORMALITYPR_Yes	0	284	283	0	0.9281	0.6021
D_TRI_CF_ABNORMALITYPR_Yes	1	22	187	0	0.0719	0.3979
D_TRI_CF_CCOUNTDEL13UN_Checked	1	1	28	0	1	1
D_TRI_CF_ICELLDEL13UN_Checked	1	5	40	0	1	1
D_TRI_CF_DEL13UN_Checked	1	0	18	0	#N/A	1
D_TRI_CF_ABNORMALITYPR10_No	0	117	292	0	0.3824	0.6213
D_TRI_CF_ABNORMALITYPR10_No	1	189	178	0	0.6176	0.3787
D_TRI_CF_ABNORMALITYPR10_Not Done	0	212	313	0.4799	0.6928	0.666
D_TRI_CF_ABNORMALITYPR10_Not Done	1	94	157	0.4799	0.3072	0.334
D_TRI_CF_ABNORMALITYPR10_Yes	0	283	335	0	0.9248	0.7128
D_TRI_CF_ABNORMALITYPR10_Yes	1	23	135	0	0.0752	0.2872
D_TRI_CF_CCOUNTDEL13QUN_Checked	1	7	53	0	1	1
D_TRI_CF_ICELLSDEL13UN_Checked	1	11	63	0	1	1
D_TRI_CF_DEL12QUN_Checked	1	4	26	0	1	1
D_TRI_CF_ABNORMALITYPR2_No	0	163	249	0.9415	0.5327	0.5298
D_TRI_CF_ABNORMALITYPR2_No	1	143	221	0.9415	0.4673	0.4702
D_TRI_CF_ABNORMALITYPR2_Not Done	0	157	243	0.9415	0.5131	0.517
D_TRI_CF_ABNORMALITYPR2_Not Done	1	149	227	0.9415	0.4869	0.483
D_TRI_CF_ABNORMALITYPR2_Yes	0	292	448	1	0.9542	0.9532
D_TRI_CF_ABNORMALITYPR2_Yes	1	14	22	1	0.0458	0.0468
D_TRI_CF_CCOUNTDEL17UN_Checked	1	0	7	1	#N/A	1
D_TRI_CF_ICELLSDEL17UN_Checked	1	4	11	1	1	1
D_TRI_CF_DEL17UN_Checked	1	1	5	1	1	1
D_TRI_CF_ABNORMALITYPR11_No	0	135	224	0.3393	0.4412	0.4766
D_TRI_CF_ABNORMALITYPR11_No	1	171	246	0.3393	0.5588	0.5234
D_TRI_CF_ABNORMALITYPR11_Not Done	0	191	286	0.706	0.6242	0.6085
D_TRI_CF_ABNORMALITYPR11_Not Done	1	115	184	0.706	0.3758	0.3915
D_TRI_CF_ABNORMALITYPR11_Yes	0	286	430	0.3387	0.9346	0.9149
D_TRI_CF_ABNORMALITYPR11_Yes	1	20	40	0.3387	0.0654	0.0851
D_TRI_CF_CCOUNTDEL17PUN_Checked	1	4	18	0.3387	1	1
D_TRI_CF_ICELLSDEL17PUN_Checked	1	9	19	0.3387	1	1
D_TRI_CF_DEL17P_Checked	1	4	7	0.3387	1	1
D_TRI_CF_ABNORMALITYPR3_No	0	78	170	0.0021	0.2549	0.3617
D_TRI_CF_ABNORMALITYPR3_No	1	228	300	0.0021	0.7451	0.6383
D_TRI_CF_ABNORMALITYPR3_Not Done	0	260	396	0.8393	0.8497	0.8426
D_TRI_CF_ABNORMALITYPR3_Not Done	1	46	74	0.8393	0.1503	0.1574
D_TRI_CF_ABNORMALITYPR3_Yes	0	274	374	0.0002	0.8954	0.7957
D_TRI_CF_ABNORMALITYPR3_Yes	1	32	96	0.0002	0.1046	0.2043
D_TRI_CF_CCOUNTT414UN_Checked	1	5	21	0.0002	1	1
D_TRI_CF_ICELLST414UN_Checked	1	8	28	0.0002	1	1
D_TRI_CF_T414UN_Checked	1	3	16	0.0002	1	1
D_TRI_CF_ABNORMALITYPR4_No	0	195	304	0.8182	0.6373	0.6468
D_TRI_CF_ABNORMALITYPR4_No	1	111	166	0.8182	0.3627	0.3532
D_TRI_CF_ABNORMALITYPR4_Not Done	0	114	169	0.7603	0.3725	0.3596
D_TRI_CF_ABNORMALITYPR4_Not Done	1	192	301	0.7603	0.6275	0.6404
D_TRI_CF_ABNORMALITYPR4_Yes	0	303	467	0.6851	0.9902	0.9936
D_TRI_CF_ABNORMALITYPR4_Yes	1	3	3	0.6851	0.0098	0.0064
D_TRI_CF_CCOUNTT614UN_Checked	1	2	1	0.6851	1	1
D_TRI_CF_ICELLST614UN_Checked	1	2	1	0.6851	1	1
D_TRI_CF_T614UN_Checked	1	1	1	0.6851	1	1
D_TRI_CF_ABNORMALITYPR5_No	0	202	313	0.8767	0.6601	0.666
D_TRI_CF_ABNORMALITYPR5_No	1	104	157	0.8767	0.3399	0.334
D_TRI_CF_ABNORMALITYPR5_Not Done	0	106	160	0.8772	0.3464	0.3404
D_TRI_CF_ABNORMALITYPR5_Not Done	1	200	310	0.8772	0.6536	0.6596
D_TRI_CF_ABNORMALITYPR5_Yes	0	304	467	1	0.9935	0.9936
D_TRI_CF_ABNORMALITYPR5_Yes	1	2	3	1	0.0065	0.0064
D_TRI_CF_CCOUNTT814UN_Checked	1	2	3	1	1	1
D_TRI_CF_ICELLST814UN_Checked	1	2	3	1	1	1
D_TRI_CF_T814UN_Checked	1	1	3	1	1	1
D_TRI_CF_ABNORMALITYPR6_No	0	125	165	0.1113	0.4085	0.3511
D_TRI_CF_ABNORMALITYPR6_No	1	181	305	0.1113	0.5915	0.6489
D_TRI_CF_ABNORMALITYPR6_Not Done	0	258	391	0.6928	0.8431	0.8319
D_TRI_CF_ABNORMALITYPR6_Not Done	1	48	79	0.6928	0.1569	0.1681
D_TRI_CF_ABNORMALITYPR6_Yes	0	229	384	0.0242	0.7484	0.817
D_TRI_CF_ABNORMALITYPR6_Yes	1	77	86	0.0242	0.2516	0.183
D_TRI_CF_CCOUNTT1114UN_Checked	1	16	19	0.0242	1	1
D_TRI_CF_ICELLST1114UN_Checked	1	17	22	0.0242	1	1
D_TRI_CF_T1114UN_Checked	1	10	16	0.0242	1	1
D_TRI_CF_ABNORMALITYPR7_No	0	198	310	0.7574	0.6471	0.6596
D_TRI_CF_ABNORMALITYPR7_No	1	108	160	0.7574	0.3529	0.3404
D_TRI_CF_ABNORMALITYPR7_Not Done	0	109	161	0.7005	0.3562	0.3426
D_TRI_CF_ABNORMALITYPR7_Not Done	1	197	309	0.7005	0.6438	0.6574
D_TRI_CF_ABNORMALITYPR7_Yes	0	305	469	1	0.9967	0.9979
D_TRI_CF_ABNORMALITYPR7_Yes	1	1	1	1	0.0033	0.0021
D_TRI_CF_CCOUNTT1214UN_Checked	1	1	1	1	1	1
D_TRI_CF_ICELLST1214UN_Checked	1	1	1	1	1	1
D_TRI_CF_T1214UN_Checked	1	0	1	1	#N/A	1
D_TRI_CF_ABNORMALITYPR8_No	0	77	149	0.0526	0.2516	0.317
D_TRI_CF_ABNORMALITYPR8_No	1	229	321	0.0526	0.7484	0.683
D_TRI_CF_ABNORMALITYPR8_Not Done	0	245	367	0.5299	0.8007	0.7809
D_TRI_CF_ABNORMALITYPR8_Not Done	1	61	103	0.5299	0.1993	0.2191
D_TRI_CF_ABNORMALITYPR8_Yes	0	290	424	0.0217	0.9477	0.9021
D_TRI_CF_ABNORMALITYPR8_Yes	1	16	46	0.0217	0.0523	0.0979
D_TRI_CF_CCOUNTT1416UN_Checked	1	1	10	0.0217	1	1
D_TRI_CF_ICELLST1416_Checked	1	2	10	0.0217	1	1
D_TRI_CF_T1416_Checked	1	1	10	0.0217	1	1
D_TRI_CF_ABNORMALITYPR9_No	0	167	271	0.4156	0.5458	0.5766
D_TRI_CF_ABNORMALITYPR9_No	1	139	199	0.4156	0.4542	0.4234
D_TRI_CF_ABNORMALITYPR9_Not Done	0	141	208	0.6579	0.4608	0.4426
D_TRI_CF_ABNORMALITYPR9_Not Done	1	165	262	0.6579	0.5392	0.5574
D_TRI_CF_ABNORMALITYPR9_Yes	0	304	461	0.2159	0.9935	0.9809
D_TRI_CF_ABNORMALITYPR9_Yes	1	2	9	0.2159	0.0065	0.0191
D_TRI_CF_CCOUNTT1420UN_Checked	1	0	1	0.2159	#N/A	1
D_TRI_CF_ICELLST1420_Checked	1	0	3	0.2159	#N/A	1
LDH_level_High	0	226	341	0.8447	0.8043	0.8119
LDH_level_High	1	55	79	0.8447	0.1957	0.1881
LDH_level_Low	0	205	306	1	0.7295	0.7286
LDH_level_Low	1	76	114	1	0.2705	0.2714
LDH_level_Normal	0	131	193	0.8774	0.4662	0.4595
LDH_level_Normal	1	150	227	0.8774	0.5338	0.5405
Deletion_17q13_No	0	12	15	0.5149	0.2069	0.1596
Deletion_17q13_No	1	46	79	0.5149	0.7931	0.8404
Deletion_17q13_Yes	0	46	79	0.5149	0.7931	0.8404
Deletion_17q13_Yes	1	12	15	0.5149	0.2069	0.1596
Other_cytogenetic_analysis_iperdiploide	0	22	60	0.002	0.4	0.6667
Other_cytogenetic_analysis_iperdiploide	1	33	30	0.002	0.6	0.3333
Other_cytogenetic_analysis_non-iperdiploide	0	36	45	0.0853	0.6545	0.5
Other_cytogenetic_analysis_non-iperdiploide	1	19	45	0.0853	0.3455	0.5
Other_cytogenetic_analysis_Non-iperdiploide	0	52	77	0.1087	0.9455	0.8556
Other_cytogenetic_analysis_Non-iperdiploide	1	3	13	0.1087	0.0545	0.1444
Other_cytogenetic_analysis_non-iperdiploidi	0	55	88	0.5259	1	0.9778
Other_cytogenetic_analysis_non-iperdiploidi	1	0	2	0.5259	0	0.0222
Hyperdiploid_Yes	1	35	48	0.5259	1	1
diagn_test_plasmocitoma_Conventional CT	0	2	6	1	0.4	0.5
diagn_test_plasmocitoma_Conventional CT	1	3	6	1	0.6	0.5
diagn_test_plasmocitoma_MRI	0	5	9	0.5147	1	0.75
diagn_test_plasmocitoma_MRI	1	0	3	0.5147	0	0.25
diagn_test_plasmocitoma_Physical exam	0	3	12	0.0735	0.6	1
diagn_test_plasmocitoma_Physical exam	1	2	0	0.0735	0.4	0
diagn_test_plasmocitoma_Spiral CT	0	5	9	0.5147	1	0.75
diagn_test_plasmocitoma_Spiral CT	1	0	3	0.5147	0	0.25
Protocol_Number_MMRF CoMMpass trial	1	144	213	0.5147	1	1
CMMC_VISIT_NAME_Baseline	1	144	213	0.5147	1	1
CMMC_REASONFORPROC_Baseline	1	144	213	0.5147	1	1
D_PT_DIDPATIENTCOM_	0	89	180	0.0052	0.2649	0.3571
D_PT_DIDPATIENTCOM_	1	247	324	0.0052	0.7351	0.6429
D_PT_DIDPATIENTCOM_No	0	247	324	0.0052	0.7351	0.6429
D_PT_DIDPATIENTCOM_No	1	89	180	0.0052	0.2649	0.3571
D_PT_PRIMARYREASON_	0	89	180	0.0052	0.2649	0.3571
D_PT_PRIMARYREASON_	1	247	324	0.0052	0.7351	0.6429
D_PT_PRIMARYREASON_Death	0	283	386	0.0086	0.8423	0.7659
D_PT_PRIMARYREASON_Death	1	53	118	0.0086	0.1577	0.2341
D_PT_PRIMARYREASON_Inter-current illness that interferes with study assessments	0	335	502	1	0.997	0.996
D_PT_PRIMARYREASON_Inter-current illness that interferes with study assessments	1	1	2	1	0.003	0.004
D_PT_PRIMARYREASON_Noncompliance with study procedures	0	336	503	1	1	0.998
D_PT_PRIMARYREASON_Noncompliance with study procedures	1	0	1	1	0	0.002
D_PT_PRIMARYREASON_Other	0	319	488	0.2044	0.9494	0.9683
D_PT_PRIMARYREASON_Other	1	17	16	0.2044	0.0506	0.0317
D_PT_PRIMARYREASON_Patient is lost to follow-up	0	323	481	0.729	0.9613	0.9544
D_PT_PRIMARYREASON_Patient is lost to follow-up	1	13	23	0.729	0.0387	0.0456
D_PT_PRIMARYREASON_Patient no longer consents to participate in the study	0	331	484	0.0396	0.9851	0.9603
D_PT_PRIMARYREASON_Patient no longer consents to participate in the study	1	5	20	0.0396	0.0149	0.0397
D_PT_CAUSEOFDEATH_	0	52	118	0.005	0.1548	0.2341
D_PT_CAUSEOFDEATH_	1	284	386	0.005	0.8452	0.7659
D_PT_CAUSEOFDEATH_Disease Progression	0	309	442	0.0521	0.9196	0.877
D_PT_CAUSEOFDEATH_Disease Progression	1	27	62	0.0521	0.0804	0.123
D_PT_CAUSEOFDEATH_Other	0	311	448	0.0944	0.9256	0.8889
D_PT_CAUSEOFDEATH_Other	1	25	56	0.0944	0.0744	0.1111
RANDOM_	0	58	95	0.585	0.1726	0.1885
RANDOM_	1	278	409	0.585	0.8274	0.8115
RANDOM_CCyd-ASCT-CCyd	0	322	463	0.023	0.9583	0.9187
RANDOM_CCyd-ASCT-CCyd	1	14	41	0.023	0.0417	0.0813
RANDOM_CRd for 12 cycles	0	313	477	0.3759	0.9315	0.9464
RANDOM_CRd for 12 cycles	1	23	27	0.3759	0.0685	0.0536
RANDOM_CRd-ASCT-CRd	0	315	477	0.6496	0.9375	0.9464
RANDOM_CRd-ASCT-CRd	1	21	27	0.6496	0.0625	0.0536
gender_char_	0	58	95	0.585	0.1726	0.1885
gender_char_	1	278	409	0.585	0.8274	0.8115
gender_char_Female	0	316	463	0.2779	0.9405	0.9187
gender_char_Female	1	20	41	0.2779	0.0595	0.0813
gender_char_Male	0	298	450	0.8219	0.8869	0.8929
gender_char_Male	1	38	54	0.8219	0.1131	0.1071
DEMOG_HEIGHTUNITOFM_cm	0	122	161	0.2054	0.3631	0.3194
DEMOG_HEIGHTUNITOFM_cm	1	214	343	0.2054	0.6369	0.6806
DEMOG_HEIGHTUNITOFM_in	0	214	343	0.2054	0.6369	0.6806
DEMOG_HEIGHTUNITOFM_in	1	122	161	0.2054	0.3631	0.3194
DEMOG_WEIGHTUNITOFM_kg	0	121	153	0.0984	0.3601	0.3036
DEMOG_WEIGHTUNITOFM_kg	1	215	351	0.0984	0.6399	0.6964
DEMOG_WEIGHTUNITOFM_lb	0	215	351	0.0984	0.6399	0.6964
DEMOG_WEIGHTUNITOFM_lb	1	121	153	0.0984	0.3601	0.3036
D_PT_issstage_char_	0	5	5	0.532	0.0149	0.0099
D_PT_issstage_char_	1	331	499	0.532	0.9851	0.9901
D_PT_issstage_char_Stage I	0	335	503	1	0.997	0.998
D_PT_issstage_char_Stage I	1	1	1	1	0.003	0.002
D_PT_issstage_char_Stage II	0	333	500	1	0.9911	0.9921
D_PT_issstage_char_Stage II	1	3	4	1	0.0089	0.0079
D_PT_issstage_char_Stage III	0	335	504	0.4	0.997	1
D_PT_issstage_char_Stage III	1	1	0	0.4	0.003	0
D_PT_therclass_Bortezomib-based	0	268	403	1	0.7976	0.7996
D_PT_therclass_Bortezomib-based	1	68	101	1	0.2024	0.2004
D_PT_therclass_Carfilzomib-based	0	320	462	0.0516	0.9524	0.9167
D_PT_therclass_Carfilzomib-based	1	16	42	0.0516	0.0476	0.0833
D_PT_therclass_combined bortezomib/carfilzomib-based	0	335	503	1	0.997	0.998
D_PT_therclass_combined bortezomib/carfilzomib-based	1	1	1	1	0.003	0.002
D_PT_therclass_combined bortezomib/IMIDs-based	0	179	260	0.6724	0.5327	0.5159
D_PT_therclass_combined bortezomib/IMIDs-based	1	157	244	0.6724	0.4673	0.4841
D_PT_therclass_combined bortezomib/IMIDs/carfilzomib-based	0	323	489	0.5572	0.9613	0.9702
D_PT_therclass_combined bortezomib/IMIDs/carfilzomib-based	1	13	15	0.5572	0.0387	0.0298
D_PT_therclass_combined IMIDs/carfilzomib-based	0	274	426	0.2586	0.8155	0.8452
D_PT_therclass_combined IMIDs/carfilzomib-based	1	62	78	0.2586	0.1845	0.1548
D_PT_therclass_IMIDs-based	0	317	481	0.5195	0.9435	0.9544
D_PT_therclass_IMIDs-based	1	19	23	0.5195	0.0565	0.0456
bmtx_type_	0	177	259	0.725	0.5268	0.5139
bmtx_type_	1	159	245	0.725	0.4732	0.4861
bmtx_type_Stem cell, Allogenic	0	336	503	1	1	0.998
bmtx_type_Stem cell, Allogenic	1	0	1	1	0	0.002
bmtx_type_Stem cell, Autologous	0	159	246	0.7246	0.4732	0.4881
bmtx_type_Stem cell, Autologous	1	177	258	0.7246	0.5268	0.5119
demog_vj_interval_	0	278	409	0.585	0.8274	0.8115
demog_vj_interval_	1	58	95	0.585	0.1726	0.1885
demog_vj_interval_Baseline	0	58	95	0.585	0.1726	0.1885
demog_vj_interval_Baseline	1	278	409	0.585	0.8274	0.8115
DEMOG_GENDER_	0	278	409	0.585	0.8274	0.8115
DEMOG_GENDER_	1	58	95	0.585	0.1726	0.1885
DEMOG_GENDER_Female	0	228	340	0.9401	0.6786	0.6746
DEMOG_GENDER_Female	1	108	164	0.9401	0.3214	0.3254
DEMOG_GENDER_Male	0	166	259	0.5741	0.494	0.5139
DEMOG_GENDER_Male	1	170	245	0.5741	0.506	0.4861
DEMOG_AMERICANINDIA_	0	1	1	1	0.003	0.002
DEMOG_AMERICANINDIA_	1	335	503	1	0.997	0.998
DEMOG_AMERICANINDIA_Checked	0	335	503	1	0.997	0.998
DEMOG_AMERICANINDIA_Checked	1	1	1	1	0.003	0.002
DEMOG_ASIAN_	0	4	10	0.4255	0.0119	0.0198
DEMOG_ASIAN_	1	332	494	0.4255	0.9881	0.9802
DEMOG_ASIAN_Checked	0	332	494	0.4255	0.9881	0.9802
DEMOG_ASIAN_Checked	1	4	10	0.4255	0.0119	0.0198
DEMOG_BLACKORAFRICA_	0	46	66	0.8361	0.1369	0.131
DEMOG_BLACKORAFRICA_	1	290	438	0.8361	0.8631	0.869
DEMOG_BLACKORAFRICA_Checked	0	290	438	0.8361	0.8631	0.869
DEMOG_BLACKORAFRICA_Checked	1	46	66	0.8361	0.1369	0.131
DEMOG_WHITE_	0	213	310	0.6113	0.6339	0.6151
DEMOG_WHITE_	1	123	194	0.6113	0.3661	0.3849
DEMOG_WHITE_Checked	0	123	194	0.6113	0.3661	0.3849
DEMOG_WHITE_Checked	1	213	310	0.6113	0.6339	0.6151
DEMOG_OTHER_	0	15	23	1	0.0446	0.0456
DEMOG_OTHER_	1	321	481	1	0.9554	0.9544
DEMOG_OTHER_Checked	0	321	481	1	0.9554	0.9544
DEMOG_OTHER_Checked	1	15	23	1	0.0446	0.0456
DEMOG_ETHNICITY_	0	278	409	0.585	0.8274	0.8115
DEMOG_ETHNICITY_	1	58	95	0.585	0.1726	0.1885
DEMOG_ETHNICITY_Hispanic or Latino	0	313	471	0.8883	0.9315	0.9345
DEMOG_ETHNICITY_Hispanic or Latino	1	23	33	0.8883	0.0685	0.0655
DEMOG_ETHNICITY_Not Hispanic or Latino	0	92	145	0.6959	0.2738	0.2877
DEMOG_ETHNICITY_Not Hispanic or Latino	1	244	359	0.6959	0.7262	0.7123
DEMOG_ETHNICITY_Other	0	325	487	1	0.9673	0.9663
DEMOG_ETHNICITY_Other	1	11	17	1	0.0327	0.0337
DEMOG_SPECIFY2_	0	11	17	1	0.0327	0.0337
DEMOG_SPECIFY2_	1	325	487	1	0.9673	0.9663
DEMOG_SPECIFY2_Declined	0	335	500	0.6534	0.997	0.9921
DEMOG_SPECIFY2_Declined	1	1	4	0.6534	0.003	0.0079
DEMOG_SPECIFY2_Declines to answer	0	336	503	1	1	0.998
DEMOG_SPECIFY2_Declines to answer	1	0	1	1	0	0.002
DEMOG_SPECIFY2_His chart does not specify, it only says, ""American""	0	336	503	1	1	0.998
DEMOG_SPECIFY2_His chart does not specify, it only says, ""American""	1	0	1	1	0	0.002
DEMOG_SPECIFY2_Iranian	0	335	504	0.4	0.997	1
DEMOG_SPECIFY2_Iranian	1	1	0	0.4	0.003	0
DEMOG_SPECIFY2_not specified	0	336	503	1	1	0.998
DEMOG_SPECIFY2_not specified	1	0	1	1	0	0.002
DEMOG_SPECIFY2_unknown	0	334	499	0.7085	0.994	0.9901
DEMOG_SPECIFY2_unknown	1	2	5	0.7085	0.006	0.0099
DEMOG_SPECIFY2_Unknown	0	332	501	0.4466	0.9881	0.994
DEMOG_SPECIFY2_Unknown	1	4	3	0.4466	0.0119	0.006
DEMOG_SPECIFY2_Unknown/Declined	0	333	502	0.3942	0.9911	0.996
DEMOG_SPECIFY2_Unknown/Declined	1	3	2	0.3942	0.0089	0.004
MM_group_1q&13+	0	336	317	0	1	0.629
MM_group_1q&13+	1	0	187	0	0	0.371
MM_group_1q/13	0	336	187	0	1	0.371
MM_group_1q/13	1	0	317	0	0	0.629
MM_group_1q&13-	0	0	504	0	0	1
MM_group_1q&13-	1	336	0	0	1	0
MM_risk_1_1q&13+	0	336	317	0	1	0.629
MM_risk_1_1q&13+	1	0	187	0	0	0.371
MM_risk_1_other	0	0	187	0	0	0.371
MM_risk_1_other	1	336	317	0	1	0.629
MM_risk_2_1q/13	0	336	187	0	1	0.371
MM_risk_2_1q/13	1	0	317	0	0	0.629
MM_risk_2_other	0	0	317	0	0	0.629
MM_risk_2_other	1	336	187	0	1	0.371
MM_risk_3_1q&13-	0	0	504	0	0	1
MM_risk_3_1q&13-	1	336	0	0	1	0
MM_risk_3_other	0	336	0	0	1	0
MM_risk_3_other	1	0	504	0	0	1
