# Supplementary material for: Multi-dimensional scaling techniques unveiled gain1q&loss13q co-occurrence in Multiple Myeloma patients with specific genomic, transcriptional and adverse clinical features
Source: Nat Commun. 2024 Feb 20;15:1551. doi: 10.1038/s41467-024-45000-z (PMC10879136; doi:10.1038/s41467-024-45000-z)
Supplement: Supplementary file 7 — Supplementary Data 4 [file 41467_2024_45000_MOESM7_ESM.xlsx]

## Sheet: Sheet1
genes status	1q&13+ vs 1q&13-	1q&13+ vs 1q/13	1q&13- vs 1q/13
Downregulated	122	0	0
Not significative	19648	19948	19949
Upregulated	179	1	0
