# Supplementary material for: Multi-dimensional scaling techniques unveiled gain1q&loss13q co-occurrence in Multiple Myeloma patients with specific genomic, transcriptional and adverse clinical features
Source: Nat Commun. 2024 Feb 20;15:1551. doi: 10.1038/s41467-024-45000-z (PMC10879136; doi:10.1038/s41467-024-45000-z)
Supplement: Supplementary file 8 — Supplementary Data 5 [file 41467_2024_45000_MOESM8_ESM.xlsx]

## Sheet: gsea_report_for_na_neg_16070039
NAME	GS DETAILS	SIZE	ES	NES	NOM p-val	FDR q-val	FWER p-val	RANK AT MAX	LEADING EDGE
GO_IMMUNOGLOBULIN_COMPLEX	Details ...	92	-0.54081	-3.58475	0	0	0	875	tags=100%, list=49%, signal=185%
GO_HUMORAL_IMMUNE_RESPONSE	Details ...	89	-0.456539	-3.01312	0	0	0	875	tags=93%, list=49%, signal=173%
GO_PHAGOCYTOSIS	Details ...	90	-0.458357	-2.97814	0	0	0	875	tags=92%, list=49%, signal=171%
GO_COMPLEMENT_ACTIVATION	Details ...	74	-0.486822	-2.96783	0	0	0	875	tags=96%, list=49%, signal=179%
GO_ANTIGEN_BINDING	Details ...	61	-0.496814	-2.93096	0	0	0	875	tags=98%, list=49%, signal=185%
GO_HUMORAL_IMMUNE_RESPONSE_MEDIATED_BY_CIRCULATING_IMMUNOGLOBULIN	Details ...	71	-0.473924	-2.90512	0	0	0	875	tags=96%, list=49%, signal=179%
GO_ADAPTIVE_IMMUNE_RESPONSE	Details ...	136	-0.378526	-2.68771	0	0.000121046	0.002	875	tags=87%, list=49%, signal=156%
GO_RECEPTOR_MEDIATED_ENDOCYTOSIS	Details ...	73	-0.448543	-2.72199	0	0.000130358	0.002	875	tags=93%, list=49%, signal=174%
GO_FC_RECEPTOR_SIGNALING_PATHWAY	Details ...	48	-0.483642	-2.74318	0	0.000141221	0.002	875	tags=96%, list=49%, signal=182%
GO_IMMUNOGLOBULIN_PRODUCTION	Details ...	66	-0.461276	-2.75205	0	0.000154059	0.002	864	tags=94%, list=48%, signal=174%
GO_FC_EPSILON_RECEPTOR_SIGNALING_PATHWAY	Details ...	43	-0.498072	-2.68055	0	0.000168237	0.003	875	tags=98%, list=49%, signal=186%
GO_B_CELL_RECEPTOR_SIGNALING_PATHWAY	Details ...	43	-0.513069	-2.76964	0	0.000169465	0.002	539	tags=67%, list=30%, signal=94%
GO_LEUKOCYTE_MIGRATION	Details ...	103	-0.408455	-2.77807	0	0.000188294	0.002	875	tags=88%, list=49%, signal=162%
GO_B_CELL_MEDIATED_IMMUNITY	Details ...	78	-0.434861	-2.81819	0	0.000211831	0.002	875	tags=94%, list=49%, signal=175%
GO_FC_RECEPTOR_MEDIATED_STIMULATORY_SIGNALING_PATHWAY	Details ...	48	-0.508391	-2.82586	0	0.000242093	0.002	875	tags=98%, list=49%, signal=186%
GO_IMMUNOGLOBULIN_COMPLEX_CIRCULATING	Details ...	36	-0.523593	-2.62594	0	0.000311332	0.006	875	tags=100%, list=49%, signal=191%
GO_ENDOCYTOSIS	Details ...	122	-0.362732	-2.56154	0	0.000319804	0.007	875	tags=84%, list=49%, signal=152%
GO_LEUKOCYTE_MEDIATED_IMMUNITY	Details ...	122	-0.370269	-2.57768	0	0.000338616	0.007	875	tags=87%, list=49%, signal=158%
GO_REGULATION_OF_HUMORAL_IMMUNE_RESPONSE		56	-0.431566	-2.50953	0	0.000504199	0.013	875	tags=93%, list=49%, signal=176%
GO_LYMPHOCYTE_MEDIATED_IMMUNITY	Details ...	89	-0.395472	-2.52336	0	0.000529409	0.013	875	tags=90%, list=49%, signal=167%
GO_IMMUNOGLOBULIN_RECEPTOR_BINDING		36	-0.485413	-2.49106	0	0.000556647	0.015	875	tags=97%, list=49%, signal=186%
GO_REGULATION_OF_B_CELL_ACTIVATION	Details ...	48	-0.45785	-2.5388	0	0.000557273	0.013	875	tags=94%, list=49%, signal=178%
GO_MEMBRANE_INVAGINATION		44	-0.466622	-2.47203	0	0.000672921	0.019	875	tags=95%, list=49%, signal=182%
GO_POSITIVE_REGULATION_OF_B_CELL_ACTIVATION		43	-0.4471	-2.44071	0	0.000848054	0.025	875	tags=93%, list=49%, signal=177%
GO_PHAGOCYTOSIS_RECOGNITION		37	-0.468634	-2.41072	0	0.00123727	0.037	875	tags=95%, list=49%, signal=181%
GO_PRODUCTION_OF_MOLECULAR_MEDIATOR_OF_IMMUNE_RESPONSE		76	-0.387073	-2.39478	0	0.00137332	0.043	850	tags=88%, list=47%, signal=160%
GO_ADAPTIVE_IMMUNE_RESPONSE_BASED_ON_SOMATIC_RECOMBINATION_OF_IMMUNE_RECEPTORS_BUILT_FROM_IMMUNOGLOBULIN_SUPERFAMILY_DOMAINS		91	-0.358813	-2.37134	0	0.00162504	0.053	875	tags=87%, list=49%, signal=161%
GO_REGULATION_OF_IMMUNE_EFFECTOR_PROCESS		83	-0.36515	-2.3614	0	0.00185345	0.062	875	tags=87%, list=49%, signal=161%
GO_ANTIGEN_RECEPTOR_MEDIATED_SIGNALING_PATHWAY		54	-0.406974	-2.31031	0	0.00251163	0.091	561	tags=61%, list=31%, signal=86%
GO_IMMUNE_EFFECTOR_PROCESS		149	-0.319007	-2.31199	0	0.00254194	0.089	875	tags=81%, list=49%, signal=145%
GO_IMMUNE_RESPONSE_REGULATING_SIGNALING_PATHWAY		92	-0.35081	-2.27227	0	0.00336848	0.124	875	tags=87%, list=49%, signal=161%
GO_ACTIVATION_OF_IMMUNE_RESPONSE		105	-0.332545	-2.20794	0	0.00558466	0.206	875	tags=85%, list=49%, signal=156%
GO_POSITIVE_REGULATION_OF_IMMUNE_SYSTEM_PROCESS		172	-0.293384	-2.19083	0	0.00662373	0.245	875	tags=78%, list=49%, signal=138%
GO_CELL_CHEMOTAXIS		49	-0.396352	-2.16694	0	0.00797751	0.287	570	tags=61%, list=32%, signal=87%
GO_REGULATION_OF_IMMUNE_SYSTEM_PROCESS		206	-0.274949	-2.11144	0	0.0130444	0.436	875	tags=76%, list=49%, signal=132%
GO_NEGATIVE_REGULATION_OF_CELL_ACTIVATION		25	-0.472788	-2.09699	0	0.0145764	0.483	667	tags=80%, list=37%, signal=126%
GO_REGULATION_OF_CELL_ACTIVATION		97	-0.315453	-2.08387	0	0.0152267	0.512	688	tags=64%, list=38%, signal=98%
GO_POSITIVE_REGULATION_OF_IMMUNE_RESPONSE		126	-0.299927	-2.08682	0	0.0152405	0.505	875	tags=81%, list=49%, signal=147%
GO_INFLAMMATORY_RESPONSE		95	-0.315046	-2.06939	0	0.0167613	0.552	544	tags=53%, list=30%, signal=72%
GO_DEFENSE_RESPONSE		184	-0.278495	-2.05852	0	0.0173166	0.585	547	tags=51%, list=30%, signal=65%
GO_BLOOD_MICROPARTICLE		32	-0.419619	-2.06113	0.00231481	0.017382	0.576	907	tags=94%, list=51%, signal=186%
GO_REGULATION_OF_IMMUNE_RESPONSE		142	-0.282375	-2.05156	0	0.017718	0.605	771	tags=69%, list=43%, signal=111%
GO_REGULATION_OF_LYMPHOCYTE_ACTIVATION		86	-0.315148	-2.04372	0	0.0180405	0.631	570	tags=56%, list=32%, signal=78%
GO_LEUKOCYTE_CHEMOTAXIS		37	-0.399812	-2.04046	0.0045977	0.018146	0.643	570	tags=62%, list=32%, signal=89%
GO_MYELOID_LEUKOCYTE_MIGRATION		32	-0.42589	-2.04382	0.00704225	0.0184601	0.631	570	tags=66%, list=32%, signal=94%
GO_SYMBIOTIC_PROCESS		40	-0.385098	-2.01708	0	0.0213418	0.703	605	tags=68%, list=34%, signal=100%
GO_CELLULAR_NITROGEN_COMPOUND_CATABOLIC_PROCESS		21	-0.476261	-2.01202	0.00425532	0.0215132	0.716	105	tags=33%, list=6%, signal=35%
GO_DEFENSE_RESPONSE_TO_BACTERIUM		50	-0.356604	-1.99766	0	0.0236955	0.759	875	tags=88%, list=49%, signal=167%
GO_RESPONSE_TO_BACTERIUM		94	-0.294377	-1.99349	0	0.023891	0.772	875	tags=81%, list=49%, signal=149%
GO_REGULATION_OF_INFLAMMATORY_RESPONSE		41	-0.372506	-1.97146	0	0.0278119	0.831	416	tags=51%, list=23%, signal=65%
GO_GRANULOCYTE_MIGRATION		20	-0.471353	-1.96139	0.00220264	0.0293222	0.852	778	tags=90%, list=43%, signal=157%
GO_REGULATION_OF_LEUKOCYTE_MIGRATION		34	-0.388023	-1.94226	0.00441501	0.0328254	0.884	425	tags=47%, list=24%, signal=60%
GO_RESPONSE_TO_VIRUS		19	-0.477706	-1.94342	0.0021692	0.0332044	0.881	459	tags=63%, list=26%, signal=84%
GO_B_CELL_ACTIVATION		60	-0.333149	-1.92482	0	0.0367859	0.913	875	tags=85%, list=49%, signal=160%
GO_ENDOTHELIAL_CELL_PROLIFERATION		20	-0.454102	-1.91666	0	0.0384293	0.927	644	tags=75%, list=36%, signal=116%
GO_GRANULOCYTE_CHEMOTAXIS		19	-0.465159	-1.90785	0.00453515	0.0400315	0.939	778	tags=89%, list=43%, signal=156%
GO_POSITIVE_REGULATION_OF_CELL_ACTIVATION		74	-0.29964	-1.90887	0	0.0404552	0.939	539	tags=51%, list=30%, signal=70%
GO_TRANSCRIPTION_REGULATOR_COMPLEX		24	-0.424134	-1.89803	0.00231481	0.0423995	0.949	194	tags=38%, list=11%, signal=41%
GO_INNATE_IMMUNE_RESPONSE		103	-0.278922	-1.8806	0	0.0468919	0.971	558	tags=54%, list=31%, signal=74%
GO_ORGANIC_CYCLIC_COMPOUND_CATABOLIC_PROCESS		26	-0.415995	-1.88254	0.00431965	0.0470356	0.969	644	tags=69%, list=36%, signal=106%
GO_POSITIVE_REGULATION_OF_LYMPHOCYTE_ACTIVATION		69	-0.313037	-1.87613	0	0.0476875	0.973	539	tags=54%, list=30%, signal=74%
GO_SKELETAL_MUSCLE_ORGAN_DEVELOPMENT		18	-0.47084	-1.87064	0.00215983	0.0486981	0.977	372	tags=56%, list=21%, signal=69%
GO_NEGATIVE_REGULATION_OF_CELL_CELL_ADHESION		21	-0.436107	-1.85707	0.00223714	0.0529214	0.983	667	tags=71%, list=37%, signal=112%
GO_NEGATIVE_REGULATION_OF_IMMUNE_SYSTEM_PROCESS		54	-0.308277	-1.83338	0	0.0619428	0.99	683	tags=61%, list=38%, signal=96%
GO_REGULATION_OF_ENDOCYTOSIS		17	-0.456921	-1.82479	0.0107527	0.0646144	0.995	512	tags=65%, list=29%, signal=90%
GO_CELL_ACTIVATION		160	-0.245967	-1.81962	0	0.065842	0.997	778	tags=66%, list=43%, signal=106%
GO_LEUKOCYTE_PROLIFERATION		42	-0.333951	-1.81349	0.00911162	0.0679247	0.999	529	tags=55%, list=29%, signal=76%
GO_RESPONSE_TO_BIOTIC_STIMULUS		156	-0.24528	-1.81063	0.00261097	0.0683174	0.999	576	tags=50%, list=32%, signal=67%
GO_NEGATIVE_REGULATION_OF_LYMPHOCYTE_ACTIVATION		20	-0.43499	-1.76984	0.0153173	0.089345	1	665	tags=75%, list=37%, signal=118%
GO_LYMPHOCYTE_ACTIVATION		105	-0.260948	-1.76188	0.00479616	0.0931018	1	570	tags=51%, list=32%, signal=71%
GO_NUCLEOBASE_CONTAINING_SMALL_MOLECULE_METABOLIC_PROCESS		29	-0.362055	-1.74274	0.0178971	0.104532	1	202	tags=31%, list=11%, signal=34%
GO_FATTY_ACID_METABOLIC_PROCESS		26	-0.383066	-1.72935	0.01766	0.112224	1	567	tags=58%, list=32%, signal=83%
GO_MONONUCLEAR_CELL_MIGRATION		19	-0.413758	-1.72559	0.0210526	0.113233	1	544	tags=63%, list=30%, signal=90%
GO_RESPONSE_TO_CHEMOKINE		15	-0.459323	-1.70704	0.0298851	0.123316	1	314	tags=47%, list=17%, signal=56%
GO_REGULATION_OF_LEUKOCYTE_CHEMOTAXIS		18	-0.431953	-1.70879	0.0278373	0.123638	1	570	tags=67%, list=32%, signal=97%
GO_GUANYL_NUCLEOTIDE_EXCHANGE_FACTOR_ACTIVITY		22	-0.399243	-1.69234	0.0214286	0.130986	1	438	tags=59%, list=24%, signal=77%
GO_POSITIVE_REGULATION_OF_CHEMOTAXIS		22	-0.390427	-1.69319	0.0318471	0.13205	1	544	tags=64%, list=30%, signal=90%
GO_DEFENSE_RESPONSE_TO_OTHER_ORGANISM		114	-0.241661	-1.68521	0	0.135147	1	558	tags=51%, list=31%, signal=69%
GO_REGULATION_OF_CHEMOTAXIS		31	-0.349401	-1.68249	0.0164319	0.135492	1	570	tags=58%, list=32%, signal=84%
GO_POSITIVE_REGULATION_OF_IMMUNE_EFFECTOR_PROCESS		27	-0.360684	-1.6804	0.0115207	0.135794	1	742	tags=78%, list=41%, signal=131%
GO_NEGATIVE_REGULATION_OF_LEUKOCYTE_CELL_CELL_ADHESION		18	-0.409893	-1.67673	0.014862	0.137028	1	436	tags=50%, list=24%, signal=65%
GO_FAT_CELL_DIFFERENTIATION		21	-0.391046	-1.65987	0.0359551	0.149937	1	802	tags=81%, list=45%, signal=145%
GO_TAXIS		91	-0.252935	-1.64946	0.0190024	0.158017	1	396	tags=36%, list=22%, signal=44%
GO_PLATELET_ACTIVATION		16	-0.422763	-1.64052	0.03125	0.164988	1	720	tags=81%, list=40%, signal=134%
GO_MYELOID_LEUKOCYTE_ACTIVATION		51	-0.2903	-1.62628	0.0299252	0.177072	1	778	tags=73%, list=43%, signal=124%
GO_RESPONSE_TO_TUMOR_NECROSIS_FACTOR		23	-0.373895	-1.62376	0.0369565	0.17756	1	447	tags=57%, list=25%, signal=74%
GO_EPITHELIAL_CELL_PROLIFERATION		48	-0.297913	-1.60856	0.0070922	0.191579	1	309	tags=35%, list=17%, signal=42%
GO_REGULATION_OF_LEUKOCYTE_PROLIFERATION		36	-0.305094	-1.59729	0.0239808	0.201922	1	661	tags=64%, list=37%, signal=99%
GO_CELLULAR_ION_HOMEOSTASIS		68	-0.263729	-1.5877	0.0239808	0.210374	1	344	tags=32%, list=19%, signal=39%
GO_EXTERNAL_SIDE_OF_PLASMA_MEMBRANE		97	-0.238963	-1.58022	0.0175	0.21727	1	547	tags=47%, list=30%, signal=65%
GO_COAGULATION		26	-0.345057	-1.57547	0.0451467	0.220598	1	740	tags=73%, list=41%, signal=123%
GO_VIRAL_LIFE_CYCLE		20	-0.382455	-1.56751	0.0360577	0.22339	1	290	tags=50%, list=16%, signal=59%
GO_MYELOID_LEUKOCYTE_MEDIATED_IMMUNITY		37	-0.305795	-1.56529	0.0383747	0.224214	1	778	tags=76%, list=43%, signal=131%
GO_PEPTIDE_SECRETION		52	-0.278049	-1.56797	0.0364078	0.225168	1	570	tags=50%, list=32%, signal=71%
GO_RESPONSE_TO_CYTOKINE		98	-0.239343	-1.56943	0.0184332	0.225631	1	552	tags=48%, list=31%, signal=65%
GO_POSITIVE_REGULATION_OF_SMALL_MOLECULE_METABOLIC_PROCESS		15	-0.406742	-1.55539	0.0538793	0.234753	1	1072	tags=100%, list=60%, signal=246%

## Sheet: gsea_report_for_na_pos_16070039
NAME	GS DETAILS	SIZE	ES	NES	NOM p-val	FDR q-val	FWER p-val	RANK AT MAX	LEADING EDGE
GO_EPIDERMAL_CELL_DIFFERENTIATION	Details ...	29	0.529972	2.49679	0	0.00231217	0.004	506	tags=69%, list=28%, signal=94%
GO_KERATINOCYTE_DIFFERENTIATION	Details ...	24	0.603282	2.6079	0	0.00232749	0.002	403	tags=67%, list=22%, signal=85%
GO_SKIN_DEVELOPMENT	Details ...	34	0.524187	2.44412	0	0.00383321	0.01	403	tags=56%, list=22%, signal=71%
GO_KERATINIZATION	Details ...	15	0.648743	2.36521	0	0.00800925	0.027	386	tags=73%, list=22%, signal=93%
GO_EPIDERMIS_DEVELOPMENT	Details ...	39	0.465573	2.28148	0	0.0195215	0.08	558	tags=64%, list=31%, signal=91%
HP_ABNORMALITY_OF_SKIN_ADNEXA_PHYSIOLOGY	Details ...	18	0.57132	2.20813	0	0.03803	0.174	257	tags=50%, list=14%, signal=58%
HP_HYPODONTIA	Details ...	18	0.556065	2.1629	0	0.0442655	0.258	692	tags=89%, list=39%, signal=143%
GO_CALMODULIN_BINDING	Details ...	19	0.547815	2.17089	0	0.0468266	0.241	554	tags=79%, list=31%, signal=113%
HP_ABNORMALITY_OF_THE_PERIPHERAL_NERVOUS_SYSTEM	Details ...	15	0.591841	2.12958	0	0.0582092	0.365	306	tags=60%, list=17%, signal=72%
GO_CELL_CYCLE_PROCESS	Details ...	63	0.374062	2.11172	0	0.0620104	0.415	373	tags=46%, list=21%, signal=56%
HP_ABNORMALITY_OF_THE_CEREBRAL_CORTEX	Details ...	24	0.48927	2.09023	0	0.0679468	0.47	142	tags=33%, list=8%, signal=36%
HP_ABNORMALITY_OF_THE_URETER	Details ...	29	0.438818	1.96661	0.00175131	0.156631	0.849	511	tags=59%, list=28%, signal=81%
HP_CONSTIPATION	Details ...	20	0.492114	1.97482	0.00177305	0.157906	0.831	355	tags=55%, list=20%, signal=68%
GO_CELL_CYCLE_PHASE_TRANSITION	Details ...	29	0.433201	1.95239	0.00171233	0.165749	0.881	347	tags=55%, list=19%, signal=67%
GO_POLYMERIC_CYTOSKELETAL_FIBER	Details ...	52	0.365231	1.97597	0	0.169163	0.831	145	tags=29%, list=8%, signal=30%
HP_ABNORMAL_URETER_MORPHOLOGY	Details ...	15	0.524264	1.90396	0.00541516	0.210663	0.96	462	tags=60%, list=26%, signal=80%
GO_REGULATION_OF_INTRACELLULAR_PROTEIN_TRANSPORT	Details ...	16	0.512224	1.90859	0.00567108	0.21415	0.955	377	tags=56%, list=21%, signal=71%
GO_GLYCEROPHOSPHOLIPID_METABOLIC_PROCESS	Details ...	23	0.460603	1.91565	0.00744879	0.214842	0.949	399	tags=57%, list=22%, signal=72%
GO_REGULATION_OF_CELL_CYCLE		57	0.335028	1.86729	0.00700525	0.232011	0.989	370	tags=42%, list=21%, signal=51%
GO_EPITHELIAL_CELL_DIFFERENTIATION		69	0.313935	1.82022	0.00170648	0.234535	0.998	559	tags=51%, list=31%, signal=71%
HP_ABNORMAL_PATTERN_OF_RESPIRATION		25	0.426707	1.82446	0.0109689	0.235072	0.998	263	tags=40%, list=15%, signal=46%
HP_ABSENT_SPEECH		19	0.475509	1.87158	0.00759013	0.235473	0.988	162	tags=32%, list=9%, signal=34%
GO_REGULATION_OF_CELL_CYCLE_PROCESS		35	0.3857	1.83299	0.00553506	0.235879	0.998	347	tags=49%, list=19%, signal=59%
GO_MICROTUBULE_BASED_PROCESS		46	0.333363	1.80204	0.0152091	0.236626	0.999	388	tags=41%, list=22%, signal=51%
HP_SHORT_ATTENTION_SPAN		30	0.393423	1.81293	0.0109489	0.238623	0.998	728	tags=70%, list=41%, signal=116%
HP_PROPTOSIS		19	0.452218	1.80486	0.0132827	0.238631	0.999	414	tags=53%, list=23%, signal=68%
HP_ABNORMALITY_OF_THE_UPPER_URINARY_TRACT		91	0.290208	1.82677	0.00507614	0.238791	0.998	517	tags=45%, list=29%, signal=60%
HP_GENERALIZED_ONSET_SEIZURE		21	0.454567	1.83447	0.00727273	0.241472	0.998	202	tags=33%, list=11%, signal=37%
HP_AGENESIS_OF_CORPUS_CALLOSUM		20	0.448683	1.80608	0.0115385	0.243596	0.998	517	tags=60%, list=29%, signal=83%
GO_CELL_CYCLE	Details ...	83	0.31274	1.87226	0	0.246037	0.988	379	tags=41%, list=21%, signal=50%
HP_ATTENTION_DEFICIT_HYPERACTIVITY_DISORDER		25	0.414453	1.79242	0.0139373	0.246552	1	841	tags=84%, list=47%, signal=156%
HP_ABNORMAL_NUMBER_OF_TEETH		32	0.396724	1.83582	0.0107335	0.247927	0.998	806	tags=84%, list=45%, signal=150%
