# Supplementary material for: Multi-dimensional scaling techniques unveiled gain1q&loss13q co-occurrence in Multiple Myeloma patients with specific genomic, transcriptional and adverse clinical features
Source: Nat Commun. 2024 Feb 20;15:1551. doi: 10.1038/s41467-024-45000-z (PMC10879136; doi:10.1038/s41467-024-45000-z)
Supplement: Supplementary file 9 — Supplementary Data 6 [file 41467_2024_45000_MOESM9_ESM.xlsx]

## Sheet: 1q&13+ vs 1q&13- FC m 1
FC 1q&13+ vs 1q&13-	t 1q&13+ vs 1q&13-	p.value 1q&13+ vs 1q&13-	Res 1q&13+ vs 1q&13-	Genes.genes.hgnc_symbol	Genes.genes.ensembl_gene_id	Genes.genes.length
6.57619	13.4928	4.06e-37	1	CCND2	ENSG00000118971	31591
4.33672	8.74611	9.14e-18	1	NES	ENSG00000132688	8644
3.82336	9.62656	6.47e-21	1	PKP2	ENSG00000057294	106022
3.55336	11.5291	1.9e-28	1		ENSG00000242444	8471
3.5238	8.61115	2.65e-17	1	MUC3A	ENSG00000169894	18813
3.47496	8.38493	1.53e-16	1	MARK1	ENSG00000116141	136325
3.43765	6.94656	4.49e-12	1	WSCD1	ENSG00000179314	66620
3.40942	7.29975	4.16e-13	1	TFAP2C	ENSG00000087510	9977
3.17507	8.62897	2.3e-17	1	ANKRD33B	ENSG00000164236	93746
3.09328	10.5992	1.2e-24	1	CD109	ENSG00000156535	132531
2.96077	7.43459	1.63e-13	1	SDK1	ENSG00000146555	967748
2.94357	7.39047	2.22e-13	1	ATRNL1	ENSG00000107518	855634
2.94116	8.22615	5.15e-16	1		ENSG00000251196	3714
2.88234	5.01678	3.38e-07	1	FGFR3	ENSG00000068078	15579
2.86419	7.63816	3.88e-14	1	KRT14	ENSG00000186847	4616
2.8262	7.20792	7.79e-13	1	SYT3	ENSG00000213023	18574
2.79761	8.76944	7.59e-18	1	PLAAT2	ENSG00000133328	10609
2.76219	8.56069	3.93e-17	1	STEAP1	ENSG00000164647	10373
2.75577	7.03471	2.5e-12	1	RPRM	ENSG00000177519	1424
2.71792	5.29124	8.28e-08	1	CST6	ENSG00000175315	1497
2.71055	6.98991	3.37e-12	1	RND3	ENSG00000115963	70816
2.69882	9.18084	2.72e-19	1	MUC1	ENSG00000185499	7092
2.69394	9.22736	1.85e-19	1	JUP	ENSG00000173801	32327
2.68635	5.88987	3.08e-09	1	ASTN1	ENSG00000152092	307671
2.63342	6.30002	2.72e-10	1	TCEA3	ENSG00000204219	43839
2.61136	7.98372	3.16e-15	1	GAL3ST3	ENSG00000175229	8396
2.59011	4.53598	3.41e-06	1	UCHL1	ENSG00000154277	12042
2.58229	4.94441	4.85e-07	1	MYBPC2	ENSG00000086967	33429
2.58077	6.90867	5.77e-12	1		ENSG00000271959	3409
2.57149	8.63923	2.13e-17	1	SCN9A	ENSG00000169432	180816
2.56973	5.96242	2.02e-09	1	GABRG2	ENSG00000113327	162920
2.52459	5.58003	1.76e-08	1	SYNC	ENSG00000162520	23690
2.51065	9.10724	4.97e-19	1	TRIM31	ENSG00000204616	10193
2.49457	8.36866	1.74e-16	1		ENSG00000271387	951
2.48705	5.83986	4.1e-09	1	LILRB4	ENSG00000186818	26470
2.48222	8.85912	3.71e-18	1	S100A2	ENSG00000196754	6782
2.47679	6.04173	1.27e-09	1	KRT17	ENSG00000128422	5400
2.45493	8.69789	1.34e-17	1	NTRK1	ENSG00000198400	66210
2.44104	5.44091	3.74e-08	1	CLSTN2	ENSG00000158258	642212
2.41007	5.86077	3.64e-09	1	MAGI1	ENSG00000151276	685309
2.40951	6.08519	9.86e-10	1	LGALS14	ENSG00000006659	4963
2.40596	6.81236	1.08e-11	1	INAVA	ENSG00000163362	24694
2.3769	7.42319	1.77e-13	1	S100A4	ENSG00000196154	6523
2.37289	5.1634	1.61e-07	1	NUAK1	ENSG00000074590	76693
2.36153	6.33375	2.21e-10	1	ANKRD45	ENSG00000183831	61515
2.34589	6.16681	6.07e-10	1		ENSG00000272668	12815
2.34272	5.93062	2.43e-09	1	GRIA2	ENSG00000120251	161893
2.33632	6.01045	1.53e-09	1	TUBB4A	ENSG00000104833	8529
2.33525	5.45289	3.51e-08	1	PBX1	ENSG00000185630	343712
2.3348	7.31022	3.87e-13	1	SPRR2A	ENSG00000241794	1392
2.32576	7.20868	7.75e-13	1	PTPRR	ENSG00000153233	282665
2.32296	6.0934	9.39e-10	1	SHANK2	ENSG00000162105	784721
2.29492	5.01236	3.46e-07	1	HTR2C	ENSG00000147246	325983
2.29303	5.96051	2.05e-09	1	SOCS3	ENSG00000184557	3299
2.29099	8.43149	1.07e-16	1	IGSF9	ENSG00000085552	18574
2.28061	5.54486	2.13e-08	1	CHRM3	ENSG00000133019	528887
2.27828	8.62156	2.44e-17	1	NETO2	ENSG00000171208	66242
2.27694	5.95299	2.14e-09	1		ENSG00000237686	78929
2.27473	6.31833	2.43e-10	1	SPTB	ENSG00000070182	133624
2.26803	5.52988	2.31e-08	1		ENSG00000248596	42070
2.26176	5.58546	1.7e-08	1	PTP4A3	ENSG00000184489	40459
2.2589	4.9472	4.78e-07	1	FBXL7	ENSG00000183580	439615
2.25094	6.16468	6.15e-10	1	LEFTY2	ENSG00000143768	4785
2.24397	6.40305	1.45e-10	1	TMPRSS11A	ENSG00000187054	54755
2.23631	4.49292	4.15e-06	1	CTAG2	ENSG00000126890	1607
2.22968	6.7585	1.53e-11	1	CALHM3	ENSG00000183128	6436
2.22697	5.65666	1.15e-08	1	LINC01749	ENSG00000272259	75688
2.21915	7.3025	4.08e-13	1		ENSG00000249738	494791
2.21751	7.41386	1.89e-13	1	IGF1R	ENSG00000140443	315991
2.21605	5.69069	9.52e-09	1	CNTNAP2	ENSG00000174469	2304996
2.21285	4.9013	6e-07	1	ADGRL3	ENSG00000150471	877077
2.20751	6.90031	6.09e-12	1		ENSG00000244998	2635
2.19753	4.61444	2.37e-06	1	LHX8	ENSG00000162624	33099
2.19531	5.52518	2.37e-08	1	CLDN14	ENSG00000159261	115948
2.1896	5.3273	6.85e-08	1	CA8	ENSG00000178538	95988
2.18568	5.33766	6.48e-08	1	NKAIN2	ENSG00000188580	1021775
2.17749	6.21467	4.56e-10	1	ZYG11A	ENSG00000203995	52487
2.17504	5.92084	2.58e-09	1	C1orf21	ENSG00000116667	241990
2.16823	6.15168	6.65e-10	1	CD70	ENSG00000125726	20920
2.16255	4.98867	3.89e-07	1	OGDHL	ENSG00000197444	27738
2.15184	3.71607	0.000109749	1	AZGP1	ENSG00000160862	9322
2.15095	4.63362	2.17e-06	1	C19orf81	ENSG00000235034	9865
2.1492	5.71975	8.09e-09	1	LINC02830	ENSG00000224899	2285
2.14885	5.3782	5.23e-08	1	DOK5	ENSG00000101134	175576
2.13968	7.24149	6.2e-13	1	RHBG	ENSG00000132677	16008
2.13629	7.26207	5.39e-13	1	SPATA17	ENSG00000162814	240372
2.13462	5.41503	4.3e-08	1	SUSD4	ENSG00000143502	143359
2.12612	4.52622	3.56e-06	1	SEZ6L2	ENSG00000174938	28388
2.12032	7.79316	1.27e-14	1	SH2D2A	ENSG00000027869	10619
2.11866	6.37474	1.72e-10	1	ZP1	ENSG00000149506	8131
2.11143	5.22987	1.14e-07	1	LIPH	ENSG00000163898	46326
2.10337	3.86739	6.05e-05	1	MAL	ENSG00000172005	28315
2.09766	5.56262	1.93e-08	1		ENSG00000271109	11701
2.0904	5.65448	1.16e-08	1	KCNQ3	ENSG00000184156	360236
2.08278	5.88612	3.15e-09	1	NUDT11	ENSG00000196368	6581
2.08109	4.62571	2.25e-06	1	LIFR	ENSG00000113594	133686
2.07957	6.58408	4.67e-11	1	VSIG1	ENSG00000101842	34214
2.0795	4.18357	1.63e-05	1	GULP1	ENSG00000144366	304262
2.07924	7.5297	8.38e-14	1	INSRR	ENSG00000027644	19054
2.07771	8.27316	3.6e-16	1	NXF5	ENSG00000126952	25465
2.07268	6.80174	1.16e-11	1	DEPP1	ENSG00000165507	7828
2.07252	5.40142	4.62e-08	1	MUC15	ENSG00000169550	13231
2.07118	5.30217	7.81e-08	1	NAP1L3	ENSG00000186310	2648
2.06954	4.04574	2.92e-05	1	MAGEA1	ENSG00000198681	4596
2.06803	5.67137	1.06e-08	1	C1orf226	ENSG00000239887	7971
2.05665	6.2163	4.51e-10	1	NOS1AP	ENSG00000198929	300784
2.0552	5.04652	2.91e-07	1	ADAMTS20	ENSG00000173157	198337
2.05297	6.36382	1.84e-10	1	CATSPER1	ENSG00000175294	9727
2.04829	5.24834	1.04e-07	1	KLHL13	ENSG00000003096	219527
2.0418	7.76689	1.54e-14	1	ABLIM2	ENSG00000163995	193522
2.02079	4.61152	2.4e-06	1	WDR72	ENSG00000166415	249137
2.02058	3.6934	0.000119797	1	BCHE	ENSG00000114200	64558
2.02055	5.03943	3.02e-07	1	MYO1E	ENSG00000157483	240437
2.00841	8.67911	1.55e-17	1	PSMD8P1	ENSG00000228264	768
2.0076	6.8604	7.92e-12	1	RBFOX1	ENSG00000078328	2473538
2.00507	5.03326	3.11e-07	1	METTL27	ENSG00000165171	7926
1.99167	4.79739	9.94e-07	1	DTNA	ENSG00000134769	398554
1.98908	5.26516	9.49e-08	1		ENSG00000261754	2756
1.9766	7.0659	2.03e-12	1	KIF21B	ENSG00000116852	54310
1.96089	4.3767	7e-06	1	CHST10	ENSG00000115526	25808
1.95168	5.26642	9.42e-08	1	GLRA3	ENSG00000145451	192327
1.95052	4.86689	7.1e-07	1		ENSG00000226025	6999
1.94983	4.79172	1.02e-06	1	EPB41L4B	ENSG00000095203	148989
1.94641	4.76683	1.15e-06	1	PRR15	ENSG00000176532	3458
1.94076	3.38638	0.000375116	1	GRIN2B	ENSG00000273079	544015
1.9405	5.71628	8.25e-09	1	LINC01852	ENSG00000236914	4178
1.93881	4.39892	6.34e-06	1	CTNNA3	ENSG00000183230	1783672
1.93633	4.36377	7.42e-06	1	SH3BP4	ENSG00000130147	103697
1.9355	5.11281	2.08e-07	1	NELL2	ENSG00000184613	413573
1.92526	4.90413	5.91e-07	1		ENSG00000269761	1062
1.92498	4.56255	3.01e-06	1	TENM1	ENSG00000009694	587914
1.91527	4.9794	4.08e-07	1	SPINK5	ENSG00000133710	111699
1.90812	3.4418	0.000307158	1	ESRP1	ENSG00000104413	66392
1.90727	3.57844	0.000185483	1	PLOD2	ENSG00000152952	94213
1.90125	4.46697	4.67e-06	1	JAKMIP2	ENSG00000176049	197337
1.89974	9.07289	6.58e-19	1	LMOD1	ENSG00000163431	50132
1.89902	5.3709	5.43e-08	1	LIFR-AS1	ENSG00000244968	114451
1.89393	3.35402	0.000421011	1	GABRA4	ENSG00000109158	74681
1.8912	5.56953	1.86e-08	1	FAM155B	ENSG00000130054	28182
1.8909	3.63982	0.000147087	1	CLDN3	ENSG00000165215	1273
1.88774	6.05134	1.2e-09	1	HPSE2	ENSG00000172987	778785
1.88522	4.23908	1.28e-05	1	PLCXD3	ENSG00000182836	203676
1.88449	4.00456	3.46e-05	1	RFPL4B	ENSG00000251258	3964
1.88187	4.99157	3.84e-07	1	ADCY1	ENSG00000164742	148976
1.87902	5.35698	5.85e-08	1		ENSG00000229191	4843
1.87369	4.96287	4.43e-07	1	ANKRD30A	ENSG00000148513	258386
1.86771	4.21787	1.41e-05	1	PLSCR4	ENSG00000114698	58844
1.86675	3.35436	0.000420513	1	PPP1R9A	ENSG00000158528	389213
1.8639	3.46484	0.000282446	1	SPACA3	ENSG00000141316	27501
1.86111	4.81157	9.29e-07	1		ENSG00000250546	502753
1.8605	7.10042	1.61e-12	1	C6orf132	ENSG00000188112	41501
1.85574	5.43685	3.82e-08	1		ENSG00000225370	1360
1.84276	4.44829	5.08e-06	1	TGFB2	ENSG00000092969	99283
1.84224	4.85155	7.65e-07	1		ENSG00000268088	2333
1.84001	4.36636	7.33e-06	1	HSPA12A	ENSG00000165868	179059
1.83314	4.35022	7.88e-06	1	ADAMTS3	ENSG00000156140	288252
1.8315	4.43095	5.49e-06	1	TSPAN19	ENSG00000231738	21966
1.8283	4.82139	8.86e-07	1	MNX1-AS1	ENSG00000243479	5621
1.81982	4.49073	4.19e-06	1	FAM201A	ENSG00000204860	4516
1.81318	4.87207	6.92e-07	1	BCL6B	ENSG00000161940	7240
1.81284	5.07375	2.54e-07	1	MCOLN3	ENSG00000055732	30418
1.81036	2.96833	0.00155137	1	DSG2	ENSG00000046604	50831
1.80381	6.75308	1.59e-11	1	DRP2	ENSG00000102385	44728
1.8038	3.76044	9.23e-05	1	DCC	ENSG00000187323	1195706
1.80073	7.31287	3.8e-13	1	BCAN	ENSG00000132692	18142
1.79382	5.06731	2.62e-07	1	ARL4C	ENSG00000188042	4040
1.79199	4.10537	2.27e-05	1	C2CD4A	ENSG00000198535	3940
1.78743	5.28686	8.47e-08	1	GAREM1	ENSG00000141441	346005
1.77894	5.44482	3.66e-08	1		ENSG00000266970	13458
1.77855	4.08946	2.43e-05	1	ROBO2	ENSG00000185008	1743269
1.77604	5.63156	1.32e-08	1	CAPN8	ENSG00000203697	127716
1.77232	3.34204	0.000439299	1	PCSK1N	ENSG00000102109	4514
1.77043	4.80663	9.51e-07	1	PLAAT1	ENSG00000127252	36610
1.76858	3.93825	4.54e-05	1	LINC01088	ENSG00000249307	370188
1.76823	4.70068	1.58e-06	1	FJX1	ENSG00000179431	2405
1.76796	4.10389	2.29e-05	1	CPEB1	ENSG00000214575	105660
1.76697	4.84244	8e-07	1	PCDHB2	ENSG00000112852	4097
1.75825	4.7583	1.2e-06	1	LRP2	ENSG00000081479	235425
1.75821	7.78931	1.31e-14	1	IL6R	ENSG00000160712	64257
1.7567	5.21257	1.25e-07	1	ZNF571-AS1	ENSG00000267470	38434
1.75123	4.88854	6.38e-07	1		ENSG00000255853	801
1.75115	4.53	3.5e-06	1		ENSG00000269086	34590
1.75066	5.31047	7.48e-08	1	VSIG8	ENSG00000243284	8341
1.75059	3.94175	4.48e-05	1	SLCO3A1	ENSG00000176463	318727
1.74994	3.05484	0.00117126	1	PDIA2	ENSG00000185615	4051
1.74933	5.02821	3.19e-07	1	UNC13A	ENSG00000130477	87037
1.73814	4.69572	1.62e-06	1	CHRNA7	ENSG00000175344	249580
1.73187	3.5553	0.000202264	1	GALNT17	ENSG00000185274	581456
1.72897	7.4174	1.84e-13	1		ENSG00000267127	62742
1.72755	7.85386	8.19e-15	1	MTMR11	ENSG00000014914	8228
1.72617	3.65407	0.000139306	1	CFHR3	ENSG00000116785	20594
1.72546	3.71374	0.000110742	1	SOCS6	ENSG00000170677	41154
1.72445	4.6005	2.53e-06	1	DNAH5	ENSG00000039139	254212
1.71574	5.39173	4.86e-08	1	CACNA1E	ENSG00000198216	490394
1.71515	4.84255	7.99e-07	1	CMBL	ENSG00000164237	32027
1.7136	4.13997	1.96e-05	1	GZMH	ENSG00000100450	3219
1.71043	3.81783	7.37e-05	1	FOXA1	ENSG00000129514	6507
1.70999	3.27208	0.000561606	1	SEMA5A	ENSG00000112902	511042
1.70621	5.38218	5.12e-08	1	C4BPAP1	ENSG00000224462	18414
1.70197	4.79746	9.94e-07	1	NME5	ENSG00000112981	24268
1.69945	4.75782	1.2e-06	1	RERG	ENSG00000134533	240892
1.6946	4.66816	1.84e-06	1	NMU	ENSG00000109255	41469
1.6946	4.61211	2.39e-06	1	NIBAN1	ENSG00000135842	183784
1.69309	3.65929	0.000136555	1		ENSG00000256948	5326
1.6922	5.13012	1.91e-07	1	IL12B	ENSG00000113302	15707
1.67809	4.85405	7.56e-07	1	LOXL1-AS1	ENSG00000261801	20177
1.67566	7.38798	2.26e-13	1	NPHP1	ENSG00000144061	82755
1.67442	4.7471	1.27e-06	1		ENSG00000223991	4557
1.67396	5.85712	3.72e-09	1	LNCOC1	ENSG00000253741	25159
1.67247	4.88711	6.43e-07	1	CLDN4	ENSG00000189143	33151
1.67238	4.17987	1.65e-05	1	ARC	ENSG00000198576	3430
1.6711	6.66555	2.79e-11	1	RNF183	ENSG00000165188	6283
1.66991	4.4794	4.41e-06	1	ARHGAP28	ENSG00000088756	185998
1.66728	3.04391	0.00121406	1	ADAMTS1	ENSG00000154734	9654
1.66688	6.42488	1.26e-10	1	NEK2	ENSG00000117650	16973
1.66481	3.70631	0.000113972	1	CD3E	ENSG00000198851	11445
1.66462	2.73416	0.0032109	1	MAGEA3	ENSG00000221867	3580
1.66385	4.72197	1.43e-06	1	KCNK1	ENSG00000135750	58408
1.66312	6.84886	8.54e-12	1	PITPNC1	ENSG00000154217	319980
1.66239	5.22472	1.17e-07	1	COL9A1	ENSG00000112280	88022
1.66027	4.34208	8.17e-06	1	GABBR1	ENSG00000204681	78347
1.65957	2.77538	0.00283496	1		ENSG00000205236	60346
1.65819	5.23129	1.13e-07	1	SERINC2	ENSG00000168528	25115
1.65759	3.29794	0.000513127	1	GABRG1	ENSG00000163285	88285
1.65453	4.1323	2.03e-05	1	BEX3	ENSG00000166681	1769
1.64536	4.1006	2.32e-05	1	TRIM58	ENSG00000162722	22951
1.64523	3.75039	9.6e-05	1	LINC00648	ENSG00000259129	30348
1.64313	3.58752	0.000179268	1	PLEKHG4B	ENSG00000153404	97821
1.64123	3.00643	0.00137186	1		ENSG00000233836	70370
1.63965	4.82701	8.62e-07	1	MESP2	ENSG00000188095	18163
1.63929	4.24026	1.28e-05	1	YAP1	ENSG00000137693	122977
1.63762	5.21677	1.22e-07	1		ENSG00000206549	100459
1.63714	4.27181	1.11e-05	1	TNFSF9	ENSG00000125657	4898
1.63506	4.02267	3.21e-05	1	SLC9C2	ENSG00000162753	102612
1.63182	3.48399	0.000263329	1	RSPO2	ENSG00000147655	184326
1.63143	4.55079	3.18e-06	1	IL36G	ENSG00000136688	12455
1.62991	2.88125	0.00204478	1	PHACTR3	ENSG00000087495	270202
1.62779	4.21861	1.4e-05	1	DNAH14	ENSG00000185842	503030
1.62227	6.94555	4.52e-12	1	RAB29	ENSG00000117280	7496
1.6181	3.00978	0.00135704	1	NTRK2	ENSG00000148053	358519
1.61769	3.61506	0.000161579	1	XYLT1	ENSG00000103489	369191
1.61638	3.6784	0.000126913	1	ADD2	ENSG00000075340	160607
1.61098	3.61564	0.000161225	1		ENSG00000250874	1452
1.61019	5.67702	1.03e-08	1	FAM171B	ENSG00000144369	71899
1.60977	3.95481	4.24e-05	1	CLGN	ENSG00000153132	39208
1.60961	4.3926	6.52e-06	1	ZNF540	ENSG00000171817	62773
1.60713	4.18642	1.61e-05	1	CD52	ENSG00000169442	2565
1.60601	3.81561	7.43e-05	1	CSMD3	ENSG00000164796	1214011
1.60451	3.82567	7.14e-05	1		ENSG00000231424	503284
1.60421	6.54405	6.01e-11	1	ZNF571	ENSG00000180479	40010
1.60214	2.68795	0.00368523	0	FAM171A1	ENSG00000148468	159646
1.60099	3.21786	0.000677358	1	SLC44A5	ENSG00000137968	408985
1.59952	4.67607	1.77e-06	1	HRNR	ENSG00000197915	12117
1.59916	3.49498	0.000252912	1	LINC02864	ENSG00000263711	113239
1.59913	5.44672	3.62e-08	1	GLOD5	ENSG00000171433	11901
1.59687	4.01536	3.31e-05	1	CROCC2	ENSG00000226321	86981
1.59627	3.5142	0.00023561	1	RORC	ENSG00000143365	25774
1.5962	5.08221	2.43e-07	1	CTSV	ENSG00000136943	9966
1.59467	7.8981	5.93e-15	1	LINC01136	ENSG00000233791	6551
1.59314	4.25459	1.2e-05	1	H2AC13	ENSG00000196747	502
1.5897	3.86328	6.15e-05	1	SLC51B	ENSG00000186198	8010
1.58143	3.67726	0.000127469	1	ACHE	ENSG00000087085	6980
1.58059	4.787	1.05e-06	1		ENSG00000246465	7179
1.5802	5.62855	1.34e-08	1	TRIM46	ENSG00000163462	11184
1.57988	5.33152	6.69e-08	1	PERP	ENSG00000112378	18914
1.57914	5.67369	1.05e-08	1	TLCD3B	ENSG00000149926	28551
1.57643	5.89665	2.96e-09	1	TMCC2	ENSG00000133069	57686
1.57615	4.42534	5.63e-06	1	GALNT13	ENSG00000144278	582057
1.57591	5.85197	3.83e-09	1	HSPD1P10	ENSG00000216990	1675
1.57562	3.44861	0.00029965	1	GDA	ENSG00000119125	142598
1.57528	4.61813	2.33e-06	1	SPRR2D	ENSG00000163216	2199
1.57219	4.22224	1.38e-05	1	LINC01249	ENSG00000231532	28282
1.5721	2.79069	0.00270581	1	RPH3A	ENSG00000089169	328501
1.57153	5.19689	1.35e-07	1	RAPH1	ENSG00000173166	140990
1.57006	2.76792	0.00289987	1	SH3RF3-AS1	ENSG00000259863	1603
1.56994	3.84817	6.53e-05	1	BEND6	ENSG00000151917	72239
1.56776	5.70342	8.86e-09	1	S100A6	ENSG00000197956	1645
1.56236	2.16988	0.0151873	0	CACNG6	ENSG00000130433	20381
1.56193	5.52381	2.39e-08	1	PPP1R14BP3	ENSG00000179967	444
1.56179	7.22989	6.71e-13	1	PGAP1	ENSG00000197121	94792
1.56166	4.06136	2.73e-05	1	TGFA	ENSG00000163235	106909
1.55883	3.48586	0.000261527	1	HFM1	ENSG00000162669	144090
1.55777	3.0537	0.00117566	1	CARD11	ENSG00000198286	137804
1.55507	2.53188	0.00578816	0		ENSG00000267243	98217
1.55426	5.48118	3.01e-08	1	POT1-AS1	ENSG00000224897	553093
1.55147	4.17071	1.72e-05	1	RASAL2	ENSG00000075391	390006
1.55115	3.58723	0.000179465	1	SNHG28	ENSG00000188004	20742
1.54855	3.74246	9.91e-05	1	ZFP30	ENSG00000120784	78588
1.54746	4.3246	8.82e-06	1	C3orf67	ENSG00000163689	332719
1.5471	5.65574	1.16e-08	1	LINC00862	ENSG00000203721	147286
1.5458	3.10404	0.000995299	1	MUC13	ENSG00000173702	48377
1.54542	3.1107	0.000973457	1	SOX11	ENSG00000176887	9001
1.54526	3.17709	0.000778491	1	GAGE12G	ENSG00000215269	7320
1.54526	3.17709	0.000778492	1	GAGE12F	ENSG00000236362	16940
1.543	3.16947	0.000798895	1	GAGE1	ENSG00000205777	19040
1.54148	3.73313	0.000102716	1	KRT7	ENSG00000135480	19666
1.53897	3.59543	0.000174009	1	SLC26A9	ENSG00000174502	30412
1.53786	4.44587	5.13e-06	1	TRPM8	ENSG00000144481	102149
1.53709	3.86171	6.18e-05	1		ENSG00000230863	82871
1.53553	6.83782	9.17e-12	1	IL6R-AS1	ENSG00000228013	4236
1.53543	2.52069	0.00597351	0	SH3RF3	ENSG00000172985	375429
1.53539	6.12426	7.82e-10	1	S100A10	ENSG00000197747	10944
1.53515	4.87055	6.97e-07	1	SPRED1	ENSG00000166068	104413
1.53413	2.66477	0.00394616	0	HAGLR	ENSG00000224189	24907
1.52809	3.82914	7.04e-05	1	GPR89P	ENSG00000216915	1494
1.5265	3.39149	0.000368307	1	TMEM98	ENSG00000006042	17196
1.52605	3.44145	0.000307556	1	BAMBI	ENSG00000095739	5422
1.52584	3.87296	5.91e-05	1	TRPC1	ENSG00000144935	83854
1.52525	4.10374	2.29e-05	1	LINC01850	ENSG00000227708	19717
1.52138	3.4707	0.000276465	1	MUC12	ENSG00000205277	49326
1.52111	3.57389	0.000188677	1	MYO1B	ENSG00000128641	180204
1.521	2.86992	0.00211861	1	CDH17	ENSG00000079112	90141
1.51741	2.38965	0.00857205	0	KCNS3	ENSG00000170745	483769
1.51723	3.73319	0.000102691	1	LINC01515	ENSG00000228065	309951
1.51516	5.26826	9.33e-08	1	CASQ1	ENSG00000143318	11311
1.51461	3.75555	9.41e-05	1	ITPRIPL1	ENSG00000198885	5186
1.51378	4.46386	4.73e-06	1	KCNN2	ENSG00000080709	440574
1.51373	3.86898	6.01e-05	1		ENSG00000249413	151166
1.51358	3.65109	0.000140898	1	LINC01801	ENSG00000267767	44342
1.51144	3.55245	0.000204422	1	MAOA	ENSG00000189221	91917
1.51132	3.70078	0.000116434	1	KSR2	ENSG00000171435	515978
1.51056	3.57863	0.000185354	1	TMPRSS15	ENSG00000154646	216763
1.50651	4.91856	5.51e-07	1	BACH2	ENSG00000112182	370380
1.50611	4.57216	2.88e-06	1	HMSD	ENSG00000221887	32473
1.50541	2.59148	0.00488382	0	CFI	ENSG00000205403	61485
1.49609	3.37402	0.000392063	1	PCDH7	ENSG00000169851	426390
1.49502	3.55158	0.000205091	1	ZNF285	ENSG00000267508	19310
1.49499	3.92455	4.8e-05	1	NPSR1-AS1	ENSG00000197085	525070
1.49475	5.1712	1.54e-07	1	CIART	ENSG00000159208	4550
1.49302	6.84752	8.61e-12	1		ENSG00000260805	1898
1.49119	7.72372	2.1e-14	1	TSACC	ENSG00000163467	9681
1.48979	7.30359	4.05e-13	1		ENSG00000223599	1308
1.48546	2.84392	0.00229705	1	LINC01419	ENSG00000253898	5142
1.48539	2.43073	0.00766694	0	SLITRK5	ENSG00000165300	23657
1.48481	3.9935	3.62e-05	1		ENSG00000224149	2602
1.48342	3.3038	0.000502686	1	CPNE8-AS1	ENSG00000257718	3141
1.48191	3.6957	0.000118736	1	JPH1	ENSG00000104369	86840
1.47925	2.85576	0.00221416	1	STK32A	ENSG00000169302	152892
1.4783	6.77527	1.38e-11	1	ATP2B4	ENSG00000058668	117520
1.47829	3.77395	8.76e-05	1	TSPAN12	ENSG00000106025	71082
1.47707	2.90764	0.00188197	1	MYCN	ENSG00000134323	6457
1.47692	3.56887	0.00019226	1	HAGLROS	ENSG00000226363	1291
1.47669	4.20176	1.51e-05	1	MYB	ENSG00000118513	37865
1.47529	4.71976	1.44e-06	1	POU3F2	ENSG00000184486	4884
1.46989	4.59905	2.54e-06	1	SUN3	ENSG00000164744	41971
1.46805	2.81386	0.00252041	1	EPHA3	ENSG00000044524	374513
1.46769	4.15444	1.84e-05	1	C6orf223	ENSG00000181577	7032
1.46629	4.20597	1.48e-05	1	MITF	ENSG00000187098	228902
1.46319	3.03541	0.00124829	1	KCNK13	ENSG00000152315	123859
1.46291	3.60126	0.000170224	1	PGM5	ENSG00000154330	202753
1.46249	4.26036	1.17e-05	1	CLUL1	ENSG00000079101	53346
1.46205	3.91886	4.91e-05	1	TPO	ENSG00000115705	169645
1.46033	4.73031	1.37e-06	1	FAM71F1	ENSG00000135248	22682
1.45784	4.08867	2.44e-05	1	CPSF1P1	ENSG00000214076	3729
1.45575	3.45795	0.000289633	1		ENSG00000206129	187649
1.45449	3.40811	0.000346949	1		ENSG00000267601	366
1.4529	3.71672	0.000109471	1	RASGRP1	ENSG00000172575	77472
1.45192	4.17939	1.66e-05	1	OSBPL6	ENSG00000079156	208412
1.4465	3.39142	0.000368398	1	C2CD4B	ENSG00000205502	1750
1.44592	3.73048	0.000103779	1	FAM81A	ENSG00000157470	150862
1.44543	3.78265	8.46e-05	1	EFHC2	ENSG00000183690	195800
1.44536	2.88161	0.0020425	1	PLXNA2	ENSG00000076356	222142
1.44486	6.10959	8.54e-10	1	E2F2	ENSG00000007968	24795
1.44336	3.15388	0.000842142	1	GJA3	ENSG00000121743	22797
1.44299	3.19191	0.000740224	1	MYH14	ENSG00000105357	122356
1.44189	4.08044	2.52e-05	1	LINC01993	ENSG00000204277	17143
1.43978	9.1336	4e-19	1		ENSG00000231064	10491
1.43524	2.35789	0.00933506	0	AGAP1	ENSG00000157985	637757
1.42957	2.8994	0.00193149	1	AUTS2	ENSG00000158321	1195210
1.42952	3.04606	0.00120552	1	TSPEAR-AS2	ENSG00000182912	8736
1.4295	5.07249	2.55e-07	1	KIAA0319	ENSG00000137261	102087
1.42785	3.25528	0.000595338	1	PRR5-ARHGAP8	ENSG00000248405	160473
1.4275	3.4927	0.000255036	1	GEM	ENSG00000164949	13097
1.42692	6.00721	1.56e-09	1	KIF14	ENSG00000118193	69254
1.42573	2.81589	0.00250472	1	CACNA1A	ENSG00000141837	426583
1.42447	3.9705	3.98e-05	1	DCDC1	ENSG00000170959	539441
1.42351	7.99463	2.91e-15	1	KLHDC9	ENSG00000162755	1985
1.42199	2.24262	0.0126263	0	PEG10	ENSG00000242265	13370
1.42085	3.21832	0.000676282	1	TBX22	ENSG00000122145	17021
1.42043	3.03849	0.0012358	1	CDC42BPA	ENSG00000143776	328609
1.41989	2.83603	0.00235387	1	ADAMTS17	ENSG00000140470	370568
1.4193	3.04707	0.00120153	1		ENSG00000253706	68155
1.4184	3.19183	0.000740413	1	GTF2IRD1	ENSG00000006704	148814
1.4179	3.83088	6.99e-05	1	CD6	ENSG00000013725	48697
1.41551	3.1528	0.00084522	1	IRF6	ENSG00000117595	20558
1.41362	4.1869	1.61e-05	1	SPX	ENSG00000134548	14953
1.41311	5.61786	1.43e-08	1	CENPF	ENSG00000117724	61376
1.4119	4.62083	2.3e-06	1	INPP4B	ENSG00000109452	824272
1.4114	3.14642	0.000863571	1	FAM238B	ENSG00000231976	5468
1.40919	3.09608	0.00102202	1	LINC01425	ENSG00000233997	50442
1.40858	2.53022	0.00581517	0	SMIM10	ENSG00000184785	1482
1.40709	3.2791	0.000548035	1	ARHGAP8	ENSG00000241484	110230
1.40517	2.79844	0.00264243	1	SLC22A9	ENSG00000149742	40509
1.405	4.97051	4.26e-07	1	PAPPA2	ENSG00000116183	382430
1.40304	3.5187	0.000231724	1	EHD3	ENSG00000013016	35299
1.4022	5.66413	1.1e-08	1	IQGAP3	ENSG00000183856	47199
1.4008	2.14514	0.016153	0	COBL	ENSG00000106078	300606
1.39981	2.26716	0.0118516	0	KLHL4	ENSG00000102271	152641
1.39893	2.36267	0.00921649	0	WNK2	ENSG00000165238	135656
1.39848	3.18519	0.000757345	1	NOS2P3	ENSG00000230528	10912
1.39739	3.13212	0.000906114	1	TRPS1	ENSG00000104447	401177
1.39579	4.8876	6.41e-07	1	NSD2	ENSG00000109685	110814
1.39533	4.03807	3.01e-05	1	LINC00992	ENSG00000248663	130789
1.39118	2.65783	0.00402745	0		ENSG00000268861	87407
1.38818	2.60442	0.0047051	0	VANGL1	ENSG00000173218	56254
1.38809	2.1821	0.0147272	0	EVC2	ENSG00000173040	166776
1.38734	3.93383	4.62e-05	1	ATOH7	ENSG00000179774	1518
1.38548	3.91737	4.94e-05	1	ZNF883	ENSG00000228623	54505
1.38279	3.2488	0.000608854	1	FAM124A	ENSG00000150510	61905
1.38183	2.85992	0.00218568	1	PVALB	ENSG00000100362	18795
1.38049	3.94668	4.39e-05	1		ENSG00000261606	15572
1.38027	3.73502	0.000101962	1	CBX2	ENSG00000173894	9835
1.38023	3.52905	0.000223009	1	AHNAK	ENSG00000124942	122693
1.38018	5.87143	3.42e-09	1	RBFADN	ENSG00000261126	48582
1.37911	2.4404	0.00746654	0	CRMP1	ENSG00000072832	145002
1.3787	2.87071	0.00211334	1	LINC02466	ENSG00000246876	159197
1.37849	2.67711	0.00380525	0	KIAA1549L	ENSG00000110427	298019
1.37831	2.1595	0.0155853	0	MAGEA12	ENSG00000213401	3912
1.37743	2.85293	0.0022337	1	GAGE12J	ENSG00000224659	7327
1.37331	4.46933	4.62e-06	1	LINC00882	ENSG00000242759	790896
1.37329	3.63343	0.000150703	1	LINC02865	ENSG00000229922	27156
1.37228	3.20477	0.000708408	1	SOWAHB	ENSG00000186212	3992
1.36968	2.96735	0.00155622	1	TBX3	ENSG00000135111	13920
1.36809	3.65271	0.00014003	1	LINC01681	ENSG00000233985	130493
1.36778	2.69663	0.00359156	1	BDKRB1	ENSG00000100739	12757
1.36364	4.19871	1.53e-05	1	CDON	ENSG00000064309	107539
1.36333	3.73559	0.000101737	1		ENSG00000259357	1011
1.35952	2.82882	0.00240689	1	LINC02528	ENSG00000226004	2723
1.35857	2.62531	0.00442878	0	LINC02475	ENSG00000251350	5363
1.35662	3.59028	0.000177415	1	MFGE8	ENSG00000140545	14698
1.35617	3.43974	0.000309464	1		ENSG00000254706	18124
1.35285	2.61969	0.00450165	0	CTNNA2	ENSG00000066032	1463630
1.35157	2.79893	0.00263845	1	OLAH	ENSG00000152463	41626
1.35145	3.11485	0.000960057	1	TREML2	ENSG00000112195	11400
1.35138	3.01987	0.00131322	1	TESC	ENSG00000088992	60556
1.35103	2.1482	0.0160305	0		ENSG00000260725	11007
1.34947	4.09564	2.37e-05	1	NRIP1	ENSG00000180530	104701
1.34769	3.92931	4.71e-05	1		ENSG00000230829	415
1.34761	4.32542	8.79e-06	1	DOCK11	ENSG00000147251	190265
1.34723	3.69393	0.000119549	1	KCNK2	ENSG00000082482	231318
1.34439	2.80664	0.00257686	1	AZGP1P1	ENSG00000214313	6773
1.34408	6.72226	1.94e-11	1	CLCN5	ENSG00000171365	176639
1.34394	2.87545	0.0020823	1	C1orf115	ENSG00000162817	8790
1.34356	3.63111	0.000152037	1	ADAM29	ENSG00000168594	148512
1.34162	2.33374	0.0099543	0	LINC00632	ENSG00000203930	83653
1.34127	3.82869	7.05e-05	1	PSORS1C1	ENSG00000204540	25342
1.33921	2.07171	0.0193402	0	HOXD1	ENSG00000128645	2239
1.33731	2.86104	0.00217809	1	ZDHHC15	ENSG00000102383	155075
1.33354	3.0233	0.00129864	1	OR2W3	ENSG00000238243	944
1.33303	2.78157	0.00278205	1	ANKRD18A	ENSG00000180071	49238
1.33054	2.91135	0.00186007	1	SELL	ENSG00000188404	21037
1.32734	5.61101	1.48e-08	1	ASPM	ENSG00000066279	62567
1.32727	3.1942	0.000734454	1	ZNF569	ENSG00000196437	58120
1.32599	3.40685	0.000348533	1		ENSG00000258130	4755
1.32544	2.60308	0.00472326	0	EPHA5	ENSG00000145242	350932
1.32368	2.82253	0.00245405	1	ZNF204P	ENSG00000204789	2396
1.32245	2.69041	0.00365848	1	SGCA	ENSG00000108823	11714
1.32138	2.56142	0.00532275	0		ENSG00000236924	24679
1.32017	2.22072	0.0133543	0	TSPAN7	ENSG00000156298	127550
1.31944	4.78191	1.07e-06	1	PARD6G-AS1	ENSG00000267270	31915
1.31706	10.5489	1.89e-24	1	GLMP	ENSG00000198715	5600
1.31693	2.98643	0.00146355	1	MYO3A	ENSG00000095777	278303
1.31605	3.6129	0.000162903	1	CCDC74A	ENSG00000163040	5991
1.31407	2.51725	0.00603167	0	DMRTA1	ENSG00000176399	8916
1.31323	2.38533	0.00867258	0	CD8B	ENSG00000172116	46585
1.31163	2.45762	0.00712115	0	GLDC	ENSG00000178445	113262
1.31162	2.98027	0.00149292	1	FMO1	ENSG00000010932	37507
1.31093	3.08935	0.0010451	1	DMD	ENSG00000198947	2241764
1.30962	3.81411	7.47e-05	1	KCTD8	ENSG00000183783	274906
1.30855	3.02925	0.00127368	1		ENSG00000267924	57102
1.3081	3.89543	5.4e-05	1	HSD3B7	ENSG00000099377	3940
1.30673	4.06125	2.73e-05	1	LINC02716	ENSG00000205106	926
1.30662	2.4418	0.00743788	0	SHROOM4	ENSG00000158352	222655
1.30646	3.38583	0.00037585	1	LNC-LBCS	ENSG00000228412	515652
1.30539	2.49661	0.00639061	0	CERS6	ENSG00000172292	319275
1.30523	2.84808	0.00226761	1	ELAVL2	ENSG00000107105	136233
1.30481	2.9944	0.00142637	1	TFF2	ENSG00000160181	4640
1.30097	2.76578	0.00291873	1	SLC6A15	ENSG00000072041	54124
1.30094	2.99073	0.0014434	1	RAB6C-AS1	ENSG00000225449	13874
1.30062	2.95506	0.00161872	1	IRX5	ENSG00000176842	3620
1.30019	2.8072	0.00257251	1	CFAP47	ENSG00000165164	465583
1.29955	3.69428	0.000119388	1	ASH2LP3	ENSG00000225724	1641
1.29826	2.55699	0.00539032	0	DSEL	ENSG00000171451	10133
1.29614	3.30768	0.000495881	1	FLG	ENSG00000143631	23074
1.2958	5.35672	5.86e-08	1	SELPLG	ENSG00000110876	11682
1.29579	3.36244	0.000408589	1	PCDH11X	ENSG00000102290	843969
1.29578	2.63214	0.00434165	0	IGF2BP2	ENSG00000073792	181912
1.29522	3.41594	0.000337299	1	PROM1	ENSG00000007062	121302
1.29444	2.93752	0.00171191	1		ENSG00000180458	3701
1.29138	3.41511	0.00033831	1		ENSG00000259705	6065
1.29036	5.00555	3.58e-07	1	CCDC162P	ENSG00000203799	189232
1.29015	2.98656	0.00146294	1	DISP3	ENSG00000204624	58396
1.28827	2.0881	0.018586	0	AOC1	ENSG00000002726	36877
1.28627	2.48089	0.00667678	0	SNTG2-AS1	ENSG00000235688	647
1.28612	3.60682	0.000166688	1	FNDC7	ENSG00000143107	29841
1.28574	3.3357	0.000449259	1	AGMAT	ENSG00000116771	13352
1.28453	2.82045	0.0024698	1	RHOU	ENSG00000116574	11185
1.28425	5.41893	4.21e-08	1	UBE2T	ENSG00000077152	10323
1.28356	2.40681	0.00818318	0	TUBB2B	ENSG00000137285	7453
1.28329	4.832	8.41e-07	1		ENSG00000272205	681
1.28172	2.32292	0.0102433	0	HRK	ENSG00000135116	25297
1.28036	4.52883	3.52e-06	1	RABGAP1L-DT	ENSG00000227373	49897
1.28016	5.61144	1.48e-08	1	IER3-AS1	ENSG00000272273	663
1.27981	2.52552	0.00589276	0	LINC01606	ENSG00000253301	102134
1.27947	3.18247	0.000764384	1	RRM2P3	ENSG00000214018	1162
1.2793	5.19741	1.35e-07	1	TOB2P1	ENSG00000176933	991
1.2785	3.28716	0.000532841	1	TRAV38-2DV8	ENSG00000211817	643
1.27645	5.01405	3.43e-07	1	ADH6	ENSG00000172955	16899
1.27546	6.90491	5.91e-12	1	OPN3	ENSG00000054277	87274
1.27535	2.9788	0.00150001	1	CPLX3	ENSG00000213578	5175
1.2742	2.75139	0.00304855	1	SPN	ENSG00000197471	7897
1.2721	2.8812	0.00204512	1		ENSG00000263264	34442
1.27189	2.84756	0.00227127	1	SPEG	ENSG00000072195	58786
1.27158	3.87861	5.78e-05	1	DMC1	ENSG00000100206	51256
1.26921	5.59986	1.57e-08	1		ENSG00000273062	1979
1.26853	3.13535	0.000896348	1	ZNF607	ENSG00000198182	23390
1.26592	3.67041	0.000130863	1	THORLNC	ENSG00000226856	90122
1.26556	2.38586	0.00866009	0	APBA2	ENSG00000034053	233832
1.26181	3.48228	0.000264982	1	TMPRSS6	ENSG00000187045	44277
1.26093	2.91349	0.00184752	1	LINC02605	ENSG00000261618	5218
1.26026	2.74118	0.00314384	1		ENSG00000250122	5754
1.26016	2.2287	0.0130849	0	PLS3	ENSG00000102024	89687
1.26016	2.52994	0.00581983	0	ZNF793-AS1	ENSG00000266916	9963
1.25908	4.70621	1.54e-06	1	TAGLN2	ENSG00000158710	7400
1.2588	2.54493	0.0055782	0	CPNE8	ENSG00000139117	260608
1.2585	2.53978	0.00566023	0	PTPN3	ENSG00000070159	122847
1.2579	2.6728	0.00385396	0	SPIB	ENSG00000269404	12376
1.25671	2.55695	0.00539104	0	ZFP37	ENSG00000136866	18379
1.25626	2.51206	0.00612019	0	CRISPLD1	ENSG00000121005	50053
1.25419	3.93589	4.58e-05	1	FLNA	ENSG00000196924	26114
1.2529	2.33183	0.0100048	0	ILDR2	ENSG00000143195	79829
1.25255	3.36211	0.000409075	1	AQP7	ENSG00000165269	19503
1.25203	2.94738	0.00165896	1	CNTNAP5	ENSG00000155052	890000
1.25108	2.66327	0.0039637	0		ENSG00000238142	2129
1.25055	4.87433	6.84e-07	1	TMCO1-AS1	ENSG00000224358	6247
1.24971	2.57441	0.005129	0	CDHR3	ENSG00000128536	159636
1.24953	6.30618	2.62e-10	1		ENSG00000233461	7889
1.24827	3.94933	4.34e-05	1	SFN	ENSG00000175793	1307
1.24802	4.09804	2.34e-05	1	FRMD5	ENSG00000171877	324510
1.24718	2.89201	0.00197695	1	FAM131C	ENSG00000185519	15882
1.24619	3.18415	0.000760029	1		ENSG00000177788	14350
1.24552	3.7402	9.99e-05	1	FAM227A	ENSG00000184949	78509
1.24469	3.4797	0.000267501	1		ENSG00000243636	4766
1.24464	7.39588	2.14e-13	1	CHML	ENSG00000203668	11401
1.24398	2.23597	0.0128435	0	ELFN1	ENSG00000225968	59835
1.24362	4.88061	6.64e-07	1	FAM72D	ENSG00000215784	16722
1.24333	2.84586	0.00228331	1	LRRC66	ENSG00000188993	23918
1.24306	3.14242	0.000875306	1	CELF5	ENSG00000161082	72415
1.24258	3.01746	0.00132356	1	PAK5	ENSG00000101349	301652
1.24132	3.29182	0.000524225	1	CDK6	ENSG00000105810	231652
1.24115	2.81112	0.00254172	1	LINC01748	ENSG00000226476	124791
1.24081	3.55117	0.000205398	1		ENSG00000259732	12216
1.23944	2.79294	0.00268724	1	DUSP8	ENSG00000184545	18220
1.23908	3.28331	0.000540062	1	FLG-AS1	ENSG00000237975	277331
1.23904	2.78773	0.00273029	1		ENSG00000271192	547
1.23867	1.99835	0.0230441	0	C4orf50	ENSG00000181215	303182
1.23853	2.38611	0.00865419	0	SFRP2	ENSG00000145423	8492
1.23829	3.12731	0.000920843	1	TDRD5	ENSG00000162782	99659
1.23761	4.86888	7.03e-07	1	CALHM2	ENSG00000138172	5616
1.23562	3.5803	0.000184198	1	GABRA6	ENSG00000145863	155530
1.23424	3.01329	0.00134164	1	GPR63	ENSG00000112218	43352
1.23345	2.77986	0.00279655	1	PRDM13	ENSG00000112238	8804
1.23268	3.17953	0.000772063	1		ENSG00000214999	2083
1.23158	3.57452	0.000188231	1		ENSG00000272631	6544
1.23125	2.37915	0.00881801	0	GZMB	ENSG00000100453	3313
1.23073	2.51104	0.00613779	0	CRIM1	ENSG00000150938	195357
1.2303	2.16066	0.0155402	0	DSP	ENSG00000096696	45097
1.22865	2.1037	0.0178912	0	FABP6	ENSG00000170231	51368
1.22777	3.21631	0.000680949	1	RUSC2	ENSG00000198853	71787
1.2271	4.02274	3.21e-05	1	ABCA17P	ENSG00000238098	87549
1.22693	2.38486	0.00868338	0	TMSB15A	ENSG00000158164	3057
1.22692	3.15665	0.000834304	1	SPRY1	ENSG00000164056	6965
1.22578	1.96252	0.0250606	0	SOHLH1	ENSG00000165643	11091
1.22577	3.55496	0.000202516	1	PPEF1	ENSG00000086717	152012
1.22527	3.22767	0.000654893	1	LINC00452	ENSG00000229373	35206
1.22328	4.16605	1.76e-05	1	ADGRL1	ENSG00000072071	58444
1.22256	2.8219	0.00245884	1	SLC16A11	ENSG00000174326	2471
1.21609	3.11213	0.000968811	1	TRERF1	ENSG00000124496	227120
1.21547	4.89891	6.07e-07	1		ENSG00000273002	4187
1.21506	4.43158	5.48e-06	1	PKIA	ENSG00000171033	88927
1.21483	2.24644	0.0125028	0	SEMA3A	ENSG00000075213	536947
1.21471	3.3024	0.000505161	1		ENSG00000241666	3289
1.21367	2.43552	0.00756698	0	AS3MT	ENSG00000214435	32429
1.21308	2.36176	0.00923895	0	ANXA1	ENSG00000135046	18528
1.21118	3.33452	0.000451137	1		ENSG00000260719	3052
1.2102	2.56983	0.00519651	0	RETREG1	ENSG00000154153	144020
1.20859	1.92897	0.0270813	0	MYRIP	ENSG00000170011	451407
1.20844	3.09189	0.00103633	1	PCDHB3	ENSG00000113205	3354
1.20827	2.77358	0.00285045	1	FOXA3	ENSG00000170608	9808
1.20774	2.36351	0.00919573	0		ENSG00000266893	140864
1.20683	2.21636	0.0135037	0		ENSG00000272121	1068
1.20629	1.91051	0.0282502	0	GNAI1	ENSG00000127955	458153
1.20487	2.08246	0.0188424	0	PTPN13	ENSG00000163629	220856
1.20474	2.68056	0.00376669	0	AP3B2	ENSG00000103723	50665
1.20425	2.50666	0.00621361	0	PPP1R1C	ENSG00000150722	177157
1.20162	2.34874	0.00956552	0	MOCOS	ENSG00000075643	84660
1.20159	2.33378	0.00995331	0	TMEM54	ENSG00000121900	6844
1.2015	2.80656	0.00257757	1	TSPEAR	ENSG00000175894	213679
1.20035	5.38605	5.01e-08	1	SHISA4	ENSG00000198892	3907
1.19991	2.66287	0.00396829	0	CHST8	ENSG00000124302	151556
1.19767	2.3903	0.00855697	0	KIAA1671	ENSG00000197077	244718
1.19471	2.16794	0.01526	0	HSD11B1	ENSG00000117594	48771
1.19457	4.28207	1.06e-05	1	EFNA1	ENSG00000169242	7023
1.1931	3.11204	0.000969091	1	KIAA1614-AS1	ENSG00000232586	5188
1.19274	3.70698	0.000113678	1	CELF4	ENSG00000101489	322787
1.19206	2.05415	0.0201773	0	COL22A1	ENSG00000169436	325806
1.19198	2.01327	0.0222456	0	CKMT1B	ENSG00000237289	11847
1.19175	1.97248	0.0244861	0	PCDH1	ENSG00000156453	26135
1.19104	2.04197	0.0207757	0	PAX2	ENSG00000075891	94341
1.19069	2.26293	0.011982	0	TNFRSF11A	ENSG00000141655	66001
1.19047	2.91467	0.00184063	1	WNT8B	ENSG00000075290	20735
1.18858	3.32821	0.000461308	1	EEF1DP2	ENSG00000226721	842
1.18831	2.26396	0.0119501	0	CCDC181	ENSG00000117477	65799
1.18674	3.10999	0.000975766	1	COLGALT2	ENSG00000198756	107875
1.18563	2.83513	0.00236044	1		ENSG00000223813	49446
1.18437	2.93478	0.0017269	1	SERPINB8	ENSG00000166401	49750
1.18415	4.11465	2.18e-05	1	TG	ENSG00000042832	267945
1.18293	2.4259	0.00776881	0	MPP3	ENSG00000161647	32371
1.18244	2.41995	0.00789575	0	AVPR1A	ENSG00000166148	8442
1.18165	3.14805	0.000858857	1		ENSG00000234869	6701
1.18156	3.106	0.000988818	1		ENSG00000249142	1107
1.18139	1.70717	0.0441308	0		ENSG00000260244	2614
1.17944	1.83533	0.0334532	0	ZNF681	ENSG00000196172	19696
1.17922	2.6214	0.0044793	0	PLPPR1	ENSG00000148123	296408
1.17851	2.0134	0.0222391	0	MB21D2	ENSG00000180611	121041
1.17781	2.34536	0.00965194	0	GAGE2A	ENSG00000189064	7298
1.17734	2.33149	0.0100138	0	TWIST1	ENSG00000122691	96645
1.17671	1.96109	0.0251445	0	DSCR8	ENSG00000198054	35060
1.17313	3.87501	5.86e-05	1	RAB36	ENSG00000100228	19024
1.17266	2.36141	0.00924764	0	PLEKHA1	ENSG00000107679	67906
1.17224	1.78742	0.0371646	0	NAP1L2	ENSG00000186462	2552
1.17181	6.14255	7.02e-10	1		ENSG00000246203	45519
1.17175	5.70608	8.73e-09	1	FAM72A	ENSG00000196550	18235
1.17135	2.31858	0.0103613	0	CYP21A1P	ENSG00000204338	2815
1.16962	2.33999	0.00979075	0	TTC4P1	ENSG00000221971	1157
1.16943	4.39983	6.31e-06	1	FAM229B	ENSG00000203778	15199
1.16891	4.52725	3.54e-06	1	SEMA6C	ENSG00000143434	14979
1.16856	3.04038	0.00122817	1		ENSG00000256552	49174
1.16811	2.42796	0.00772519	0	NEURL1B	ENSG00000214357	50277
1.16766	3.36877	0.000399479	1	RPGRIP1	ENSG00000092200	63362
1.16656	2.42787	0.00772713	0	UNC13C	ENSG00000137766	655213
1.1662	2.57942	0.00505598	0	OTX2	ENSG00000165588	16788
1.16574	4.37699	6.99e-06	1	NUF2	ENSG00000143228	89188
1.16178	1.78401	0.0374407	0	CSAG1	ENSG00000198930	6251
1.16095	3.04858	0.00119558	1	ERVMER61-1	ENSG00000230426	615928
1.16043	2.87033	0.00211587	1	PARP15	ENSG00000173200	61419
1.15886	2.61319	0.00458723	0	LINC00930	ENSG00000258647	6712
1.15879	6.68607	2.44e-11	1	NR1I3	ENSG00000143257	8578
1.15843	4.14636	1.91e-05	1	CDKN2B	ENSG00000147883	6402
1.15759	3.62771	0.000154016	1	ACKR2	ENSG00000144648	83222
1.1567	2.70044	0.00355123	1	HKDC1	ENSG00000156510	47220
1.15652	2.23326	0.012933	0	EMILIN3	ENSG00000183798	6856
1.15638	2.96029	0.00159188	1		ENSG00000272405	3221
1.15544	2.68327	0.00373663	0	TTBK1	ENSG00000146216	44777
1.15499	2.58287	0.0050061	0	PHYHIP	ENSG00000168490	12398
1.1532	1.85146	0.032275	0	SMARCA1	ENSG00000102038	76999
1.15213	2.49363	0.00644416	0	DSG1	ENSG00000134760	41086
1.15149	2.09674	0.0181983	0	FOXO6	ENSG00000204060	21668
1.15123	5.72945	7.66e-09	1	TMEM254-AS1	ENSG00000230091	32052
1.14811	2.7058	0.00349504	1	ANKRD18B	ENSG00000230453	48615
1.1461	1.82914	0.0339151	0	GALNT14	ENSG00000158089	244735
1.14599	2.18824	0.0145012	0	FAM83B	ENSG00000168143	98328
1.14558	3.19041	0.000744008	1	STARD8	ENSG00000130052	78176
1.14423	2.30285	0.0107987	0	CEACAM19	ENSG00000186567	22081
1.14264	3.03049	0.00126855	1	LGR5	ENSG00000139292	146512
1.14109	2.55731	0.00538551	0	DNAJC12	ENSG00000108176	41519
1.14035	2.48307	0.00663642	0		ENSG00000226465	55773
1.13901	1.91205	0.028151	0	LINC02163	ENSG00000251026	326274
1.13847	2.60294	0.00472519	0		ENSG00000238272	57521
1.13826	2.97926	0.0014978	1		ENSG00000229953	14917
1.13767	2.09966	0.0180688	0	TIMP1	ENSG00000102265	4381
1.13748	5.25886	9.8e-08	1	NEK11	ENSG00000114670	323615
1.13744	2.92307	0.00179232	1		ENSG00000267327	133044
1.1366	2.32408	0.010212	0	PCDHB7	ENSG00000113212	3739
1.13646	2.21832	0.0134363	0	EPHA10	ENSG00000183317	51253
1.13624	4.12932	2.05e-05	1	DTL	ENSG00000143476	71847
1.13445	1.70369	0.0444552	0	CDHR1	ENSG00000148600	25084
1.13434	4.10983	2.23e-05	1	C4orf47	ENSG00000205129	23577
1.13347	5.72539	7.84e-09	1	PBXIP1	ENSG00000163346	12047
1.13284	1.90171	0.0288223	0	KCNK15	ENSG00000124249	6448
1.13224	2.57084	0.00518165	0	PRR5	ENSG00000186654	69134
1.13147	1.96969	0.0246457	0	APLP1	ENSG00000105290	11893
1.12975	2.43304	0.00761853	0		ENSG00000273036	2225
1.12941	2.47527	0.00678185	0	PWRN1	ENSG00000259905	721538
1.12834	2.30755	0.0106663	0	FSTL4	ENSG00000053108	416086
1.12815	2.06406	0.0197012	0	CNTNAP4	ENSG00000152910	283479
1.12791	2.56183	0.00531666	0		ENSG00000249007	4287
1.12765	2.11406	0.0174421	0	TMEFF1	ENSG00000241697	104487
1.12765	1.71251	0.043636	0	MIR99AHG	ENSG00000215386	717171
1.12655	2.90828	0.00187817	1	LINC02076	ENSG00000220161	3221
1.12589	5.93285	2.4e-09	1	DARS2	ENSG00000117593	34155
1.12568	1.96079	0.025162	0	MIR646HG	ENSG00000228340	565958
1.12516	3.76122	9.21e-05	1	C1orf220	ENSG00000213057	6137
1.12511	3.09572	0.00102325	1	SSPO	ENSG00000197558	57937
1.12507	4.93888	4.98e-07	1		ENSG00000260081	14622
1.12473	2.06837	0.0194973	0		ENSG00000271133	3448
1.12467	2.2711	0.0117312	0	IGKV1OR2-118	ENSG00000270999	470
1.12429	2.60739	0.00466485	0	SDR16C5	ENSG00000170786	20766
1.12236	1.98639	0.0237017	0	FAR2P2	ENSG00000178162	14608
1.12224	2.30238	0.010812	0	LINC01098	ENSG00000231171	300214
1.122	2.14885	0.0160048	0		ENSG00000260827	2689
1.12187	3.65843	0.000137004	1	TCFL5	ENSG00000101190	20817
1.12159	2.96135	0.00158649	1	LINC00173	ENSG00000196668	3096
1.12126	1.94455	0.0261271	0	ZNF112	ENSG00000062370	40662
1.12086	2.68959	0.00366734	1	PRSS46P	ENSG00000261603	16846
1.12075	2.68594	0.0037072	0	CHST4	ENSG00000140835	13513
1.12042	1.78913	0.037026	0	LRP12	ENSG00000147650	99793
1.12037	3.00389	0.00138322	1	MTTP	ENSG00000138823	60238
1.11998	2.41858	0.00792531	0	TRIM9	ENSG00000100505	120799
1.11782	2.7246	0.00330418	1	RPS16P2	ENSG00000213729	439
1.11681	2.99531	0.00142216	1	RUNDC3B	ENSG00000105784	204748
1.11598	7.98373	3.16e-15	1	THBS3	ENSG00000169231	13463
1.1156	1.93227	0.0268769	0	SGCB	ENSG00000163069	17593
1.11519	2.59081	0.00489322	0	GRM3	ENSG00000198822	220970
1.11478	6.62498	3.61e-11	1	NTAN1	ENSG00000157045	18225
1.11465	3.3674	0.000401439	1	CYTH3	ENSG00000008256	110868
1.11442	2.08971	0.0185132	0	TSLP	ENSG00000145777	7964
1.11439	9.47199	2.4e-20	1	UHMK1	ENSG00000152332	32380
1.11402	4.67857	1.75e-06	1	FAM126A	ENSG00000122591	124759
1.11393	2.748	0.00307988	1	REEP1	ENSG00000068615	124090
1.11194	2.59372	0.00485248	0	C20orf197	ENSG00000176659	17103
1.11189	3.48719	0.000260252	1	KIAA0895	ENSG00000164542	65904
1.11112	2.28689	0.011259	0	DUX4L9	ENSG00000224807	1258
1.11033	4.10291	2.3e-05	1	CA14	ENSG00000118298	7827
1.10946	2.93332	0.00173496	1	SPEF1	ENSG00000101222	3944
1.10945	2.4993	0.00634279	0	DNM1P47	ENSG00000259660	43270
1.10867	1.75859	0.0395554	0	PI15	ENSG00000137558	30495
1.10795	2.68476	0.00372025	0	PRSS45P	ENSG00000188086	8799
1.10781	2.89921	0.00193264	1	TAT	ENSG00000198650	11432
1.10715	1.87325	0.030738	0	CFHR1	ENSG00000244414	12432
1.10691	2.02751	0.021506	0	ANO3	ENSG00000134343	474447
1.10628	2.65031	0.00411724	0	LNCTAM34A	ENSG00000234546	14280
1.10624	2.28456	0.0113275	0	ASB13	ENSG00000196372	27728
1.10602	2.4216	0.00786047	0		ENSG00000267074	10580
1.10596	2.64094	0.00423165	0	EEF1DP3	ENSG00000229715	781
1.10355	2.44028	0.00746898	0	TOMM20P2	ENSG00000255987	420
1.1035	5.68783	9.67e-09	1	CTSK	ENSG00000143387	12052
1.10279	2.26723	0.0118495	0		ENSG00000233850	1516
1.10201	2.11762	0.0172904	0	GATA4	ENSG00000136574	83043
1.10138	4.27779	1.08e-05	1	ANGPTL1	ENSG00000116194	21542
1.10109	2.76765	0.00290221	1	CDHR4	ENSG00000187492	9141
1.09986	1.88928	0.0296461	0	PAGE4	ENSG00000101951	5004
1.09958	2.31149	0.0105563	0	GNAO1	ENSG00000087258	165955
1.09786	2.80321	0.00260416	1	TANC2	ENSG00000170921	418143
1.09771	2.32796	0.0101077	0	ZC2HC1B	ENSG00000118491	73907
1.09707	2.29676	0.0109724	0	CHRFAM7A	ENSG00000166664	33283
1.09704	2.05581	0.0200968	0	GAGE12C	ENSG00000237671	7327
1.09704	2.05581	0.0200968	0	GAGE12D	ENSG00000227488	7327
1.09704	4.83897	8.13e-07	1	KCNN3	ENSG00000143603	172826
1.09584	3.47536	0.000271785	1	ADAM22	ENSG00000008277	268746
1.09497	2.0737	0.0192472	0	ZNF462	ENSG00000148143	150468
1.09479	2.19132	0.0143887	0	SIRPG	ENSG00000089012	28627
1.09369	2.54579	0.00556461	0	DPY19L2	ENSG00000177990	110026
1.09261	3.36653	0.000402682	1	IFT22	ENSG00000128581	10909
1.09257	2.23451	0.0128919	0	COL20A1	ENSG00000101203	41665
1.09251	1.89258	0.0294258	0	ZNF354C	ENSG00000177932	23604
1.09226	2.46582	0.00696155	0	GRIN2A	ENSG00000183454	429350
1.09197	2.42422	0.00780452	0	CRYBG2	ENSG00000176092	38382
1.09192	1.96777	0.0247562	0	RGS18	ENSG00000150681	27353
1.09133	3.61586	0.000161086	1	KLRG1	ENSG00000139187	60716
1.0908	3.75076	9.59e-05	1	EXO1	ENSG00000174371	47181
1.09056	3.28871	0.000529959	1	TNXB	ENSG00000168477	74181
1.09002	1.97547	0.0243154	0	PPIC	ENSG00000168938	13475
1.08924	2.1412	0.0163117	0	HMCN1	ENSG00000143341	456558
1.08802	1.9243	0.0273733	0	C14orf39	ENSG00000179008	119074
1.08561	2.07066	0.0193893	0	CTNND2	ENSG00000169862	932610
1.08353	2.13632	0.0165102	0	CYP21A2	ENSG00000231852	3317
1.08304	1.87316	0.0307438	0	NR2F1-AS1	ENSG00000237187	224870
1.08248	2.36009	0.00928032	0	SCAT8	ENSG00000236345	15806
1.08244	1.97112	0.0245637	0	FGF14-AS2	ENSG00000272143	1073
1.08234	2.79851	0.0026419	1	H2BC19P	ENSG00000220323	3611
1.0823	1.75403	0.0399447	0	UACA	ENSG00000137831	109004
1.08211	2.80289	0.00260671	1		ENSG00000272068	3221
1.0801	1.81774	0.0347789	0	SLC4A10	ENSG00000144290	560950
1.07967	2.1148	0.0174105	0	PCDHB5	ENSG00000113209	3409
1.07942	1.99278	0.0233487	0	MIR4500HG	ENSG00000228824	247021
1.07855	2.45686	0.00713595	0	LINC00668	ENSG00000265933	10470
1.07635	2.59381	0.00485125	0	BTBD19	ENSG00000222009	7103
1.07571	1.92209	0.027512	0	ITGB8	ENSG00000105855	85052
1.0752	1.87645	0.0305172	0	CCL28	ENSG00000151882	35746
1.07418	2.4848	0.00660453	0	TACC2	ENSG00000138162	265382
1.07336	1.6838	0.046347	0	FRAS1	ENSG00000138759	486946
1.07325	2.33755	0.00985439	0	SCARNA22	ENSG00000249784	124
1.07241	2.03691	0.0210288	0	PAK3	ENSG00000077264	283076
1.07229	2.30993	0.0105997	0	PLPP4	ENSG00000203805	134838
1.07211	2.12015	0.0171829	0	PEAR1	ENSG00000187800	22736
1.07186	2.079	0.0190014	0		ENSG00000248538	273829
1.07149	4.25746	1.18e-05	1	LINC01816	ENSG00000231327	1281
1.07137	2.3986	0.00836715	0	YWHAEP1	ENSG00000232727	762
1.07073	3.12707	0.00092159	1	ESYT3	ENSG00000158220	47100
1.07011	1.87875	0.0303597	0	RPL23AP49	ENSG00000243422	45881
1.06985	2.17796	0.0148813	0		ENSG00000235241	507
1.06957	7.43094	1.68e-13	1	GBA	ENSG00000177628	10247
1.06858	1.66355	0.0483381	0		ENSG00000258927	22371
1.06788	3.01071	0.00135296	1	BMPR1A	ENSG00000107779	176224
1.06777	1.99691	0.0231226	0	GUCA1A	ENSG00000048545	24643
1.06749	5.24213	1.07e-07	1	GBAP1	ENSG00000160766	13601
1.06712	1.91635	0.0278761	0	DPYSL3	ENSG00000113657	119260
1.06687	4.91725	5.54e-07	1		ENSG00000228830	2475
1.06686	2.0999	0.0180582	0	DACH2	ENSG00000126733	684153
1.06609	3.6054	0.000167585	1	MPP4	ENSG00000082126	53824
1.06587	6.37584	1.71e-10	1	MSTO2P	ENSG00000203761	4308
1.06474	2.49522	0.00641547	0	FCRL6	ENSG00000181036	15746
1.0639	2.53635	0.00571544	0	KIAA1522	ENSG00000162522	33140
1.06372	2.27651	0.0115674	0	LDLRAD3	ENSG00000179241	288155
1.06335	1.89051	0.0295635	0	SYDE2	ENSG00000097096	44127
1.06119	2.17121	0.0151355	0		ENSG00000250767	680
1.06022	2.488	0.00654592	0	LINC00993	ENSG00000235687	98913
1.06007	1.66246	0.0484475	0	ATP10A	ENSG00000206190	187913
1.05668	1.67793	0.0469166	0	FAM110C	ENSG00000184731	8056
1.05641	2.31654	0.0104172	0	CSF2RB	ENSG00000100368	26811
1.05554	3.75638	9.38e-05	1	RAB23	ENSG00000112210	35315
1.05507	1.92454	0.0273581	0	CTAG1B	ENSG00000184033	1673
1.05494	1.7386	0.0412857	0	GRM5	ENSG00000168959	561369
1.05459	3.98494	3.75e-05	1		ENSG00000270361	689
1.05313	2.99782	0.00141067	1	PFN1P6	ENSG00000227212	398
1.05271	1.98564	0.0237432	0	PYGO1	ENSG00000171016	50057
1.05203	2.31002	0.0105973	0	PAX9	ENSG00000198807	21794
1.05124	1.95229	0.0256633	0		ENSG00000267022	61964
1.05103	2.53512	0.00573537	0	HSPA12B	ENSG00000132622	20426
1.05035	1.93726	0.0265697	0		ENSG00000260578	3175
1.05011	2.77311	0.00285457	1	WASF1	ENSG00000112290	80185
1.04946	2.25006	0.0123869	0	RHPN1-AS1	ENSG00000254389	1917
1.04945	2.14906	0.0159962	0	WNK3	ENSG00000196632	165819
1.04921	1.67829	0.0468816	0	PRKAA2	ENSG00000162409	70021
1.04841	1.66331	0.048363	0	KCNH8	ENSG00000183960	387132
1.0477	2.59088	0.00489231	0	GPRC5D	ENSG00000111291	11372
1.04765	2.89563	0.00195456	1	SPTBN4	ENSG00000160460	110223
1.04748	2.21755	0.0134627	0		ENSG00000258702	13575
1.04747	2.2255	0.0131922	0	DPP10	ENSG00000175497	1403481
1.04658	3.20947	0.000697118	1	ZNF583	ENSG00000198440	38069
1.04643	1.72129	0.0428336	0	ZNF835	ENSG00000127903	9803
1.04637	2.89639	0.0019499	1	NXPH1	ENSG00000122584	319352
1.04596	3.65581	0.000138382	1	ADAM9	ENSG00000168615	108392
1.04511	1.95039	0.0257765	0		ENSG00000228549	12714
1.04433	3.01279	0.00134382	1	DNM1P46	ENSG00000182397	16771
1.04361	2.2049	0.0139028	0	SERPINI2	ENSG00000114204	37215
1.04304	3.0438	0.0012145	1	ZFYVE28	ENSG00000159733	149069
1.04302	1.79172	0.036818	0	SLC16A10	ENSG00000112394	143691
1.043	7.39828	2.1e-13	1	ATP8B2	ENSG00000143515	25751
1.04141	1.79985	0.0361704	0		ENSG00000247134	117532
1.04132	2.2694	0.011783	0	MYBL1	ENSG00000185697	52072
1.04067	2.61539	0.00455812	0	SHB	ENSG00000107338	153329
1.04019	2.37435	0.00893255	0	TTLL2	ENSG00000120440	34432
1.03987	2.71187	0.00343237	1	ZNF233	ENSG00000159915	15437
1.03974	2.47568	0.00677409	0	MDH1B	ENSG00000138400	27565
1.0393	2.18564	0.0145962	0		ENSG00000260073	2974
1.03757	1.96414	0.0249668	0		ENSG00000260763	3409
1.03743	1.95177	0.0256943	0	OVOL2	ENSG00000125850	102209
1.03669	2.55611	0.00540386	0	CHST9	ENSG00000154080	278827
1.03568	2.55202	0.00546705	0	FAM66B	ENSG00000215374	56615
1.03551	2.22454	0.0132249	0	LPA	ENSG00000198670	132793
1.03465	2.2214	0.0133313	0	GJC3	ENSG00000176402	6354
1.03455	1.79576	0.0364952	0	COL19A1	ENSG00000082293	345912
1.03428	1.71217	0.0436672	0	PLAG1	ENSG00000181690	50415
1.03418	1.85969	0.0316874	0	NEUROG3	ENSG00000122859	1724
1.03417	2.82502	0.00243533	1	NR6A1	ENSG00000148200	254036
1.03327	2.1812	0.0147604	0		ENSG00000238279	1512
1.03256	2.03902	0.020923	0	COCH	ENSG00000100473	20551
1.03204	5.51454	2.51e-08	1	RALGPS2	ENSG00000116191	196694
1.03196	5.31882	7.16e-08	1	TOR3A	ENSG00000186283	15953
1.03161	2.25522	0.0122233	0	CDH12	ENSG00000154162	1102671
1.03157	2.40978	0.00811747	0		ENSG00000273038	2056
1.03047	3.6396	0.000147207	1	ZNF815P	ENSG00000235944	31205
1.03028	2.51504	0.00606925	0	GRIN2D	ENSG00000105464	50056
1.02995	1.76222	0.0392478	0	ATP5PBP5	ENSG00000254944	759
1.02888	2.02265	0.0217562	0		ENSG00000258776	76140
1.02799	3.10014	0.00100831	1	PIFO	ENSG00000173947	6413
1.02776	2.22252	0.0132933	0		ENSG00000270149	41005
1.02683	3.4475	0.000300868	1	WDR31	ENSG00000148225	27076
1.02661	7.339	3.17e-13	1	HDGF	ENSG00000143321	24816
1.02657	8.23959	4.65e-16	1	TOR1AIP2	ENSG00000169905	37836
1.02654	2.32443	0.0102025	0	ARMCX1	ENSG00000126947	4153
1.02597	1.88905	0.0296614	0	PCDHB6	ENSG00000113211	3265
1.02543	1.91989	0.0276511	0	LINC02611	ENSG00000226791	14263
1.02482	2.96132	0.00158664	1	LRRC7	ENSG00000033122	584023
1.02451	2.26227	0.0120025	0	TLR5	ENSG00000187554	33844
1.0245	2.13141	0.016712	0	LINC00960	ENSG00000242516	69748
1.02449	3.05003	0.00118994	1	TTC25	ENSG00000204815	35886
1.0239	2.13947	0.0163818	0	LINC02484	ENSG00000248685	215261
1.02301	2.71108	0.00344046	1	ELF3	ENSG00000163435	9238
1.02282	1.95515	0.0254936	0	CAPN13	ENSG00000162949	97771
1.02277	2.14109	0.0163162	0	NPM1P47	ENSG00000259466	855
1.02227	2.00833	0.0225078	0	RAB6C	ENSG00000222014	3072
1.02225	2.39231	0.00851063	0	B4GALNT1	ENSG00000135454	9830
1.01952	1.90826	0.0283953	0	PWRN2	ENSG00000260551	7194
1.01943	6.82882	9.73e-12	1	RUSC1	ENSG00000160753	10220
1.01778	2.81841	0.00248542	1	CSPG4P11	ENSG00000259726	10632
1.01712	7.34002	3.15e-13	1	RABIF	ENSG00000183155	10867
1.01689	3.0684	0.00112011	1	CDHR2	ENSG00000074276	53463
1.01581	2.34143	0.00975338	0	DDX59-AS1	ENSG00000260088	24743
1.01577	2.67498	0.00382924	0	NPIPB9	ENSG00000196993	21020
1.01573	2.01491	0.0221598	0	USP2-AS1	ENSG00000245248	162305
1.01541	2.84422	0.00229494	1	CLIC2	ENSG00000155962	58446
1.01509	3.30426	0.000501876	1	HSPB1	ENSG00000106211	1622
1.015	2.55189	0.00546906	0	LINC01817	ENSG00000231420	22115
1.0148	2.73973	0.00315753	1	SDR42E2	ENSG00000183921	26171
1.01469	1.98033	0.0240405	0	CFAP45	ENSG00000213085	27801
1.01411	1.9411	0.026336	0	ZNF582-AS1	ENSG00000267454	5516
1.01335	2.48498	0.00660126	0		ENSG00000237301	17490
1.01252	2.29119	0.0111333	0		ENSG00000231982	788
1.01219	2.05781	0.0200001	0		ENSG00000267369	957
1.01215	6.59809	4.28e-11	1	MSTO1	ENSG00000125459	4746
1.01192	2.76206	0.00295181	1		ENSG00000258572	1775
1.01183	1.70123	0.0446856	0	LRIG3	ENSG00000139263	48373
1.01165	2.49936	0.00634171	0	ANKRD18CP	ENSG00000159712	64665
1.0109	2.03452	0.0211492	0	C1orf116	ENSG00000182795	14234
1.01025	1.73417	0.0416771	0	NOVA1	ENSG00000139910	154943
1.01024	3.99056	3.67e-05	1	CAPN2	ENSG00000162909	74425
1.00965	2.3386	0.00982691	0	PRDM8	ENSG00000152784	20450
1.00852	1.99539	0.0232053	0	TMEM183B	ENSG00000224831	1127
1.00822	2.40854	0.00814472	0	IL7	ENSG00000104432	129780
1.00589	4.03122	3.1e-05	1	CATSPERE	ENSG00000179397	186800
1.00511	2.13724	0.0164728	0	ZNF727	ENSG00000214652	39905
1.00499	6.26317	3.4e-10	1	FAM189B	ENSG00000160767	8278
1.00485	3.32238	0.000470888	1	FBXO15	ENSG00000141665	74490
1.00384	2.2194	0.0133995	0	STK33	ENSG00000130413	202421
1.00237	1.84566	0.0326949	0		ENSG00000266088	10110
1.00153	2.43602	0.00755665	0	C12orf77	ENSG00000226397	12979
1.0005	2.42535	0.00778039	0	SLC2A12	ENSG00000146411	65043
1.0004	1.66946	0.0477507	0	CLSTN2-AS1	ENSG00000250433	3178
-1.00017	-1.86149	0.0315599	0	LINC01443	ENSG00000266554	27948
-1.00052	-2.09632	0.0182168	0	ASPA	ENSG00000108381	31031
-1.00071	-3.88396	5.66e-05	-1	LINC02728	ENSG00000251323	5854
-1.00101	-2.71291	0.00342176	-1		ENSG00000267892	1579
-1.00122	-4.87015	6.99e-07	-1	ZMYM5	ENSG00000132950	40167
-1.00219	-1.72103	0.0428569	0	HAAO	ENSG00000162882	25504
-1.00274	-2.31409	0.0104845	0		ENSG00000237742	171645
-1.00384	-2.0946	0.0182935	0		ENSG00000224307	30207
-1.0046	-1.98777	0.0236248	0		ENSG00000261269	2484
-1.00512	-2.92781	0.0017656	-1	MAP3K20	ENSG00000091436	192580
-1.00604	-7.78624	1.34e-14	-1	POLR1D	ENSG00000186184	123495
-1.00636	-4.12424	2.1e-05	-1	CENPJ	ENSG00000151849	40610
-1.00851	-1.96457	0.0249417	0		ENSG00000228157	3863
-1.01088	-3.17424	0.000786067	-1	BFSP2	ENSG00000170819	75166
-1.01088	-2.42641	0.00775796	0	LINC00861	ENSG00000245164	433067
-1.01106	-3.88597	5.61e-05	-1	SLC15A2	ENSG00000163406	49787
-1.01403	-5.14046	1.81e-07	-1	TGDS	ENSG00000088451	22188
-1.01652	-1.70401	0.0444247	0	GXYLT1P3	ENSG00000232433	1192
-1.01662	-8.47747	7.51e-17	-1	MRPS31P5	ENSG00000243406	26756
-1.01812	-6.37806	1.69e-10	-1	PAN3	ENSG00000152520	156829
-1.01839	-2.27264	0.0116844	0	TMEM108	ENSG00000144868	359401
-1.01959	-1.71925	0.043019	0	FNDC11	ENSG00000125531	8804
-1.0199	-3.35461	0.00042014	-1	ALPK3	ENSG00000136383	56802
-1.02048	-2.13028	0.0167589	0	LGI4	ENSG00000153902	17938
-1.02114	-1.74039	0.0411284	0	MYZAP	ENSG00000263155	93460
-1.02144	-6.93871	4.73e-12	-1	ELF1	ENSG00000120690	129516
-1.02203	-1.9082	0.0283998	0	CMTM2	ENSG00000140932	8827
-1.02238	-2.92727	0.0017686	-1	PIK3AP1	ENSG00000155629	127199
-1.02311	-4.16523	1.76e-05	-1	N4BP2L1	ENSG00000139597	27588
-1.02384	-2.15543	0.0157444	0	PINLYP	ENSG00000234465	8163
-1.02457	-6.48989	8.44e-11	-1	RPL21	ENSG00000122026	5382
-1.02465	-1.92631	0.0272476	0	ZNF558	ENSG00000167785	26144
-1.02482	-2.15808	0.0156406	0	CD14	ENSG00000170458	1973
-1.02586	-2.58868	0.00492339	0	CCDC78	ENSG00000162004	4372
-1.02603	-1.77915	0.0378375	0	TGFBR3L	ENSG00000260001	2952
-1.02636	-2.99721	0.00141345	-1	SLCO4A1	ENSG00000101187	43282
-1.02663	-2.82508	0.00243481	-1	OR2A1-AS1	ENSG00000244479	55786
-1.02705	-1.81491	0.034996	0	ECM2	ENSG00000106823	43101
-1.02719	-1.82755	0.0340344	0	CDRT4	ENSG00000239704	67593
-1.02772	-1.7044	0.0443883	0	ANKRD20A19P	ENSG00000196593	7225
-1.03012	-2.61321	0.00458698	0		ENSG00000232310	169236
-1.03167	-2.11561	0.0173758	0		ENSG00000263394	756
-1.0322	-2.24085	0.0126837	0	KCNJ5	ENSG00000120457	29807
-1.03258	-2.03091	0.0213321	0	CORO2B	ENSG00000103647	148813
-1.03297	-1.87954	0.0303056	0	IGKV2D-26	ENSG00000211623	780
-1.03304	-2.05056	0.020352	0	DUSP2	ENSG00000158050	2271
-1.03318	-1.9146	0.0279876	0		ENSG00000233038	8482
-1.03518	-1.98463	0.0237994	0	LMO2	ENSG00000135363	33500
-1.03602	-1.83718	0.0333165	0		ENSG00000267868	1296
-1.03633	-2.25961	0.0120853	0	RPS2P5	ENSG00000240342	878
-1.03635	-1.71879	0.0430606	0	METRNL	ENSG00000176845	15513
-1.03644	-5.04378	2.95e-07	-1	DOCK9	ENSG00000088387	293196
-1.03699	-1.94555	0.0260668	0	TNS1	ENSG00000079308	234394
-1.03762	-2.032	0.0212768	0		ENSG00000213755	485
-1.03919	-5.34155	6.35e-08	-1	TMPRSS5	ENSG00000166682	18826
-1.04086	-3.7939	8.1e-05	-1	STX16-NPEPL1	ENSG00000254995	63976
-1.04121	-2.39552	0.00843713	0	RTN2	ENSG00000125744	11761
-1.04171	-1.9026	0.0287638	0	SASH1	ENSG00000111961	279744
-1.04177	-2.21316	0.0136141	0		ENSG00000217801	9647
-1.04268	-6.3409	2.12e-10	-1	MPHOSPH8	ENSG00000196199	39782
-1.04328	-2.90832	0.00187792	-1	PRKCA	ENSG00000154229	508130
-1.04394	-1.91939	0.0276828	0	LYPD6B	ENSG00000150556	177155
-1.04429	-2.3512	0.00950308	0	LINC00501	ENSG00000203645	28976
-1.04483	-4.17607	1.68e-05	-1	RPS2	ENSG00000140988	2783
-1.04528	-2.32073	0.0103025	0	CALN1	ENSG00000183166	667660
-1.04547	-2.79305	0.00268636	-1	MAML2	ENSG00000184384	366597
-1.04583	-1.87587	0.0305569	0	ZNF57	ENSG00000171970	17575
-1.04603	-2.56004	0.00534374	0	SLC22A15	ENSG00000163393	93541
-1.04631	-2.63613	0.00429142	0	ZMYND15	ENSG00000141497	6286
-1.04664	-2.51042	0.00614841	0		ENSG00000214776	95667
-1.04669	-2.10192	0.0179693	0	DUSP26	ENSG00000133878	8693
-1.04671	-2.34643	0.00962459	0	RPS2P46	ENSG00000189343	882
-1.04684	-2.06334	0.0197352	0	GBP1P1	ENSG00000225492	18564
-1.04811	-1.96617	0.0248487	0	GPC5-AS1	ENSG00000235984	20225
-1.04836	-2.78934	0.00271691	-1		ENSG00000272505	2859
-1.0487	-2.09891	0.0181021	0	OVOL3	ENSG00000105261	2560
-1.04901	-2.22154	0.0133263	0	ZNF366	ENSG00000178175	67507
-1.0543	-2.13544	0.0165462	0	RHOT1P1	ENSG00000266145	323
-1.05456	-2.26919	0.0117895	0	GCOM1	ENSG00000137878	122837
-1.05466	-2.0477	0.0204921	0	ADM	ENSG00000148926	2324
-1.05574	-2.10423	0.0178679	0	HK3	ENSG00000160883	18477
-1.05621	-1.80055	0.036115	0	GREM1	ENSG00000166923	27102
-1.05626	-1.88502	0.0299333	0	FYB1	ENSG00000082074	169276
-1.05645	-1.67793	0.0469173	0	IGLC1	ENSG00000211675	459
-1.057	-1.851	0.0323081	0	ALDH1A1	ENSG00000165092	179771
-1.05791	-2.60223	0.00473495	0	AMPD3	ENSG00000133805	199266
-1.05831	-4.41098	6.01e-06	-1		ENSG00000273226	545
-1.05834	-2.00123	0.0228881	0	ANKRD20A9P	ENSG00000206192	55249
-1.05855	-2.12938	0.0167961	0	CCBE1	ENSG00000183287	266723
-1.05881	-3.94002	4.51e-05	-1		ENSG00000270062	495
-1.05895	-1.9229	0.027461	0	C4BPB	ENSG00000123843	11133
-1.05915	-5.70902	8.59e-09	-1	BCO2	ENSG00000197580	49189
-1.06029	-2.05033	0.0203632	0	CEACAM22P	ENSG00000230666	83763
-1.06031	-1.80358	0.0358761	0	RPL3P4	ENSG00000232573	422
-1.0611	-2.78596	0.00274514	-1	SCN1B	ENSG00000105711	9979
-1.06137	-1.67824	0.0468867	0	BMP5	ENSG00000112175	121937
-1.06529	-2.04917	0.0204202	0		ENSG00000267370	711
-1.06708	-3.27009	0.000565519	-1	DENND3	ENSG00000105339	78530
-1.06778	-1.77359	0.0382964	0	RUBCNL	ENSG00000102445	96190
-1.06909	-2.38784	0.00861411	0	MTRNR2L8	ENSG00000255823	1292
-1.06968	-1.96586	0.0248671	0	SULT1C2	ENSG00000198203	21276
-1.06984	-4.45411	4.95e-06	-1	RN7SKP176	ENSG00000260682	317
-1.07046	-2.14995	0.0159608	0	ZEB2-AS1	ENSG00000238057	3499
-1.07074	-2.55316	0.00544937	0	PLPP3	ENSG00000162407	150540
-1.07078	-2.20285	0.0139753	0	ADAMTS19-AS1	ENSG00000249421	36294
-1.07189	-1.9606	0.0251728	0	HLA-DOA	ENSG00000204252	5409
-1.07193	-5.28794	8.42e-08	-1	UBA7	ENSG00000182179	8744
-1.07408	-2.70916	0.00346018	-1	DUSP6	ENSG00000139318	5266
-1.07417	-2.25755	0.0121498	0	CLCN4	ENSG00000073464	80715
-1.07597	-2.0411	0.0208191	0	UNC5A	ENSG00000113763	70379
-1.07641	-2.40034	0.00832789	0	BATF2	ENSG00000168062	9073
-1.07751	-2.50078	0.00631657	0	PSTPIP2	ENSG00000152229	88736
-1.07838	-1.85719	0.0318646	0	KITLG	ENSG00000049130	88058
-1.07844	-2.46573	0.00696338	0	PCDHGB7	ENSG00000254122	95330
-1.0796	-1.996	0.0231721	0	SLC7A8	ENSG00000092068	58379
-1.08062	-2.50916	0.00617017	0	CFD	ENSG00000197766	3977
-1.08068	-1.74798	0.0404659	0	ANOS2P	ENSG00000241859	211922
-1.08195	-4.98588	3.95e-07	-1	USP12	ENSG00000152484	105655
-1.0824	-2.16198	0.0154891	0	IRF8	ENSG00000140968	23444
-1.0831	-7.47621	1.22e-13	-1	GPALPP1	ENSG00000133114	48140
-1.0832	-2.09924	0.0180875	0	DYSF	ENSG00000135636	233046
-1.08346	-2.35017	0.00952927	0	ANKRD20A5P	ENSG00000186481	73043
-1.08393	-3.00118	0.00139541	-1	PLA2G4E-AS1	ENSG00000246740	26331
-1.08694	-7.6419	3.78e-14	-1	NUDT15	ENSG00000136159	9495
-1.08737	-4.01326	3.34e-05	-1	HMGA1P4	ENSG00000234705	21343
-1.08749	-2.39432	0.00846469	0		ENSG00000235772	1560
-1.09126	-2.51107	0.00613714	0	FSCN1	ENSG00000075618	13839
-1.09146	-2.32229	0.0102603	0	FAM160A1	ENSG00000164142	261327
-1.09221	-3.47117	0.000275993	-1	LINC02102	ENSG00000248677	21386
-1.09247	-1.79024	0.0369364	0	HOXA9	ENSG00000078399	12742
-1.09377	-1.78635	0.0372505	0	C1QB	ENSG00000173369	8875
-1.09422	-4.81201	9.27e-07	-1	TCF7L2	ENSG00000148737	217431
-1.09443	-1.94088	0.0263488	0	ENOX1	ENSG00000120658	573390
-1.09482	-3.75402	9.47e-05	-1	PKN3	ENSG00000160447	18413
-1.09498	-1.72296	0.0426817	0	MXRA5	ENSG00000101825	38087
-1.09547	-2.15293	0.015843	0	IGSF10	ENSG00000152580	33325
-1.09559	-6.16034	6.31e-10	-1	ITM2B	ENSG00000136156	37745
-1.09571	-2.14756	0.0160561	0	PDE2A-AS2	ENSG00000256633	3407
-1.09579	-2.03887	0.0209303	0	C1orf127	ENSG00000175262	35566
-1.09678	-1.7536	0.0399815	0	CLDN23	ENSG00000253958	2159
-1.09728	-1.84649	0.0326346	0	IGKV1D-17	ENSG00000242766	656
-1.09762	-9.32452	8.26e-20	-1	COG3	ENSG00000136152	71803
-1.0979	-2.45655	0.00714207	0	USP18	ENSG00000184979	27227
-1.09834	-1.8631	0.0314457	0	TIMP3	ENSG00000100234	61342
-1.09838	-1.87214	0.0308147	0		ENSG00000232855	346110
-1.09842	-3.39065	0.000369422	-1	GH1	ENSG00000259384	1639
-1.09929	-1.95061	0.0257629	0	SELENBP1	ENSG00000143416	8403
-1.09952	-1.95208	0.0256756	0	SYT1	ENSG00000067715	588015
-1.10095	-2.3479	0.00958685	0	ZNF80	ENSG00000174255	2947
-1.10144	-2.29109	0.0111363	0		ENSG00000261468	1915
-1.10258	-2.2669	0.0118596	0	ARRB1	ENSG00000137486	91583
-1.10376	-2.41229	0.00806225	0	TVP23C-CDRT4	ENSG00000259024	127540
-1.10432	-2.32277	0.0102472	0	OTOGL	ENSG00000165899	281342
-1.1049	-1.87797	0.0304132	0	EBF1	ENSG00000164330	404000
-1.10538	-7.43864	1.59e-13	-1	LRCH1	ENSG00000136141	199872
-1.10646	-2.14681	0.0160862	0		ENSG00000263677	3714
-1.10648	-2.24824	0.0124451	0	LRP5	ENSG00000162337	136684
-1.10714	-1.8209	0.0345376	0	IGLC6	ENSG00000222037	316
-1.1074	-8.84979	4e-18	-1	MYCBP2	ENSG00000005810	282437
-1.10777	-2.14669	0.016091	0	PTGER2	ENSG00000125384	14293
-1.10817	-3.12921	0.000915004	-1	PROZ	ENSG00000126231	13738
-1.10831	-2.0077	0.0225411	0	CYP1B1	ENSG00000138061	42929
-1.11066	-2.55547	0.00541369	0	TEX19	ENSG00000182459	4528
-1.111	-3.03515	0.00124936	-1	CDH23	ENSG00000107736	419027
-1.11136	-3.19853	0.000723692	-1	IRAK2	ENSG00000134070	78826
-1.11156	-2.69905	0.00356588	-1	P2RX1	ENSG00000108405	19884
-1.11435	-2.40403	0.00824498	0	SYNPO2	ENSG00000172403	210559
-1.1164	-1.9722	0.0245021	0	SOX8	ENSG00000005513	5209
-1.11649	-2.245	0.0125492	0	CYP2S1	ENSG00000167600	14329
-1.11708	-2.52569	0.00589002	0	RAB39A	ENSG00000179331	35034
-1.1173	-3.52649	0.000225132	-1		ENSG00000259709	15685
-1.11861	-6.72544	1.9e-11	-1	CASP4	ENSG00000196954	26500
-1.11973	-2.72826	0.00326817	-1	PDE6B	ENSG00000133256	45198
-1.11984	-8.14339	9.61e-16	-1	N4BP2L2	ENSG00000244754	106468
-1.11998	-3.63183	0.000151624	-1	SASH3	ENSG00000122122	15252
-1.12264	-2.63098	0.00435631	0	SVIL2P	ENSG00000234814	61777
-1.12271	-2.44843	0.0073037	0	TGFBR2	ENSG00000163513	87541
-1.12368	-1.78977	0.0369745	0	ARHGEF16	ENSG00000130762	26448
-1.1245	-3.25931	0.000587085	-1	ETFB	ENSG00000105379	21219
-1.12512	-2.09814	0.0181362	0	SIGLEC8	ENSG00000105366	7609
-1.1269	-3.46582	0.000281442	-1	SPART	ENSG00000133104	68542
-1.12961	-4.10041	2.32e-05	-1	MYBPC3	ENSG00000134571	21296
-1.12996	-1.82087	0.0345393	0	PIEZO2	ENSG00000154864	482279
-1.13106	-4.51694	3.72e-06	-1	AGBL2	ENSG00000165923	55798
-1.13173	-1.91507	0.027958	0		ENSG00000266923	62149
-1.13275	-2.67383	0.00384225	0	IGSF22	ENSG00000179057	21925
-1.13282	-2.08477	0.0187371	0	IGHV4-55	ENSG00000254395	450
-1.1331	-1.94541	0.0260749	0	LAMA3	ENSG00000053747	266779
-1.13326	-2.12246	0.0170853	0	IGLL5	ENSG00000254709	8331
-1.13333	-3.15166	0.000848465	-1	MYCL	ENSG00000116990	6830
-1.13418	-2.47021	0.00687763	0	ADGRG5	ENSG00000159618	49038
-1.13442	-4.1781	1.67e-05	-1	IL17D	ENSG00000172458	20971
-1.13494	-2.23799	0.0127772	0		ENSG00000268230	15897
-1.13542	-1.9607	0.0251673	0	MMP2	ENSG00000087245	116991
-1.13566	-2.15093	0.015922	0	SIGLEC9	ENSG00000129450	11743
-1.13584	-2.64659	0.00416235	0		ENSG00000226592	870
-1.13612	-1.85482	0.032034	0	C11orf96	ENSG00000187479	18536
-1.13763	-5.51789	2.47e-08	-1	L3HYPDH	ENSG00000126790	24045
-1.13808	-3.44258	0.00030629	-1	CXCL16	ENSG00000161921	6397
-1.14145	-2.16711	0.0152919	0	TNF	ENSG00000232810	2771
-1.1416	-5.48762	2.91e-08	-1	PIP5K1B	ENSG00000107242	303936
-1.14165	-2.51511	0.00606801	0	HMOX1	ENSG00000100292	13846
-1.14204	-2.53369	0.00575847	0	ZNF860	ENSG00000197385	9973
-1.14341	-2.78491	0.00275387	-1	PDE4D	ENSG00000113448	1553082
-1.14444	-3.65473	0.000138954	-1	LTBP1	ENSG00000049323	452556
-1.14461	-3.34634	0.000432655	-1	PCSK4	ENSG00000115257	9324
-1.14472	-2.40279	0.00827283	0	RNVU1-22	ENSG00000199879	156
-1.14496	-3.08059	0.00107589	-1	IFITM3P6	ENSG00000258352	2872
-1.14516	-2.60063	0.00475676	0	ABI3	ENSG00000108798	12814
-1.14527	-4.84664	7.83e-07	-1	RPL17-C18orf32	ENSG00000215472	10798
-1.14741	-1.77176	0.0384476	0	LAMA2	ENSG00000196569	633428
-1.1486	-2.37514	0.00891346	0	HCAR2	ENSG00000182782	2064
-1.14909	-1.87479	0.0306313	0	CXCL12	ENSG00000107562	16328
-1.14986	-2.84429	0.00229443	-1	CYP4F35P	ENSG00000265787	5101
-1.15109	-2.15518	0.0157542	0	SIRPB2	ENSG00000196209	20846
-1.15182	-2.70933	0.00345839	-1	ASGR1	ENSG00000141505	6133
-1.15229	-2.20181	0.0140119	0	IGLV1-62	ENSG00000253823	549
-1.15344	-2.27258	0.011686	0	KCNE3	ENSG00000175538	12888
-1.1535	-2.68353	0.00373383	0		ENSG00000256546	5310
-1.15357	-7.6709	3.07e-14	-1	SETDB2	ENSG00000136169	50629
-1.15365	-3.6471	0.000143061	-1	KLF12	ENSG00000118922	308967
-1.15547	-2.19738	0.01417	0	TP73	ENSG00000078900	83685
-1.15587	-3.67463	0.000128763	-1	DOCK6	ENSG00000130158	63229
-1.15602	-2.90822	0.00187853	-1	BEAN1-AS1	ENSG00000261656	11434
-1.15868	-2.88798	0.00200212	-1	HOMER1	ENSG00000152413	141498
-1.15885	-2.18329	0.0146831	0		ENSG00000258084	130511
-1.15909	-2.71264	0.00342443	-1		ENSG00000259589	38612
-1.1592	-2.26291	0.0119825	0	IGLV4-3	ENSG00000211672	528
-1.15945	-2.55503	0.00542058	0	CP	ENSG00000047457	59419
-1.15945	-1.73626	0.0414925	0	IGLV1-47	ENSG00000211648	521
-1.16016	-2.36548	0.00914741	0	FCER1G	ENSG00000158869	5465
-1.16179	-2.17367	0.0150423	0	CD36	ENSG00000135218	309702
-1.1619	-2.60141	0.00474619	0	ZNF469	ENSG00000225614	57798
-1.16258	-1.67949	0.0467647	0	IGHV4-59	ENSG00000224373	576
-1.1627	-2.54407	0.00559182	0	NF1P5	ENSG00000175319	4341
-1.16344	-1.90799	0.0284128	0	TLR7	ENSG00000196664	23289
-1.16495	-2.09988	0.0180594	0	GAPT	ENSG00000175857	5655
-1.1665	-5.10019	2.22e-07	-1	SLC4A8	ENSG00000050438	124446
-1.16872	-3.16976	0.000798088	-1	IFITM3	ENSG00000142089	7861
-1.17092	-2.41008	0.00811081	0	NCMAP-DT	ENSG00000264443	17222
-1.17103	-2.30006	0.0108779	0	RHOT1P2	ENSG00000203616	332
-1.17124	-2.08089	0.0189145	0	GSTT2	ENSG00000099984	3857
-1.17132	-2.75553	0.00301067	-1	BANK1	ENSG00000153064	663526
-1.17236	-2.0514	0.0203112	0	CXCL1	ENSG00000163739	1915
-1.17251	-4.35642	7.66e-06	-1	PLEKHG5	ENSG00000171680	53969
-1.17544	-2.74487	0.00310911	-1	DPP4	ENSG00000197635	81970
-1.17544	-3.3023	0.00050534	-1		ENSG00000273338	208
-1.17561	-6.94931	4.41e-12	-1	TPT1-AS1	ENSG00000170919	76630
-1.17615	-2.78437	0.00275847	-1	NFIX	ENSG00000008441	103188
-1.17957	-1.71974	0.0429741	0	IGHV3-64	ENSG00000223648	533
-1.18009	-7.77153	1.49e-14	-1	MRPS31	ENSG00000102738	42062
-1.1808	-2.45136	0.00724507	0	TGFBI	ENSG00000120708	34830
-1.18146	-5.57698	1.79e-08	-1	LINC00571	ENSG00000223685	299442
-1.18237	-3.56454	0.000195401	-1	SLC5A10	ENSG00000154025	72250
-1.18264	-2.44949	0.0072823	0	LRP3	ENSG00000130881	31261
-1.18448	-2.40749	0.00816803	0	PID1	ENSG00000153823	420759
-1.1848	-2.01745	0.0220266	0	GPM6A	ENSG00000150625	369730
-1.18509	-4.02499	3.18e-05	-1	DLG4	ENSG00000132535	32654
-1.18836	-2.02808	0.0214764	0	CHL1	ENSG00000134121	212654
-1.18841	-3.00473	0.00137943	-1		ENSG00000272541	577
-1.18924	-2.09202	0.0184093	0	CXCR2	ENSG00000180871	11962
-1.18956	-2.06329	0.0197376	0	SOHLH2	ENSG00000120669	46371
-1.18985	-3.82075	7.28e-05	-1		ENSG00000254777	56504
-1.18987	-5.48445	2.96e-08	-1	TECTA	ENSG00000109927	90320
-1.19023	-2.49934	0.00634212	0	FAM225A	ENSG00000231528	6886
-1.19028	-2.62622	0.00441711	0	IGKV1D-43	ENSG00000242580	656
-1.19035	-4.146	1.91e-05	-1	SORBS3	ENSG00000120896	30802
-1.19038	-2.04583	0.0205847	0	LPL	ENSG00000175445	65542
-1.19154	-2.02462	0.0216543	0	MYO3B	ENSG00000071909	477026
-1.19155	-2.57599	0.00510582	0	ZNF846	ENSG00000196605	41187
-1.19167	-3.88327	5.67e-05	-1	RGCC	ENSG00000102760	13321
-1.19214	-2.51874	0.00600646	0	TFEC	ENSG00000105967	224748
-1.19297	-1.91931	0.0276878	0	GBA3	ENSG00000249948	126661
-1.1934	-2.3373	0.0098608	0	NACC2	ENSG00000148411	88752
-1.19383	-2.5286	0.00584196	0	GPRC5C	ENSG00000170412	26802
-1.19424	-1.8347	0.0334998	0	IGLV3-16	ENSG00000211665	538
-1.19455	-4.96891	4.29e-07	-1		ENSG00000216809	2523
-1.19491	-1.90427	0.028655	0	IGKV4-1	ENSG00000211598	756
-1.19546	-2.27272	0.011682	0	ABCC4	ENSG00000125257	281640
-1.19654	-2.57894	0.00506281	0	EGFL7	ENSG00000172889	13822
-1.19697	-2.93781	0.00171035	-1	RAB42	ENSG00000188060	3243
-1.19882	-3.14092	0.000879727	-1	TP73-AS1	ENSG00000227372	11862
-1.20079	-2.51731	0.00603059	0	OR2A1	ENSG00000221970	10204
-1.20178	-2.42129	0.00786713	0	UBASH3B	ENSG00000154127	158751
-1.20179	-5.24603	1.05e-07	-1	TMEM225B	ENSG00000244219	12778
-1.20484	-3.15991	0.000825147	-1		ENSG00000228541	943
-1.2052	-4.13009	2.05e-05	-1		ENSG00000254554	1047
-1.20572	-2.54166	0.0056302	0	HMX2	ENSG00000188816	2550
-1.20595	-10.1807	5.19e-23	-1	RNASEH2B	ENSG00000136104	114373
-1.20623	-3.73281	0.000102843	-1	NCKAP5L	ENSG00000167566	37604
-1.20713	-1.9789	0.0241214	0	PLIN5	ENSG00000214456	12693
-1.2088	-3.32267	0.000470419	-1	RPS2P36	ENSG00000227032	830
-1.21107	-2.55394	0.00543731	0	FREM3	ENSG00000183090	123373
-1.21274	-2.27306	0.0116715	0	KIAA1217	ENSG00000120549	853102
-1.21375	-2.51219	0.00611802	0		ENSG00000226918	7627
-1.21387	-2.73357	0.00321653	-1	IGKV2-26	ENSG00000254098	733
-1.21434	-2.67125	0.00387167	0	NOTCH3	ENSG00000074181	41957
-1.21468	-3.14883	0.000856611	-1	CPED1	ENSG00000106034	308745
-1.21498	-2.63096	0.00435664	0	CHST13	ENSG00000180767	19136
-1.21549	-2.13133	0.0167154	0	NFIB	ENSG00000147862	317140
-1.21568	-2.66917	0.00389542	0	MSR1	ENSG00000038945	459612
-1.21598	-4.22914	1.34e-05	-1	PROX2	ENSG00000119608	23283
-1.21628	-2.53422	0.00574995	0	TYROBP	ENSG00000011600	3894
-1.2177	-1.73914	0.0412385	0	FSTL5	ENSG00000168843	780107
-1.21806	-3.33143	0.000456094	-1	SNX18P13	ENSG00000230965	528
-1.21821	-2.64365	0.00419829	0	ARRDC4	ENSG00000140450	13130
-1.22243	-2.50869	0.00617827	0	MPEG1	ENSG00000197629	4417
-1.22319	-2.48531	0.00659521	0	OLR1	ENSG00000173391	13837
-1.22367	-1.93703	0.0265842	0	IGHV3-13	ENSG00000211942	532
-1.22373	-2.60407	0.00470983	0	TMSB4XP8	ENSG00000187653	134
-1.22477	-4.02999	3.11e-05	-1		ENSG00000227484	1377
-1.22615	-8.60412	2.8e-17	-1	USPL1	ENSG00000132952	43077
-1.22647	-3.24298	0.00062122	-1	PRCD	ENSG00000214140	25992
-1.22702	-3.05225	0.00118128	-1	ECHDC3	ENSG00000134463	21704
-1.2272	-2.27614	0.0115786	0	IGHV1OR15-3	ENSG00000271288	435
-1.22769	-3.1456	0.000865962	-1	WNT4	ENSG00000162552	26656
-1.22812	-2.04384	0.0206827	0	THSD7A	ENSG00000005108	461833
-1.22828	-2.24758	0.0124662	0	TMEM52B	ENSG00000165685	21259
-1.22903	-2.1801	0.0148015	0	PCAT18	ENSG00000265369	16017
-1.22977	-2.18225	0.0147215	0	CCR6	ENSG00000112486	27889
-1.23035	-2.76228	0.00294982	-1	MMP19	ENSG00000123342	7533
-1.23133	-3.77312	8.79e-05	-1		ENSG00000231964	8551
-1.23208	-2.56221	0.00531079	0	RAB3IL1	ENSG00000167994	22968
-1.23213	-2.92468	0.00178321	-1	SVEP1	ENSG00000165124	214632
-1.23244	-5.04825	2.89e-07	-1	PAN3-AS1	ENSG00000261485	1350
-1.23519	-2.66583	0.00393386	0	METTL7B	ENSG00000170439	2933
-1.23532	-3.34301	0.000437786	-1	SLCO4A1-AS1	ENSG00000232803	3705
-1.23595	-5.78424	5.62e-09	-1	RB1	ENSG00000139687	295710
-1.23676	-2.54271	0.00561338	0	GPR183	ENSG00000169508	12860
-1.23698	-2.3329	0.00997656	0	TTTY14	ENSG00000176728	304857
-1.23796	-2.89921	0.00193265	-1		ENSG00000236304	6810
-1.23806	-2.4317	0.00764663	0	SNX29P2	ENSG00000271699	19526
-1.23823	-3.31228	0.000487931	-1	EID3	ENSG00000255150	1466
-1.2392	-6.43061	1.22e-10	-1	ANKRD10-IT1	ENSG00000229152	4533
-1.23974	-2.30426	0.0107588	0	PDZPH1P	ENSG00000226926	96212
-1.24052	-4.95776	4.54e-07	-1	ENG	ENSG00000106991	39744
-1.24127	-2.02362	0.0217057	0	IGFBP5	ENSG00000115461	23444
-1.24174	-2.62899	0.00438163	0	CLEC4G	ENSG00000182566	4949
-1.24249	-2.96782	0.00155389	-1	C3	ENSG00000125730	52858
-1.24345	-2.47629	0.00676261	0		ENSG00000214301	681
-1.24362	-2.4071	0.00817666	0	C5orf64	ENSG00000178722	182977
-1.24429	-2.82783	0.00241428	-1	AGPAT2	ENSG00000169692	14314
-1.24435	-2.59465	0.00483951	0	IGLV5-52	ENSG00000211643	499
-1.24521	-4.30467	9.63e-06	-1	SEPTIN9	ENSG00000184640	220027
-1.24774	-2.12544	0.0169604	0	ETV7	ENSG00000010030	33709
-1.24777	-3.15073	0.000851133	-1	TRIB2	ENSG00000071575	25845
-1.24915	-1.89567	0.0292204	0	SCDP1	ENSG00000226549	1080
-1.25006	-6.17892	5.65e-10	-1	CRYL1	ENSG00000165475	122207
-1.25154	-2.92762	0.00176664	-1	SLC24A2	ENSG00000155886	279476
-1.25218	-2.28634	0.0112752	0	SDC2	ENSG00000169439	117977
-1.25255	-1.69334	0.0454328	0	SLIT1	ENSG00000187122	187921
-1.25571	-3.85962	6.24e-05	-1	TSC22D1	ENSG00000102804	145004
-1.25663	-3.47104	0.000276123	-1	SOD1P3	ENSG00000253651	453
-1.2581	-2.72823	0.00326849	-1	SLC35D2	ENSG00000130958	70267
-1.25843	-3.71398	0.000110638	-1	LINC02656	ENSG00000212743	2446
-1.2585	-1.87542	0.0305885	0	EFNA5	ENSG00000184349	294048
-1.25868	-8.12631	1.09e-15	-1	GTF2F2	ENSG00000188342	164383
-1.26072	-11.3555	1.01e-27	-1	ARGLU1	ENSG00000134884	26464
-1.26095	-2.9096	0.00187034	-1	MANCR	ENSG00000231298	28027
-1.26118	-3.64858	0.000142254	-1		ENSG00000237604	964
-1.26177	-3.10668	0.000986571	-1	MAN1C1	ENSG00000117643	168739
-1.26203	-2.47076	0.00686706	0	TNC	ENSG00000041982	98682
-1.2623	-6.17668	5.72e-10	-1	CCDC122	ENSG00000151773	55831
-1.26309	-2.95556	0.00161613	-1	ELF5	ENSG00000135374	46402
-1.2636	-3.27206	0.000561651	-1	THAP12P3	ENSG00000227972	2357
-1.26426	-4.04951	2.87e-05	-1	REEP6	ENSG00000115255	6761
-1.26535	-1.88719	0.0297871	0	OCSTAMP	ENSG00000149635	9708
-1.27034	-3.28664	0.000533802	-1	SIGLEC11	ENSG00000161640	12187
-1.2715	-1.97772	0.0241882	0	IGLV5-37	ENSG00000211654	495
-1.2719	-2.26048	0.0120584	0	GCNT4	ENSG00000176928	27212
-1.27202	-3.75684	9.36e-05	-1	TTYH3	ENSG00000136295	32816
-1.27449	-6.93792	4.76e-12	-1	SIDT1	ENSG00000072858	97282
-1.27451	-3.74744	9.71e-05	-1	PPP1R26P1	ENSG00000238086	3612
-1.27539	-2.89795	0.00194032	-1	AKR1D1	ENSG00000122787	115981
-1.27558	-1.82048	0.03457	0	ATP10B	ENSG00000118322	289094
-1.2765	-2.28094	0.0114348	0	IGHV4-34	ENSG00000211956	482
-1.27759	-2.88748	0.00200524	-1	HRH1	ENSG00000196639	126464
-1.27806	-3.7193	0.000108382	-1	NTN5	ENSG00000142233	11674
-1.27837	-3.9386	4.53e-05	-1	TRIM22	ENSG00000132274	47392
-1.27857	-2.83956	0.00232833	-1	MRO	ENSG00000134042	30282
-1.2833	-2.17048	0.0151631	0	IGLV9-49	ENSG00000223350	545
-1.28404	-5.2853	8.54e-08	-1		ENSG00000236935	4454
-1.28529	-2.42415	0.00780591	0	PAG1	ENSG00000076641	144258
-1.28532	-2.34968	0.00954151	0	COL4A6	ENSG00000197565	283890
-1.28606	-2.27138	0.0117224	0	IGLV3-19	ENSG00000211663	522
-1.28687	-4.03952	2.99e-05	-1	PTPRK	ENSG00000152894	551895
-1.28755	-1.77662	0.0380472	0	TAFA5	ENSG00000219438	361359
-1.29116	-3.30072	0.000508142	-1	CSF1R	ENSG00000182578	60081
-1.29373	-1.86336	0.0314282	0	IGHV3-66	ENSG00000211972	527
-1.29449	-2.61264	0.0045945	0	GPR88	ENSG00000181656	3882
-1.29737	-2.56891	0.00521026	0	IGKV3OR2-268	ENSG00000233999	524
-1.29865	-2.26024	0.0120655	0	F2R	ENSG00000181104	19644
-1.29891	-4.55202	3.16e-06	-1	UAP1L1	ENSG00000197355	7022
-1.30057	-5.13596	1.85e-07	-1	ACCS	ENSG00000110455	18312
-1.30213	-4.29849	9.9e-06	-1	ALOX5	ENSG00000012779	71943
-1.30299	-2.73992	0.00315575	-1	MS4A7	ENSG00000166927	17466
-1.30343	-2.08333	0.0188028	0	LINC01069	ENSG00000236133	18064
-1.30564	-3.12916	0.000915168	-1	BFSP2-AS1	ENSG00000249993	26507
-1.30808	-3.32853	0.000460792	-1	CETP	ENSG00000087237	21922
-1.30842	-3.13236	0.000905375	-1	LINC02541	ENSG00000230943	33163
-1.30845	-2.61608	0.00454898	0	OR2A20P	ENSG00000170356	6199
-1.30901	-4.23749	1.29e-05	-1	AOAH	ENSG00000136250	211608
-1.30938	-2.76039	0.00296679	-1	ACSM5	ENSG00000183549	31802
-1.31053	-6.50331	7.76e-11	-1	LACC1	ENSG00000179630	14648
-1.3142	-4.09168	2.41e-05	-1	PCED1B-AS1	ENSG00000247774	10558
-1.31566	-9.19891	2.34e-19	-1	RPL21P75	ENSG00000213860	482
-1.31572	-3.06477	0.0011336	-1	HNMT	ENSG00000150540	52344
-1.31684	-3.17047	0.000796188	-1	SYN3	ENSG00000185666	550561
-1.31719	-3.47557	0.000271584	-1	MAP1LC3A	ENSG00000101460	13491
-1.31809	-9.05109	7.86e-19	-1	RPL21P16	ENSG00000220842	482
-1.31898	-2.70212	0.0035335	-1	ANKRD20A11P	ENSG00000215559	70863
-1.3192	-3.64978	0.000141609	-1	MILR1	ENSG00000271605	19606
-1.31979	-2.82583	0.00242922	-1		ENSG00000267324	7543
-1.32031	-2.97337	0.00152643	-1	AIF1	ENSG00000204472	1804
-1.32151	-7.17595	9.68e-13	-1	GPR180	ENSG00000152749	32804
-1.32253	-5.1487	1.73e-07	-1	EPS8L2	ENSG00000177106	33289
-1.32256	-2.8329	0.00237681	-1	CEROX1	ENSG00000260807	5835
-1.32285	-4.86526	7.15e-07	-1		ENSG00000167046	2585
-1.32331	-3.2198	0.000672847	-1	SLC16A5	ENSG00000170190	18435
-1.32365	-2.37097	0.00901377	0	IGLV4-60	ENSG00000211639	482
-1.32384	-1.95634	0.0254236	0	PTGDR	ENSG00000168229	9026
-1.32434	-2.48862	0.0065347	0	IGLV1-41	ENSG00000253818	514
-1.32576	-2.63485	0.0043075	0	CDY10P	ENSG00000226042	1566
-1.32678	-3.32783	0.000461924	-1	IDO1	ENSG00000131203	26515
-1.32682	-2.52349	0.00592668	0		ENSG00000253214	16159
-1.32738	-3.29948	0.000510359	-1	PNMA8B	ENSG00000204851	8973
-1.32741	-2.1826	0.0147086	0	IGKV3D-11	ENSG00000211632	612
-1.32818	-7.32808	3.42e-13	-1	TRANK1	ENSG00000168016	118278
-1.32945	-2.99078	0.00144314	-1	A2M	ENSG00000175899	48565
-1.32965	-2.3631	0.00920576	0	DPEP1	ENSG00000015413	25148
-1.3312	-2.91165	0.00185828	-1	IL5RA	ENSG00000091181	60287
-1.33248	-2.96107	0.0015879	-1	FABP3	ENSG00000121769	11597
-1.33314	-2.19447	0.0142746	0		ENSG00000254802	1973
-1.3333	-3.39806	0.000359722	-1	P2RY12	ENSG00000169313	47910
-1.33596	-2.32015	0.0103185	0	SLC2A5	ENSG00000142583	53372
-1.33735	-4.30957	9.43e-06	-1		ENSG00000267731	2918
-1.33788	-2.398	0.0083807	0	GSTT2B	ENSG00000133433	3772
-1.33918	-3.20162	0.000716078	-1	LILRB5	ENSG00000105609	7880
-1.33934	-3.14234	0.000875538	-1	GPR65	ENSG00000140030	9676
-1.33997	-3.21044	0.000694793	-1	NAALADL1	ENSG00000168060	13735
-1.34086	-4.99461	3.78e-07	-1	GRAP	ENSG00000154016	26964
-1.34256	-7.60083	5.07e-14	-1	RPL21P28	ENSG00000220749	482
-1.3432	-2.20128	0.0140307	0	IGKV2-28	ENSG00000244116	763
-1.34322	-3.46694	0.000280293	-1	PLXNB1	ENSG00000164050	26232
-1.34425	-3.12632	0.000923908	-1	PARVG	ENSG00000138964	46577
-1.34525	-3.07267	0.00110444	-1		ENSG00000255086	1611
-1.34545	-2.29101	0.0111386	0	IGKV1-27	ENSG00000244575	505
-1.34562	-4.40248	6.24e-06	-1	ESR2	ENSG00000140009	253880
-1.34716	-9.98995	2.8e-22	-1	TPT1	ENSG00000133112	7813
-1.34744	-2.27148	0.0117196	0	IGHG2	ENSG00000211893	5231
-1.3476	-2.77977	0.00279736	-1	NID1	ENSG00000116962	89279
-1.34862	-4.09413	2.38e-05	-1		ENSG00000262319	2672
-1.34921	-2.94751	0.00165826	-1	TMEM26	ENSG00000196932	46739
-1.35064	-2.01662	0.02207	0	IGLV3-21	ENSG00000211662	1514
-1.35128	-5.03352	3.11e-07	-1	ALDH2	ENSG00000111275	50645
-1.35169	-1.96457	0.0249419	0		ENSG00000264215	1513
-1.35185	-3.02003	0.00131256	-1	HLA-DMB	ENSG00000242574	6399
-1.35203	-6.32033	2.4e-10	-1	TBCEL	ENSG00000154114	66703
-1.35471	-3.44741	0.000300962	-1	POU5F1B	ENSG00000212993	97883
-1.35666	-3.81834	7.35e-05	-1	RNU2-63P	ENSG00000222724	193
-1.35758	-3.20466	0.000708674	-1	CCL13	ENSG00000181374	2130
-1.35796	-3.31705	0.000479821	-1	LGALS3BP	ENSG00000108679	8709
-1.35825	-3.93312	4.64e-05	-1	TEKT3	ENSG00000125409	37821
-1.3583	-3.11474	0.000960411	-1	AXL	ENSG00000167601	42543
-1.35837	-1.81016	0.0353661	0	IGKV2D-28	ENSG00000242534	775
-1.36311	-3.02219	0.00130334	-1	MS4A6A	ENSG00000110077	12652
-1.36827	-2.65651	0.0040431	0	IGKV1-37	ENSG00000239862	521
-1.36859	-3.30119	0.000507304	-1	RPS2P55	ENSG00000216866	882
-1.37111	-3.6593	0.000136547	-1	DDX60L	ENSG00000181381	181051
-1.3724	-2.21114	0.0136841	0	IGKV2-29	ENSG00000253998	738
-1.37406	-2.91818	0.00182028	-1	CD209	ENSG00000090659	7571
-1.37457	-3.03596	0.00124606	-1		ENSG00000232682	10075
-1.37583	-3.3864	0.000375091	-1	SPSB4	ENSG00000175093	97264
-1.37614	-2.88747	0.0020053	-1	CCR1	ENSG00000163823	6602
-1.3788	-3.93314	4.64e-05	-1	ARHGEF35-AS1	ENSG00000244198	85689
-1.37899	-4.30752	9.51e-06	-1	MX2	ENSG00000183486	47394
-1.38302	-2.1223	0.0170924	0	IGLV2-11	ENSG00000211668	516
-1.38449	-2.64648	0.00416363	0	LINC01013	ENSG00000228495	37486
-1.38473	-4.47729	4.45e-06	-1		ENSG00000250362	12733
-1.38502	-2.05984	0.0199029	0	GLI3	ENSG00000106571	276921
-1.38514	-3.52647	0.000225148	-1	ABR	ENSG00000159842	226220
-1.38537	-3.03207	0.001262	-1	FCGR3A	ENSG00000203747	8978
-1.38683	-1.91828	0.027755	0	PRG2	ENSG00000186652	3870
-1.38752	-2.30595	0.0107113	0	ADGRB3	ENSG00000135298	754224
-1.38853	-3.86171	6.18e-05	-1	PTPRJ	ENSG00000149177	190283
-1.38879	-2.33648	0.00988221	0	NEBL	ENSG00000078114	394214
-1.39018	-3.60767	0.000166157	-1	OR2A9P	ENSG00000228960	6454
-1.393	-2.29466	0.0110329	0	IGKV1-12	ENSG00000243290	521
-1.39573	-1.99395	0.0232851	0	IGHV3-33	ENSG00000211955	531
-1.39594	-3.09435	0.00102789	-1		ENSG00000253524	90730
-1.3975	-3.06904	0.00111777	-1	IGSF21	ENSG00000117154	270685
-1.39892	-2.60654	0.00467635	0	IGHV1-46	ENSG00000211962	739
-1.39907	-2.37928	0.00881501	0	IGKV3-15	ENSG00000244437	610
-1.39953	-2.32587	0.0101638	0	UGT3A2	ENSG00000168671	36337
-1.39954	-2.09376	0.0183315	0	IGHG1	ENSG00000211896	6728
-1.40023	-2.08715	0.0186289	0	IGHV2-5	ENSG00000211937	463
-1.40052	-3.04721	0.00120099	-1	DAB2	ENSG00000153071	90625
-1.4027	-5.80378	5.03e-09	-1	CAPN12	ENSG00000182472	39717
-1.40277	-2.63768	0.00427214	0		ENSG00000267385	11640
-1.40513	-3.69507	0.000119029	-1	MROCKI	ENSG00000227502	5338
-1.40532	-6.39153	1.55e-10	-1	HACD4	ENSG00000188921	32131
-1.40616	-2.94689	0.00166155	-1		ENSG00000261888	2655
-1.40699	-3.41289	0.000341034	-1	ITGA8	ENSG00000077943	205968
-1.40755	-2.42527	0.00778209	0	HOXA7	ENSG00000122592	4220
-1.40839	-3.87118	5.95e-05	-1		ENSG00000235251	936
-1.40871	-3.00373	0.00138393	-1	IGHV1-45	ENSG00000211961	495
-1.40934	-2.96826	0.0015517	-1	LINC00621	ENSG00000262619	57319
-1.41212	-3.1366	0.000892601	-1	GPR34	ENSG00000171659	8302
-1.41321	-2.34859	0.00956935	0	IGHV3-23	ENSG00000211949	534
-1.4143	-2.82579	0.00242954	-1		ENSG00000259882	45045
-1.41466	-3.57382	0.000188727	-1	IL18	ENSG00000150782	20843
-1.4153	-2.99538	0.00142188	-1	NRP1	ENSG00000099250	158770
-1.41707	-3.17541	0.000782957	-1	ABCC3	ENSG00000108846	57476
-1.41991	-2.89515	0.00195752	-1	C1QC	ENSG00000159189	4477
-1.42012	-4.97017	4.27e-07	-1	LINC02649	ENSG00000215244	82658
-1.42051	-3.41017	0.000344392	-1	HPGDS	ENSG00000163106	44341
-1.42188	-3.70182	0.000115968	-1	CD300A	ENSG00000167851	18395
-1.42282	-4.50718	3.89e-06	-1	GDPD5	ENSG00000158555	91301
-1.42316	-3.45515	0.000292603	-1	CCDC80	ENSG00000091986	52736
-1.42332	-3.1082	0.00098161	-1	KL	ENSG00000133116	49720
-1.42359	-4.15583	1.83e-05	-1	EVL	ENSG00000196405	172787
-1.42504	-2.52492	0.00590282	0	IGLV1-51	ENSG00000211644	497
-1.42704	-3.11542	0.000958214	-1	TNNT3	ENSG00000130595	19003
-1.42792	-3.36791	0.000400703	-1		ENSG00000212195	195
-1.43266	-5.32847	6.8e-08	-1	METRN	ENSG00000103260	4537
-1.43368	-2.88765	0.00200417	-1	RNASE1	ENSG00000129538	1627
-1.43407	-3.08698	0.00105337	-1	ADAMTS19	ENSG00000145808	278402
-1.43714	-2.72519	0.00329835	-1	FABP4	ENSG00000170323	4817
-1.43727	-3.27255	0.000560696	-1	ACVRL1	ENSG00000139567	16453
-1.43761	-2.63787	0.00426979	0	IGHV1-2	ENSG00000211934	501
-1.43865	-2.56998	0.00519433	0	NUS1P2	ENSG00000234685	872
-1.43876	-2.78328	0.0027676	-1	MC4R	ENSG00000166603	1713
-1.44226	-2.91863	0.00181773	-1	ABCG2	ENSG00000118777	141478
-1.44308	-2.9642	0.00157204	-1	SECTM1	ENSG00000141574	13050
-1.44399	-2.75696	0.00299772	-1	ANKRD20A2P	ENSG00000183148	43560
-1.44533	-3.40991	0.000344716	-1		ENSG00000269001	17411
-1.44776	-4.60675	2.45e-06	-1	LSP1	ENSG00000130592	39183
-1.4507	-3.51485	0.000235047	-1	TIMD4	ENSG00000145850	43934
-1.45151	-3.27941	0.000547448	-1	MYOF	ENSG00000138119	175905
-1.45303	-6.62374	3.63e-11	-1	ARL11	ENSG00000152213	5365
-1.45587	-2.65167	0.00410085	0	FGF14	ENSG00000102466	691653
-1.45625	-4.64233	2.08e-06	-1	PDLIM1	ENSG00000107438	53440
-1.45626	-3.80868	7.64e-05	-1	TARDBPP2	ENSG00000238213	1230
-1.45816	-3.83449	6.89e-05	-1		ENSG00000229727	67317
-1.45858	-7.67188	3.05e-14	-1	FAM13A	ENSG00000138640	385443
-1.45866	-2.72376	0.00331255	-1	KLHDC8A	ENSG00000162873	21025
-1.46299	-3.15673	0.000834083	-1	PCSK2	ENSG00000125851	258471
-1.46302	-2.86921	0.00212331	-1	CADM1	ENSG00000182985	335739
-1.46333	-3.40265	0.000353837	-1	SRPX2	ENSG00000102359	31593
-1.46419	-4.34652	8.01e-06	-1	AMIGO2	ENSG00000139211	4244
-1.46434	-2.63483	0.00430769	0	IGKV1D-16	ENSG00000241244	502
-1.46469	-4.55975	3.05e-06	-1	TSKU	ENSG00000182704	15902
-1.4671	-4.91146	5.7e-07	-1	DENND6B	ENSG00000205593	17982
-1.47086	-2.61537	0.00455835	0	TMEM171	ENSG00000157111	11240
-1.47093	-5.51052	2.57e-08	-1	TNFSF10	ENSG00000121858	17967
-1.47462	-2.3165	0.0104181	0	IGLV2-14	ENSG00000211666	518
-1.47664	-3.20683	0.000703451	-1	KCNMA1	ENSG00000156113	768768
-1.47688	-3.29614	0.000516367	-1	BLK	ENSG00000136573	77705
-1.47892	-3.342	0.000439362	-1	TENM4	ENSG00000149256	788201
-1.48108	-3.725	0.000106011	-1	C1QTNF5	ENSG00000223953	1998
-1.48441	-5.77092	6.06e-09	-1	DMGDH	ENSG00000132837	238474
-1.48577	-3.69816	0.000117618	-1	TRPV4	ENSG00000111199	50316
-1.486	-2.89563	0.00195458	-1	IGHV3-53	ENSG00000211967	671
-1.48719	-5.27897	8.83e-08	-1	LINC02328	ENSG00000258733	250062
-1.4875	-3.57511	0.000187817	-1	TMSB4X	ENSG00000205542	2117
-1.4883	-4.46184	4.78e-06	-1	DTNB-AS1	ENSG00000224220	6526
-1.49296	-3.72946	0.00010419	-1	IFI44	ENSG00000137965	14282
-1.4948	-3.43119	0.00031921	-1	PPARG	ENSG00000132170	146988
-1.49515	-3.80916	7.62e-05	-1	DAB2IP	ENSG00000136848	218473
-1.49553	-3.3401	0.000442324	-1	LINC01310	ENSG00000205632	31616
-1.49566	-3.08461	0.00106168	-1	RBP1	ENSG00000114115	22395
-1.49632	-3.93006	4.69e-05	-1	SALL4	ENSG00000101115	20190
-1.4972	-3.07807	0.0010849	-1	JCHAIN	ENSG00000132465	26276
-1.50029	-5.04825	2.89e-07	-1	UGT8	ENSG00000174607	79455
-1.5024	-6.51224	7.34e-11	-1	PIF1	ENSG00000140451	10036
-1.50294	-5.04627	2.92e-07	-1	GIMAP8	ENSG00000171115	28763
-1.5044	-3.0088	0.00136136	-1	PTPRN2	ENSG00000155093	1048767
-1.50594	-4.55027	3.19e-06	-1	LY86	ENSG00000112799	66875
-1.50662	-3.21233	0.000690329	-1	IGKV2D-24	ENSG00000241566	832
-1.50736	-3.61319	0.000162722	-1	EBI3	ENSG00000105246	8005
-1.50929	-3.19415	0.000734595	-1	LINC00487	ENSG00000205837	42134
-1.50975	-3.85381	6.38e-05	-1	LAMB2	ENSG00000172037	12004
-1.51226	-4.16686	1.75e-05	-1	CASP12	ENSG00000204403	12952
-1.51226	-2.51791	0.00602047	0	IGKV3-11	ENSG00000241351	560
-1.51323	-2.73972	0.00315761	-1		ENSG00000233379	36523
-1.51682	-3.8086	7.64e-05	-1	TNFRSF13C	ENSG00000159958	4795
-1.51777	-3.82929	7.04e-05	-1	ESRRG	ENSG00000196482	634509
-1.51881	-4.90045	6.02e-07	-1	PROCR	ENSG00000101000	44168
-1.52158	-3.50439	0.000244295	-1	SPIC	ENSG00000166211	11661
-1.52281	-3.73967	0.000100135	-1	OBI1-AS1	ENSG00000234377	697639
-1.52323	-2.71797	0.00337038	-1	IGLV10-54	ENSG00000211642	176627
-1.52677	-3.99659	3.58e-05	-1	TNNI2	ENSG00000130598	2699
-1.53123	-3.62203	0.000157369	-1	TIAM1	ENSG00000156299	441561
-1.5332	-3.57941	0.000184811	-1	SIGLEC7	ENSG00000168995	11227
-1.53624	-5.23366	1.12e-07	-1	SCARF1	ENSG00000074660	11886
-1.53846	-3.09237	0.00103469	-1	ANK3	ENSG00000151150	707192
-1.54275	-3.86945	6e-05	-1	LINC02471	ENSG00000223914	55306
-1.54336	-3.12052	0.000942019	-1	CPVL	ENSG00000106066	200216
-1.54365	-2.79303	0.00268649	-1	CAMP	ENSG00000164047	2144
-1.54447	-3.67842	0.000126903	-1	DKK1	ENSG00000107984	3761
-1.54603	-3.03239	0.0012607	-1	CYP4F29P	ENSG00000228314	5231
-1.54975	-3.27255	0.000560693	-1	IFI44L	ENSG00000137959	26223
-1.55123	-7.03509	2.5e-12	-1	RPL32P29	ENSG00000244270	402
-1.55349	-3.89731	5.36e-05	-1	GNGT2	ENSG00000167083	7783
-1.55363	-3.38074	0.000382758	-1	LYVE1	ENSG00000133800	54723
-1.55604	-3.74735	9.72e-05	-1	APOB	ENSG00000084674	42644
-1.55635	-3.27501	0.000555902	-1	IGHM	ENSG00000211899	4513
-1.55704	-2.9648	0.001569	-1	IGKV2D-30	ENSG00000239571	820
-1.56249	-3.66221	0.000135036	-1	FPR3	ENSG00000187474	31033
-1.56292	-3.5689	0.00019224	-1	A1BG-AS1	ENSG00000268895	7737
-1.56358	-3.93821	4.54e-05	-1	GGTA1P	ENSG00000204136	55036
-1.5669	-4.17019	1.72e-05	-1	LINC01074	ENSG00000227611	1093
-1.57366	-4.15242	1.86e-05	-1	ASH2LP1	ENSG00000224144	984
-1.57451	-2.41954	0.00790487	0	TMSB4Y	ENSG00000154620	2125
-1.5754	-5.55183	2.05e-08	-1	TLL2	ENSG00000095587	149318
-1.57719	-2.67799	0.00379537	0	IGLV3-25	ENSG00000211659	545
-1.57768	-2.84856	0.00226426	-1	LAG3	ENSG00000089692	5943
-1.57899	-2.4213	0.00786694	0	MGAT4C	ENSG00000182050	883238
-1.58069	-2.6933	0.00362725	-1	IGKV1D-39	ENSG00000251546	499
-1.58181	-3.31189	0.000488601	-1	HS3ST2	ENSG00000122254	102176
-1.58285	-3.60594	0.000167242	-1	PLEKHG1	ENSG00000120278	243782
-1.58347	-2.89363	0.00196691	-1	IGKV1-9	ENSG00000241755	533
-1.58576	-4.51798	3.7e-06	-1		ENSG00000273149	1144
-1.59252	-4.2579	1.18e-05	-1	ARHGEF17	ENSG00000110237	61112
-1.59269	-4.76168	1.18e-06	-1	GPR142	ENSG00000257008	5215
-1.59589	-4.36662	7.32e-06	-1	LINC01206	ENSG00000242512	83301
-1.59595	-3.3681	0.000400438	-1		ENSG00000223511	30628
-1.59869	-3.18509	0.000757612	-1	IGHV1-18	ENSG00000211945	493
-1.5993	-4.85302	7.59e-07	-1	PTGS1	ENSG00000095303	25173
-1.60053	-7.87835	6.85e-15	-1	RCBTB2	ENSG00000136161	44297
-1.60281	-5.65106	1.19e-08	-1	LGALS9	ENSG00000168961	19762
-1.61499	-5.15733	1.66e-07	-1	MDK	ENSG00000110492	3081
-1.61846	-3.16474	0.000811781	-1	RSPO3	ENSG00000146374	80810
-1.62236	-3.95708	4.2e-05	-1	APOE	ENSG00000130203	3602
-1.62409	-3.34023	0.00044211	-1	IGHV1-58	ENSG00000211968	498
-1.62441	-3.45349	0.000294385	-1	LINC00472	ENSG00000233237	77318
-1.62776	-4.63401	2.16e-06	-1		ENSG00000272927	736
-1.63139	-2.57406	0.00513414	0	MLIP	ENSG00000146147	336298
-1.63165	-4.62392	2.27e-06	-1	GRAPL	ENSG00000189152	31652
-1.63295	-4.71804	1.45e-06	-1	TLR10	ENSG00000174123	10752
-1.63325	-3.09152	0.00103762	-1	IGKV1-8	ENSG00000240671	522
-1.63471	-2.89009	0.0019889	-1	IGHV4-39	ENSG00000211959	507
-1.635	-3.28623	0.000534568	-1	IGLV3-27	ENSG00000211658	518
-1.63682	-2.61252	0.00459612	0	AJAP1	ENSG00000196581	137925
-1.63884	-3.04707	0.00120152	-1	IGKV1-17	ENSG00000240382	502
-1.63986	-4.77613	1.1e-06	-1	RPL31P44	ENSG00000213657	376
-1.64286	-3.02159	0.00130589	-1	IGHV3-21	ENSG00000211947	530
-1.64674	-2.77547	0.00283414	-1	IGLV2-23	ENSG00000211660	618
-1.65113	-4.37659	7.01e-06	-1		ENSG00000232884	86392
-1.65303	-3.94572	4.4e-05	-1	MED12L	ENSG00000144893	351375
-1.65974	-4.53425	3.43e-06	-1	ERFL	ENSG00000268041	20811
-1.661	-3.59214	0.000176178	-1	VSIG4	ENSG00000155659	18387
-1.66254	-3.70352	0.000115208	-1	FXYD6	ENSG00000137726	40510
-1.66462	-3.83633	6.84e-05	-1	APOC1	ENSG00000130208	5102
-1.66585	-3.38292	0.000379788	-1	IGKV2-24	ENSG00000241294	832
-1.6679	-3.48878	0.000258744	-1	LINC00643	ENSG00000186369	16609
-1.66913	-3.78008	8.55e-05	-1	A1BG	ENSG00000121410	8314
-1.67073	-3.34487	0.000434909	-1	ATP8A2	ENSG00000132932	653877
-1.67233	-2.84204	0.00231052	-1	RGS13	ENSG00000127074	24168
-1.67364	-3.6662	0.000132989	-1	IGLV7-43	ENSG00000211652	471
-1.67399	-4.21932	1.4e-05	-1	ZNF665	ENSG00000197497	34173
-1.67836	-4.28694	1.04e-05	-1	TRPC3	ENSG00000138741	77579
-1.67867	-3.1822	0.000765093	-1	TMPRSS11E	ENSG00000087128	50141
-1.67918	-4.53442	3.43e-06	-1		ENSG00000260401	3360
-1.67975	-3.72923	0.000104284	-1	SLC47A1	ENSG00000142494	83649
-1.68087	-4.85079	7.68e-07	-1		ENSG00000236120	72908
-1.68126	-4.22171	1.38e-05	-1	LINC00865	ENSG00000232229	11378
-1.68128	-3.83942	6.76e-05	-1	P2RY13	ENSG00000181631	3237
-1.68128	-3.51137	0.00023809	-1	IGKV1-16	ENSG00000240864	502
-1.68263	-3.52829	0.000223642	-1	IGKV2-30	ENSG00000243238	815
-1.68332	-3.55713	0.000200886	-1	ITGAD	ENSG00000156886	33170
-1.68524	-5.16688	1.58e-07	-1	LINC02413	ENSG00000257345	20602
-1.68729	-3.43135	0.000319027	-1	CTSW	ENSG00000172543	3904
-1.68757	-5.48676	2.92e-08	-1	MOXD1	ENSG00000079931	105420
-1.69128	-3.78098	8.52e-05	-1	IGKV1D-8	ENSG00000239819	657
-1.69411	-4.82162	8.85e-07	-1	P2RY2	ENSG00000175591	18054
-1.69428	-3.51386	0.000235908	-1	BASP1	ENSG00000176788	211245
-1.70414	-4.03688	3.03e-05	-1	SUCNR1	ENSG00000198829	10976
-1.70557	-3.78866	8.27e-05	-1	CMKLR1	ENSG00000174600	51273
-1.70572	-4.47413	4.52e-06	-1	BCAS1	ENSG00000064787	133817
-1.70574	-3.73052	0.000103764	-1		ENSG00000228835	4618
-1.70867	-4.8157	9.1e-07	-1	ZC3H12C	ENSG00000149289	78449
-1.7129	-3.09225	0.00103509	-1	IGKV2D-40	ENSG00000251039	706
-1.71323	-3.82125	7.27e-05	-1	CD163	ENSG00000177575	33080
-1.71538	-3.63203	0.00015151	-1	IGLV5-45	ENSG00000211650	519
-1.71589	-6.20542	4.82e-10	-1	SMOC1	ENSG00000198732	178235
-1.72362	-3.27281	0.000560182	-1	IGLV1-36	ENSG00000211655	507
-1.72442	-4.43163	5.47e-06	-1	SPARC	ENSG00000113140	25879
-1.72827	-4.02651	3.16e-05	-1	C1QA	ENSG00000173372	3050
-1.73285	-8.07204	1.64e-15	-1	STARD13	ENSG00000133121	247493
-1.73587	-6.0572	1.16e-09	-1	MYL4	ENSG00000198336	23233
-1.73768	-2.90175	0.00191727	-1	IGHD	ENSG00000211898	8913
-1.73872	-3.84482	6.62e-05	-1	SCIN	ENSG00000006747	89605
-1.74271	-3.88736	5.58e-05	-1	LAPTM5	ENSG00000162511	25305
-1.74366	-5.76178	6.39e-09	-1	ITPR1	ENSG00000150995	354495
-1.74457	-3.33452	0.000451141	-1	IGKV2D-29	ENSG00000243264	767
-1.74481	-4.47961	4.41e-06	-1	ARRDC5	ENSG00000205784	12459
-1.74625	-4.85827	7.4e-07	-1	CLIC3	ENSG00000169583	1960
-1.74694	-3.30491	0.000500726	-1	IGHV3-20	ENSG00000211946	517
-1.7528	-4.75408	1.22e-06	-1		ENSG00000261026	4996
-1.75398	-4.47573	4.48e-06	-1		ENSG00000260990	28241
-1.75751	-5.47122	3.18e-08	-1	KLF5	ENSG00000102554	22565
-1.75765	-3.27416	0.000557552	-1	IGHV5-51	ENSG00000211966	492
-1.75839	-4.97239	4.22e-07	-1	GRIK4	ENSG00000149403	477160
-1.75867	-3.71446	0.000110435	-1	SLC17A8	ENSG00000179520	64981
-1.76222	-3.41476	0.000338741	-1	IGLV4-69	ENSG00000211637	538
-1.76239	-6.9743	3.74e-12	-1	CYRIA	ENSG00000197872	116872
-1.76379	-3.25601	0.000593852	-1	IGKV1-6	ENSG00000239855	505
-1.76553	-6.92371	5.23e-12	-1	GAS6-AS1	ENSG00000233695	30114
-1.76704	-4.32777	8.7e-06	-1	CXCR2P1	ENSG00000229754	6574
-1.76732	-3.70549	0.000114332	-1	VPREB3	ENSG00000128218	1682
-1.76919	-3.79449	8.08e-05	-1	SYK	ENSG00000165025	96762
-1.77629	-4.05528	2.8e-05	-1	PLA2G7	ENSG00000146070	31492
-1.7794	-4.42125	5.74e-06	-1	BTN1A1	ENSG00000124557	9201
-1.78316	-5.25295	1.01e-07	-1	CNTN5	ENSG00000149972	1337936
-1.78454	-3.46291	0.000284445	-1	IGHV3-74	ENSG00000224650	689
-1.78653	-3.19727	0.000726805	-1	IGKV3-20	ENSG00000239951	586
-1.79028	-3.4637	0.000283625	-1	IGKV3D-20	ENSG00000211625	631
-1.79062	-2.88777	0.00200342	-1	IGKV1-5	ENSG00000243466	656
-1.79178	-3.27236	0.000561057	-1	DTX1	ENSG00000135144	41319
-1.79234	-3.51267	0.000236942	-1	IGHV3-49	ENSG00000211965	541
-1.79288	-5.29759	8e-08	-1	TMEM150B	ENSG00000180061	21247
-1.79581	-3.89565	5.4e-05	-1	CCL2	ENSG00000108691	1985
-1.79678	-3.16325	0.000815888	-1	IGHV2-70D	ENSG00000211974	519
-1.79761	-4.12188	2.12e-05	-1	XXYLT1-AS2	ENSG00000230266	4919
-1.7977	-4.29406	1.01e-05	-1	EPHB1	ENSG00000154928	662666
-1.79891	-4.57713	2.82e-06	-1	NME8	ENSG00000086288	51800
-1.79959	-4.17448	1.69e-05	-1	SIGLEC1	ENSG00000088827	20158
-1.80916	-3.37192	0.000395015	-1	IGHV3-48	ENSG00000211964	534
-1.81163	-4.12311	2.11e-05	-1		ENSG00000229914	498
-1.81361	-7.12826	1.34e-12	-1	RAB26	ENSG00000167964	13362
-1.8156	-3.99938	3.53e-05	-1	RSAD2	ENSG00000134321	32433
-1.81628	-3.59036	0.000177365	-1	STRA6	ENSG00000137868	32801
-1.81812	-4.47563	4.49e-06	-1	GPR141	ENSG00000187037	149992
-1.82369	-5.13985	1.81e-07	-1	SAMD7	ENSG00000187033	27603
-1.82534	-2.61367	0.00458116	0	IGKV1-39	ENSG00000242371	521
-1.82766	-4.23352	1.31e-05	-1	IGLV8-61	ENSG00000211638	512
-1.82829	-3.54533	0.000209923	-1	IGLV3-10	ENSG00000211669	534
-1.82994	-4.80729	9.48e-07	-1	ABCG1	ENSG00000160179	97555
-1.83301	-4.95209	4.67e-07	-1		ENSG00000245008	72582
-1.83392	-3.65999	0.000136188	-1	IGHV1-3	ENSG00000211935	479
-1.83995	-3.18648	0.00075405	-1	NCMAP	ENSG00000184454	53241
-1.84523	-4.82892	8.54e-07	-1	NUPR1	ENSG00000176046	6300
-1.85099	-4.17183	1.71e-05	-1	SLCO2B1	ENSG00000137491	105986
-1.85108	-4.11058	2.22e-05	-1		ENSG00000177359	89583
-1.86059	-3.01902	0.00131689	-1	SLC22A31	ENSG00000259803	5890
-1.86635	-3.17757	0.000777232	-1	IGHV1-69	ENSG00000211973	497
-1.86669	-4.84322	7.97e-07	-1	LYSMD2	ENSG00000140280	28574
-1.87108	-5.53248	2.28e-08	-1		ENSG00000250493	26864
-1.87139	-6.13374	7.39e-10	-1		ENSG00000259420	39918
-1.87423	-3.56433	0.000195554	-1	IGLV1-40	ENSG00000211653	516
-1.87628	-4.61003	2.42e-06	-1	CMPK2	ENSG00000134326	26065
-1.87746	-4.48576	4.28e-06	-1	SLC8A3	ENSG00000100678	144855
-1.87829	-3.99333	3.62e-05	-1	IGHV3-72	ENSG00000225698	542
-1.88581	-4.00243	3.49e-05	-1	IGKV6-21	ENSG00000211611	615
-1.88654	-7.83519	9.39e-15	-1	STAP1	ENSG00000035720	48610
-1.89131	-7.17902	9.48e-13	-1	SLC34A2	ENSG00000157765	30737
-1.89193	-6.04754	1.23e-09	-1	CCRL2	ENSG00000121797	5831
-1.89362	-4.73525	1.34e-06	-1	BNIP3P41	ENSG00000248302	1028
-1.89529	-5.77215	6.02e-09	-1	CIR1P2	ENSG00000250215	1341
-1.90084	-4.1804	1.65e-05	-1	PALD1	ENSG00000107719	89683
-1.91008	-4.02903	3.13e-05	-1	MORC1	ENSG00000114487	159886
-1.91326	-5.62839	1.35e-08	-1	SLC49A3	ENSG00000169026	7612
-1.91503	-4.14038	1.96e-05	-1	IGHV3-73	ENSG00000211976	539
-1.91749	-10.1662	5.91e-23	-1	EPSTI1	ENSG00000133106	105883
-1.93711	-3.39476	0.000364017	-1	PCDH9	ENSG00000184226	927611
-1.93969	-4.98962	3.87e-07	-1	CHRNA1	ENSG00000138435	40343
-1.94292	-4.4877	4.25e-06	-1	GFRA2	ENSG00000168546	121959
-1.94479	-4.41423	5.92e-06	-1	VCAM1	ENSG00000162692	19303
-1.94566	-3.78554	8.37e-05	-1	KLHL14	ENSG00000197705	100350
-1.94624	-8.17417	7.62e-16	-1	PDLIM2	ENSG00000120913	19746
-1.95064	-5.18369	1.45e-07	-1	CCL25	ENSG00000131142	9883
-1.95079	-3.61896	0.000159207	-1	LINC01289	ENSG00000253734	44509
-1.95541	-6.3022	2.68e-10	-1	ZC3H12D	ENSG00000178199	38219
-1.95641	-4.81871	8.97e-07	-1	ALOX5AP	ENSG00000132965	50948
-1.96589	-5.09591	2.27e-07	-1	NRIR	ENSG00000225964	21001
-1.96605	-4.40247	6.24e-06	-1		ENSG00000176320	5955
-1.9695	-5.83413	4.24e-09	-1		ENSG00000253619	206689
-1.97554	-6.21977	4.42e-10	-1		ENSG00000244039	1231
-1.97927	-4.03667	3.03e-05	-1	IGHV2-26	ENSG00000211951	466
-1.98155	-3.7318	0.000103248	-1	IGLV2-18	ENSG00000211664	482
-1.98667	-3.77601	8.69e-05	-1	FCER2	ENSG00000104921	13388
-1.98747	-4.76772	1.15e-06	-1		ENSG00000261292	2009
-2.0008	-2.91931	0.00181387	-1	BARX2	ENSG00000043039	76431
-2.00109	-5.76002	6.45e-09	-1	EGR3	ENSG00000179388	5821
-2.00116	-3.97129	3.97e-05	-1	CCR5	ENSG00000160791	5352
-2.00384	-5.84226	4.04e-09	-1	FLT1	ENSG00000102755	194799
-2.01168	-5.55195	2.05e-08	-1	SCD5	ENSG00000145284	169257
-2.01328	-7.70089	2.48e-14	-1		ENSG00000232124	6797
-2.01947	-3.70007	0.000116751	-1	IGHV3-11	ENSG00000211941	569
-2.01958	-3.39171	0.000368012	-1		ENSG00000225339	38233
-2.02158	-6.55322	5.67e-11	-1		ENSG00000174171	6751
-2.02581	-3.32492	0.000466691	-1	BCORP1	ENSG00000215580	111661
-2.02654	-4.42361	5.68e-06	-1	IGHV3-15	ENSG00000211943	539
-2.03167	-5.93347	2.39e-09	-1	RNVU1-30	ENSG00000206828	163
-2.03247	-4.60785	2.44e-06	-1		ENSG00000271046	839
-2.03663	-5.36313	5.66e-08	-1	LRRC32	ENSG00000137507	13223
-2.04232	-6.59137	4.46e-11	-1	MTMR9LP	ENSG00000220785	9962
-2.0468	-3.87572	5.85e-05	-1	TNFRSF18	ENSG00000186891	3084
-2.04818	-4.9603	4.48e-07	-1	IGLV7-46	ENSG00000211649	473
-2.04994	-8.30042	2.93e-16	-1	SYCP2L	ENSG00000153157	92489
-2.05113	-5.61276	1.47e-08	-1	CD79A	ENSG00000105369	4093
-2.05578	-5.62087	1.4e-08	-1	C16orf74	ENSG00000154102	61045
-2.05814	-5.44921	3.58e-08	-1	FOLR2	ENSG00000165457	5349
-2.05926	-4.93417	5.1e-07	-1	KCNK10	ENSG00000100433	146804
-2.06159	-4.06291	2.71e-05	-1	IGKV6D-21	ENSG00000225523	618
-2.09019	-2.58287	0.00500884	0	UTY	ENSG00000183878	232294
-2.0922	-6.30562	2.63e-10	-1		ENSG00000270036	723
-2.10331	-6.06297	1.12e-09	-1	HSPA8P4	ENSG00000248610	1919
-2.10459	-5.88512	3.16e-09	-1	LY86-AS1	ENSG00000216863	276306
-2.14631	-4.02798	3.14e-05	-1		ENSG00000267793	569
-2.15365	-5.55144	2.05e-08	-1	GLIS3	ENSG00000107249	524265
-2.1545	-6.39027	1.56e-10	-1	TRABD2A	ENSG00000186854	85358
-2.17175	-9.27494	1.25e-19	-1	SLC46A3	ENSG00000139508	18906
-2.17469	-6.59105	4.47e-11	-1	IDO2	ENSG00000188676	81777
-2.1757	-4.38903	6.63e-06	-1	PPP1R17	ENSG00000106341	21240
-2.18395	-7.69626	2.56e-14	-1	LINC00996	ENSG00000242258	14486
-2.21221	-2.9146	0.00184137	-1	ZFY	ENSG00000067646	47225
-2.21624	-7.6238	4.3e-14	-1	CEP250-AS1	ENSG00000230155	14779
-2.24166	-6.49522	8.16e-11	-1	ABI3BP	ENSG00000154175	244359
-2.24252	-2.79564	0.00266629	-1	EIF1AY	ENSG00000198692	17378
-2.24414	-2.67858	0.0037918	0	DDX3Y	ENSG00000067048	16370
-2.25802	-3.41855	0.000334148	-1	PRKY	ENSG00000099725	107576
-2.27932	-7.74293	1.83e-14	-1	APOL3	ENSG00000128284	25847
-2.29556	-7.5335	8.16e-14	-1	KIF19	ENSG00000196169	29610
-2.30388	-5.4751	3.11e-08	-1	CCL8	ENSG00000108700	1967
-2.30805	-7.58768	5.56e-14	-1	TRERNA1	ENSG00000231265	788
-2.31754	-2.86804	0.00213203	-1	RPS4Y1	ENSG00000129824	90398
-2.32248	-6.77096	1.42e-11	-1	CHSY3	ENSG00000198108	282169
-2.33418	-5.30545	7.68e-08	-1	ISL2	ENSG00000159556	5702
-2.34279	-2.9417	0.00168991	-1	USP9Y	ENSG00000114374	323189
-2.36455	-5.81706	4.67e-09	-1	CASP17P	ENSG00000235505	17524
-2.36465	-8.57417	3.54e-17	-1	LINC00426	ENSG00000238121	36878
-2.3818	-11.9912	2.06e-30	-1	SCARNA9	ENSG00000254911	352
-2.39189	-3.77954	8.57e-05	-1		ENSG00000260197	2665
-2.39868	-6.33747	2.16e-10	-1	TNFRSF4	ENSG00000186827	2813
-2.40738	-6.33933	2.14e-10	-1	FLT3	ENSG00000122025	97318
-2.41528	-6.22877	4.19e-10	-1	CYSLTR2	ENSG00000152207	57515
-2.4187	-7.66228	3.27e-14	-1	ANO9	ENSG00000185101	24078
-2.42771	-5.65769	1.14e-08	-1	CHST3	ENSG00000122863	49163
-2.42917	-6.79231	1.23e-11	-1	MT1F	ENSG00000198417	2967
-2.49411	-5.59496	1.62e-08	-1	P2RY6	ENSG00000171631	34112
-2.4978	-5.76748	6.18e-09	-1	FRZB	ENSG00000162998	33362
-2.50653	-6.23841	3.95e-10	-1	VEGFC	ENSG00000150630	109384
-2.51072	-4.26604	1.14e-05	-1	DCLK1	ENSG00000133083	362654
-2.51087	-6.42978	1.23e-10	-1		ENSG00000259514	2454
-2.51804	-3.06898	0.0011185	-1	KDM5D	ENSG00000012817	41074
-2.5202	-6.54078	6.14e-11	-1	TBX21	ENSG00000073861	12886
-2.53503	-5.34668	6.18e-08	-1	NEFLP1	ENSG00000232634	983
-2.54081	-7.18646	9.02e-13	-1		ENSG00000229196	911
-2.54175	-6.58433	4.66e-11	-1	SIX4	ENSG00000100625	14812
-2.55993	-4.64401	2.06e-06	-1	NLGN4Y	ENSG00000165246	323077
-2.59024	-5.60423	1.54e-08	-1	SMAD1	ENSG00000170365	77982
-2.62628	-6.54655	5.92e-11	-1	RPL36AP40	ENSG00000240298	320
-2.63782	-6.13013	7.55e-10	-1	CD19	ENSG00000177455	7377
-2.64901	-4.86731	7.08e-07	-1	ADGRL2	ENSG00000117114	686289
-2.65681	-3.25651	0.000593039	-1	TXLNGY	ENSG00000131002	38961
-2.65769	-5.84373	4.01e-09	-1	LPAR6	ENSG00000139679	55137
-2.6702	-5.67728	1.03e-08	-1	TRAT1	ENSG00000163519	32235
-2.67294	-7.44174	1.55e-13	-1		ENSG00000250850	5343
-2.68061	-5.43598	3.84e-08	-1	KCNJ3	ENSG00000162989	160499
-2.79625	-5.1678	1.57e-07	-1	NLGN4X	ENSG00000146938	388230
-2.82486	-8.22099	5.35e-16	-1	MAB21L1	ENSG00000180660	2900
-2.87928	-7.24002	6.26e-13	-1	USH2A	ENSG00000042781	800557
-2.90319	-5.32368	6.98e-08	-1	EDNRB	ENSG00000136160	80048
-2.95656	-5.44366	3.68e-08	-1	SHISA2	ENSG00000180730	7419
-2.99147	-6.57431	4.97e-11	-1	PAX5	ENSG00000196092	200999
-3.1157	-6.82895	9.72e-12	-1	GNG11	ENSG00000127920	6875
-3.19817	-5.91658	2.64e-09	-1		ENSG00000267469	814
-3.22042	-8.11141	1.22e-15	-1	LINC01781	ENSG00000234184	111036
-3.34046	-7.80565	1.16e-14	-1	KCNMB2	ENSG00000197584	571497
-3.494	-7.46662	1.31e-13	-1	NOL4	ENSG00000101746	373852
-3.53481	-6.513	7.3e-11	-1	KCNA5	ENSG00000130037	2909
-4.92737	-9.91317	5.47e-22	-1	CCND1	ENSG00000110092	13318
