# Supplementary material for: Multi-dimensional scaling techniques unveiled gain1q&loss13q co-occurrence in Multiple Myeloma patients with specific genomic, transcriptional and adverse clinical features
Source: Nat Commun. 2024 Feb 20;15:1551. doi: 10.1038/s41467-024-45000-z (PMC10879136; doi:10.1038/s41467-024-45000-z)
Supplement: Supplementary file 10 — Supplementary Data 7 [file 41467_2024_45000_MOESM10_ESM.xlsx]

## Sheet: Foglio1
var	1q&13+ n/N (%)	Median	IQR	1q/13 n/N (%)	Median_1	IQR_2	1q&13- n/N (%)	Median_3	IQR_4	P.Value
Male	97/187 (52%)	-	-	202/317 (64%)	-	-	208/336 (62%)	-	-	0.02
Female	90/187 (48%)	-	-	115/317 (36%)	-	-	128/336 (38%)	-	-	0.02
Age > 65 years	84/187 (44%)	-	-	142/317 (45%)	-	-	126/336 (38%)	-	-	ns
Beta 2 microglobulin, mg/L	187/187 (100%)	3.79	2.59 - 6.49	300/317 (95%)	3.43	2.50 - 5.99	323/336 (96%)	3.3	2.36 - 5.40	ns
Beta 2 microglobulin <3.5 mg/L	83/180 (46%)	-	-	161/303 (53%)	-	-	162/324 (50%)	-	-	ns
Beta 2 microglobulin >5.5 mg/L	62/180 (24%)	-	-	77/303 (25%)	-	-	85/324 (26%)	-	-	ns
Albumine, g/dL	186/187 (99%)	35.05	31.00 - 39.00	313/317 (98%)	36	32.00 - 41.00	333/336 (99%)	37	33.00 - 41.00	0.004
Albumine <3.5 g/dL	78/186 (42%)	-	-	144/313 (46%)			194/333 (58%)	-	-	0.0003
Creatinine, mg/dL	185/187 (98%)	88.4	68.07 - 112.27	315/317 (99%)	91.05	71.6 - 127.71	334/336 (99%)	88.84	74.26 - 114.92	ns
Haemoglobin, g/dL	187/187 (100%)	6.39	5.70 - 7.35	316/317 (99%)	6.51	5.70 - 7.63	336/336 (100%)	6.88	6.01 - 7.75	0.004
Haemoglobin < 10.5 g/dL	105/187 (56%)	-	-	162/316 (51%)			138/336 (41%)	-	-	0.002
Platelet count, 10^3/mL	187/187 (100%)	194	152.5 - 246	316/317 (99%)	215	164 - 256	336/336 (100%)	218.5	181 - 269.5	0.0002
Platelet count <150, 10^3/mL	43/187 (23%)	-	-	58/316 (18%)			41/336 (12%)	-	-	0.005
Lactate dehydrogenase, g/dL	159/187 (85%)	3.02	2.31 - 4.25	261/317 (82%)	2.88	2.28 - 3.85	281/336 (84%)	2.88	2.28 - 3.95	ns
MORPHOLOGY_PERCENT_PC_IN_BM	133/187 (71%)	12	8.00 - 21	231/317 (73%)	10	5.00 - 24	248/336 (74%)	11	6.00 - 24	ns
Bone marrow plasma cells >60%	6/133 (5%)	-	-	10/231 (4%)	-	-	8/248 (3%)	-	-	ns
MORPHOLOGY_PERCENT_PC_IN_PB	133/187 (71%)	0	0 - 30	229/317 (72%)	0	0 - 27	246/336 (73%)	0	0 - 46	0.001471
FLOWCYT_PCT_PC_IN_PB_LOW	149/187 (80%)	0.1	0 - 0.3	259/317 (82%)	0	0 - 0.1	278/336(83%)	0	0 - 0.1	<0.0001
FLOWCYT_PCT_PC_IN_PB_HIGH	149/187 (80%)	0.1	0 - 0.5	259/317 (82%)	0	0 - 0.1	278/336(83%)	0	0 - 0.1	<0.0001
CMMC	73/187 (39%)	4157	1169 - 15910	140/317 (44%)	1292	315 - 5219	144/336 (43%)	707.5	140.8 - 3955.5	<0.0001
Prolif_Index	116/187 (62%)	2.82	1.94 - 6.30	185/317 (58%)	2.29	1.88 - 3.206	213/336 (63%)	2.008	1.608 - 2.872	<0.0001
IG Isotype IgG	49/67 (73%)	-	-	77/107 (72%)	-	-	101/127 (80%)	-	-	ns
IG Isotype IgA	17/67 (25%)	-	-	29/107 (27%)	-	-	25/127 (20%)	-	-	ns
Light Chain Kappa	36/70 (51%)	-	-	73/126 (58%)	-	-	96/145 (66%)	-	-	ns
Light Chain Lambda	34/70 (49%)	-	-	50 /126 (40%)	-	-	48/145 (33%)	-	-	ns
ISS I	56/187 (30%)	-	-	105/317 (33%)	-	-	146/336 (41%)	-	-	0.03
ISS II	70/187 (37%)	-	-	112/317 (35%)	-	-	110/336 (33%)	-	-	ns
ISS III	61/187 (22%)	-	-	100/317 (31%)	-	-	90/336 (27%)	-	-	ns
t(4,14)	53/187 (28%)	-	-	48/317 (15%)	-	-	9/336 (3%)	-	-	<0.0001
t(6,14)	2/187 (1%)	-	-	6/317 (2%)	-	-	5/336 (2%)	-	-	ns
t(11,14)	8/187 (4%)	-	-	72/317 (23%)	-	-	89/336 (27%)	-	-	<0.0001
t(14,16)	4/187 (2%)	-	-	4/317 (1%)	-	-	3/336 (1%)	-	-	ns
t(14,20)	19/187 (10%)	-	-	11/317 (4%)	-	-	4/336 (1%)	-	-	<0.0001
SeqFISH_Del_TP53	14/102 (14%)	-	-	31/199 (16%)	-	-	30/205 (14%)	-	-	ns
SeqFISH_Del_1p_CDKN2C	18/134 (13%)	-	-	28/233 (12%)	-	-	18/245 (7%)	-	-	ns
HyperDiploidy	93/187 (50%)	-	-	165/316 (52%)	-	-	241/336 (72%)	-	-	0.002
ASCT	98/187 (52%)	-	-	161/317 (51%)	-	-	177/336 (53%)	-	-	ns
Maintenance	56/187 (30%)	-	-	91/317 (29%)	-	-	96/338 (29%)	-	-	ns
