# Supplementary material for: Multi-dimensional scaling techniques unveiled gain1q&loss13q co-occurrence in Multiple Myeloma patients with specific genomic, transcriptional and adverse clinical features
Source: Nat Commun. 2024 Feb 20;15:1551. doi: 10.1038/s41467-024-45000-z (PMC10879136; doi:10.1038/s41467-024-45000-z)
Supplement: Supplementary file 12 — Source Data [file 41467_2024_45000_MOESM12_ESM.zip]

Archive with 61 entries (49 files):
- data_source/CoMMpass/
- data_source/CoMMpass/clinical_data_COMMPASS-IA13_210122.txt
- data_source/CoMMpass/complete_database_CoMMpass_1q_13.txt
- data_source/CoMMpass/plots_data/
- data_source/CoMMpass/plots_data/cor_matrix_clonality_CoMMpass.txt
- data_source/CoMMpass/plots_data/data_Driverness_index_def.txt
- data_source/CoMMpass/plots_data/fisher_matrix_CoMM_data.txt
- data_source/CoMMpass/plots_data/Forest_plot/
- data_source/CoMMpass/plots_data/Forest_plot/data_FOREST_OS_CoMM_model1.txt
- data_source/CoMMpass/plots_data/Forest_plot/data_FOREST_OS_CoMM_model2.txt
- data_source/CoMMpass/plots_data/Forest_plot/data_FOREST_PFS_CoMM_model1.txt
- data_source/CoMMpass/plots_data/Forest_plot/data_FOREST_PFS_CoMM_model2.txt
- data_source/CoMMpass/plots_data/Gene_Expression_Analysis/
- data_source/CoMMpass/plots_data/Gene_Expression_Analysis/data_annotation_heatmap.txt
- data_source/CoMMpass/plots_data/Gene_Expression_Analysis/data_GenesExpression_heatmap.txt
- data_source/CoMMpass/plots_data/Gene_Expression_Analysis/data_limma_gene_expression_MDS.txt
- data_source/CoMMpass/plots_data/Gene_Expression_Analysis/Data_Volcano_plot_strict_DEG.txt
- data_source/CoMMpass/plots_data/GSEA/
- data_source/CoMMpass/plots_data/GSEA/neg_regulated_pathways.txt
- data_source/CoMMpass/plots_data/GSEA/pos_regulated_pathways.txt
- data_source/CoMMpass/plots_data/NMDS/
- data_source/CoMMpass/plots_data/NMDS/data_NMDS_CoMM_3D.tsv
- data_source/CoMMpass/plots_data/NMDS/data_NMDS_CoMM_CLUSTERS.tsv
- data_source/CoMMpass/plots_data/Venn_diagram_CoMM_data.txt
- data_source/CoMMpass/plots_data/violin_plot_CoMMpass_data.txt
- data_source/CoMMpass/tables_data/
- data_source/CoMMpass/tables_data/clinical_categoric_variables_in_group1_CoMMpass.xlsx
- data_source/CoMMpass/tables_data/clinical_categoric_variables_in_group3_CoMMpass.xlsx
- data_source/CoMMpass/tables_data/clinical_categoric_variables_in_MMgroups_CoMMpass.xlsx
- data_source/CoMMpass/tables_data/clinical_numeric_variables_in_group1_CoMMpass.xlsx
- data_source/CoMMpass/tables_data/clinical_numeric_variables_in_group3_CoMMpass.xlsx
- data_source/CoMMpass/tables_data/clinical_numeric_variables_in_MMgroups_CoMMpass.xlsx
- data_source/MM-BO/
- data_source/MM-BO/clinical_data_BOLO_210122_anonim.txt
- data_source/MM-BO/complete_database_BO_1q_13.txt
- data_source/MM-BO/plots_data/
- data_source/MM-BO/plots_data/cor_matrix_clonality_BO.txt
- data_source/MM-BO/plots_data/data_Driverness_index_def.txt
- data_source/MM-BO/plots_data/fisher_matrix_BO_data.txt
- data_source/MM-BO/plots_data/Forest_plot/
- data_source/MM-BO/plots_data/Forest_plot/data_FOREST_OS_Bolo_model1.txt
- data_source/MM-BO/plots_data/Forest_plot/data_FOREST_OS_Bolo_model2.txt
- data_source/MM-BO/plots_data/Forest_plot/data_FOREST_PFS_Bolo_model1.txt
- data_source/MM-BO/plots_data/Forest_plot/data_FOREST_PFS_Bolo_model2.txt
- data_source/MM-BO/plots_data/genomic_complexity_data.txt
- data_source/MM-BO/plots_data/NMDS/
- data_source/MM-BO/plots_data/NMDS/data_NMDS_BO_3D.tsv
- data_source/MM-BO/plots_data/NMDS/data_NMDS_BO_CLUSTERS.tsv
- data_source/MM-BO/plots_data/NMDS/NMDS_vars_BO.tsv
- data_source/MM-BO/plots_data/Venn_diagram_BO_data.txt
- data_source/MM-BO/plots_data/violin_plot_MMBO_data.txt
- data_source/MM-BO/tables_data/
- data_source/MM-BO/tables_data/~$clinical_numeric_variables_in_group3_Bologna.xlsx
- data_source/MM-BO/tables_data/clinical_categoric_variables_in_group1_Bologna.xlsx
- data_source/MM-BO/tables_data/clinical_categoric_variables_in_group3_Bologna.xlsx
- data_source/MM-BO/tables_data/clinical_categoric_variables_in_MMgroups_Bologna.xlsx
- data_source/MM-BO/tables_data/clinical_categoric_variables_in_protocols_Bologna.xlsx
- data_source/MM-BO/tables_data/clinical_numeric_variables_in_group1_Bologna.xlsx
- data_source/MM-BO/tables_data/clinical_numeric_variables_in_group3_Bologna.xlsx
- data_source/MM-BO/tables_data/clinical_numeric_variables_in_MMgroups_Bologna.xlsx
- data_source/MM-BO/tables_data/clinical_numeric_variables_in_protocols_Bologna.xlsx
