# Supplementary material for: Multi-dimensional scaling techniques unveiled gain1q&loss13q co-occurrence in Multiple Myeloma patients with specific genomic, transcriptional and adverse clinical features
Source: Nat Commun. 2024 Feb 20;15:1551. doi: 10.1038/s41467-024-45000-z (PMC10879136; doi:10.1038/s41467-024-45000-z)
Supplement: Supplementary file 12 — Source Data [file 41467_2024_45000_MOESM12_ESM.zip › data_source/CoMMpass/complete_database_CoMMpass_1q_13.txt]

Study_Visit_iD	Visit	Type	SeqWGS_WHSC1_CALL	SeqWGS_CCND1_CALL	SeqWGS_CCND3_CALL	SeqWGS_MAF_CALL	SeqWGS_MAFB_CALL	SeqWGS_MYC_CALL	SeqWGS_CCND2_CALL	SeqWGS_MAFA_CALL	ttcpfs	censpfs	ttcos	censos	PUBLIC_ID	SPECTRUM_SEQ	VISIT	VJ_INTERVAL	VISITDY	AT_DEFINITEDEVEL	AT_WASANASSESSME	AT_RESPONSEASSES	AT_TREATMENTRESP	AT_CDRREVIEWPERI	RESPONSE	RESPONSEC	AT_INCREASEOF25F	AT_SERUMMCOMPONE	AT_URINEMCOMPONE	AT_ONLYINPATIENT	AT_ONLYINPATIENT2	AT_DEVELOPMENTOF	BMA_WASTHESCREENI	BA_WASABONEASSES	BA_DAYOFASSESSM	BA_TYPEOFBONEASS	BA_SPECIFY	BA_IMAGEINTERPRE	BA_LYTICLESIONS	BA_OFLYTICLESION	BA_OSTEOPENIAOST	BA_PATHOLOGICFRA	BA_MULTIPLEDISSE	BA_SKULL	BA_SPINE	BA_CERVICAL	BA_THORACIC	BA_LUMBAR	BA_SACRAL
MMRF_1082_1_BM	1	BM	0	1	0	0	0	0	0	0	255	1	830	1	MMRF_1082	MMRF_1082_1	0	Baseline	-14	NA	NA	NA	NA	NA	NA	NA	NA	NA	NA	NA	NA	NA	NA	Yes	-14	Skeletal survey		Clinically significant abnormality related to MM	Checked	>=3				Checked	Checked	Checked	Checked
MMRF_1086_1_BM	1	BM	0	0	0	0	0	1	0	0	1879	1	1970	0	MMRF_1086	MMRF_1086_1	0	Baseline	-9	NA	NA	NA	NA	NA	NA	NA	NA	NA	NA	NA	NA	NA	NA	Yes	-9	PET/CT		Normal or clinically insignificant abnormality
MMRF_1089_1_BM	1	BM	0	0	0	0	0	0	0	0	881	0	1333	0	MMRF_1089	MMRF_1089_1	0	Baseline	-26	NA	NA	NA	NA	NA	NA	NA	NA	NA	NA	NA	NA	NA	NA	Yes	-26	Skeletal survey		Normal or clinically insignificant abnormality
MMRF_1090_1_BM	1	BM	0	0	0	0	0	0	1	0	435	1	681	1	MMRF_1090	MMRF_1090_1	0	Baseline	-5	NA	NA	NA	NA	NA	NA	NA	NA	NA	NA	NA	NA	NA	NA	Yes	-32	Skeletal survey		Normal or clinically insignificant abnormality
MMRF_1092_1_BM	1	BM	0	0	0	0	0	0	0	0	1436	1	1733	0	MMRF_1092	MMRF_1092_1	0	Baseline	-41	NA	NA	NA	NA	NA	NA	NA	NA	NA	NA	NA	NA	NA	NA	Yes	-41	MRI		Normal or clinically insignificant abnormality
MMRF_1098_1_BM	1	BM	0	1	0	0	0	0	0	0	133	1	1967	0	MMRF_1098	MMRF_1098_1	0	Baseline	-28	NA	NA	NA	NA	NA	NA	NA	NA	NA	NA	NA	NA	NA	NA	Yes	-30	Skeletal survey		Clinically significant abnormality related to MM	Checked	>=3		Checked
MMRF_1108_1_BM	1	BM	0	0	0	0	0	0	0	0	1083	1	1616	1	MMRF_1108	MMRF_1108_1	0	Baseline	1	NA	NA	NA	NA	NA	NA	NA	NA	NA	NA	NA	NA	NA	NA	Yes	-3	Skeletal survey		Clinically significant abnormality related to MM				Checked			Checked		Checked
MMRF_1016_1_BM	1	BM	1	0	0	0	0	0	0	0	692	1	692	1	MMRF_1016	MMRF_1016_1	0	Baseline	1	NA	NA	NA	NA	NA	NA	NA	NA	NA	NA	NA	NA	NA	NA	Yes	-1	Other	MR	Clinically significant abnormality related to MM			Checked				Checked	Checked
MMRF_1021_1_BM	1	BM	1	0	0	0	0	0	0	0	532	1	2135	0	MMRF_1021	MMRF_1021_1	0	Baseline	-28	NA	NA	NA	NA	NA	NA	NA	NA	NA	NA	NA	NA	NA	NA	Yes	-28	Skeletal survey		Clinically significant abnormality related to MM			Checked			Checked
MMRF_1029_1_BM	1	BM	0	0	0	0	0	0	0	0	995	0	995	0	MMRF_1029	MMRF_1029_1	0	Baseline	-4	NA	NA	NA	NA	NA	NA	NA	NA	NA	NA	NA	NA	NA	NA	Yes	-30	Skeletal survey		Clinically significant abnormality related to MM	Checked	1		Checked			Checked			Checked
MMRF_1030_1_BM	1	BM	0	0	0	0	0	1	0	0	1984	1	2143	0	MMRF_1030	MMRF_1030_1	0	Baseline	-10	NA	NA	NA	NA	NA	NA	NA	NA	NA	NA	NA	NA	NA	NA	Yes	-11	Skeletal survey		Clinically significant abnormality related to MM	Checked	>=3	Checked
MMRF_1031_1_BM	1	BM	0	0	0	0	0	0	0	0	1329	1	1670	1	MMRF_1031	MMRF_1031_1	0	Baseline	-1	NA	NA	NA	NA	NA	NA	NA	NA	NA	NA	NA	NA	NA	NA	Yes	-14	Skeletal survey		Normal or clinically insignificant abnormality
MMRF_1032_1_BM	1	BM	0	0	0	0	0	0	0	0	908	1	934	1	MMRF_1032	MMRF_1032_1	0	Baseline	-2	NA	NA	NA	NA	NA	NA	NA	NA	NA	NA	NA	NA	NA	NA	Yes	-3	Skeletal survey		Clinically significant abnormality related to MM	Checked	>=3	Checked			Checked	Checked			Checked
MMRF_1033_1_BM	1	BM	0	0	0	0	0	0	0	0	218	1	1957	0	MMRF_1033	MMRF_1033_1	0	Baseline	-29	NA	NA	NA	NA	NA	NA	NA	NA	NA	NA	NA	NA	NA	NA	Yes	-29	Skeletal survey		Normal or clinically insignificant abnormality
MMRF_1037_1_BM	1	BM	0	0	0	0	0	0	0	0	96	0	96	0	MMRF_1037	MMRF_1037_1	0	Baseline	-13	NA	NA	NA	NA	NA	NA	NA	NA	NA	NA	NA	NA	NA	NA	Yes	0	Skeletal survey		Clinically significant abnormality related to MM	Checked	>=3	Checked	Checked		Checked
MMRF_1045_1_BM	1	BM	0	0	0	0	0	0	0	0	609	1	609	0	MMRF_1045	MMRF_1045_1	0	Baseline	-30	NA	NA	NA	NA	NA	NA	NA	NA	NA	NA	NA	NA	NA	NA	Yes	-20	Skeletal survey		Clinically significant abnormality related to MM			Checked
MMRF_1048_1_BM	1	BM	1	0	0	0	0	0	0	0	1770	1	1972	0	MMRF_1048	MMRF_1048_1	0	Baseline	1	NA	NA	NA	NA	NA	NA	NA	NA	NA	NA	NA	NA	NA	NA	Yes	-14	Skeletal survey		Clinically significant abnormality related to MM	Checked	>=3				Checked
MMRF_1049_1_BM	1	BM	0	0	0	0	0	0	0	0	1079	1	1966	0	MMRF_1049	MMRF_1049_1	0	Baseline	-4	NA	NA	NA	NA	NA	NA	NA	NA	NA	NA	NA	NA	NA	NA	Yes	-4	Other	bone survey	Normal or clinically insignificant abnormality
MMRF_1054_1_BM	1	BM	0	1	0	0	0	0	0	0	1818	0	2010	0	MMRF_1054	MMRF_1054_1	0	Baseline	-8	NA	NA	NA	NA	NA	NA	NA	NA	NA	NA	NA	NA	NA	NA	Yes	-8	Skeletal survey		Normal or clinically insignificant abnormality
MMRF_1055_1_BM	1	BM	0	0	0	0	0	1	0	0	244	1	580	1	MMRF_1055	MMRF_1055_1	0	Baseline	-15	NA	NA	NA	NA	NA	NA	NA	NA	NA	NA	NA	NA	NA	NA	Yes	-15	Skeletal survey		Clinically significant abnormality related to MM	Checked	1	Checked				Checked			Checked
MMRF_1068_1_BM	1	BM	0	0	0	0	0	1	0	0	521	1	564	1	MMRF_1068	MMRF_1068_1	0	Baseline	-6	NA	NA	NA	NA	NA	NA	NA	NA	NA	NA	NA	NA	NA	NA	No	NA
MMRF_1073_1_BM	1	BM	0	0	0	0	0	0	0	0	1933	0	1952	0	MMRF_1073	MMRF_1073_1	0	Baseline	-8	NA	NA	NA	NA	NA	NA	NA	NA	NA	NA	NA	NA	NA	NA	Yes	-7	Skeletal survey		Normal or clinically insignificant abnormality
MMRF_1078_1_BM	1	BM	0	0	0	1	0	1	0	0	1163	0	1783	0	MMRF_1078	MMRF_1078_1	0	Baseline	-13	NA	NA	NA	NA	NA	NA	NA	NA	NA	NA	NA	NA	NA	NA	Yes	-55	Skeletal survey		Normal or clinically insignificant abnormality
MMRF_1079_1_BM	1	BM	0	0	0	0	0	0	0	0	1302	1	2003	0	MMRF_1079	MMRF_1079_1	0	Baseline	-6	NA	NA	NA	NA	NA	NA	NA	NA	NA	NA	NA	NA	NA	NA	Yes	-11	Skeletal survey		Clinically significant abnormality related to MM	Checked	1
MMRF_1127_1_BM	1	BM	0	1	0	0	0	0	0	0	1832	0	1832	0	MMRF_1127	MMRF_1127_1	0	Baseline	-36	NA	NA	NA	NA	NA	NA	NA	NA	NA	NA	NA	NA	NA	NA	Yes	-3	Other	x-ray	Clinically significant abnormality related to MM	Checked	1
MMRF_1148_1_BM	1	BM	0	0	0	0	0	0	0	0	196	1	270	1	MMRF_1148	MMRF_1148_1	0	Baseline	0	NA	NA	NA	NA	NA	NA	NA	NA	NA	NA	NA	NA	NA	NA	Yes	-22	Skeletal survey		Clinically significant abnormality related to MM	Checked	>=3	Checked			Checked
MMRF_1164_1_BM	1	BM	0	0	0	1	0	0	0	0	372	1	372	1	MMRF_1164	MMRF_1164_1	0	Baseline	1	NA	NA	NA	NA	NA	NA	NA	NA	NA	NA	NA	NA	NA	NA	Yes	-20	Skeletal survey		Normal or clinically insignificant abnormality							Checked	Checked
MMRF_1167_1_BM	1	BM	0	0	0	0	0	0	0	0	652	1	950	1	MMRF_1167	MMRF_1167_1	0	Baseline	11	NA	NA	NA	NA	NA	NA	NA	NA	NA	NA	NA	NA	NA	NA	No	NA
MMRF_1169_1_BM	1	BM	0	0	0	0	0	0	0	0	177	1	191	1	MMRF_1169	MMRF_1169_1	0	Baseline	-33	NA	NA	NA	NA	NA	NA	NA	NA	NA	NA	NA	NA	NA	NA	Yes	-20	Skeletal survey		Clinically significant abnormality unrelated to MM
MMRF_1171_1_BM	1	BM	0	0	0	0	0	0	0	0	959	1	1713	0	MMRF_1171	MMRF_1171_1	0	Baseline	-22	NA	NA	NA	NA	NA	NA	NA	NA	NA	NA	NA	NA	NA	NA	Yes	46	Skeletal survey		Normal or clinically insignificant abnormality
MMRF_1178_1_BM	1	BM	1	0	0	0	0	1	0	0	1114	1	1746	0	MMRF_1178	MMRF_1178_1	0	Baseline	-41	NA	NA	NA	NA	NA	NA	NA	NA	NA	NA	NA	NA	NA	NA	Yes	-34	Skeletal survey		Normal or clinically insignificant abnormality
MMRF_1180_1_BM	1	BM	0	0	0	1	0	1	0	0	914	1	914	1	MMRF_1180	MMRF_1180_1	0	Baseline	-6	NA	NA	NA	NA	NA	NA	NA	NA	NA	NA	NA	NA	NA	NA	Yes	0	Skeletal survey		Normal or clinically insignificant abnormality
MMRF_1185_1_BM	1	BM	0	0	0	0	0	0	0	0	1713	0	1844	0	MMRF_1185	MMRF_1185_1	0	Baseline	-9	NA	NA	NA	NA	NA	NA	NA	NA	NA	NA	NA	NA	NA	NA	Yes	-31	Skeletal survey		Clinically significant abnormality related to MM	Checked	>=3		Checked	Checked
MMRF_1188_1_BM	1	BM	0	0	0	0	0	1	0	0	1240	1	1777	1	MMRF_1188	MMRF_1188_1	0	Baseline	-27	NA	NA	NA	NA	NA	NA	NA	NA	NA	NA	NA	NA	NA	NA	Yes	-39	Skeletal survey		Clinically significant abnormality related to MM	Checked	2
MMRF_1202_1_BM	1	BM	1	0	0	0	0	0	0	0	708	1	921	1	MMRF_1202	MMRF_1202_1	0	Baseline	-13	NA	NA	NA	NA	NA	NA	NA	NA	NA	NA	NA	NA	NA	NA	Yes	-20	PET/CT		Normal or clinically insignificant abnormality
MMRF_1210_1_BM	1	BM	0	0	0	0	0	0	0	0	1405	1	1819	0	MMRF_1210	MMRF_1210_1	0	Baseline	8	NA	NA	NA	NA	NA	NA	NA	NA	NA	NA	NA	NA	NA	NA	Yes	8	MRI		Clinically significant abnormality related to MM	Checked	1
MMRF_1216_1_BM	1	BM	1	0	0	0	0	0	0	0	716	1	1345	1	MMRF_1216	MMRF_1216_1	0	Baseline	-2	NA	NA	NA	NA	NA	NA	NA	NA	NA	NA	NA	NA	NA	NA	Yes	-10	Skeletal survey		Normal or clinically insignificant abnormality
MMRF_1231_1_BM	1	BM	0	1	0	0	0	0	0	0	85	1	85	1	MMRF_1231	MMRF_1231_1	0	Baseline	1	NA	NA	NA	NA	NA	NA	NA	NA	NA	NA	NA	NA	NA	NA	Yes	1	Skeletal survey		Normal or clinically insignificant abnormality
MMRF_1250_1_BM	1	BM	0	0	0	0	0	0	0	0	1712	0	1718	0	MMRF_1250	MMRF_1250_1	0	Baseline	-13	NA	NA	NA	NA	NA	NA	NA	NA	NA	NA	NA	NA	NA	NA	Yes	-41	Skeletal survey		Normal or clinically insignificant abnormality						Checked
MMRF_1251_1_BM	1	BM	1	0	0	0	0	0	0	0	869	1	1807	0	MMRF_1251	MMRF_1251_1	0	Baseline	-7	NA	NA	NA	NA	NA	NA	NA	NA	NA	NA	NA	NA	NA	NA	No	NA
MMRF_1267_1_BM	1	BM	1	0	0	0	0	0	0	0	183	1	1147	1	MMRF_1267	MMRF_1267_1	0	Baseline	0	NA	NA	NA	NA	NA	NA	NA	NA	NA	NA	NA	NA	NA	NA	Yes	0	Skeletal survey		Normal or clinically insignificant abnormality							Checked		Checked
MMRF_1269_1_BM	1	BM	0	1	0	0	0	0	0	0	1462	1	1590	1	MMRF_1269	MMRF_1269_1	0	Baseline	-16	NA	NA	NA	NA	NA	NA	NA	NA	NA	NA	NA	NA	NA	NA	Yes	-16	Skeletal survey		Clinically significant abnormality related to MM	Checked	>=3		Checked			Checked		Checked
MMRF_1270_1_BM	1	BM	0	0	0	0	0	0	0	0	45	1	45	1	MMRF_1270	MMRF_1270_1	0	Baseline	1	NA	NA	NA	NA	NA	NA	NA	NA	NA	NA	NA	NA	NA	NA	Yes	1	PET/CT		Normal or clinically insignificant abnormality
MMRF_1274_1_BM	1	BM	0	0	0	0	0	0	0	0	1745	0	1745	0	MMRF_1274	MMRF_1274_1	0	Baseline	-15	NA	NA	NA	NA	NA	NA	NA	NA	NA	NA	NA	NA	NA	NA	Yes	-1	PET/CT		Clinically significant abnormality related to MM	Checked	>=3				Checked	Checked		Checked
MMRF_1283_1_BM	1	BM	0	0	0	0	0	0	0	0	1	0	48	0	MMRF_1283	MMRF_1283_1	0	Baseline	-28	NA	NA	NA	NA	NA	NA	NA	NA	NA	NA	NA	NA	NA	NA	Yes	-50	Skeletal survey		Normal or clinically insignificant abnormality
MMRF_1284_1_BM	1	BM	0	0	0	0	0	0	0	0	82	1	1731	0	MMRF_1284	MMRF_1284_1	0	Baseline	-2	NA	NA	NA	NA	NA	NA	NA	NA	NA	NA	NA	NA	NA	NA	Yes	-504	PET/CT		Clinically significant abnormality related to MM	Checked	1		Checked	Checked		Checked		Checked
MMRF_1286_1_BM	1	BM	0	1	0	0	0	0	0	0	1207	0	1713	0	MMRF_1286	MMRF_1286_1	0	Baseline	-18	NA	NA	NA	NA	NA	NA	NA	NA	NA	NA	NA	NA	NA	NA	Yes	-27	Skeletal survey		Normal or clinically insignificant abnormality
MMRF_1293_1_BM	1	BM	0	0	0	0	0	1	0	0	365	1	1637	0	MMRF_1293	MMRF_1293_1	0	Baseline	-66	NA	NA	NA	NA	NA	NA	NA	NA	NA	NA	NA	NA	NA	NA	Yes	-22	PET/CT		Clinically significant abnormality related to MM	Checked	>=3
MMRF_1300_1_BM	1	BM	0	0	0	0	0	1	0	0	440	1	1618	0	MMRF_1300	MMRF_1300_1	0	Baseline	-10	NA	NA	NA	NA	NA	NA	NA	NA	NA	NA	NA	NA	NA	NA	No	NA
MMRF_1309_1_BM	1	BM	0	0	0	0	0	0	0	0	426	1	1723	0	MMRF_1309	MMRF_1309_1	0	Baseline	-21	NA	NA	NA	NA	NA	NA	NA	NA	NA	NA	NA	NA	NA	NA	No	NA
MMRF_1318_1_BM	1	BM	1	0	0	0	0	0	0	0	1716	0	1716	0	MMRF_1318	MMRF_1318_1	0	Baseline	-6	NA	NA	NA	NA	NA	NA	NA	NA	NA	NA	NA	NA	NA	NA	Yes	2	Skeletal survey		Clinically significant abnormality related to MM	Checked	>=3		Checked		Checked	Checked		Checked	Checked
MMRF_1323_1_BM	1	BM	0	0	0	0	0	0	0	0	1679	0	1679	0	MMRF_1323	MMRF_1323_1	0	Baseline	-16	NA	NA	NA	NA	NA	NA	NA	NA	NA	NA	NA	NA	NA	NA	Yes	-37	Skeletal survey		Clinically significant abnormality unrelated to MM
MMRF_1324_1_BM	1	BM	1	0	0	0	0	0	0	0	612	1	1621	0	MMRF_1324	MMRF_1324_1	0	Baseline	-2	NA	NA	NA	NA	NA	NA	NA	NA	NA	NA	NA	NA	NA	NA	Yes	13	PET/CT		Clinically significant abnormality related to MM	Checked	>=3
MMRF_1325_1_BM	1	BM	0	1	0	0	0	0	0	0	144	1	1649	0	MMRF_1325	MMRF_1325_1	0	Baseline	-7	NA	NA	NA	NA	NA	NA	NA	NA	NA	NA	NA	NA	NA	NA	No	NA
MMRF_1327_1_BM	1	BM	0	0	0	0	0	0	0	0	1	0	1	0	MMRF_1327	MMRF_1327_1	0	Baseline	-4	NA	NA	NA	NA	NA	NA	NA	NA	NA	NA	NA	NA	NA	NA	Yes	-151	Skeletal survey		Clinically significant abnormality unrelated to MM
MMRF_1328_1_BM	1	BM	0	0	0	1	0	0	0	0	553	1	1500	1	MMRF_1328	MMRF_1328_1	0	Baseline	-7	NA	NA	NA	NA	NA	NA	NA	NA	NA	NA	NA	NA	NA	NA	Yes	-7	Skeletal survey		Clinically significant abnormality related to MM	Checked	2			Checked
MMRF_1331_1_BM	1	BM	0	0	0	0	0	0	0	0	284	1	324	0	MMRF_1331	MMRF_1331_1	0	Baseline	-3	NA	NA	NA	NA	NA	NA	NA	NA	NA	NA	NA	NA	NA	NA	No	NA
MMRF_1338_1_BM	1	BM	0	1	0	0	0	0	0	0	845	1	845	0	MMRF_1338	MMRF_1338_1	0	Baseline	13	NA	NA	NA	NA	NA	NA	NA	NA	NA	NA	NA	NA	NA	NA	Yes	-13	MRI		Clinically significant abnormality related to MM	Checked	>=3			Checked		Checked	Checked	Checked	Checked	Checked
MMRF_1339_1_BM	1	BM	0	0	0	1	0	0	0	0	138	1	186	1	MMRF_1339	MMRF_1339_1	0	Baseline	-23	NA	NA	NA	NA	NA	NA	NA	NA	NA	NA	NA	NA	NA	NA	Yes	-27	MRI		Clinically significant abnormality related to MM	Checked	>=3					Checked		Checked	Checked
MMRF_1342_1_BM	1	BM	0	0	0	0	0	0	0	0	778	1	778	1	MMRF_1342	MMRF_1342_1	0	Baseline	-12	NA	NA	NA	NA	NA	NA	NA	NA	NA	NA	NA	NA	NA	NA	Yes	-16	PET/CT		Clinically significant abnormality related to MM	Checked	>=3			Checked
MMRF_1344_1_BM	1	BM	0	0	0	0	0	0	0	0	1712	0	1712	0	MMRF_1344	MMRF_1344_1	0	Baseline	1	NA	NA	NA	NA	NA	NA	NA	NA	NA	NA	NA	NA	NA	NA	Yes	-23	Skeletal survey		Normal or clinically insignificant abnormality
MMRF_1348_1_BM	1	BM	0	1	0	0	0	0	0	0	274	0	274	0	MMRF_1348	MMRF_1348_1	0	Baseline	1	NA	NA	NA	NA	NA	NA	NA	NA	NA	NA	NA	NA	NA	NA	Yes	-28	Skeletal survey		Normal or clinically insignificant abnormality
MMRF_1349_1_BM	1	BM	1	0	0	0	0	0	0	0	772	1	1150	1	MMRF_1349	MMRF_1349_1	0	Baseline	-2	NA	NA	NA	NA	NA	NA	NA	NA	NA	NA	NA	NA	NA	NA	No	NA
MMRF_1352_1_BM	1	BM	0	1	0	0	0	0	0	0	1674	0	1695	0	MMRF_1352	MMRF_1352_1	0	Baseline	-6	NA	NA	NA	NA	NA	NA	NA	NA	NA	NA	NA	NA	NA	NA	No	NA
MMRF_1354_1_BM	1	BM	0	0	0	0	0	1	0	0	389	1	1700	0	MMRF_1354	MMRF_1354_1	0	Baseline	0	NA	NA	NA	NA	NA	NA	NA	NA	NA	NA	NA	NA	NA	NA	Yes	-17	Skeletal survey		Clinically significant abnormality related to MM	Checked	1
MMRF_1356_1_BM	1	BM	0	0	0	0	0	0	0	0	464	1	1690	0	MMRF_1356	MMRF_1356_1	0	Baseline	-27	NA	NA	NA	NA	NA	NA	NA	NA	NA	NA	NA	NA	NA	NA	Yes	1	PET/CT		Clinically significant abnormality related to MM	Checked	>=3			Checked	Checked	Checked				Checked
MMRF_1358_1_BM	1	BM	0	0	0	0	0	0	0	0	394	1	523	0	MMRF_1358	MMRF_1358_1	0	Baseline	-31	NA	NA	NA	NA	NA	NA	NA	NA	NA	NA	NA	NA	NA	NA	Yes	-52	Skeletal survey		Clinically significant abnormality related to MM	Checked	>=3			Checked
MMRF_1359_1_BM	1	BM	1	0	0	0	0	0	0	0	624	1	1170	1	MMRF_1359	MMRF_1359_1	0	Baseline	-6	NA	NA	NA	NA	NA	NA	NA	NA	NA	NA	NA	NA	NA	NA	Yes	-19	CT		Clinically significant abnormality related to MM	Checked	>=3			Checked
MMRF_1360_1_BM	1	BM	0	0	0	0	0	0	0	0	1509	0	1618	0	MMRF_1360	MMRF_1360_1	0	Baseline	-14	NA	NA	NA	NA	NA	NA	NA	NA	NA	NA	NA	NA	NA	NA	Yes	-20	Skeletal survey		Clinically significant abnormality related to MM	Checked	>=3
MMRF_1361_1_BM	1	BM	1	0	0	0	0	0	0	0	207	1	207	1	MMRF_1361	MMRF_1361_1	0	Baseline	0	NA	NA	NA	NA	NA	NA	NA	NA	NA	NA	NA	NA	NA	NA	Yes	2	Skeletal survey		Clinically significant abnormality related to MM	Checked	>=3				Checked
MMRF_1364_1_BM	1	BM	0	0	0	0	0	0	0	0	268	0	268	0	MMRF_1364	MMRF_1364_1	0	Baseline	-5	NA	NA	NA	NA	NA	NA	NA	NA	NA	NA	NA	NA	NA	NA	Yes	-2	Skeletal survey		Clinically significant abnormality related to MM	Checked	2				Checked
MMRF_1365_1_BM	1	BM	0	1	0	0	0	0	0	0	1	0	375	0	MMRF_1365	MMRF_1365_1	0	Baseline	0	NA	NA	NA	NA	NA	NA	NA	NA	NA	NA	NA	NA	NA	NA	Yes	-2	Skeletal survey		Clinically significant abnormality related to MM				Checked			Checked		Checked	Checked
MMRF_1371_1_BM	1	BM	0	0	0	0	0	0	0	0	1629	0	1629	0	MMRF_1371	MMRF_1371_1	0	Baseline	-10	NA	NA	NA	NA	NA	NA	NA	NA	NA	NA	NA	NA	NA	NA	Yes	-16	Skeletal survey		Clinically significant abnormality related to MM				Checked			Checked		Checked
MMRF_1377_1_BM	1	BM	0	0	0	0	0	1	0	0	774	1	1603	0	MMRF_1377	MMRF_1377_1	0	Baseline	-4	NA	NA	NA	NA	NA	NA	NA	NA	NA	NA	NA	NA	NA	NA	Yes	-18	PET/CT		Clinically significant abnormality related to MM	Checked	>=3			Checked
MMRF_1380_1_BM	1	BM	0	0	0	0	0	0	0	0	1429	0	1590	0	MMRF_1380	MMRF_1380_1	0	Baseline	-3	NA	NA	NA	NA	NA	NA	NA	NA	NA	NA	NA	NA	NA	NA	Yes	-20	Skeletal survey		Normal or clinically insignificant abnormality
MMRF_1383_1_BM	1	BM	0	0	0	0	0	1	0	0	1527	0	1527	0	MMRF_1383	MMRF_1383_1	0	Baseline	1	NA	NA	NA	NA	NA	NA	NA	NA	NA	NA	NA	NA	NA	NA	Yes	-34	Skeletal survey		Normal or clinically insignificant abnormality							Checked		Checked
MMRF_1386_1_BM	1	BM	0	1	0	0	0	0	0	0	1631	0	1631	0	MMRF_1386	MMRF_1386_1	0	Baseline	-8	NA	NA	NA	NA	NA	NA	NA	NA	NA	NA	NA	NA	NA	NA	Yes	-5	PET/CT		Clinically significant abnormality related to MM	Checked	2				Checked	Checked			Checked
MMRF_1388_1_BM	1	BM	0	0	0	0	0	0	0	0	1429	1	1639	0	MMRF_1388	MMRF_1388_1	0	Baseline	3	NA	NA	NA	NA	NA	NA	NA	NA	NA	NA	NA	NA	NA	NA	Yes	-33	Skeletal survey		Normal or clinically insignificant abnormality
MMRF_1389_1_BM	1	BM	0	0	0	1	0	0	0	0	715	0	715	0	MMRF_1389	MMRF_1389_1	0	Baseline	-17	NA	NA	NA	NA	NA	NA	NA	NA	NA	NA	NA	NA	NA	NA	Yes	-30	Skeletal survey		Normal or clinically insignificant abnormality					Checked
MMRF_1391_1_BM	1	BM	1	0	0	0	0	0	0	0	1025	0	1031	0	MMRF_1391	MMRF_1391_1	0	Baseline	-19	NA	NA	NA	NA	NA	NA	NA	NA	NA	NA	NA	NA	NA	NA	Yes	-14	Skeletal survey		Normal or clinically insignificant abnormality					Checked
MMRF_1392_1_BM	1	BM	0	0	0	0	0	0	0	0	769	1	769	1	MMRF_1392	MMRF_1392_1	0	Baseline	-5	NA	NA	NA	NA	NA	NA	NA	NA	NA	NA	NA	NA	NA	NA	Yes	-36	Skeletal survey		Normal or clinically insignificant abnormality
MMRF_1393_1_BM	1	BM	0	0	0	0	0	0	0	0	1476	0	1476	0	MMRF_1393	MMRF_1393_1	0	Baseline	1	NA	NA	NA	NA	NA	NA	NA	NA	NA	NA	NA	NA	NA	NA	Yes	1	Skeletal survey		Clinically significant abnormality related to MM	Checked	>=3					Checked	Checked
MMRF_1395_1_BM	1	BM	0	0	0	0	0	0	0	0	1432	1	1563	0	MMRF_1395	MMRF_1395_1	0	Baseline	-32	NA	NA	NA	NA	NA	NA	NA	NA	NA	NA	NA	NA	NA	NA	Yes	-32	Skeletal survey		Clinically significant abnormality related to MM	Checked	>=3				Checked
MMRF_1401_1_BM	1	BM	0	1	0	0	0	0	0	0	427	1	575	1	MMRF_1401	MMRF_1401_1	0	Baseline	-11	NA	NA	NA	NA	NA	NA	NA	NA	NA	NA	NA	NA	NA	NA	Yes	-31	Other	bone scan	Clinically significant abnormality related to MM	Checked	1		Checked
MMRF_1403_1_BM	1	BM	0	0	0	1	0	0	0	0	903	1	1646	0	MMRF_1403	MMRF_1403_1	0	Baseline	-9	NA	NA	NA	NA	NA	NA	NA	NA	NA	NA	NA	NA	NA	NA	Yes	-9	Skeletal survey		Normal or clinically insignificant abnormality
MMRF_1408_1_BM	1	BM	0	0	0	0	0	0	0	0	1545	1	1604	0	MMRF_1408	MMRF_1408_1	0	Baseline	1	NA	NA	NA	NA	NA	NA	NA	NA	NA	NA	NA	NA	NA	NA	Yes	-7	Skeletal survey		Clinically significant abnormality related to MM	Checked	2				Checked
MMRF_1413_1_BM	1	BM	0	0	0	0	0	0	0	0	1562	0	1570	0	MMRF_1413	MMRF_1413_1	0	Baseline	1	NA	NA	NA	NA	NA	NA	NA	NA	NA	NA	NA	NA	NA	NA	Yes	-6	Skeletal survey		Normal or clinically insignificant abnormality
MMRF_1423_1_BM	1	BM	0	0	0	0	0	0	0	0	65	1	1558	0	MMRF_1423	MMRF_1423_1	0	Baseline	-14	NA	NA	NA	NA	NA	NA	NA	NA	NA	NA	NA	NA	NA	NA	Yes	-41	Skeletal survey		Clinically significant abnormality related to MM	Checked	>=3				Checked
MMRF_1424_1_BM	1	BM	0	0	0	0	0	0	0	0	113	1	1628	0	MMRF_1424	MMRF_1424_1	0	Baseline	-6	NA	NA	NA	NA	NA	NA	NA	NA	NA	NA	NA	NA	NA	NA	Yes	-11	Skeletal survey		Clinically significant abnormality related to MM	Checked	>=3		Checked		Checked
MMRF_1425_1_BM	1	BM	0	0	0	0	0	0	0	0	1260	1	1260	1	MMRF_1425	MMRF_1425_1	0	Baseline	0	NA	NA	NA	NA	NA	NA	NA	NA	NA	NA	NA	NA	NA	NA	Yes	-6	Skeletal survey		Clinically significant abnormality related to MM	Checked	>=3				Checked	Checked	Checked
MMRF_1431_1_BM	1	BM	0	0	0	0	0	0	0	0	1245	1	1245	1	MMRF_1431	MMRF_1431_1	0	Baseline	-9	NA	NA	NA	NA	NA	NA	NA	NA	NA	NA	NA	NA	NA	NA	Yes	-31	Skeletal survey		Clinically significant abnormality related to MM	Checked	2
MMRF_1432_1_BM	1	BM	1	0	0	0	0	0	0	0	278	1	401	1	MMRF_1432	MMRF_1432_1	0	Baseline	1	NA	NA	NA	NA	NA	NA	NA	NA	NA	NA	NA	NA	NA	NA	Yes	-10	Skeletal survey		Normal or clinically insignificant abnormality
MMRF_1433_1_BM	1	BM	1	0	0	0	0	0	0	0	883	1	1607	0	MMRF_1433	MMRF_1433_1	0	Baseline	1	NA	NA	NA	NA	NA	NA	NA	NA	NA	NA	NA	NA	NA	NA	No	NA
MMRF_1434_1_BM	1	BM	0	1	0	0	0	0	0	0	1527	0	1534	0	MMRF_1434	MMRF_1434_1	0	Baseline	11	NA	NA	NA	NA	NA	NA	NA	NA	NA	NA	NA	NA	NA	NA	Yes	2	MRI		Clinically significant abnormality related to MM	Checked	>=3		Checked			Checked		Checked	Checked
MMRF_1436_1_BM	1	BM	0	0	0	0	0	0	0	0	1543	0	1543	0	MMRF_1436	MMRF_1436_1	0	Baseline	-4	NA	NA	NA	NA	NA	NA	NA	NA	NA	NA	NA	NA	NA	NA	Yes	-73	Skeletal survey		Clinically significant abnormality related to MM	Checked	1
MMRF_1439_1_BM	1	BM	0	1	0	0	0	0	0	0	79	0	253	0	MMRF_1439	MMRF_1439_1	0	Baseline	-18	NA	NA	NA	NA	NA	NA	NA	NA	NA	NA	NA	NA	NA	NA	Yes	-32	Other	BONE/OSSEOUS SURVEY	Clinically significant abnormality related to MM	Checked	>=3	Checked		Checked
MMRF_1445_1_BM	1	BM	0	0	0	0	0	0	0	0	93	0	184	0	MMRF_1445	MMRF_1445_1	0	Baseline	-2	NA	NA	NA	NA	NA	NA	NA	NA	NA	NA	NA	NA	NA	NA	Yes	-42	Skeletal survey		Clinically significant abnormality related to MM	Checked	>=3	Checked			Checked
MMRF_1446_1_BM	1	BM	0	1	0	0	0	0	0	0	438	1	1542	0	MMRF_1446	MMRF_1446_1	0	Baseline	1	NA	NA	NA	NA	NA	NA	NA	NA	NA	NA	NA	NA	NA	NA	Yes	-3	PET/CT		Clinically significant abnormality related to MM	Checked	>=3			Checked
MMRF_1447_1_BM	1	BM	0	0	0	0	0	0	0	0	1545	0	1559	0	MMRF_1447	MMRF_1447_1	0	Baseline	-2	NA	NA	NA	NA	NA	NA	NA	NA	NA	NA	NA	NA	NA	NA	Yes	5	MRI		Normal or clinically insignificant abnormality
MMRF_1450_1_BM	1	BM	0	0	0	0	0	0	0	0	16	1	16	1	MMRF_1450	MMRF_1450_1	0	Baseline	-12	NA	NA	NA	NA	NA	NA	NA	NA	NA	NA	NA	NA	NA	NA	Yes	-12	Skeletal survey		Normal or clinically insignificant abnormality					Checked
MMRF_1451_1_BM	1	BM	0	0	0	0	0	0	0	0	113	1	154	1	MMRF_1451	MMRF_1451_1	0	Baseline	-5	NA	NA	NA	NA	NA	NA	NA	NA	NA	NA	NA	NA	NA	NA	Yes	0	Skeletal survey		Clinically significant abnormality related to MM	Checked	>=3			Checked
MMRF_1453_1_BM	1	BM	0	0	0	0	0	0	0	0	773	0	773	0	MMRF_1453	MMRF_1453_1	0	Baseline	-10	NA	NA	NA	NA	NA	NA	NA	NA	NA	NA	NA	NA	NA	NA	Yes	-15	MRI		Clinically significant abnormality related to MM	Checked	>=3				Checked	Checked		Checked		Checked
MMRF_1454_1_BM	1	BM	0	0	0	1	0	0	0	0	1179	0	1331	0	MMRF_1454	MMRF_1454_1	0	Baseline	-27	NA	NA	NA	NA	NA	NA	NA	NA	NA	NA	NA	NA	NA	NA	Yes	-27	Skeletal survey		Normal or clinically insignificant abnormality					Checked
MMRF_1460_1_BM	1	BM	0	0	0	0	0	0	0	0	257	0	257	0	MMRF_1460	MMRF_1460_1	0	Baseline	1	NA	NA	NA	NA	NA	NA	NA	NA	NA	NA	NA	NA	NA	NA	Yes	-20	PET/CT		Clinically significant abnormality related to MM	Checked	1					Checked		Checked
MMRF_1461_1_BM	1	BM	0	0	0	0	1	1	0	0	74	1	1033	1	MMRF_1461	MMRF_1461_1	0	Baseline	-7	NA	NA	NA	NA	NA	NA	NA	NA	NA	NA	NA	NA	NA	NA	Yes	-7	Skeletal survey		Clinically significant abnormality related to MM	Checked	>=3	Checked			Checked
MMRF_1462_1_BM	1	BM	1	0	0	0	0	0	0	0	625	1	1550	0	MMRF_1462	MMRF_1462_1	0	Baseline	1	NA	NA	NA	NA	NA	NA	NA	NA	NA	NA	NA	NA	NA	NA	Yes	-50	Skeletal survey		Clinically significant abnormality related to MM	Checked	1				Checked
MMRF_1466_1_BM	1	BM	0	0	0	0	0	1	0	0	738	1	1502	0	MMRF_1466	MMRF_1466_1	0	Baseline	-3	NA	NA	NA	NA	NA	NA	NA	NA	NA	NA	NA	NA	NA	NA	Yes	-4	PET/CT		Clinically significant abnormality related to MM	Checked	>=3				Checked	Checked	Checked	Checked	Checked
MMRF_1484_1_BM	1	BM	0	1	0	0	0	0	0	0	1040	0	1050	0	MMRF_1484	MMRF_1484_1	0	Baseline	-29	NA	NA	NA	NA	NA	NA	NA	NA	NA	NA	NA	NA	NA	NA	Yes	-29	Skeletal survey		Normal or clinically insignificant abnormality							Checked	Checked
MMRF_1485_1_BM	1	BM	0	0	0	0	0	0	0	0	152	1	152	1	MMRF_1485	MMRF_1485_1	0	Baseline	-13	NA	NA	NA	NA	NA	NA	NA	NA	NA	NA	NA	NA	NA	NA	Yes	-18	PET/CT		Normal or clinically insignificant abnormality
MMRF_1486_1_BM	1	BM	0	0	0	0	0	0	0	0	459	1	459	1	MMRF_1486	MMRF_1486_1	0	Baseline	-23	NA	NA	NA	NA	NA	NA	NA	NA	NA	NA	NA	NA	NA	NA	Yes	-23	Skeletal survey		Normal or clinically insignificant abnormality
MMRF_1489_1_BM	1	BM	0	0	0	0	0	1	0	0	390	1	390	1	MMRF_1489	MMRF_1489_1	0	Baseline	-16	NA	NA	NA	NA	NA	NA	NA	NA	NA	NA	NA	NA	NA	NA	Yes	-23	PET/CT		Clinically significant abnormality related to MM	Checked	>=3					Checked	Checked
MMRF_1491_1_BM	1	BM	0	0	0	1	0	0	0	0	390	1	404	1	MMRF_1491	MMRF_1491_1	0	Baseline	-5	NA	NA	NA	NA	NA	NA	NA	NA	NA	NA	NA	NA	NA	NA	Yes	17	MRI		Clinically significant abnormality related to MM	Checked	>=3					Checked		Checked	Checked
MMRF_1497_1_BM	1	BM	1	0	0	0	0	0	0	0	1176	1	1176	1	MMRF_1497	MMRF_1497_1	0	Baseline	-8	NA	NA	NA	NA	NA	NA	NA	NA	NA	NA	NA	NA	NA	NA	No	NA
MMRF_1499_1_BM	1	BM	0	0	0	0	0	0	0	0	1232	1	1526	0	MMRF_1499	MMRF_1499_1	0	Baseline	0	NA	NA	NA	NA	NA	NA	NA	NA	NA	NA	NA	NA	NA	NA	Yes	-47	Skeletal survey		Clinically significant abnormality related to MM	Checked	>=3	Checked		Checked		Checked		Checked	Checked
MMRF_1501_1_BM	1	BM	0	0	0	0	0	1	0	0	370	1	891	1	MMRF_1501	MMRF_1501_1	0	Baseline	-2	NA	NA	NA	NA	NA	NA	NA	NA	NA	NA	NA	NA	NA	NA	Yes	-2	Skeletal survey		Clinically significant abnormality related to MM	Checked	>=3	Checked	Checked		Checked	Checked		Checked	Checked
MMRF_1502_1_BM	1	BM	0	0	0	0	0	0	0	0	792	1	1527	0	MMRF_1502	MMRF_1502_1	0	Baseline	-3	NA	NA	NA	NA	NA	NA	NA	NA	NA	NA	NA	NA	NA	NA	Yes	-17	Skeletal survey		Clinically significant abnormality related to MM	Checked	>=3			Checked
MMRF_1505_1_BM	1	BM	1	0	0	0	0	0	0	0	162	1	162	0	MMRF_1505	MMRF_1505_1	0	Baseline	-2	NA	NA	NA	NA	NA	NA	NA	NA	NA	NA	NA	NA	NA	NA	Yes	-14	MRI		Clinically significant abnormality related to MM	Checked	>=3					Checked			Checked
MMRF_1506_1_BM	1	BM	0	0	0	0	0	0	0	0	1226	0	1226	0	MMRF_1506	MMRF_1506_1	0	Baseline	1	NA	NA	NA	NA	NA	NA	NA	NA	NA	NA	NA	NA	NA	NA	No	NA
MMRF_1510_1_BM	1	BM	0	0	0	0	0	1	0	0	1472	1	1472	0	MMRF_1510	MMRF_1510_1	0	Baseline	0	NA	NA	NA	NA	NA	NA	NA	NA	NA	NA	NA	NA	NA	NA	Yes	7	MRI		Clinically significant abnormality related to MM	Checked	2					Checked				Checked
MMRF_1511_1_BM	1	BM	0	0	0	0	0	1	0	0	1215	1	1496	0	MMRF_1511	MMRF_1511_1	0	Baseline	-10	NA	NA	NA	NA	NA	NA	NA	NA	NA	NA	NA	NA	NA	NA	Yes	-22	PET/CT		Clinically significant abnormality related to MM	Checked	>=3	Checked				Checked		Checked		Checked
MMRF_1512_1_BM	1	BM	0	0	0	0	0	0	0	0	1518	1	1525	0	MMRF_1512	MMRF_1512_1	0	Baseline	-1	NA	NA	NA	NA	NA	NA	NA	NA	NA	NA	NA	NA	NA	NA	Yes	-41	PET/CT		Clinically significant abnormality related to MM	Checked	1
MMRF_1516_1_BM	1	BM	0	1	0	0	0	0	0	0	1176	1	1176	1	MMRF_1516	MMRF_1516_1	0	Baseline	-17	NA	NA	NA	NA	NA	NA	NA	NA	NA	NA	NA	NA	NA	NA	Yes	-23	Skeletal survey		Normal or clinically insignificant abnormality
MMRF_1519_1_BM	1	BM	0	0	0	0	0	0	0	0	361	1	647	1	MMRF_1519	MMRF_1519_1	0	Baseline	0	NA	NA	NA	NA	NA	NA	NA	NA	NA	NA	NA	NA	NA	NA	Yes	-1	Skeletal survey		Clinically significant abnormality related to MM	Checked	>=3					Checked	Checked
MMRF_1522_1_BM	1	BM	0	0	0	0	0	1	0	0	1297	1	1325	0	MMRF_1522	MMRF_1522_1	0	Baseline	-6	NA	NA	NA	NA	NA	NA	NA	NA	NA	NA	NA	NA	NA	NA	Yes	-6	MRI		Clinically significant abnormality related to MM	Checked	>=3
MMRF_1523_1_BM	1	BM	0	1	0	0	0	0	0	0	1468	0	1468	0	MMRF_1523	MMRF_1523_1	0	Baseline	0	NA	NA	NA	NA	NA	NA	NA	NA	NA	NA	NA	NA	NA	NA	Yes	-8	Skeletal survey		Clinically significant abnormality related to MM	Checked	>=3				Checked
MMRF_1525_1_BM	1	BM	0	0	0	0	0	0	0	0	979	1	1442	0	MMRF_1525	MMRF_1525_1	0	Baseline	-99	NA	NA	NA	NA	NA	NA	NA	NA	NA	NA	NA	NA	NA	NA	Yes	-93	PET/CT		Clinically significant abnormality related to MM	Checked	2					Checked		Checked	Checked
MMRF_1531_1_BM	1	BM	0	0	0	0	0	1	0	0	475	1	520	1	MMRF_1531	MMRF_1531_1	0	Baseline	-12	NA	NA	NA	NA	NA	NA	NA	NA	NA	NA	NA	NA	NA	NA	Yes	-7	Skeletal survey		Clinically significant abnormality related to MM	Checked	>=3				Checked
MMRF_1533_1_BM	1	BM	0	0	0	0	0	0	0	0	168	1	763	1	MMRF_1533	MMRF_1533_1	0	Baseline	-7	NA	NA	NA	NA	NA	NA	NA	NA	NA	NA	NA	NA	NA	NA	Yes	-7	Skeletal survey		Clinically significant abnormality related to MM	Checked	>=3				Checked	Checked	Checked		Checked
MMRF_1534_1_BM	1	BM	0	1	0	0	0	0	0	0	157	1	1485	0	MMRF_1534	MMRF_1534_1	0	Baseline	-35	NA	NA	NA	NA	NA	NA	NA	NA	NA	NA	NA	NA	NA	NA	No	NA
MMRF_1535_1_BM	1	BM	0	0	0	0	0	0	0	0	1001	0	1071	0	MMRF_1535	MMRF_1535_1	0	Baseline	-23	NA	NA	NA	NA	NA	NA	NA	NA	NA	NA	NA	NA	NA	NA	Yes	-7	Skeletal survey		Normal or clinically insignificant abnormality
MMRF_1537_1_BM	1	BM	0	0	1	0	0	0	0	0	1428	0	1428	0	MMRF_1537	MMRF_1537_1	0	Baseline	-12	NA	NA	NA	NA	NA	NA	NA	NA	NA	NA	NA	NA	NA	NA	Yes	-45	PET/CT		Clinically significant abnormality related to MM	Checked	>=3					Checked	Checked	Checked		Checked
MMRF_1538_1_BM	1	BM	0	0	0	0	0	0	0	0	1496	0	1496	0	MMRF_1538	MMRF_1538_1	0	Baseline	-7	NA	NA	NA	NA	NA	NA	NA	NA	NA	NA	NA	NA	NA	NA	No	NA
MMRF_1539_1_BM	1	BM	0	1	0	0	0	0	0	0	851	1	1431	0	MMRF_1539	MMRF_1539_1	0	Baseline	-9	NA	NA	NA	NA	NA	NA	NA	NA	NA	NA	NA	NA	NA	NA	No	NA
MMRF_1540_1_BM	1	BM	0	1	0	0	0	0	0	0	57	1	527	1	MMRF_1540	MMRF_1540_1	0	Baseline	-41	NA	NA	NA	NA	NA	NA	NA	NA	NA	NA	NA	NA	NA	NA	Yes	-52	Skeletal survey		Clinically significant abnormality related to MM	Checked	>=3			Checked	Checked
MMRF_1541_1_BM	1	BM	0	1	0	0	0	0	0	0	30	1	1373	0	MMRF_1541	MMRF_1541_1	0	Baseline	-44	NA	NA	NA	NA	NA	NA	NA	NA	NA	NA	NA	NA	NA	NA	Yes	-24	Skeletal survey		Clinically significant abnormality related to MM			Checked				Checked			Checked
MMRF_1542_1_BM	1	BM	0	1	0	0	0	0	0	0	485	1	1137	1	MMRF_1542	MMRF_1542_1	0	Baseline	-19	NA	NA	NA	NA	NA	NA	NA	NA	NA	NA	NA	NA	NA	NA	Yes	-19	Skeletal survey		Clinically significant abnormality related to MM			Checked
MMRF_1543_1_BM	1	BM	0	0	0	0	0	0	0	0	1461	0	1461	0	MMRF_1543	MMRF_1543_1	0	Baseline	-23	NA	NA	NA	NA	NA	NA	NA	NA	NA	NA	NA	NA	NA	NA	No	NA
MMRF_1546_1_BM	1	BM	0	0	0	0	0	1	0	0	717	1	1450	0	MMRF_1546	MMRF_1546_1	0	Baseline	-6	NA	NA	NA	NA	NA	NA	NA	NA	NA	NA	NA	NA	NA	NA	No	NA
MMRF_1550_1_BM	1	BM	0	0	0	0	0	1	0	0	421	1	1346	0	MMRF_1550	MMRF_1550_1	0	Baseline	-5	NA	NA	NA	NA	NA	NA	NA	NA	NA	NA	NA	NA	NA	NA	Yes	-6	PET/CT		Clinically significant abnormality related to MM	Checked	>=3	Checked		Checked
MMRF_1555_1_BM	1	BM	1	0	0	0	0	0	0	0	239	1	469	1	MMRF_1555	MMRF_1555_1	0	Baseline	-27	NA	NA	NA	NA	NA	NA	NA	NA	NA	NA	NA	NA	NA	NA	Yes	-27	Skeletal survey		Normal or clinically insignificant abnormality
MMRF_1556_1_BM	1	BM	0	1	0	0	0	0	0	0	1197	1	1357	0	MMRF_1556	MMRF_1556_1	0	Baseline	-5	NA	NA	NA	NA	NA	NA	NA	NA	NA	NA	NA	NA	NA	NA	Yes	-19	Skeletal survey		Normal or clinically insignificant abnormality
MMRF_1560_1_BM	1	BM	1	0	0	0	0	0	0	0	1193	0	1377	0	MMRF_1560	MMRF_1560_1	0	Baseline	-23	NA	NA	NA	NA	NA	NA	NA	NA	NA	NA	NA	NA	NA	NA	Yes	-24	CT		Clinically significant abnormality unrelated to MM
MMRF_1564_1_BM	1	BM	0	0	0	0	0	0	0	0	1115	1	1397	0	MMRF_1564	MMRF_1564_1	0	Baseline	-12	NA	NA	NA	NA	NA	NA	NA	NA	NA	NA	NA	NA	NA	NA	Yes	-17	Skeletal survey		Clinically significant abnormality related to MM	Checked	>=3	Checked	Checked		Checked	Checked	Checked	Checked
MMRF_1565_1_BM	1	BM	0	1	0	0	0	0	0	0	1130	1	1281	0	MMRF_1565	MMRF_1565_1	0	Baseline	1	NA	NA	NA	NA	NA	NA	NA	NA	NA	NA	NA	NA	NA	NA	Yes	-8	Skeletal survey		Clinically significant abnormality related to MM	Checked	>=3	Checked			Checked	Checked		Checked	Checked
MMRF_1568_1_BM	1	BM	0	1	0	0	0	0	0	0	533	1	1356	0	MMRF_1568	MMRF_1568_1	0	Baseline	1	NA	NA	NA	NA	NA	NA	NA	NA	NA	NA	NA	NA	NA	NA	Yes	-15	Skeletal survey		Clinically significant abnormality related to MM	Checked	>=3		Checked	Checked
MMRF_1570_1_BM	1	BM	0	0	0	0	0	0	0	0	810	0	980	0	MMRF_1570	MMRF_1570_1	0	Baseline	1	NA	NA	NA	NA	NA	NA	NA	NA	NA	NA	NA	NA	NA	NA	Yes	-266	MRI		Clinically significant abnormality related to MM	Checked	1					Checked		Checked
MMRF_1572_1_BM	1	BM	1	0	0	0	0	0	0	0	1452	0	1457	0	MMRF_1572	MMRF_1572_1	0	Baseline	-12	NA	NA	NA	NA	NA	NA	NA	NA	NA	NA	NA	NA	NA	NA	No	NA
MMRF_1573_1_BM	1	BM	0	0	0	0	0	1	0	0	1414	0	1414	0	MMRF_1573	MMRF_1573_1	0	Baseline	1	NA	NA	NA	NA	NA	NA	NA	NA	NA	NA	NA	NA	NA	NA	Yes	-8	MRI		Clinically significant abnormality related to MM	Checked	>=3				Checked	Checked	Checked
MMRF_1574_1_BM	1	BM	0	0	0	0	0	0	0	0	1493	0	1493	0	MMRF_1574	MMRF_1574_1	0	Baseline	-6	NA	NA	NA	NA	NA	NA	NA	NA	NA	NA	NA	NA	NA	NA	Yes	-32	Skeletal survey		Clinically significant abnormality related to MM	Checked	>=3		Checked		Checked
MMRF_1576_1_BM	1	BM	0	0	0	0	0	0	0	0	41	1	41	1	MMRF_1576	MMRF_1576_1	0	Baseline	-1	NA	NA	NA	NA	NA	NA	NA	NA	NA	NA	NA	NA	NA	NA	Yes	-3	Skeletal survey		Clinically significant abnormality related to MM	Checked	>=3				Checked	Checked	Checked	Checked
MMRF_1577_1_BM	1	BM	0	0	0	0	0	1	0	0	1039	1	1403	0	MMRF_1577	MMRF_1577_1	0	Baseline	-4	NA	NA	NA	NA	NA	NA	NA	NA	NA	NA	NA	NA	NA	NA	No	NA
MMRF_1579_1_BM	1	BM	0	0	0	0	0	0	0	0	646	0	1295	0	MMRF_1579	MMRF_1579_1	0	Baseline	17	NA	NA	NA	NA	NA	NA	NA	NA	NA	NA	NA	NA	NA	NA	Yes	-7	Skeletal survey		Clinically significant abnormality unrelated to MM
MMRF_1580_1_BM	1	BM	0	1	0	0	0	0	0	0	123	1	123	1	MMRF_1580	MMRF_1580_1	0	Baseline	-3	NA	NA	NA	NA	NA	NA	NA	NA	NA	NA	NA	NA	NA	NA	Yes	-2	Skeletal survey		Clinically significant abnormality related to MM	Checked	1	Checked	Checked			Checked		Checked
MMRF_1583_1_BM	1	BM	0	0	1	0	0	0	0	0	1474	0	1474	0	MMRF_1583	MMRF_1583_1	0	Baseline	-3	NA	NA	NA	NA	NA	NA	NA	NA	NA	NA	NA	NA	NA	NA	Yes	-4	MRI		Clinically significant abnormality related to MM	Checked	2	Checked	Checked			Checked		Checked	Checked
MMRF_1586_1_BM	1	BM	0	0	0	1	0	0	0	0	343	1	416	0	MMRF_1586	MMRF_1586_1	0	Baseline	1	NA	NA	NA	NA	NA	NA	NA	NA	NA	NA	NA	NA	NA	NA	No	NA
MMRF_1587_1_BM	1	BM	0	0	0	0	0	0	0	0	204	1	629	1	MMRF_1587	MMRF_1587_1	0	Baseline	1	NA	NA	NA	NA	NA	NA	NA	NA	NA	NA	NA	NA	NA	NA	Yes	-9	Skeletal survey		Clinically significant abnormality related to MM	Checked	>=3		Checked
MMRF_1588_1_BM	1	BM	0	0	0	0	0	0	0	0	812	1	1345	0	MMRF_1588	MMRF_1588_1	0	Baseline	-76	NA	NA	NA	NA	NA	NA	NA	NA	NA	NA	NA	NA	NA	NA	No	NA
MMRF_1589_1_BM	1	BM	0	0	1	0	0	0	0	0	1449	0	1449	0	MMRF_1589	MMRF_1589_1	0	Baseline	-14	NA	NA	NA	NA	NA	NA	NA	NA	NA	NA	NA	NA	NA	NA	Yes	-20	CT		Clinically significant abnormality related to MM	Checked	>=3			Checked	Checked	Checked		Checked
MMRF_1593_1_BM	1	BM	0	0	0	0	0	1	0	0	1395	0	1395	0	MMRF_1593	MMRF_1593_1	0	Baseline	-3	NA	NA	NA	NA	NA	NA	NA	NA	NA	NA	NA	NA	NA	NA	Yes	-52	PET/CT		Clinically significant abnormality related to MM				Checked
MMRF_1595_1_BM	1	BM	0	0	0	0	0	0	0	0	581	1	796	1	MMRF_1595	MMRF_1595_1	0	Baseline	-13	NA	NA	NA	NA	NA	NA	NA	NA	NA	NA	NA	NA	NA	NA	No	NA
MMRF_1596_1_BM	1	BM	0	0	0	0	0	0	0	0	272	1	382	1	MMRF_1596	MMRF_1596_1	0	Baseline	1	NA	NA	NA	NA	NA	NA	NA	NA	NA	NA	NA	NA	NA	NA	Yes	-18	CT		Clinically significant abnormality related to MM				Checked			Checked			Checked
MMRF_1597_1_BM	1	BM	0	0	0	0	0	0	0	0	1372	0	1476	0	MMRF_1597	MMRF_1597_1	0	Baseline	1	NA	NA	NA	NA	NA	NA	NA	NA	NA	NA	NA	NA	NA	NA	Yes	1	Skeletal survey		Clinically significant abnormality related to MM	Checked	>=3		Checked
MMRF_1598_1_BM	1	BM	0	1	0	0	0	0	0	0	45	1	45	1	MMRF_1598	MMRF_1598_1	0	Baseline	-6	NA	NA	NA	NA	NA	NA	NA	NA	NA	NA	NA	NA	NA	NA	Yes	-34	Skeletal survey		Clinically significant abnormality related to MM	Checked	>=3	Checked	Checked	Checked
MMRF_1601_1_BM	1	BM	0	0	0	0	0	0	0	0	1	0	1	0	MMRF_1601	MMRF_1601_1	0	Baseline	-2	NA	NA	NA	NA	NA	NA	NA	NA	NA	NA	NA	NA	NA	NA	Yes	2	Other	xtay - hip 2 views right incl pelvis	Normal or clinically insignificant abnormality							Checked		Checked
MMRF_1602_1_BM	1	BM	0	1	0	0	0	0	0	0	1299	0	1366	0	MMRF_1602	MMRF_1602_1	0	Baseline	1	NA	NA	NA	NA	NA	NA	NA	NA	NA	NA	NA	NA	NA	NA	Yes	-26	Skeletal survey		Clinically significant abnormality related to MM	Checked	>=3			Checked	Checked	Checked				Checked
MMRF_1603_1_BM	1	BM	0	0	0	0	0	0	0	0	1181	0	1376	0	MMRF_1603	MMRF_1603_1	0	Baseline	1	NA	NA	NA	NA	NA	NA	NA	NA	NA	NA	NA	NA	NA	NA	Yes	4	Skeletal survey		Clinically significant abnormality related to MM	Checked	>=3	Checked	Checked
MMRF_1605_1_BM	1	BM	0	0	0	0	0	0	0	0	901	1	1440	0	MMRF_1605	MMRF_1605_1	0	Baseline	-9	NA	NA	NA	NA	NA	NA	NA	NA	NA	NA	NA	NA	NA	NA	Yes	-23	Skeletal survey		Normal or clinically insignificant abnormality
MMRF_1607_1_BM	1	BM	0	0	0	0	0	0	0	0	1351	0	1472	0	MMRF_1607	MMRF_1607_1	0	Baseline	1	NA	NA	NA	NA	NA	NA	NA	NA	NA	NA	NA	NA	NA	NA	Yes	-20	Skeletal survey		Normal or clinically insignificant abnormality
MMRF_1608_1_BM	1	BM	0	0	0	0	0	1	0	0	1464	0	1464	0	MMRF_1608	MMRF_1608_1	0	Baseline	-4	NA	NA	NA	NA	NA	NA	NA	NA	NA	NA	NA	NA	NA	NA	Yes	-1	Skeletal survey		Clinically significant abnormality related to MM	Checked	>=3			Checked
MMRF_1610_1_BM	1	BM	0	1	0	0	0	0	0	0	1438	0	1439	0	MMRF_1610	MMRF_1610_1	0	Baseline	-5	NA	NA	NA	NA	NA	NA	NA	NA	NA	NA	NA	NA	NA	NA	Yes	-5	Skeletal survey		Clinically significant abnormality related to MM	Checked	2	Checked
MMRF_1613_1_BM	1	BM	1	0	0	0	0	0	0	0	517	1	1362	1	MMRF_1613	MMRF_1613_1	0	Baseline	-23	NA	NA	NA	NA	NA	NA	NA	NA	NA	NA	NA	NA	NA	NA	Yes	-9	Skeletal survey		Normal or clinically insignificant abnormality
MMRF_1614_1_BM	1	BM	0	0	0	0	0	0	0	0	1094	1	1094	0	MMRF_1614	MMRF_1614_1	0	Baseline	-4	NA	NA	NA	NA	NA	NA	NA	NA	NA	NA	NA	NA	NA	NA	Yes	-12	Skeletal survey		Clinically significant abnormality related to MM	Checked	>=3	Checked			Checked
MMRF_1617_1_BM	1	BM	0	1	0	0	0	0	0	0	1003	1	1444	0	MMRF_1617	MMRF_1617_1	0	Baseline	2	NA	NA	NA	NA	NA	NA	NA	NA	NA	NA	NA	NA	NA	NA	Yes	-7	Skeletal survey		Clinically significant abnormality related to MM	Checked	>=3				Checked
MMRF_1618_1_BM	1	BM	0	0	0	1	0	0	0	0	1309	0	1309	0	MMRF_1618	MMRF_1618_1	0	Baseline	-16	NA	NA	NA	NA	NA	NA	NA	NA	NA	NA	NA	NA	NA	NA	Yes	-59	Other	X-ray	Clinically significant abnormality related to MM			Checked
MMRF_1621_1_BM	1	BM	0	0	0	0	0	0	0	0	1408	0	1408	0	MMRF_1621	MMRF_1621_1	0	Baseline	-60	NA	NA	NA	NA	NA	NA	NA	NA	NA	NA	NA	NA	NA	NA	Yes	-11	Skeletal survey		Clinically significant abnormality unrelated to MM
MMRF_1622_1_BM	1	BM	0	0	0	0	0	0	0	0	1355	0	1359	0	MMRF_1622	MMRF_1622_1	0	Baseline	-3	NA	NA	NA	NA	NA	NA	NA	NA	NA	NA	NA	NA	NA	NA	Yes	-9	Skeletal survey		Normal or clinically insignificant abnormality
MMRF_1624_1_BM	1	BM	0	0	0	0	0	0	0	0	1440	1	1440	0	MMRF_1624	MMRF_1624_1	0	Baseline	-8	NA	NA	NA	NA	NA	NA	NA	NA	NA	NA	NA	NA	NA	NA	Yes	-13	PET/CT		Normal or clinically insignificant abnormality
MMRF_1625_1_BM	1	BM	0	0	0	0	1	0	0	0	237	1	347	1	MMRF_1625	MMRF_1625_1	0	Baseline	0	NA	NA	NA	NA	NA	NA	NA	NA	NA	NA	NA	NA	NA	NA	Yes	1	Skeletal survey		Clinically significant abnormality related to MM	Checked	1
MMRF_1627_1_BM	1	BM	1	0	0	0	0	0	0	0	581	1	1356	0	MMRF_1627	MMRF_1627_1	0	Baseline	-1	NA	NA	NA	NA	NA	NA	NA	NA	NA	NA	NA	NA	NA	NA	Yes	0	Skeletal survey		Normal or clinically insignificant abnormality							Checked			Checked
MMRF_1628_1_BM	1	BM	0	0	0	0	0	0	0	0	1050	1	1270	0	MMRF_1628	MMRF_1628_1	0	Baseline	-22	NA	NA	NA	NA	NA	NA	NA	NA	NA	NA	NA	NA	NA	NA	Yes	-45	PET/CT		Normal or clinically insignificant abnormality
MMRF_1629_1_BM	1	BM	1	0	0	0	0	0	0	0	1386	0	1413	0	MMRF_1629	MMRF_1629_1	0	Baseline	-4	NA	NA	NA	NA	NA	NA	NA	NA	NA	NA	NA	NA	NA	NA	Yes	-13	Skeletal survey		Clinically significant abnormality related to MM	Checked	2
MMRF_1630_1_BM	1	BM	1	0	0	0	0	0	0	0	1379	0	1379	0	MMRF_1630	MMRF_1630_1	0	Baseline	0	NA	NA	NA	NA	NA	NA	NA	NA	NA	NA	NA	NA	NA	NA	Yes	-4	Skeletal survey		Clinically significant abnormality unrelated to MM
MMRF_1633_1_BM	1	BM	0	0	0	0	0	0	0	0	182	0	247	0	MMRF_1633	MMRF_1633_1	0	Baseline	-2	NA	NA	NA	NA	NA	NA	NA	NA	NA	NA	NA	NA	NA	NA	Yes	-1	Skeletal survey		Clinically significant abnormality related to MM	Checked	>=3			Checked	Checked	Checked			Checked
MMRF_1634_1_BM	1	BM	1	0	0	0	0	0	0	0	16	1	16	1	MMRF_1634	MMRF_1634_1	0	Baseline	-3	NA	NA	NA	NA	NA	NA	NA	NA	NA	NA	NA	NA	NA	NA	Yes	1	Skeletal survey		Normal or clinically insignificant abnormality
MMRF_1637_1_BM	1	BM	0	0	0	0	0	0	0	0	719	1	1433	0	MMRF_1637	MMRF_1637_1	0	Baseline	-10	NA	NA	NA	NA	NA	NA	NA	NA	NA	NA	NA	NA	NA	NA	Yes	-13	PET/CT		Normal or clinically insignificant abnormality
MMRF_1639_1_BM	1	BM	0	0	0	0	0	0	0	0	531	1	704	1	MMRF_1639	MMRF_1639_1	0	Baseline	1	NA	NA	NA	NA	NA	NA	NA	NA	NA	NA	NA	NA	NA	NA	Yes	4	Skeletal survey		Clinically significant abnormality related to MM	Checked	>=3				Checked	Checked			Checked
MMRF_1640_1_BM	1	BM	0	0	0	0	0	0	0	0	1381	0	1394	0	MMRF_1640	MMRF_1640_1	0	Baseline	1	NA	NA	NA	NA	NA	NA	NA	NA	NA	NA	NA	NA	NA	NA	Yes	-4	CT		Normal or clinically insignificant abnormality
MMRF_1641_1_BM	1	BM	0	0	0	0	0	0	0	0	90	1	529	1	MMRF_1641	MMRF_1641_1	0	Baseline	-2	NA	NA	NA	NA	NA	NA	NA	NA	NA	NA	NA	NA	NA	NA	Yes	-5	Skeletal survey		Clinically significant abnormality related to MM	Checked	1		Checked		Checked
MMRF_1642_1_BM	1	BM	0	0	0	0	0	0	0	0	72	1	72	1	MMRF_1642	MMRF_1642_1	0	Baseline	-18	NA	NA	NA	NA	NA	NA	NA	NA	NA	NA	NA	NA	NA	NA	No	NA
MMRF_1643_1_BM	1	BM	0	0	0	0	0	0	0	0	949	0	1324	0	MMRF_1643	MMRF_1643_1	0	Baseline	-19	NA	NA	NA	NA	NA	NA	NA	NA	NA	NA	NA	NA	NA	NA	Yes	-25	Skeletal survey		Normal or clinically insignificant abnormality
MMRF_1644_1_BM	1	BM	0	0	0	0	0	1	0	0	66	0	66	0	MMRF_1644	MMRF_1644_1	0	Baseline	-20	NA	NA	NA	NA	NA	NA	NA	NA	NA	NA	NA	NA	NA	NA	Yes	-129	Skeletal survey		Clinically significant abnormality related to MM	Checked	>=3			Checked
MMRF_1645_1_BM	1	BM	0	1	0	0	0	0	0	0	370	1	1330	0	MMRF_1645	MMRF_1645_1	0	Baseline	1	NA	NA	NA	NA	NA	NA	NA	NA	NA	NA	NA	NA	NA	NA	Yes	-1	Skeletal survey		Clinically significant abnormality related to MM	Checked	>=3				Checked	Checked		Checked
MMRF_1646_1_BM	1	BM	0	0	0	0	0	1	0	0	23	1	23	1	MMRF_1646	MMRF_1646_1	0	Baseline	-5	NA	NA	NA	NA	NA	NA	NA	NA	NA	NA	NA	NA	NA	NA	No	NA
MMRF_1647_1_BM	1	BM	0	1	0	0	0	0	0	0	936	1	936	1	MMRF_1647	MMRF_1647_1	0	Baseline	-4	NA	NA	NA	NA	NA	NA	NA	NA	NA	NA	NA	NA	NA	NA	Yes	-55	Skeletal survey		Clinically significant abnormality related to MM			Checked
MMRF_1648_1_BM	1	BM	0	0	0	0	0	0	0	0	58	0	58	0	MMRF_1648	MMRF_1648_1	0	Baseline	-17	NA	NA	NA	NA	NA	NA	NA	NA	NA	NA	NA	NA	NA	NA	Yes	-13	Skeletal survey		Clinically significant abnormality related to MM	Checked	>=3				Checked
MMRF_1650_1_BM	1	BM	0	1	0	0	0	0	0	0	458	1	997	0	MMRF_1650	MMRF_1650_1	0	Baseline	-6	NA	NA	NA	NA	NA	NA	NA	NA	NA	NA	NA	NA	NA	NA	Yes	-11	Skeletal survey		Clinically significant abnormality related to MM	Checked	>=3			Checked
MMRF_1651_1_BM	1	BM	0	0	0	0	0	1	0	0	642	1	642	1	MMRF_1651	MMRF_1651_1	0	Baseline	1	NA	NA	NA	NA	NA	NA	NA	NA	NA	NA	NA	NA	NA	NA	Yes	1	Skeletal survey		Normal or clinically insignificant abnormality
MMRF_1652_1_BM	1	BM	0	0	0	0	0	1	0	0	1315	0	1315	0	MMRF_1652	MMRF_1652_1	0	Baseline	-20	NA	NA	NA	NA	NA	NA	NA	NA	NA	NA	NA	NA	NA	NA	Yes	-12	Skeletal survey		Clinically significant abnormality related to MM	Checked	>=3
MMRF_1654_1_BM	1	BM	0	0	0	0	0	0	0	0	81	1	81	1	MMRF_1654	MMRF_1654_1	0	Baseline	0	NA	NA	NA	NA	NA	NA	NA	NA	NA	NA	NA	NA	NA	NA	Yes	8	MRI		Clinically significant abnormality related to MM	Checked	1	Checked				Checked			Checked
MMRF_1655_1_BM	1	BM	0	0	0	0	0	0	0	0	1392	0	1392	0	MMRF_1655	MMRF_1655_1	0	Baseline	-7	NA	NA	NA	NA	NA	NA	NA	NA	NA	NA	NA	NA	NA	NA	Yes	-10	Skeletal survey		Clinically significant abnormality related to MM	Checked	>=3	Checked	Checked		Checked	Checked		Checked
MMRF_1656_1_BM	1	BM	0	0	0	0	0	1	0	0	302	1	523	1	MMRF_1656	MMRF_1656_1	0	Baseline	-17	NA	NA	NA	NA	NA	NA	NA	NA	NA	NA	NA	NA	NA	NA	No	NA
MMRF_1659_1_BM	1	BM	0	0	0	0	0	1	0	0	715	1	1373	0	MMRF_1659	MMRF_1659_1	0	Baseline	1	NA	NA	NA	NA	NA	NA	NA	NA	NA	NA	NA	NA	NA	NA	Yes	1	Skeletal survey		Clinically significant abnormality unrelated to MM
MMRF_1664_1_BM	1	BM	1	0	0	0	0	0	0	0	1361	0	1361	0	MMRF_1664	MMRF_1664_1	0	Baseline	15	NA	NA	NA	NA	NA	NA	NA	NA	NA	NA	NA	NA	NA	NA	Yes	-13	MRI		Clinically significant abnormality related to MM	Checked	>=3			Checked	Checked	Checked	Checked	Checked	Checked
MMRF_1665_1_BM	1	BM	0	0	0	0	0	0	0	0	1352	0	1352	0	MMRF_1665	MMRF_1665_1	0	Baseline	-6	NA	NA	NA	NA	NA	NA	NA	NA	NA	NA	NA	NA	NA	NA	Yes	-17	PET/CT		Normal or clinically insignificant abnormality
MMRF_1667_1_BM	1	BM	0	0	0	0	0	1	0	0	1331	0	1331	0	MMRF_1667	MMRF_1667_1	0	Baseline	-28	NA	NA	NA	NA	NA	NA	NA	NA	NA	NA	NA	NA	NA	NA	Yes	-29	PET/CT		Clinically significant abnormality related to MM	Checked	>=3			Checked
MMRF_1668_1_BM	1	BM	1	0	0	0	0	0	0	0	142	1	308	1	MMRF_1668	MMRF_1668_1	0	Baseline	1	NA	NA	NA	NA	NA	NA	NA	NA	NA	NA	NA	NA	NA	NA	Yes	-29	MRI		Clinically significant abnormality related to MM	Checked	>=3			Checked
MMRF_1670_1_BM	1	BM	0	1	0	0	0	0	0	0	446	1	1312	0	MMRF_1670	MMRF_1670_1	0	Baseline	-24	NA	NA	NA	NA	NA	NA	NA	NA	NA	NA	NA	NA	NA	NA	Yes	-16	Skeletal survey		Clinically significant abnormality related to MM				Checked
MMRF_1671_1_BM	1	BM	0	1	0	0	0	0	0	0	71	1	1332	0	MMRF_1671	MMRF_1671_1	0	Baseline	-31	NA	NA	NA	NA	NA	NA	NA	NA	NA	NA	NA	NA	NA	NA	Yes	-30	Skeletal survey		Clinically significant abnormality related to MM	Checked	1
MMRF_1672_1_BM	1	BM	0	0	0	0	0	0	0	0	1381	0	1381	0	MMRF_1672	MMRF_1672_1	0	Baseline	-30	NA	NA	NA	NA	NA	NA	NA	NA	NA	NA	NA	NA	NA	NA	Yes	-30	Skeletal survey		Clinically significant abnormality related to MM	Checked	>=3				Checked
MMRF_1674_1_BM	1	BM	1	0	0	0	0	0	0	0	1373	0	1373	0	MMRF_1674	MMRF_1674_1	0	Baseline	1	NA	NA	NA	NA	NA	NA	NA	NA	NA	NA	NA	NA	NA	NA	Yes	-26	Skeletal survey		Clinically significant abnormality unrelated to MM
MMRF_1676_1_BM	1	BM	0	0	0	0	0	1	0	0	1342	0	1342	0	MMRF_1676	MMRF_1676_1	0	Baseline	-2	NA	NA	NA	NA	NA	NA	NA	NA	NA	NA	NA	NA	NA	NA	Yes	-9	CT		Clinically significant abnormality related to MM	Checked	>=3			Checked
MMRF_1677_1_BM	1	BM	0	1	0	0	0	0	0	0	1296	0	1296	0	MMRF_1677	MMRF_1677_1	0	Baseline	-26	NA	NA	NA	NA	NA	NA	NA	NA	NA	NA	NA	NA	NA	NA	Yes	-53	Skeletal survey		Normal or clinically insignificant abnormality
MMRF_1678_1_BM	1	BM	0	0	0	0	0	0	0	0	231	1	231	1	MMRF_1678	MMRF_1678_1	0	Baseline	-8	NA	NA	NA	NA	NA	NA	NA	NA	NA	NA	NA	NA	NA	NA	Yes	-55	MRI		Clinically significant abnormality related to MM			Checked	Checked			Checked			Checked
MMRF_1680_1_BM	1	BM	1	0	0	0	0	0	0	0	1245	0	1336	0	MMRF_1680	MMRF_1680_1	0	Baseline	-9	NA	NA	NA	NA	NA	NA	NA	NA	NA	NA	NA	NA	NA	NA	Yes	-13	Skeletal survey		Normal or clinically insignificant abnormality
MMRF_1682_1_BM	1	BM	0	0	0	0	0	1	0	0	295	1	620	1	MMRF_1682	MMRF_1682_1	0	Baseline	0	NA	NA	NA	NA	NA	NA	NA	NA	NA	NA	NA	NA	NA	NA	No	NA
MMRF_1683_1_BM	1	BM	1	0	0	1	0	0	0	0	1227	1	1299	0	MMRF_1683	MMRF_1683_1	0	Baseline	-34	NA	NA	NA	NA	NA	NA	NA	NA	NA	NA	NA	NA	NA	NA	Yes	-67	Skeletal survey		Clinically significant abnormality related to MM	Checked	1	Checked
MMRF_1686_1_BM	1	BM	0	0	0	0	0	0	0	0	1192	0	1296	0	MMRF_1686	MMRF_1686_1	0	Baseline	-17	NA	NA	NA	NA	NA	NA	NA	NA	NA	NA	NA	NA	NA	NA	No	NA
MMRF_1687_1_BM	1	BM	0	0	0	0	0	0	0	0	211	1	211	1	MMRF_1687	MMRF_1687_1	0	Baseline	-36	NA	NA	NA	NA	NA	NA	NA	NA	NA	NA	NA	NA	NA	NA	Yes	-21	PET/CT		Clinically significant abnormality related to MM	Checked	>=3		Checked	Checked
MMRF_1689_1_BM	1	BM	0	0	0	0	0	0	0	0	1094	1	1365	0	MMRF_1689	MMRF_1689_1	0	Baseline	1	NA	NA	NA	NA	NA	NA	NA	NA	NA	NA	NA	NA	NA	NA	Yes	7	Skeletal survey		Normal or clinically insignificant abnormality					Checked
MMRF_1690_1_BM	1	BM	0	0	0	0	0	0	0	0	1346	0	1346	0	MMRF_1690	MMRF_1690_1	0	Baseline	-17	NA	NA	NA	NA	NA	NA	NA	NA	NA	NA	NA	NA	NA	NA	Yes	-11	Skeletal survey		Clinically significant abnormality related to MM	Checked	>=3	Checked			Checked
MMRF_1694_1_BM	1	BM	1	0	0	0	0	0	0	0	917	1	1327	0	MMRF_1694	MMRF_1694_1	0	Baseline	-24	NA	NA	NA	NA	NA	NA	NA	NA	NA	NA	NA	NA	NA	NA	Yes	-24	Skeletal survey		Normal or clinically insignificant abnormality
MMRF_1695_1_BM	1	BM	0	0	0	0	0	0	0	0	335	0	637	0	MMRF_1695	MMRF_1695_1	0	Baseline	-21	NA	NA	NA	NA	NA	NA	NA	NA	NA	NA	NA	NA	NA	NA	Yes	-32	Skeletal survey		Normal or clinically insignificant abnormality
MMRF_1698_1_BM	1	BM	0	0	0	0	0	0	0	0	870	0	870	0	MMRF_1698	MMRF_1698_1	0	Baseline	0	NA	NA	NA	NA	NA	NA	NA	NA	NA	NA	NA	NA	NA	NA	Yes	-8	Skeletal survey		Clinically significant abnormality related to MM	Checked	1					Checked		Checked
MMRF_1700_1_BM	1	BM	0	0	0	0	0	0	0	0	279	1	569	1	MMRF_1700	MMRF_1700_1	0	Baseline	1	NA	NA	NA	NA	NA	NA	NA	NA	NA	NA	NA	NA	NA	NA	Yes	-21	Skeletal survey		Normal or clinically insignificant abnormality
MMRF_1705_1_BM	1	BM	0	1	0	0	0	0	0	0	1094	0	1094	0	MMRF_1705	MMRF_1705_1	0	Baseline	-119	NA	NA	NA	NA	NA	NA	NA	NA	NA	NA	NA	NA	NA	NA	Yes	-103	Skeletal survey		Clinically significant abnormality related to MM	Checked	>=3			Checked
MMRF_1706_1_BM	1	BM	0	0	0	0	0	0	0	0	1351	0	1351	0	MMRF_1706	MMRF_1706_1	0	Baseline	0	NA	NA	NA	NA	NA	NA	NA	NA	NA	NA	NA	NA	NA	NA	Yes	-24	Skeletal survey		Clinically significant abnormality related to MM	Checked	>=3		Checked		Checked	Checked		Checked	Checked
MMRF_1710_1_BM	1	BM	0	0	1	0	0	0	0	0	713	0	796	0	MMRF_1710	MMRF_1710_1	0	Baseline	-7	NA	NA	NA	NA	NA	NA	NA	NA	NA	NA	NA	NA	NA	NA	Yes	-14	PET/CT		Normal or clinically insignificant abnormality
MMRF_1713_1_BM	1	BM	0	0	0	0	0	0	0	0	1106	1	1337	0	MMRF_1713	MMRF_1713_1	0	Baseline	-3	NA	NA	NA	NA	NA	NA	NA	NA	NA	NA	NA	NA	NA	NA	Yes	4	Skeletal survey		Clinically significant abnormality related to MM	Checked	>=3				Checked
MMRF_1714_1_BM	1	BM	0	0	0	0	0	0	0	0	1304	0	1304	0	MMRF_1714	MMRF_1714_1	0	Baseline	-2	NA	NA	NA	NA	NA	NA	NA	NA	NA	NA	NA	NA	NA	NA	Yes	-29	PET/CT		Clinically significant abnormality related to MM	Checked	>=3	Checked			Checked	Checked	Checked
MMRF_1715_1_BM	1	BM	0	0	0	0	1	0	0	0	249	0	278	0	MMRF_1715	MMRF_1715_1	0	Baseline	-6	NA	NA	NA	NA	NA	NA	NA	NA	NA	NA	NA	NA	NA	NA	Yes	-6	Skeletal survey		Normal or clinically insignificant abnormality							Checked	Checked
MMRF_1716_1_BM	1	BM	0	0	0	0	0	0	0	0	77	1	77	1	MMRF_1716	MMRF_1716_1	0	Baseline	-368	NA	NA	NA	NA	NA	NA	NA	NA	NA	NA	NA	NA	NA	NA	Yes	-3	Skeletal survey		Clinically significant abnormality related to MM	Checked	>=3	Checked		Checked
MMRF_1718_1_BM	1	BM	0	0	0	0	0	0	0	0	405	1	682	1	MMRF_1718	MMRF_1718_1	0	Baseline	15	NA	NA	NA	NA	NA	NA	NA	NA	NA	NA	NA	NA	NA	NA	Yes	-7	PET/CT		Clinically significant abnormality related to MM	Checked	>=3			Checked		Checked		Checked	Checked
MMRF_1719_1_BM	1	BM	0	0	0	0	0	1	0	0	190	1	1066	0	MMRF_1719	MMRF_1719_1	0	Baseline	1	NA	NA	NA	NA	NA	NA	NA	NA	NA	NA	NA	NA	NA	NA	Yes	3	Skeletal survey		Clinically significant abnormality unrelated to MM
MMRF_1720_1_BM	1	BM	0	0	0	0	0	1	0	0	64	1	64	1	MMRF_1720	MMRF_1720_1	0	Baseline	1	NA	NA	NA	NA	NA	NA	NA	NA	NA	NA	NA	NA	NA	NA	Yes	-15	Skeletal survey		Normal or clinically insignificant abnormality
MMRF_1721_1_BM	1	BM	1	0	0	0	0	0	0	0	120	0	120	0	MMRF_1721	MMRF_1721_1	0	Baseline	-36	NA	NA	NA	NA	NA	NA	NA	NA	NA	NA	NA	NA	NA	NA	Yes	304	Other	two view xray right ribs	Clinically significant abnormality related to MM	Checked	1
MMRF_1722_1_BM	1	BM	0	1	0	0	0	0	0	0	1127	0	1360	0	MMRF_1722	MMRF_1722_1	0	Baseline	-3	NA	NA	NA	NA	NA	NA	NA	NA	NA	NA	NA	NA	NA	NA	Yes	-161	Skeletal survey		Clinically significant abnormality related to MM	Checked	1
MMRF_1723_1_BM	1	BM	0	0	0	0	0	0	0	0	1274	0	1274	0	MMRF_1723	MMRF_1723_1	0	Baseline	-77	NA	NA	NA	NA	NA	NA	NA	NA	NA	NA	NA	NA	NA	NA	Yes	-67	Skeletal survey		Clinically significant abnormality related to MM	Checked	>=3				Checked	Checked	Checked	Checked	Checked
MMRF_1725_1_BM	1	BM	0	0	0	0	0	1	0	0	1324	0	1324	0	MMRF_1725	MMRF_1725_1	0	Baseline	-13	NA	NA	NA	NA	NA	NA	NA	NA	NA	NA	NA	NA	NA	NA	Yes	-76	Skeletal survey		Clinically significant abnormality unrelated to MM
MMRF_1726_1_BM	1	BM	0	0	0	0	0	0	1	0	664	1	813	1	MMRF_1726	MMRF_1726_1	0	Baseline	-2	NA	NA	NA	NA	NA	NA	NA	NA	NA	NA	NA	NA	NA	NA	Yes	-2	Skeletal survey		Clinically significant abnormality related to MM	Checked	>=3	Checked			Checked
MMRF_1727_1_BM	1	BM	0	0	0	0	0	0	0	0	610	1	1350	0	MMRF_1727	MMRF_1727_1	0	Baseline	-13	NA	NA	NA	NA	NA	NA	NA	NA	NA	NA	NA	NA	NA	NA	Yes	-33	Skeletal survey		Clinically significant abnormality related to MM	Checked	>=3	Checked	Checked	Checked	Checked	Checked		Checked	Checked
MMRF_1730_1_BM	1	BM	0	0	0	0	0	0	0	0	92	1	1341	0	MMRF_1730	MMRF_1730_1	0	Baseline	-22	NA	NA	NA	NA	NA	NA	NA	NA	NA	NA	NA	NA	NA	NA	Yes	-30	Skeletal survey		Clinically significant abnormality related to MM	Checked	1	Checked	Checked
MMRF_1733_1_BM	1	BM	0	0	0	0	0	0	0	0	1297	0	1297	0	MMRF_1733	MMRF_1733_1	0	Baseline	-13	NA	NA	NA	NA	NA	NA	NA	NA	NA	NA	NA	NA	NA	NA	Yes	-20	PET/CT		Normal or clinically insignificant abnormality
MMRF_1735_1_BM	1	BM	0	0	0	0	0	1	0	0	507	1	1337	0	MMRF_1735	MMRF_1735_1	0	Baseline	1	NA	NA	NA	NA	NA	NA	NA	NA	NA	NA	NA	NA	NA	NA	Yes	-17	Skeletal survey		Clinically significant abnormality related to MM	Checked	2
MMRF_1736_1_BM	1	BM	0	1	0	0	0	0	0	0	502	1	1218	0	MMRF_1736	MMRF_1736_1	0	Baseline	-30	NA	NA	NA	NA	NA	NA	NA	NA	NA	NA	NA	NA	NA	NA	Yes	-2	Skeletal survey		Clinically significant abnormality related to MM	Checked	2
MMRF_1738_1_BM	1	BM	0	0	0	0	0	1	0	0	93	1	689	1	MMRF_1738	MMRF_1738_1	0	Baseline	0	NA	NA	NA	NA	NA	NA	NA	NA	NA	NA	NA	NA	NA	NA	No	NA
MMRF_1739_1_BM	1	BM	0	0	0	0	0	0	0	0	1086	1	1366	0	MMRF_1739	MMRF_1739_1	0	Baseline	1	NA	NA	NA	NA	NA	NA	NA	NA	NA	NA	NA	NA	NA	NA	Yes	1	Skeletal survey		Clinically significant abnormality related to MM	Checked	>=3	Checked		Checked
MMRF_1740_1_BM	1	BM	0	1	0	0	0	0	0	0	523	1	989	0	MMRF_1740	MMRF_1740_1	0	Baseline	0	NA	NA	NA	NA	NA	NA	NA	NA	NA	NA	NA	NA	NA	NA	Yes	-41	Other	chest xray	Clinically significant abnormality related to MM	Checked	>=3		Checked
MMRF_1744_1_BM	1	BM	1	0	0	0	0	0	0	0	846	1	1300	0	MMRF_1744	MMRF_1744_1	0	Baseline	1	NA	NA	NA	NA	NA	NA	NA	NA	NA	NA	NA	NA	NA	NA	Yes	-6	Skeletal survey		Normal or clinically insignificant abnormality
MMRF_1746_1_BM	1	BM	0	0	0	0	1	0	0	0	1275	0	1275	0	MMRF_1746	MMRF_1746_1	0	Baseline	1	NA	NA	NA	NA	NA	NA	NA	NA	NA	NA	NA	NA	NA	NA	Yes	-44	Skeletal survey		Normal or clinically insignificant abnormality
MMRF_1750_1_BM	1	BM	1	0	0	0	0	0	0	0	1198	0	1198	0	MMRF_1750	MMRF_1750_1	0	Baseline	-22	NA	NA	NA	NA	NA	NA	NA	NA	NA	NA	NA	NA	NA	NA	Yes	-5	Skeletal survey		Clinically significant abnormality related to MM	Checked	>=3				Checked
MMRF_1753_1_BM	1	BM	0	1	0	0	0	0	0	0	101	1	101	1	MMRF_1753	MMRF_1753_1	0	Baseline	-5	NA	NA	NA	NA	NA	NA	NA	NA	NA	NA	NA	NA	NA	NA	Yes	-19	Skeletal survey		Clinically significant abnormality related to MM	Checked	2				Checked
MMRF_1755_1_BM	1	BM	0	1	0	0	0	0	0	0	256	0	256	0	MMRF_1755	MMRF_1755_1	0	Baseline	-53	NA	NA	NA	NA	NA	NA	NA	NA	NA	NA	NA	NA	NA	NA	Yes	-61	Skeletal survey		Normal or clinically insignificant abnormality
MMRF_1758_1_BM	1	BM	0	0	0	0	0	0	0	0	1356	0	1356	0	MMRF_1758	MMRF_1758_1	0	Baseline	0	NA	NA	NA	NA	NA	NA	NA	NA	NA	NA	NA	NA	NA	NA	Yes	-6	Skeletal survey		Clinically significant abnormality related to MM	Checked	>=3	Checked			Checked
MMRF_1759_1_BM	1	BM	0	0	0	0	0	0	0	0	724	1	747	0	MMRF_1759	MMRF_1759_1	0	Baseline	-5	NA	NA	NA	NA	NA	NA	NA	NA	NA	NA	NA	NA	NA	NA	Yes	-61	Skeletal survey		Clinically significant abnormality related to MM	Checked	1		Checked
MMRF_1760_1_BM	1	BM	1	0	0	0	0	0	0	0	197	1	1352	0	MMRF_1760	MMRF_1760_1	0	Baseline	-6	NA	NA	NA	NA	NA	NA	NA	NA	NA	NA	NA	NA	NA	NA	Yes	-6	Skeletal survey		Clinically significant abnormality related to MM	Checked	>=3				Checked
MMRF_1761_1_BM	1	BM	0	0	0	0	0	0	0	0	897	0	1183	0	MMRF_1761	MMRF_1761_1	0	Baseline	0	NA	NA	NA	NA	NA	NA	NA	NA	NA	NA	NA	NA	NA	NA	Yes	-1	Skeletal survey		Clinically significant abnormality related to MM	Checked	>=3				Checked	Checked	Checked
MMRF_1763_1_BM	1	BM	0	0	0	0	0	0	0	0	827	1	1276	0	MMRF_1763	MMRF_1763_1	0	Baseline	1	NA	NA	NA	NA	NA	NA	NA	NA	NA	NA	NA	NA	NA	NA	Yes	1	Skeletal survey		Clinically significant abnormality related to MM	Checked	>=3
MMRF_1766_1_BM	1	BM	0	0	0	0	0	0	0	0	1002	1	1346	0	MMRF_1766	MMRF_1766_1	0	Baseline	-3	NA	NA	NA	NA	NA	NA	NA	NA	NA	NA	NA	NA	NA	NA	Yes	8	Other	X-ray lumbar spine 2 to 3 views	Normal or clinically insignificant abnormality							Checked			Checked
MMRF_1768_1_BM	1	BM	0	0	0	0	0	0	0	0	478	0	478	0	MMRF_1768	MMRF_1768_1	0	Baseline	-14	NA	NA	NA	NA	NA	NA	NA	NA	NA	NA	NA	NA	NA	NA	Yes	-4	Skeletal survey		Normal or clinically insignificant abnormality
MMRF_1771_1_BM	1	BM	0	0	0	0	0	0	0	0	475	1	574	1	MMRF_1771	MMRF_1771_1	0	Baseline	0	NA	NA	NA	NA	NA	NA	NA	NA	NA	NA	NA	NA	NA	NA	Yes	-1	Skeletal survey		Clinically significant abnormality related to MM	Checked	>=3	Checked			Checked	Checked		Checked	Checked
MMRF_1772_1_BM	1	BM	0	0	0	1	0	0	0	0	1241	1	1340	0	MMRF_1772	MMRF_1772_1	0	Baseline	-13	NA	NA	NA	NA	NA	NA	NA	NA	NA	NA	NA	NA	NA	NA	Yes	-29	Skeletal survey		Normal or clinically insignificant abnormality
MMRF_1773_1_BM	1	BM	0	1	0	0	0	0	0	0	1289	0	1289	0	MMRF_1773	MMRF_1773_1	0	Baseline	1	NA	NA	NA	NA	NA	NA	NA	NA	NA	NA	NA	NA	NA	NA	Yes	-6	Skeletal survey		Clinically significant abnormality related to MM	Checked	>=3			Checked	Checked
MMRF_1774_1_BM	1	BM	0	1	0	0	0	0	0	0	979	1	1239	0	MMRF_1774	MMRF_1774_1	0	Baseline	-8	NA	NA	NA	NA	NA	NA	NA	NA	NA	NA	NA	NA	NA	NA	Yes	-8	Skeletal survey		Clinically significant abnormality related to MM	Checked	>=3	Checked		Checked	Checked	Checked		Checked
MMRF_1775_1_BM	1	BM	0	0	0	0	0	1	0	0	1203	0	1203	0	MMRF_1775	MMRF_1775_1	0	Baseline	1	NA	NA	NA	NA	NA	NA	NA	NA	NA	NA	NA	NA	NA	NA	Yes	-19	Skeletal survey		Clinically significant abnormality related to MM				Checked			Checked		Checked
MMRF_1777_1_BM	1	BM	0	0	0	0	0	1	0	0	162	1	1254	0	MMRF_1777	MMRF_1777_1	0	Baseline	-6	NA	NA	NA	NA	NA	NA	NA	NA	NA	NA	NA	NA	NA	NA	Yes	-14	CT		Clinically significant abnormality related to MM	Checked	2
MMRF_1778_1_BM	1	BM	0	0	0	0	1	0	0	0	19	1	19	1	MMRF_1778	MMRF_1778_1	0	Baseline	0	NA	NA	NA	NA	NA	NA	NA	NA	NA	NA	NA	NA	NA	NA	No	NA
MMRF_1780_1_BM	1	BM	0	1	0	0	0	0	0	0	552	1	849	1	MMRF_1780	MMRF_1780_1	0	Baseline	-4	NA	NA	NA	NA	NA	NA	NA	NA	NA	NA	NA	NA	NA	NA	Yes	-4	Skeletal survey		Clinically significant abnormality related to MM	Checked	>=3			Checked
MMRF_1781_1_BM	1	BM	0	0	0	0	0	0	0	0	1290	0	1290	0	MMRF_1781	MMRF_1781_1	0	Baseline	-26	NA	NA	NA	NA	NA	NA	NA	NA	NA	NA	NA	NA	NA	NA	Yes	-242	Skeletal survey		Clinically significant abnormality unrelated to MM
MMRF_1782_1_BM	1	BM	0	0	0	0	0	0	0	0	562	1	1009	0	MMRF_1782	MMRF_1782_1	0	Baseline	-26	NA	NA	NA	NA	NA	NA	NA	NA	NA	NA	NA	NA	NA	NA	Yes	-58	CT		Clinically significant abnormality related to MM	Checked	>=3		Checked			Checked		Checked
MMRF_1783_1_BM	1	BM	1	0	0	0	0	1	0	0	380	1	718	1	MMRF_1783	MMRF_1783_1	0	Baseline	-32	NA	NA	NA	NA	NA	NA	NA	NA	NA	NA	NA	NA	NA	NA	Yes	-32	Skeletal survey		Clinically significant abnormality related to MM	Checked	1					Checked	Checked
MMRF_1784_1_BM	1	BM	0	0	0	0	0	1	0	0	1220	0	1222	0	MMRF_1784	MMRF_1784_1	0	Baseline	-40	NA	NA	NA	NA	NA	NA	NA	NA	NA	NA	NA	NA	NA	NA	Yes	-46	Skeletal survey		Clinically significant abnormality related to MM	Checked	>=3		Checked		Checked	Checked		Checked	Checked
MMRF_1785_1_BM	1	BM	1	0	0	0	0	0	0	0	800	1	1276	0	MMRF_1785	MMRF_1785_1	0	Baseline	-5	NA	NA	NA	NA	NA	NA	NA	NA	NA	NA	NA	NA	NA	NA	Yes	-16	CT		Clinically significant abnormality unrelated to MM
MMRF_1786_1_BM	1	BM	0	0	0	0	0	0	0	0	1270	1	1270	0	MMRF_1786	MMRF_1786_1	0	Baseline	-3	NA	NA	NA	NA	NA	NA	NA	NA	NA	NA	NA	NA	NA	NA	Yes	-23	Skeletal survey		Clinically significant abnormality related to MM	Checked	>=3
MMRF_1787_1_BM	1	BM	0	1	0	0	0	0	0	0	1254	0	1258	0	MMRF_1787	MMRF_1787_1	0	Baseline	-17	NA	NA	NA	NA	NA	NA	NA	NA	NA	NA	NA	NA	NA	NA	Yes	-37	Skeletal survey		Clinically significant abnormality related to MM	Checked	2	Checked			Checked
MMRF_1790_1_BM	1	BM	0	1	0	0	0	0	0	0	268	1	983	1	MMRF_1790	MMRF_1790_1	0	Baseline	1	NA	NA	NA	NA	NA	NA	NA	NA	NA	NA	NA	NA	NA	NA	Yes	1	CT		Clinically significant abnormality related to MM	Checked	>=3			Checked
MMRF_1792_1_BM	1	BM	0	0	0	0	0	0	0	0	1115	1	1262	0	MMRF_1792	MMRF_1792_1	0	Baseline	0	NA	NA	NA	NA	NA	NA	NA	NA	NA	NA	NA	NA	NA	NA	Yes	-22	Skeletal survey		Clinically significant abnormality related to MM	Checked	>=3	Checked		Checked	Checked
MMRF_1793_1_BM	1	BM	0	0	0	0	0	0	0	0	1261	0	1261	0	MMRF_1793	MMRF_1793_1	0	Baseline	-20	NA	NA	NA	NA	NA	NA	NA	NA	NA	NA	NA	NA	NA	NA	Yes	-13	PET/CT		Normal or clinically insignificant abnormality
MMRF_1794_1_BM	1	BM	0	1	0	0	0	0	0	0	1014	1	1276	0	MMRF_1794	MMRF_1794_1	0	Baseline	1	NA	NA	NA	NA	NA	NA	NA	NA	NA	NA	NA	NA	NA	NA	No	NA
MMRF_1795_1_BM	1	BM	0	0	0	0	0	0	0	0	1293	1	1293	0	MMRF_1795	MMRF_1795_1	0	Baseline	1	NA	NA	NA	NA	NA	NA	NA	NA	NA	NA	NA	NA	NA	NA	Yes	-11	Skeletal survey		Normal or clinically insignificant abnormality
MMRF_1796_1_BM	1	BM	0	0	0	0	0	0	0	0	338	0	1080	0	MMRF_1796	MMRF_1796_1	0	Baseline	-12	NA	NA	NA	NA	NA	NA	NA	NA	NA	NA	NA	NA	NA	NA	No	NA										Checked		Checked
MMRF_1797_1_BM	1	BM	0	1	0	0	0	0	0	0	677	1	677	1	MMRF_1797	MMRF_1797_1	0	Baseline	-20	NA	NA	NA	NA	NA	NA	NA	NA	NA	NA	NA	NA	NA	NA	Yes	-11	Skeletal survey		Clinically significant abnormality related to MM	Checked	>=3					Checked		Checked	Checked
MMRF_1801_1_BM	1	BM	0	0	0	0	0	0	0	0	625	0	635	0	MMRF_1801	MMRF_1801_1	0	Baseline	-13	NA	NA	NA	NA	NA	NA	NA	NA	NA	NA	NA	NA	NA	NA	Yes	-48	PET/CT		Clinically significant abnormality related to MM	Checked	>=3					Checked		Checked
MMRF_1802_1_BM	1	BM	0	0	0	0	0	0	0	0	1251	0	1251	0	MMRF_1802	MMRF_1802_1	0	Baseline	-9	NA	NA	NA	NA	NA	NA	NA	NA	NA	NA	NA	NA	NA	NA	Yes	-33	CT		Clinically significant abnormality related to MM	Checked	>=3	Checked			Checked	Checked			Checked
MMRF_1803_1_BM	1	BM	0	0	0	0	0	0	0	0	1150	0	1316	0	MMRF_1803	MMRF_1803_1	0	Baseline	-13	NA	NA	NA	NA	NA	NA	NA	NA	NA	NA	NA	NA	NA	NA	Yes	-11	Skeletal survey		Normal or clinically insignificant abnormality							Checked	Checked
MMRF_1805_1_BM	1	BM	0	0	0	0	0	0	0	0	1226	0	1226	0	MMRF_1805	MMRF_1805_1	0	Baseline	-52	NA	NA	NA	NA	NA	NA	NA	NA	NA	NA	NA	NA	NA	NA	Yes	-89	Skeletal survey		Clinically significant abnormality related to MM	Checked	>=3					Checked		Checked
MMRF_1808_1_BM	1	BM	0	0	0	0	0	0	0	0	729	1	729	1	MMRF_1808	MMRF_1808_1	0	Baseline	-13	NA	NA	NA	NA	NA	NA	NA	NA	NA	NA	NA	NA	NA	NA	Yes	-26	Skeletal survey		Normal or clinically insignificant abnormality							Checked		Checked
MMRF_1810_1_BM	1	BM	0	0	0	0	0	0	0	0	804	1	1272	0	MMRF_1810	MMRF_1810_1	0	Baseline	1	NA	NA	NA	NA	NA	NA	NA	NA	NA	NA	NA	NA	NA	NA	Yes	2	Skeletal survey		Normal or clinically insignificant abnormality
MMRF_1814_1_BM	1	BM	0	0	0	0	0	0	0	0	691	1	1025	1	MMRF_1814	MMRF_1814_1	0	Baseline	-5	NA	NA	NA	NA	NA	NA	NA	NA	NA	NA	NA	NA	NA	NA	Yes	-11	Skeletal survey		Normal or clinically insignificant abnormality
MMRF_1815_1_BM	1	BM	1	0	0	0	0	1	0	0	373	1	373	1	MMRF_1815	MMRF_1815_1	0	Baseline	-7	NA	NA	NA	NA	NA	NA	NA	NA	NA	NA	NA	NA	NA	NA	Yes	-7	Skeletal survey		Clinically significant abnormality related to MM	Checked	2				Checked
MMRF_1816_1_BM	1	BM	0	1	0	0	0	0	0	0	1270	0	1270	0	MMRF_1816	MMRF_1816_1	0	Baseline	-2	NA	NA	NA	NA	NA	NA	NA	NA	NA	NA	NA	NA	NA	NA	Yes	-3	Skeletal survey		Clinically significant abnormality related to MM	Checked	>=3	Checked	Checked		Checked	Checked			Checked
MMRF_1817_1_BM	1	BM	0	1	0	0	0	0	0	0	1250	1	1264	0	MMRF_1817	MMRF_1817_1	0	Baseline	-16	NA	NA	NA	NA	NA	NA	NA	NA	NA	NA	NA	NA	NA	NA	Yes	-23	Skeletal survey		Clinically significant abnormality related to MM	Checked	1
MMRF_1819_1_BM	1	BM	0	1	0	0	0	0	0	0	628	1	628	1	MMRF_1819	MMRF_1819_1	0	Baseline	-34	NA	NA	NA	NA	NA	NA	NA	NA	NA	NA	NA	NA	NA	NA	Yes	-94	Skeletal survey		Normal or clinically insignificant abnormality
MMRF_1820_1_BM	1	BM	0	0	0	0	0	0	0	0	1215	0	1306	0	MMRF_1820	MMRF_1820_1	0	Baseline	-20	NA	NA	NA	NA	NA	NA	NA	NA	NA	NA	NA	NA	NA	NA	Yes	-20	Skeletal survey		Clinically significant abnormality unrelated to MM
MMRF_1822_1_BM	1	BM	1	0	0	0	0	0	0	0	178	1	1318	0	MMRF_1822	MMRF_1822_1	0	Baseline	-6	NA	NA	NA	NA	NA	NA	NA	NA	NA	NA	NA	NA	NA	NA	Yes	-14	Skeletal survey		Clinically significant abnormality related to MM	Checked	>=3					Checked		Checked
MMRF_1823_1_BM	1	BM	1	0	0	0	0	0	0	0	715	1	1267	0	MMRF_1823	MMRF_1823_1	0	Baseline	1	NA	NA	NA	NA	NA	NA	NA	NA	NA	NA	NA	NA	NA	NA	Yes	-25	Skeletal survey		Normal or clinically insignificant abnormality
MMRF_1824_1_BM	1	BM	0	0	0	0	0	0	0	0	1249	0	1249	0	MMRF_1824	MMRF_1824_1	0	Baseline	-20	NA	NA	NA	NA	NA	NA	NA	NA	NA	NA	NA	NA	NA	NA	No	NA
MMRF_1825_1_BM	1	BM	1	0	0	0	0	0	0	0	821	1	1268	0	MMRF_1825	MMRF_1825_1	0	Baseline	1	NA	NA	NA	NA	NA	NA	NA	NA	NA	NA	NA	NA	NA	NA	Yes	-10	PET/CT		Normal or clinically insignificant abnormality
MMRF_1830_1_BM	1	BM	0	0	0	0	1	0	0	0	1256	0	1256	0	MMRF_1830	MMRF_1830_1	0	Baseline	1	NA	NA	NA	NA	NA	NA	NA	NA	NA	NA	NA	NA	NA	NA	Yes	-5	PET/CT		Normal or clinically insignificant abnormality
MMRF_1831_1_BM	1	BM	0	0	0	0	0	0	0	0	1284	0	1284	0	MMRF_1831	MMRF_1831_1	0	Baseline	-3	NA	NA	NA	NA	NA	NA	NA	NA	NA	NA	NA	NA	NA	NA	Yes	-6	Skeletal survey		Clinically significant abnormality related to MM	Checked	2					Checked	Checked	Checked
MMRF_1832_1_BM	1	BM	0	0	0	0	1	0	0	0	1190	1	1190	1	MMRF_1832	MMRF_1832_1	0	Baseline	-8	NA	NA	NA	NA	NA	NA	NA	NA	NA	NA	NA	NA	NA	NA	Yes	-8	Skeletal survey		Clinically significant abnormality related to MM	Checked	>=3	Checked		Checked		Checked			Checked
MMRF_1833_1_BM	1	BM	0	0	0	0	0	0	0	0	260	1	1275	0	MMRF_1833	MMRF_1833_1	0	Baseline	1	NA	NA	NA	NA	NA	NA	NA	NA	NA	NA	NA	NA	NA	NA	Yes	-51	Skeletal survey		Clinically significant abnormality related to MM	Checked	>=3				Checked
MMRF_1834_1_BM	1	BM	0	0	0	0	0	0	0	0	1094	0	1117	0	MMRF_1834	MMRF_1834_1	0	Baseline	1	NA	NA	NA	NA	NA	NA	NA	NA	NA	NA	NA	NA	NA	NA	Yes	-20	MRI		Clinically significant abnormality related to MM				Checked			Checked		Checked
MMRF_1835_1_BM	1	BM	0	1	0	0	0	0	0	0	1270	0	1270	0	MMRF_1835	MMRF_1835_1	0	Baseline	-17	NA	NA	NA	NA	NA	NA	NA	NA	NA	NA	NA	NA	NA	NA	Yes	-6	Skeletal survey		Normal or clinically insignificant abnormality
MMRF_1837_1_BM	1	BM	0	1	0	0	0	0	0	0	1236	1	1267	0	MMRF_1837	MMRF_1837_1	0	Baseline	-14	NA	NA	NA	NA	NA	NA	NA	NA	NA	NA	NA	NA	NA	NA	No	NA
MMRF_1838_1_BM	1	BM	0	1	0	0	0	0	0	0	349	1	1005	1	MMRF_1838	MMRF_1838_1	0	Baseline	-6	NA	NA	NA	NA	NA	NA	NA	NA	NA	NA	NA	NA	NA	NA	Yes	-7	Skeletal survey		Clinically significant abnormality related to MM	Checked	>=3					Checked	Checked
MMRF_1839_1_BM	1	BM	0	0	0	0	0	0	0	0	1282	0	1282	0	MMRF_1839	MMRF_1839_1	0	Baseline	-13	NA	NA	NA	NA	NA	NA	NA	NA	NA	NA	NA	NA	NA	NA	Yes	7	MRI		Normal or clinically insignificant abnormality
MMRF_1841_1_BM	1	BM	1	0	0	0	0	0	0	0	1254	0	1254	0	MMRF_1841	MMRF_1841_1	0	Baseline	-12	NA	NA	NA	NA	NA	NA	NA	NA	NA	NA	NA	NA	NA	NA	Yes	-31	Skeletal survey		Clinically significant abnormality related to MM	Checked	>=3		Checked	Checked	Checked	Checked		Checked	Checked
MMRF_1842_1_BM	1	BM	0	1	0	0	0	0	0	0	731	1	1269	0	MMRF_1842	MMRF_1842_1	0	Baseline	-4	NA	NA	NA	NA	NA	NA	NA	NA	NA	NA	NA	NA	NA	NA	Yes	-34	Skeletal survey		Clinically significant abnormality related to MM	Checked	1
MMRF_1845_1_BM	1	BM	1	0	0	0	0	0	0	0	750	1	1254	0	MMRF_1845	MMRF_1845_1	0	Baseline	-13	NA	NA	NA	NA	NA	NA	NA	NA	NA	NA	NA	NA	NA	NA	Yes	-13	Skeletal survey		Clinically significant abnormality related to MM	Checked	1
MMRF_1846_1_BM	1	BM	0	0	0	0	0	0	0	0	1268	0	1268	0	MMRF_1846	MMRF_1846_1	0	Baseline	-11	NA	NA	NA	NA	NA	NA	NA	NA	NA	NA	NA	NA	NA	NA	Yes	-41	MRI		Clinically significant abnormality related to MM	Checked	>=3			Checked
MMRF_1847_1_BM	1	BM	1	0	0	0	0	0	0	0	1267	0	1267	0	MMRF_1847	MMRF_1847_1	0	Baseline	-12	NA	NA	NA	NA	NA	NA	NA	NA	NA	NA	NA	NA	NA	NA	Yes	-12	Skeletal survey		Normal or clinically insignificant abnormality
MMRF_1850_1_BM	1	BM	0	0	0	0	0	1	0	0	145	1	1187	0	MMRF_1850	MMRF_1850_1	0	Baseline	-40	NA	NA	NA	NA	NA	NA	NA	NA	NA	NA	NA	NA	NA	NA	Yes	-52	Skeletal survey		Normal or clinically insignificant abnormality
MMRF_1851_1_BM	1	BM	0	1	0	0	0	0	0	0	31	1	31	1	MMRF_1851	MMRF_1851_1	0	Baseline	5	NA	NA	NA	NA	NA	NA	NA	NA	NA	NA	NA	NA	NA	NA	Yes	1	Skeletal survey		Clinically significant abnormality related to MM	Checked	>=3				Checked
MMRF_1854_1_BM	1	BM	0	0	0	0	0	0	0	0	1276	0	1282	0	MMRF_1854	MMRF_1854_1	0	Baseline	-13	NA	NA	NA	NA	NA	NA	NA	NA	NA	NA	NA	NA	NA	NA	Yes	-68	Skeletal survey		Clinically significant abnormality related to MM	Checked	1
MMRF_1855_1_BM	1	BM	0	0	0	1	0	0	0	0	826	0	826	0	MMRF_1855	MMRF_1855_1	0	Baseline	-6	NA	NA	NA	NA	NA	NA	NA	NA	NA	NA	NA	NA	NA	NA	Yes	-5	Skeletal survey		Clinically significant abnormality related to MM	Checked	>=3				Checked
MMRF_1856_1_BM	1	BM	0	1	0	0	0	0	0	0	1182	0	1264	0	MMRF_1856	MMRF_1856_1	0	Baseline	-7	NA	NA	NA	NA	NA	NA	NA	NA	NA	NA	NA	NA	NA	NA	Yes	-30	Skeletal survey		Clinically significant abnormality related to MM	Checked	>=3	Checked			Checked	Checked	Checked
MMRF_1858_1_BM	1	BM	0	0	0	0	0	1	0	0	742	1	1278	1	MMRF_1858	MMRF_1858_1	0	Baseline	-2	NA	NA	NA	NA	NA	NA	NA	NA	NA	NA	NA	NA	NA	NA	Yes	1	Skeletal survey		Clinically significant abnormality related to MM	Checked	>=3	Checked			Checked	Checked		Checked	Checked
MMRF_1859_1_BM	1	BM	0	0	0	0	0	0	0	0	1282	0	1282	0	MMRF_1859	MMRF_1859_1	0	Baseline	-8	NA	NA	NA	NA	NA	NA	NA	NA	NA	NA	NA	NA	NA	NA	Yes	-13	PET/CT		Normal or clinically insignificant abnormality
MMRF_1860_1_BM	1	BM	0	1	0	0	0	0	0	0	1187	0	1194	0	MMRF_1860	MMRF_1860_1	0	Baseline	-16	NA	NA	NA	NA	NA	NA	NA	NA	NA	NA	NA	NA	NA	NA	Yes	-41	CT		Clinically significant abnormality related to MM	Checked	2
MMRF_1861_1_BM	1	BM	0	0	0	0	0	0	0	0	801	1	1180	0	MMRF_1861	MMRF_1861_1	0	Baseline	-4	NA	NA	NA	NA	NA	NA	NA	NA	NA	NA	NA	NA	NA	NA	Yes	-46	Skeletal survey		Clinically significant abnormality related to MM	Checked	>=3		Checked		Checked
MMRF_1862_1_BM	1	BM	0	1	0	0	0	1	0	0	1130	0	1130	0	MMRF_1862	MMRF_1862_1	0	Baseline	-13	NA	NA	NA	NA	NA	NA	NA	NA	NA	NA	NA	NA	NA	NA	No	NA
MMRF_1865_1_BM	1	BM	0	1	0	0	0	0	0	0	97	1	1247	0	MMRF_1865	MMRF_1865_1	0	Baseline	0	NA	NA	NA	NA	NA	NA	NA	NA	NA	NA	NA	NA	NA	NA	Yes	-23	Skeletal survey		Normal or clinically insignificant abnormality
MMRF_1866_1_BM	1	BM	1	0	0	0	0	0	0	0	1110	1	1247	0	MMRF_1866	MMRF_1866_1	0	Baseline	38	NA	NA	NA	NA	NA	NA	NA	NA	NA	NA	NA	NA	NA	NA	Yes	-48	Skeletal survey		Normal or clinically insignificant abnormality
MMRF_1867_1_BM	1	BM	0	0	0	0	0	0	0	0	1379	0	1379	0	MMRF_1867	MMRF_1867_1	0	Baseline	-7	NA	NA	NA	NA	NA	NA	NA	NA	NA	NA	NA	NA	NA	NA	Yes	-7	Skeletal survey		Clinically significant abnormality related to MM	Checked	2		Checked			Checked			Checked
MMRF_1871_1_BM	1	BM	0	0	0	0	0	0	0	0	1112	0	1126	0	MMRF_1871	MMRF_1871_1	0	Baseline	-1	NA	NA	NA	NA	NA	NA	NA	NA	NA	NA	NA	NA	NA	NA	Yes	-1	CT		Clinically significant abnormality related to MM				Checked
MMRF_1873_1_BM	1	BM	0	0	0	0	0	0	0	0	130	1	130	1	MMRF_1873	MMRF_1873_1	0	Baseline	-9	NA	NA	NA	NA	NA	NA	NA	NA	NA	NA	NA	NA	NA	NA	Yes	-15	Skeletal survey		Clinically significant abnormality related to MM	Checked	>=3	Checked		Checked		Checked		Checked
MMRF_1876_1_BM	1	BM	0	0	0	0	0	1	0	0	445	1	600	1	MMRF_1876	MMRF_1876_1	0	Baseline	0	NA	NA	NA	NA	NA	NA	NA	NA	NA	NA	NA	NA	NA	NA	Yes	-31	Skeletal survey		Clinically significant abnormality related to MM	Checked	>=3				Checked
MMRF_1879_1_BM	1	BM	0	1	0	0	0	0	0	0	323	1	323	1	MMRF_1879	MMRF_1879_1	0	Baseline	-13	NA	NA	NA	NA	NA	NA	NA	NA	NA	NA	NA	NA	NA	NA	Yes	-6	Skeletal survey		Normal or clinically insignificant abnormality
MMRF_1880_1_BM	1	BM	0	0	0	0	0	1	0	0	534	0	918	0	MMRF_1880	MMRF_1880_1	0	Baseline	1	NA	NA	NA	NA	NA	NA	NA	NA	NA	NA	NA	NA	NA	NA	Yes	-14	Skeletal survey		Normal or clinically insignificant abnormality
MMRF_1881_1_BM	1	BM	0	0	0	0	0	0	0	0	1228	0	1242	0	MMRF_1881	MMRF_1881_1	0	Baseline	-32	NA	NA	NA	NA	NA	NA	NA	NA	NA	NA	NA	NA	NA	NA	Yes	-61	PET/CT		Clinically significant abnormality related to MM	Checked	>=3				Checked	Checked	Checked
MMRF_1882_1_BM	1	BM	0	0	0	0	0	0	0	0	994	1	1052	0	MMRF_1882	MMRF_1882_1	0	Baseline	1	NA	NA	NA	NA	NA	NA	NA	NA	NA	NA	NA	NA	NA	NA	No	NA
MMRF_1886_1_BM	1	BM	0	1	0	0	0	0	0	0	1262	0	1262	0	MMRF_1886	MMRF_1886_1	0	Baseline	-3	NA	NA	NA	NA	NA	NA	NA	NA	NA	NA	NA	NA	NA	NA	Yes	-4	Skeletal survey		Clinically significant abnormality related to MM	Checked	>=3	Checked			Checked	Checked			Checked
MMRF_1888_1_BM	1	BM	0	0	0	0	0	1	0	0	1235	0	1235	0	MMRF_1888	MMRF_1888_1	0	Baseline	-58	NA	NA	NA	NA	NA	NA	NA	NA	NA	NA	NA	NA	NA	NA	Yes	-58	Skeletal survey		Clinically significant abnormality related to MM	Checked	1	Checked			Checked
MMRF_1890_1_BM	1	BM	1	0	0	0	0	0	0	0	134	1	134	1	MMRF_1890	MMRF_1890_1	0	Baseline	-13	NA	NA	NA	NA	NA	NA	NA	NA	NA	NA	NA	NA	NA	NA	Yes	-7	Skeletal survey		Clinically significant abnormality related to MM	Checked	>=3		Checked	Checked		Checked		Checked	Checked
MMRF_1891_1_BM	1	BM	0	0	0	0	0	0	0	0	634	1	1198	0	MMRF_1891	MMRF_1891_1	0	Baseline	-42	NA	NA	NA	NA	NA	NA	NA	NA	NA	NA	NA	NA	NA	NA	Yes	-42	Skeletal survey		Normal or clinically insignificant abnormality
MMRF_1893_1_BM	1	BM	0	1	0	0	0	0	0	0	1176	0	1191	0	MMRF_1893	MMRF_1893_1	0	Baseline	-6	NA	NA	NA	NA	NA	NA	NA	NA	NA	NA	NA	NA	NA	NA	Yes	-13	Skeletal survey		Clinically significant abnormality related to MM	Checked	>=3	Checked			Checked	Checked	Checked	Checked
MMRF_1895_1_BM	1	BM	0	0	0	0	0	0	0	0	1187	0	1250	0	MMRF_1895	MMRF_1895_1	0	Baseline	-11	NA	NA	NA	NA	NA	NA	NA	NA	NA	NA	NA	NA	NA	NA	Yes	-24	Skeletal survey		Clinically significant abnormality related to MM	Checked	>=3					Checked	Checked	Checked		Checked
MMRF_1900_1_BM	1	BM	0	0	0	0	0	1	0	0	407	1	1188	0	MMRF_1900	MMRF_1900_1	0	Baseline	-43	NA	NA	NA	NA	NA	NA	NA	NA	NA	NA	NA	NA	NA	NA	Yes	-26	Skeletal survey		Clinically significant abnormality related to MM	Checked	1
MMRF_1906_1_BM	1	BM	0	1	0	0	0	0	0	0	344	1	911	1	MMRF_1906	MMRF_1906_1	0	Baseline	-4	NA	NA	NA	NA	NA	NA	NA	NA	NA	NA	NA	NA	NA	NA	Yes	-4	Skeletal survey		Normal or clinically insignificant abnormality
MMRF_1908_1_BM	1	BM	0	0	1	0	0	0	0	0	978	1	1250	0	MMRF_1908	MMRF_1908_1	0	Baseline	-4	NA	NA	NA	NA	NA	NA	NA	NA	NA	NA	NA	NA	NA	NA	Yes	-4	Skeletal survey		Clinically significant abnormality related to MM	Checked	>=3	Checked		Checked	Checked	Checked		Checked
MMRF_1911_1_BM	1	BM	0	0	0	0	0	0	1	0	1242	0	1242	0	MMRF_1911	MMRF_1911_1	0	Baseline	-12	NA	NA	NA	NA	NA	NA	NA	NA	NA	NA	NA	NA	NA	NA	Yes	-10	Skeletal survey		Clinically significant abnormality related to MM	Checked	>=3	Checked		Checked	Checked	Checked		Checked
MMRF_1915_1_BM	1	BM	0	1	0	0	0	0	0	0	1228	0	1228	0	MMRF_1915	MMRF_1915_1	0	Baseline	1	NA	NA	NA	NA	NA	NA	NA	NA	NA	NA	NA	NA	NA	NA	Yes	-24	Skeletal survey		Clinically significant abnormality related to MM	Checked	>=3	Checked	Checked
MMRF_1916_1_BM	1	BM	0	0	0	0	0	1	0	0	1252	0	1252	0	MMRF_1916	MMRF_1916_1	0	Baseline	-27	NA	NA	NA	NA	NA	NA	NA	NA	NA	NA	NA	NA	NA	NA	Yes	-27	Skeletal survey		Clinically significant abnormality related to MM			Checked	Checked			Checked		Checked
MMRF_1917_1_BM	1	BM	0	0	0	0	0	0	0	0	690	1	718	0	MMRF_1917	MMRF_1917_1	0	Baseline	-21	NA	NA	NA	NA	NA	NA	NA	NA	NA	NA	NA	NA	NA	NA	Yes	-11	Skeletal survey		Clinically significant abnormality related to MM	Checked	2
MMRF_1918_1_BM	1	BM	0	1	0	0	0	0	0	0	1170	0	1177	0	MMRF_1918	MMRF_1918_1	0	Baseline	-80	NA	NA	NA	NA	NA	NA	NA	NA	NA	NA	NA	NA	NA	NA	Yes	-80	Skeletal survey		Clinically significant abnormality related to MM	Checked	2	Checked			Checked
MMRF_1921_1_BM	1	BM	0	0	0	0	0	0	0	0	1182	0	1189	0	MMRF_1921	MMRF_1921_1	0	Baseline	-9	NA	NA	NA	NA	NA	NA	NA	NA	NA	NA	NA	NA	NA	NA	Yes	-29	PET/CT		Clinically significant abnormality related to MM	Checked	>=3			Checked	Checked	Checked				Checked
MMRF_1922_1_BM	1	BM	0	0	0	0	0	1	0	0	1232	0	1232	0	MMRF_1922	MMRF_1922_1	0	Baseline	-13	NA	NA	NA	NA	NA	NA	NA	NA	NA	NA	NA	NA	NA	NA	Yes	-12	Skeletal survey		Normal or clinically insignificant abnormality
MMRF_1927_1_BM	1	BM	0	1	0	0	0	0	0	0	1065	1	1260	0	MMRF_1927	MMRF_1927_1	0	Baseline	1	NA	NA	NA	NA	NA	NA	NA	NA	NA	NA	NA	NA	NA	NA	Yes	-1	Skeletal survey		Normal or clinically insignificant abnormality
MMRF_1928_1_BM	1	BM	0	0	0	0	0	0	0	0	329	1	1216	0	MMRF_1928	MMRF_1928_1	0	Baseline	-42	NA	NA	NA	NA	NA	NA	NA	NA	NA	NA	NA	NA	NA	NA	Yes	-119	Skeletal survey		Clinically significant abnormality related to MM	Checked	>=3				Checked
MMRF_1929_1_BM	1	BM	0	1	0	0	0	0	0	0	1236	0	1236	0	MMRF_1929	MMRF_1929_1	0	Baseline	-1	NA	NA	NA	NA	NA	NA	NA	NA	NA	NA	NA	NA	NA	NA	No	NA
MMRF_1930_1_BM	1	BM	0	1	0	0	0	0	0	0	1235	0	1235	0	MMRF_1930	MMRF_1930_1	0	Baseline	-18	NA	NA	NA	NA	NA	NA	NA	NA	NA	NA	NA	NA	NA	NA	Yes	-18	Skeletal survey		Clinically significant abnormality related to MM	Checked	2				Checked	Checked		Checked
MMRF_1931_1_BM	1	BM	0	0	0	0	0	1	0	0	520	1	1255	0	MMRF_1931	MMRF_1931_1	0	Baseline	-5	NA	NA	NA	NA	NA	NA	NA	NA	NA	NA	NA	NA	NA	NA	Yes	-4	Skeletal survey		Clinically significant abnormality related to MM	Checked	>=3	Checked			Checked
MMRF_1932_1_BM	1	BM	0	0	0	0	0	1	0	0	1249	0	1249	0	MMRF_1932	MMRF_1932_1	0	Baseline	-6	NA	NA	NA	NA	NA	NA	NA	NA	NA	NA	NA	NA	NA	NA	Yes	-20	Skeletal survey		Normal or clinically insignificant abnormality
MMRF_1940_1_BM	1	BM	0	0	0	0	0	0	0	0	1261	0	1261	0	MMRF_1940	MMRF_1940_1	0	Baseline	-5	NA	NA	NA	NA	NA	NA	NA	NA	NA	NA	NA	NA	NA	NA	Yes	-14	PET/CT		Clinically significant abnormality related to MM	Checked	1					Checked			Checked
MMRF_1955_1_BM	1	BM	0	0	0	0	0	0	1	0	415	1	483	1	MMRF_1955	MMRF_1955_1	0	Baseline	1	NA	NA	NA	NA	NA	NA	NA	NA	NA	NA	NA	NA	NA	NA	Yes	1	Skeletal survey		Clinically significant abnormality related to MM	Checked	>=3		Checked	Checked	Checked
MMRF_1957_1_BM	1	BM	0	0	0	0	0	0	0	0	978	1	1245	0	MMRF_1957	MMRF_1957_1	0	Baseline	-14	NA	NA	NA	NA	NA	NA	NA	NA	NA	NA	NA	NA	NA	NA	Yes	-31	MRI		Clinically significant abnormality related to MM	Checked	2					Checked		Checked	Checked
MMRF_1960_1_BM	1	BM	0	0	0	0	0	0	0	0	575	1	575	1	MMRF_1960	MMRF_1960_1	0	Baseline	0	NA	NA	NA	NA	NA	NA	NA	NA	NA	NA	NA	NA	NA	NA	Yes	-7	Skeletal survey		Clinically significant abnormality related to MM	Checked	>=3	Checked	Checked		Checked
MMRF_1963_1_BM	1	BM	0	0	0	0	0	0	0	0	70	0	305	0	MMRF_1963	MMRF_1963_1	0	Baseline	-5	NA	NA	NA	NA	NA	NA	NA	NA	NA	NA	NA	NA	NA	NA	Yes	-28	PET/CT		Normal or clinically insignificant abnormality
MMRF_1965_1_BM	1	BM	0	0	0	1	0	0	0	0	1153	0	1153	0	MMRF_1965	MMRF_1965_1	0	Baseline	-1	NA	NA	NA	NA	NA	NA	NA	NA	NA	NA	NA	NA	NA	NA	Yes	1	Skeletal survey		Normal or clinically insignificant abnormality
MMRF_1967_1_BM	1	BM	0	0	0	0	0	0	0	0	1187	0	1187	0	MMRF_1967	MMRF_1967_1	0	Baseline	-1	NA	NA	NA	NA	NA	NA	NA	NA	NA	NA	NA	NA	NA	NA	No	NA
MMRF_1970_1_BM	1	BM	0	0	0	0	0	0	0	0	259	1	259	1	MMRF_1970	MMRF_1970_1	0	Baseline	1	NA	NA	NA	NA	NA	NA	NA	NA	NA	NA	NA	NA	NA	NA	No	NA
MMRF_1971_1_BM	1	BM	0	0	0	1	0	0	0	0	722	1	1133	0	MMRF_1971	MMRF_1971_1	0	Baseline	-23	NA	NA	NA	NA	NA	NA	NA	NA	NA	NA	NA	NA	NA	NA	Yes	-23	Skeletal survey		Normal or clinically insignificant abnormality
MMRF_1972_1_BM	1	BM	0	0	0	0	0	0	0	0	760	1	1184	0	MMRF_1972	MMRF_1972_1	0	Baseline	-5	NA	NA	NA	NA	NA	NA	NA	NA	NA	NA	NA	NA	NA	NA	Yes	-32	Skeletal survey		Clinically significant abnormality related to MM	Checked	>=3				Checked
MMRF_1977_1_BM	1	BM	0	0	0	0	0	0	0	0	1165	0	1165	0	MMRF_1977	MMRF_1977_1	0	Baseline	1	NA	NA	NA	NA	NA	NA	NA	NA	NA	NA	NA	NA	NA	NA	Yes	-14	Skeletal survey		Clinically significant abnormality related to MM	Checked	>=3
MMRF_1978_1_BM	1	BM	0	0	0	0	0	0	0	0	604	1	1171	0	MMRF_1978	MMRF_1978_1	0	Baseline	0	NA	NA	NA	NA	NA	NA	NA	NA	NA	NA	NA	NA	NA	NA	Yes	-20	Skeletal survey		Clinically significant abnormality related to MM	Checked	>=3	Checked			Checked
MMRF_1981_1_BM	1	BM	0	0	0	0	0	0	0	0	988	1	1169	0	MMRF_1981	MMRF_1981_1	0	Baseline	-4	NA	NA	NA	NA	NA	NA	NA	NA	NA	NA	NA	NA	NA	NA	Yes	0	Skeletal survey		Normal or clinically insignificant abnormality
MMRF_1982_1_BM	1	BM	0	0	0	0	0	0	0	0	1181	0	1181	0	MMRF_1982	MMRF_1982_1	0	Baseline	-65	NA	NA	NA	NA	NA	NA	NA	NA	NA	NA	NA	NA	NA	NA	Yes	-59	Skeletal survey		Clinically significant abnormality related to MM	Checked	2		Checked
MMRF_1985_1_BM	1	BM	0	0	0	0	0	0	0	0	1171	0	1171	0	MMRF_1985	MMRF_1985_1	0	Baseline	-15	NA	NA	NA	NA	NA	NA	NA	NA	NA	NA	NA	NA	NA	NA	Yes	-6	Skeletal survey		Clinically significant abnormality related to MM	Checked	>=3			Checked	Checked	Checked			Checked
MMRF_1986_1_BM	1	BM	0	0	0	1	0	0	0	0	1182	0	1182	0	MMRF_1986	MMRF_1986_1	0	Baseline	13	NA	NA	NA	NA	NA	NA	NA	NA	NA	NA	NA	NA	NA	NA	Yes	0	Skeletal survey		Normal or clinically insignificant abnormality
MMRF_1988_1_BM	1	BM	0	0	0	0	0	0	0	0	1179	0	1179	0	MMRF_1988	MMRF_1988_1	0	Baseline	-46	NA	NA	NA	NA	NA	NA	NA	NA	NA	NA	NA	NA	NA	NA	Yes	-61	Skeletal survey		Clinically significant abnormality related to MM	Checked	>=3	Checked			Checked
MMRF_1991_1_BM	1	BM	0	0	0	0	0	1	0	0	507	1	1198	0	MMRF_1991	MMRF_1991_1	0	Baseline	0	NA	NA	NA	NA	NA	NA	NA	NA	NA	NA	NA	NA	NA	NA	Yes	-45	CT		Clinically significant abnormality related to MM	Checked	>=3			Checked	Checked
MMRF_1992_1_BM	1	BM	0	1	0	0	0	0	0	0	450	1	1129	0	MMRF_1992	MMRF_1992_1	0	Baseline	1	NA	NA	NA	NA	NA	NA	NA	NA	NA	NA	NA	NA	NA	NA	Yes	-2	MRI		Clinically significant abnormality related to MM				Checked			Checked		Checked
MMRF_1994_1_BM	1	BM	0	0	0	0	0	1	0	0	174	1	272	0	MMRF_1994	MMRF_1994_1	0	Baseline	-3	NA	NA	NA	NA	NA	NA	NA	NA	NA	NA	NA	NA	NA	NA	Yes	-38	Skeletal survey		Clinically significant abnormality related to MM	Checked	>=3				Checked
MMRF_1995_1_BM	1	BM	0	0	0	0	0	1	0	0	453	1	1178	0	MMRF_1995	MMRF_1995_1	0	Baseline	0	NA	NA	NA	NA	NA	NA	NA	NA	NA	NA	NA	NA	NA	NA	Yes	0	Skeletal survey		Clinically significant abnormality related to MM	Checked	>=3				Checked
MMRF_1997_1_BM	1	BM	0	0	0	0	0	0	0	0	1186	1	1186	0	MMRF_1997	MMRF_1997_1	0	Baseline	-4	NA	NA	NA	NA	NA	NA	NA	NA	NA	NA	NA	NA	NA	NA	Yes	-9	Skeletal survey		Clinically significant abnormality related to MM	Checked	1				Checked
MMRF_1998_1_BM	1	BM	0	1	0	0	0	0	0	0	292	1	292	1	MMRF_1998	MMRF_1998_1	0	Baseline	-12	NA	NA	NA	NA	NA	NA	NA	NA	NA	NA	NA	NA	NA	NA	Yes	-1	PET/CT		Clinically significant abnormality related to MM	Checked	>=3	Checked				Checked			Checked
MMRF_1999_1_BM	1	BM	0	0	0	1	0	0	0	0	1144	0	1144	0	MMRF_1999	MMRF_1999_1	0	Baseline	-1	NA	NA	NA	NA	NA	NA	NA	NA	NA	NA	NA	NA	NA	NA	Yes	-18	Skeletal survey		Clinically significant abnormality related to MM	Checked	>=3				Checked
MMRF_2000_1_BM	1	BM	0	1	0	0	0	0	0	0	1162	0	1169	0	MMRF_2000	MMRF_2000_1	0	Baseline	1	NA	NA	NA	NA	NA	NA	NA	NA	NA	NA	NA	NA	NA	NA	Yes	0	Skeletal survey		Clinically significant abnormality related to MM	Checked	1				Checked
MMRF_2001_1_BM	1	BM	0	0	0	0	0	1	0	0	725	1	1117	0	MMRF_2001	MMRF_2001_1	0	Baseline	-82	NA	NA	NA	NA	NA	NA	NA	NA	NA	NA	NA	NA	NA	NA	Yes	-163	Skeletal survey		Clinically significant abnormality related to MM	Checked	1				Checked
MMRF_2002_1_BM	1	BM	0	0	0	0	0	0	0	0	80	0	106	0	MMRF_2002	MMRF_2002_1	0	Baseline	-18	NA	NA	NA	NA	NA	NA	NA	NA	NA	NA	NA	NA	NA	NA	Yes	-53	PET/CT		Clinically significant abnormality related to MM	Checked	1
MMRF_2005_1_BM	1	BM	0	1	0	0	0	0	0	0	1123	0	1123	0	MMRF_2005	MMRF_2005_1	0	Baseline	-46	NA	NA	NA	NA	NA	NA	NA	NA	NA	NA	NA	NA	NA	NA	Yes	-11	Skeletal survey		Clinically significant abnormality related to MM	Checked	1
MMRF_2006_1_BM	1	BM	1	0	0	0	0	0	0	0	820	0	1064	0	MMRF_2006	MMRF_2006_1	0	Baseline	-10	NA	NA	NA	NA	NA	NA	NA	NA	NA	NA	NA	NA	NA	NA	Yes	-13	Skeletal survey		Clinically significant abnormality related to MM	Checked	>=3					Checked	Checked	Checked	Checked
MMRF_2007_1_BM	1	BM	0	1	0	0	0	0	0	0	1179	0	1179	0	MMRF_2007	MMRF_2007_1	0	Baseline	-6	NA	NA	NA	NA	NA	NA	NA	NA	NA	NA	NA	NA	NA	NA	Yes	-7	Skeletal survey		Clinically significant abnormality related to MM	Checked	>=3			Checked
MMRF_2012_1_BM	1	BM	0	0	0	0	0	0	0	0	1172	0	1172	0	MMRF_2012	MMRF_2012_1	0	Baseline	-4	NA	NA	NA	NA	NA	NA	NA	NA	NA	NA	NA	NA	NA	NA	Yes	-13	Skeletal survey		Clinically significant abnormality related to MM	Checked	>=3		Checked		Checked	Checked		Checked
MMRF_2013_1_BM	1	BM	0	0	0	0	0	0	0	0	1080	0	1194	0	MMRF_2013	MMRF_2013_1	0	Baseline	-6	NA	NA	NA	NA	NA	NA	NA	NA	NA	NA	NA	NA	NA	NA	Yes	-42	CT		Clinically significant abnormality related to MM	Checked	1
MMRF_2014_1_BM	1	BM	0	1	0	0	0	0	0	0	1010	1	1150	0	MMRF_2014	MMRF_2014_1	0	Baseline	-27	NA	NA	NA	NA	NA	NA	NA	NA	NA	NA	NA	NA	NA	NA	Yes	-59	Skeletal survey		Clinically significant abnormality related to MM	Checked	>=3				Checked	Checked	Checked	Checked	Checked	Checked
MMRF_2015_1_BM	1	BM	0	1	0	0	0	0	0	0	478	1	533	1	MMRF_2015	MMRF_2015_1	0	Baseline	8	NA	NA	NA	NA	NA	NA	NA	NA	NA	NA	NA	NA	NA	NA	No	NA
MMRF_2016_1_BM	1	BM	0	0	0	0	0	1	0	0	1062	0	1062	0	MMRF_2016	MMRF_2016_1	0	Baseline	-7	NA	NA	NA	NA	NA	NA	NA	NA	NA	NA	NA	NA	NA	NA	Yes	14	Skeletal survey		Clinically significant abnormality related to MM	Checked	>=3	Checked	Checked		Checked	Checked		Checked
MMRF_2017_1_BM	1	BM	0	1	0	0	0	0	0	0	167	1	421	1	MMRF_2017	MMRF_2017_1	0	Baseline	-14	NA	NA	NA	NA	NA	NA	NA	NA	NA	NA	NA	NA	NA	NA	No	NA
MMRF_2018_1_BM	1	BM	0	0	0	0	0	0	0	0	1100	0	1107	0	MMRF_2018	MMRF_2018_1	0	Baseline	-11	NA	NA	NA	NA	NA	NA	NA	NA	NA	NA	NA	NA	NA	NA	Yes	-22	PET/CT		Clinically significant abnormality related to MM	Checked	>=3			Checked
MMRF_2024_1_BM	1	BM	0	1	0	0	0	0	0	0	1193	0	1193	0	MMRF_2024	MMRF_2024_1	0	Baseline	1	NA	NA	NA	NA	NA	NA	NA	NA	NA	NA	NA	NA	NA	NA	Yes	1	Other	x ray	Normal or clinically insignificant abnormality
MMRF_2026_1_BM	1	BM	0	0	0	0	0	0	0	0	829	1	1103	0	MMRF_2026	MMRF_2026_1	0	Baseline	-34	NA	NA	NA	NA	NA	NA	NA	NA	NA	NA	NA	NA	NA	NA	Yes	-102	PET/CT		Clinically significant abnormality related to MM	Checked	1					Checked	Checked
MMRF_2035_1_BM	1	BM	0	0	0	0	0	0	0	0	86	0	86	0	MMRF_2035	MMRF_2035_1	0	Baseline	1	NA	NA	NA	NA	NA	NA	NA	NA	NA	NA	NA	NA	NA	NA	Yes	1	Skeletal survey		Clinically significant abnormality related to MM	Checked	>=3	Checked			Checked
MMRF_2038_1_BM	1	BM	0	0	0	0	0	0	0	0	1191	0	1191	0	MMRF_2038	MMRF_2038_1	0	Baseline	-3	NA	NA	NA	NA	NA	NA	NA	NA	NA	NA	NA	NA	NA	NA	Yes	0	Skeletal survey		Normal or clinically insignificant abnormality
MMRF_2039_1_BM	1	BM	0	0	0	0	0	0	0	0	296	1	475	1	MMRF_2039	MMRF_2039_1	0	Baseline	1	NA	NA	NA	NA	NA	NA	NA	NA	NA	NA	NA	NA	NA	NA	Yes	0	Other	x ray	Normal or clinically insignificant abnormality
MMRF_2041_1_BM	1	BM	0	0	0	1	0	0	0	0	1169	0	1169	0	MMRF_2041	MMRF_2041_1	0	Baseline	-39	NA	NA	NA	NA	NA	NA	NA	NA	NA	NA	NA	NA	NA	NA	Yes	-6	Skeletal survey		Normal or clinically insignificant abnormality
MMRF_2043_1_BM	1	BM	0	0	0	0	0	1	0	0	1041	0	1048	0	MMRF_2043	MMRF_2043_1	0	Baseline	-3	NA	NA	NA	NA	NA	NA	NA	NA	NA	NA	NA	NA	NA	NA	Yes	-15	Skeletal survey		Clinically significant abnormality related to MM	Checked	>=3				Checked	Checked			Checked
MMRF_2047_1_BM	1	BM	0	0	0	0	0	0	0	0	1171	0	1171	0	MMRF_2047	MMRF_2047_1	0	Baseline	-7	NA	NA	NA	NA	NA	NA	NA	NA	NA	NA	NA	NA	NA	NA	Yes	-19	Skeletal survey		Clinically significant abnormality related to MM	Checked	2				Checked
MMRF_2050_1_BM	1	BM	0	0	0	0	0	0	0	0	164	0	164	0	MMRF_2050	MMRF_2050_1	0	Baseline	-5	NA	NA	NA	NA	NA	NA	NA	NA	NA	NA	NA	NA	NA	NA	No	NA
MMRF_2054_1_BM	1	BM	0	0	0	0	0	0	0	0	709	1	1192	0	MMRF_2054	MMRF_2054_1	0	Baseline	-4	NA	NA	NA	NA	NA	NA	NA	NA	NA	NA	NA	NA	NA	NA	Yes	-19	Skeletal survey		Clinically significant abnormality related to MM				Checked			Checked			Checked
MMRF_2055_1_BM	1	BM	0	0	0	0	0	0	0	0	813	1	1165	0	MMRF_2055	MMRF_2055_1	0	Baseline	-7	NA	NA	NA	NA	NA	NA	NA	NA	NA	NA	NA	NA	NA	NA	Yes	-19	MRI		Clinically significant abnormality related to MM				Checked			Checked	Checked	Checked
MMRF_2056_1_BM	1	BM	0	1	0	0	0	0	0	0	1163	0	1163	0	MMRF_2056	MMRF_2056_1	0	Baseline	-4	NA	NA	NA	NA	NA	NA	NA	NA	NA	NA	NA	NA	NA	NA	Yes	-4	Skeletal survey		Clinically significant abnormality related to MM	Checked	>=3				Checked	Checked	Checked
MMRF_2057_1_BM	1	BM	0	0	0	0	0	0	0	0	246	0	246	0	MMRF_2057	MMRF_2057_1	0	Baseline	-6	NA	NA	NA	NA	NA	NA	NA	NA	NA	NA	NA	NA	NA	NA	No	NA
MMRF_2058_1_BM	1	BM	0	0	0	0	0	0	0	0	343	1	1050	0	MMRF_2058	MMRF_2058_1	0	Baseline	-24	NA	NA	NA	NA	NA	NA	NA	NA	NA	NA	NA	NA	NA	NA	Yes	-78	Skeletal survey		Normal or clinically insignificant abnormality
MMRF_2059_1_BM	1	BM	0	0	0	0	0	1	1	0	798	1	1204	0	MMRF_2059	MMRF_2059_1	0	Baseline	1	NA	NA	NA	NA	NA	NA	NA	NA	NA	NA	NA	NA	NA	NA	Yes	-11	Skeletal survey		Clinically significant abnormality unrelated to MM
MMRF_2061_1_BM	1	BM	0	0	0	0	0	0	0	0	938	1	938	1	MMRF_2061	MMRF_2061_1	0	Baseline	-5	NA	NA	NA	NA	NA	NA	NA	NA	NA	NA	NA	NA	NA	NA	Yes	-11	Skeletal survey		Clinically significant abnormality related to MM	Checked	>=3	Checked			Checked	Checked		Checked	Checked
MMRF_2062_1_BM	1	BM	0	0	0	0	0	0	0	0	227	0	636	0	MMRF_2062	MMRF_2062_1	0	Baseline	0	NA	NA	NA	NA	NA	NA	NA	NA	NA	NA	NA	NA	NA	NA	Yes	-1	Skeletal survey		Clinically significant abnormality related to MM	Checked	>=3				Checked
MMRF_2063_1_BM	1	BM	0	0	0	0	0	1	0	0	46	1	46	1	MMRF_2063	MMRF_2063_1	0	Baseline	-28	NA	NA	NA	NA	NA	NA	NA	NA	NA	NA	NA	NA	NA	NA	Yes	-48	Skeletal survey		Clinically significant abnormality related to MM	Checked	>=3				Checked
MMRF_2068_1_BM	1	BM	0	0	0	0	0	0	0	0	654	1	654	1	MMRF_2068	MMRF_2068_1	0	Baseline	1	NA	NA	NA	NA	NA	NA	NA	NA	NA	NA	NA	NA	NA	NA	Yes	-13	Skeletal survey		Normal or clinically insignificant abnormality
MMRF_2072_1_BM	1	BM	0	0	0	0	0	0	0	0	996	1	1096	0	MMRF_2072	MMRF_2072_1	0	Baseline	-17	NA	NA	NA	NA	NA	NA	NA	NA	NA	NA	NA	NA	NA	NA	Yes	-17	Skeletal survey		Normal or clinically insignificant abnormality
MMRF_2074_1_BM	1	BM	0	0	0	0	0	1	0	0	1163	1	1163	0	MMRF_2074	MMRF_2074_1	0	Baseline	-25	NA	NA	NA	NA	NA	NA	NA	NA	NA	NA	NA	NA	NA	NA	Yes	-27	Skeletal survey		Clinically significant abnormality related to MM	Checked	1
MMRF_2076_1_BM	1	BM	0	0	0	0	1	0	0	0	900	1	1174	0	MMRF_2076	MMRF_2076_1	0	Baseline	-3	NA	NA	NA	NA	NA	NA	NA	NA	NA	NA	NA	NA	NA	NA	No	NA
MMRF_2079_1_BM	1	BM	0	0	0	0	0	0	0	0	157	0	157	0	MMRF_2079	MMRF_2079_1	0	Baseline	-29	NA	NA	NA	NA	NA	NA	NA	NA	NA	NA	NA	NA	NA	NA	No	NA
MMRF_2080_1_BM	1	BM	0	0	0	0	0	0	0	0	962	0	1166	0	MMRF_2080	MMRF_2080_1	0	Baseline	-10	NA	NA	NA	NA	NA	NA	NA	NA	NA	NA	NA	NA	NA	NA	Yes	-33	Skeletal survey		Clinically significant abnormality related to MM	Checked	>=3	Checked			Checked
MMRF_2081_1_BM	1	BM	0	0	0	0	0	1	0	0	1006	0	1066	0	MMRF_2081	MMRF_2081_1	0	Baseline	-4	NA	NA	NA	NA	NA	NA	NA	NA	NA	NA	NA	NA	NA	NA	Yes	-16	PET/CT		Clinically significant abnormality related to MM	Checked	>=3
MMRF_2082_1_BM	1	BM	0	0	0	0	0	0	1	0	413	1	742	0	MMRF_2082	MMRF_2082_1	0	Baseline	-27	NA	NA	NA	NA	NA	NA	NA	NA	NA	NA	NA	NA	NA	NA	Yes	-50	PET/CT		Clinically significant abnormality related to MM	Checked	>=3
MMRF_2083_1_BM	1	BM	0	1	0	0	0	0	0	0	870	1	870	1	MMRF_2083	MMRF_2083_1	0	Baseline	-23	NA	NA	NA	NA	NA	NA	NA	NA	NA	NA	NA	NA	NA	NA	Yes	-30	Skeletal survey		Clinically significant abnormality unrelated to MM
MMRF_2087_1_BM	1	BM	0	0	0	0	0	0	0	0	190	1	283	1	MMRF_2087	MMRF_2087_1	0	Baseline	18	NA	NA	NA	NA	NA	NA	NA	NA	NA	NA	NA	NA	NA	NA	Yes	-9	Skeletal survey		Clinically significant abnormality related to MM	Checked	>=3		Checked
MMRF_2089_1_BM	1	BM	0	0	0	0	0	0	0	0	259	1	449	1	MMRF_2089	MMRF_2089_1	0	Baseline	-8	NA	NA	NA	NA	NA	NA	NA	NA	NA	NA	NA	NA	NA	NA	Yes	-6	Skeletal survey		Clinically significant abnormality related to MM	Checked	1	Checked		Checked
MMRF_2090_1_BM	1	BM	1	0	0	0	0	0	0	0	967	0	1107	0	MMRF_2090	MMRF_2090_1	0	Baseline	-27	NA	NA	NA	NA	NA	NA	NA	NA	NA	NA	NA	NA	NA	NA	No	NA
MMRF_2091_1_BM	1	BM	0	0	0	1	0	0	0	0	1149	1	1149	0	MMRF_2091	MMRF_2091_1	0	Baseline	-20	NA	NA	NA	NA	NA	NA	NA	NA	NA	NA	NA	NA	NA	NA	Yes	-67	Skeletal survey		Normal or clinically insignificant abnormality
MMRF_2093_1_BM	1	BM	1	0	0	0	0	1	0	0	751	1	1167	0	MMRF_2093	MMRF_2093_1	0	Baseline	-11	NA	NA	NA	NA	NA	NA	NA	NA	NA	NA	NA	NA	NA	NA	Yes	-11	Skeletal survey		Clinically significant abnormality related to MM	Checked	2	Checked			Checked
MMRF_2095_1_BM	1	BM	0	1	0	0	0	0	0	0	463	1	1101	0	MMRF_2095	MMRF_2095_1	0	Baseline	-18	NA	NA	NA	NA	NA	NA	NA	NA	NA	NA	NA	NA	NA	NA	No	NA
MMRF_2097_1_BM	1	BM	0	1	0	0	0	0	0	0	1120	0	1123	0	MMRF_2097	MMRF_2097_1	0	Baseline	-14	NA	NA	NA	NA	NA	NA	NA	NA	NA	NA	NA	NA	NA	NA	Yes	-22	Skeletal survey		Clinically significant abnormality related to MM	Checked	>=3			Checked
MMRF_2098_1_BM	1	BM	0	0	0	0	0	0	0	0	352	1	352	1	MMRF_2098	MMRF_2098_1	0	Baseline	-22	NA	NA	NA	NA	NA	NA	NA	NA	NA	NA	NA	NA	NA	NA	Yes	-27	Skeletal survey		Clinically significant abnormality related to MM	Checked	>=3			Checked	Checked
MMRF_2101_1_BM	1	BM	0	0	0	0	0	1	0	0	1022	0	1022	0	MMRF_2101	MMRF_2101_1	0	Baseline	-14	NA	NA	NA	NA	NA	NA	NA	NA	NA	NA	NA	NA	NA	NA	Yes	-59	PET/CT		Clinically significant abnormality related to MM	Checked	>=3			Checked		Checked	Checked	Checked
MMRF_2102_1_BM	1	BM	0	1	0	0	0	0	0	0	631	1	1088	0	MMRF_2102	MMRF_2102_1	0	Baseline	-17	NA	NA	NA	NA	NA	NA	NA	NA	NA	NA	NA	NA	NA	NA	Yes	-12	Skeletal survey		Clinically significant abnormality related to MM	Checked	2	Checked		Checked
MMRF_2106_1_BM	1	BM	0	0	0	1	0	0	0	0	265	1	344	1	MMRF_2106	MMRF_2106_1	0	Baseline	-10	NA	NA	NA	NA	NA	NA	NA	NA	NA	NA	NA	NA	NA	NA	Yes	-7	Skeletal survey		Clinically significant abnormality related to MM	Checked	>=3					Checked		Checked	Checked
MMRF_2107_1_BM	1	BM	0	0	0	0	0	0	0	0	1086	0	1153	0	MMRF_2107	MMRF_2107_1	0	Baseline	-2	NA	NA	NA	NA	NA	NA	NA	NA	NA	NA	NA	NA	NA	NA	Yes	-36	Skeletal survey		Clinically significant abnormality related to MM	Checked	>=3		Checked
MMRF_2111_1_BM	1	BM	0	0	0	0	0	0	0	0	1028	0	1161	0	MMRF_2111	MMRF_2111_1	0	Baseline	-22	NA	NA	NA	NA	NA	NA	NA	NA	NA	NA	NA	NA	NA	NA	Yes	-8	PET/CT		Clinically significant abnormality related to MM	Checked	2
MMRF_2112_1_BM	1	BM	0	0	0	0	0	1	0	0	201	1	201	1	MMRF_2112	MMRF_2112_1	0	Baseline	-57	NA	NA	NA	NA	NA	NA	NA	NA	NA	NA	NA	NA	NA	NA	Yes	-37	Other	Xray	Clinically significant abnormality related to MM	Checked	1		Checked
MMRF_2113_1_BM	1	BM	0	0	0	0	0	0	0	0	465	1	465	1	MMRF_2113	MMRF_2113_1	0	Baseline	-24	NA	NA	NA	NA	NA	NA	NA	NA	NA	NA	NA	NA	NA	NA	Yes	-68	Skeletal survey		Normal or clinically insignificant abnormality
MMRF_2115_1_BM	1	BM	0	0	0	0	0	0	0	0	21	1	21	1	MMRF_2115	MMRF_2115_1	0	Baseline	-10	NA	NA	NA	NA	NA	NA	NA	NA	NA	NA	NA	NA	NA	NA	Yes	-27	Skeletal survey		Clinically significant abnormality related to MM	Checked	1	Checked	Checked		Checked	Checked		Checked
MMRF_2116_1_BM	1	BM	0	0	0	0	0	0	0	0	1093	0	1093	0	MMRF_2116	MMRF_2116_1	0	Baseline	-4	NA	NA	NA	NA	NA	NA	NA	NA	NA	NA	NA	NA	NA	NA	Yes	-52	Skeletal survey		Normal or clinically insignificant abnormality
MMRF_2118_1_BM	1	BM	1	0	0	0	0	0	0	0	625	1	1091	0	MMRF_2118	MMRF_2118_1	0	Baseline	1	NA	NA	NA	NA	NA	NA	NA	NA	NA	NA	NA	NA	NA	NA	Yes	-33	Skeletal survey		Normal or clinically insignificant abnormality
MMRF_2119_1_BM	1	BM	0	0	0	0	0	0	0	0	613	1	934	1	MMRF_2119	MMRF_2119_1	0	Baseline	-11	NA	NA	NA	NA	NA	NA	NA	NA	NA	NA	NA	NA	NA	NA	Yes	-10	Other	XR metastatic bone survey and MRI	Clinically significant abnormality related to MM	Checked	>=3		Checked	Checked
MMRF_2122_1_BM	1	BM	1	0	0	0	0	0	0	0	349	1	1063	0	MMRF_2122	MMRF_2122_1	0	Baseline	-6	NA	NA	NA	NA	NA	NA	NA	NA	NA	NA	NA	NA	NA	NA	No	NA
MMRF_2124_1_BM	1	BM	1	0	0	0	0	0	0	0	1078	0	1078	0	MMRF_2124	MMRF_2124_1	0	Baseline	1	NA	NA	NA	NA	NA	NA	NA	NA	NA	NA	NA	NA	NA	NA	Yes	19	Skeletal survey		Clinically significant abnormality related to MM	Checked	>=3		Checked		Checked	Checked	Checked	Checked
MMRF_2125_1_BM	1	BM	0	1	0	0	0	0	0	0	323	1	1133	0	MMRF_2125	MMRF_2125_1	0	Baseline	-29	NA	NA	NA	NA	NA	NA	NA	NA	NA	NA	NA	NA	NA	NA	Yes	-22	Skeletal survey		Clinically significant abnormality related to MM	Checked	>=3
MMRF_2126_1_BM	1	BM	0	0	0	0	1	0	0	0	347	1	566	1	MMRF_2126	MMRF_2126_1	0	Baseline	-32	NA	NA	NA	NA	NA	NA	NA	NA	NA	NA	NA	NA	NA	NA	Yes	-30	Skeletal survey		Normal or clinically insignificant abnormality
MMRF_2128_1_BM	1	BM	0	0	0	0	0	0	0	0	1095	0	1101	0	MMRF_2128	MMRF_2128_1	0	Baseline	-19	NA	NA	NA	NA	NA	NA	NA	NA	NA	NA	NA	NA	NA	NA	Yes	-33	MRI		Clinically significant abnormality unrelated to MM
MMRF_2129_1_BM	1	BM	0	1	0	0	0	0	0	0	588	1	1100	0	MMRF_2129	MMRF_2129_1	0	Baseline	-6	NA	NA	NA	NA	NA	NA	NA	NA	NA	NA	NA	NA	NA	NA	Yes	-311	PET/CT		Clinically significant abnormality related to MM	Checked	>=3					Checked		Checked	Checked
MMRF_2132_1_BM	1	BM	0	0	0	0	0	0	0	0	195	1	195	1	MMRF_2132	MMRF_2132_1	0	Baseline	-74	NA	NA	NA	NA	NA	NA	NA	NA	NA	NA	NA	NA	NA	NA	No	NA
MMRF_2137_1_BM	1	BM	0	1	0	0	0	0	0	0	1076	0	1082	0	MMRF_2137	MMRF_2137_1	0	Baseline	-37	NA	NA	NA	NA	NA	NA	NA	NA	NA	NA	NA	NA	NA	NA	No	NA
MMRF_2138_1_BM	1	BM	0	0	0	0	0	1	0	0	455	1	1148	0	MMRF_2138	MMRF_2138_1	0	Baseline	-9	NA	NA	NA	NA	NA	NA	NA	NA	NA	NA	NA	NA	NA	NA	Yes	-21	Skeletal survey		Normal or clinically insignificant abnormality
MMRF_2140_1_BM	1	BM	0	1	0	0	0	0	0	0	1023	0	1109	0	MMRF_2140	MMRF_2140_1	0	Baseline	-7	NA	NA	NA	NA	NA	NA	NA	NA	NA	NA	NA	NA	NA	NA	No	NA
MMRF_2141_1_BM	1	BM	0	0	0	0	0	0	0	0	1082	1	1082	0	MMRF_2141	MMRF_2141_1	0	Baseline	1	NA	NA	NA	NA	NA	NA	NA	NA	NA	NA	NA	NA	NA	NA	Yes	-20	Skeletal survey		Clinically significant abnormality related to MM	Checked	>=3
MMRF_2143_1_BM	1	BM	0	0	0	0	0	0	0	0	841	1	841	1	MMRF_2143	MMRF_2143_1	0	Baseline	-7	NA	NA	NA	NA	NA	NA	NA	NA	NA	NA	NA	NA	NA	NA	Yes	-33	CT		Clinically significant abnormality related to MM	Checked	>=3			Checked
MMRF_2144_1_BM	1	BM	0	0	0	0	0	0	1	0	1044	0	1044	0	MMRF_2144	MMRF_2144_1	0	Baseline	-38	NA	NA	NA	NA	NA	NA	NA	NA	NA	NA	NA	NA	NA	NA	No	NA
MMRF_2149_1_BM	1	BM	0	0	0	0	0	0	0	0	454	1	454	1	MMRF_2149	MMRF_2149_1	0	Baseline	23	NA	NA	NA	NA	NA	NA	NA	NA	NA	NA	NA	NA	NA	NA	Yes	11	MRI		Normal or clinically insignificant abnormality
MMRF_2150_1_BM	1	BM	0	0	0	0	0	1	0	0	1003	0	1077	0	MMRF_2150	MMRF_2150_1	0	Baseline	-6	NA	NA	NA	NA	NA	NA	NA	NA	NA	NA	NA	NA	NA	NA	No	NA
MMRF_2151_1_BM	1	BM	0	0	1	0	0	0	0	0	13	1	13	1	MMRF_2151	MMRF_2151_1	0	Baseline	-5	NA	NA	NA	NA	NA	NA	NA	NA	NA	NA	NA	NA	NA	NA	Yes	-4	Skeletal survey		Clinically significant abnormality related to MM	Checked	>=3			Checked
MMRF_2152_1_BM	1	BM	0	0	0	0	0	0	0	0	64	0	64	0	MMRF_2152	MMRF_2152_1	0	Baseline	-10	NA	NA	NA	NA	NA	NA	NA	NA	NA	NA	NA	NA	NA	NA	Yes	-45	Skeletal survey		Clinically significant abnormality related to MM	Checked	1	Checked				Checked	Checked
MMRF_2153_1_BM	1	BM	0	0	0	0	1	0	0	0	445	1	535	0	MMRF_2153	MMRF_2153_1	0	Baseline	1	NA	NA	NA	NA	NA	NA	NA	NA	NA	NA	NA	NA	NA	NA	Yes	1	Skeletal survey		Clinically significant abnormality related to MM			Checked
MMRF_2159_1_BM	1	BM	0	1	0	0	0	0	0	0	995	1	1079	0	MMRF_2159	MMRF_2159_1	0	Baseline	-5	NA	NA	NA	NA	NA	NA	NA	NA	NA	NA	NA	NA	NA	NA	Yes	-26	Skeletal survey		Clinically significant abnormality related to MM	Checked	1
MMRF_2167_1_BM	1	BM	0	0	0	0	0	1	0	0	194	1	839	1	MMRF_2167	MMRF_2167_1	0	Baseline	0	NA	NA	NA	NA	NA	NA	NA	NA	NA	NA	NA	NA	NA	NA	Yes	0	Skeletal survey		Clinically significant abnormality related to MM	Checked	1					Checked			Checked
MMRF_2168_1_BM	1	BM	0	0	0	0	0	0	0	0	1032	0	1038	0	MMRF_2168	MMRF_2168_1	0	Baseline	-39	NA	NA	NA	NA	NA	NA	NA	NA	NA	NA	NA	NA	NA	NA	Yes	-63	Skeletal survey		Normal or clinically insignificant abnormality
MMRF_2170_1_BM	1	BM	0	0	0	0	0	0	0	0	976	0	1074	0	MMRF_2170	MMRF_2170_1	0	Baseline	0	NA	NA	NA	NA	NA	NA	NA	NA	NA	NA	NA	NA	NA	NA	Yes	8	CT		Clinically significant abnormality related to MM	Checked	>=3		Checked	Checked
MMRF_2172_1_BM	1	BM	1	0	0	0	0	0	0	0	359	1	596	1	MMRF_2172	MMRF_2172_1	0	Baseline	0	NA	NA	NA	NA	NA	NA	NA	NA	NA	NA	NA	NA	NA	NA	Yes	-22	CT		Normal or clinically insignificant abnormality
MMRF_2173_1_BM	1	BM	0	1	0	0	0	0	0	0	527	1	1102	0	MMRF_2173	MMRF_2173_1	0	Baseline	-7	NA	NA	NA	NA	NA	NA	NA	NA	NA	NA	NA	NA	NA	NA	Yes	-7	Skeletal survey		Clinically significant abnormality related to MM	Checked	>=3	Checked	Checked		Checked	Checked	Checked
MMRF_2174_1_BM	1	BM	0	0	0	0	0	0	0	1	110	1	425	1	MMRF_2174	MMRF_2174_1	0	Baseline	1	NA	NA	NA	NA	NA	NA	NA	NA	NA	NA	NA	NA	NA	NA	Yes	5	Skeletal survey		Normal or clinically insignificant abnormality
MMRF_2176_1_BM	1	BM	1	0	0	0	0	0	0	0	996	0	996	0	MMRF_2176	MMRF_2176_1	0	Baseline	-26	NA	NA	NA	NA	NA	NA	NA	NA	NA	NA	NA	NA	NA	NA	Yes	-7	PET/CT		Clinically significant abnormality related to MM	Checked	>=3					Checked		Checked	Checked
MMRF_2180_1_BM	1	BM	0	0	0	0	0	0	0	0	757	1	1086	0	MMRF_2180	MMRF_2180_1	0	Baseline	-20	NA	NA	NA	NA	NA	NA	NA	NA	NA	NA	NA	NA	NA	NA	Yes	-40	PET/CT		Clinically significant abnormality related to MM	Checked	>=3					Checked		Checked
MMRF_2181_1_BM	1	BM	0	0	0	0	0	0	0	0	485	0	485	0	MMRF_2181	MMRF_2181_1	0	Baseline	-3	NA	NA	NA	NA	NA	NA	NA	NA	NA	NA	NA	NA	NA	NA	Yes	-1	Skeletal survey		Clinically significant abnormality related to MM	Checked	>=3				Checked
MMRF_2183_1_BM	1	BM	0	0	0	0	0	1	0	0	261	1	603	1	MMRF_2183	MMRF_2183_1	0	Baseline	-7	NA	NA	NA	NA	NA	NA	NA	NA	NA	NA	NA	NA	NA	NA	Yes	-7	Other	Bone Survey	Normal or clinically insignificant abnormality
MMRF_2185_1_BM	1	BM	0	1	0	0	0	0	0	0	172	1	1023	1	MMRF_2185	MMRF_2185_1	0	Baseline	1	NA	NA	NA	NA	NA	NA	NA	NA	NA	NA	NA	NA	NA	NA	Yes	-2	Skeletal survey		Clinically significant abnormality related to MM	Checked	>=3		Checked		Checked
MMRF_2186_1_BM	1	BM	0	1	0	0	0	0	0	0	90	0	979	0	MMRF_2186	MMRF_2186_1	0	Baseline	-6	NA	NA	NA	NA	NA	NA	NA	NA	NA	NA	NA	NA	NA	NA	Yes	9	Skeletal survey		Clinically significant abnormality related to MM	Checked	>=3				Checked	Checked	Checked	Checked	Checked
MMRF_2187_1_BM	1	BM	0	0	0	0	0	1	0	0	1	0	1	0	MMRF_2187	MMRF_2187_1	0	Baseline	-6	NA	NA	NA	NA	NA	NA	NA	NA	NA	NA	NA	NA	NA	NA	Yes	3	PET/CT		Clinically significant abnormality related to MM	Checked	>=3		Checked	Checked
MMRF_2190_1_BM	1	BM	0	1	0	0	0	0	0	0	961	0	1106	0	MMRF_2190	MMRF_2190_1	0	Baseline	-6	NA	NA	NA	NA	NA	NA	NA	NA	NA	NA	NA	NA	NA	NA	Yes	-11	Skeletal survey		Clinically significant abnormality related to MM	Checked	>=3				Checked
MMRF_2191_1_BM	1	BM	0	0	0	0	0	0	0	0	567	1	1071	0	MMRF_2191	MMRF_2191_1	0	Baseline	1	NA	NA	NA	NA	NA	NA	NA	NA	NA	NA	NA	NA	NA	NA	No	NA
MMRF_2194_1_BM	1	BM	0	1	0	0	0	0	0	0	443	1	1094	1	MMRF_2194	MMRF_2194_1	0	Baseline	1	NA	NA	NA	NA	NA	NA	NA	NA	NA	NA	NA	NA	NA	NA	Yes	-4	Other	SKELETAL SURVEY, CT, AND MRI	Clinically significant abnormality related to MM	Checked	>=3	Checked	Checked			Checked		Checked
MMRF_2195_1_BM	1	BM	0	0	0	0	0	0	0	0	468	1	1078	0	MMRF_2195	MMRF_2195_1	0	Baseline	-6	NA	NA	NA	NA	NA	NA	NA	NA	NA	NA	NA	NA	NA	NA	Yes	-10	MRI		Clinically significant abnormality related to MM	Checked	>=3	Checked				Checked			Checked
MMRF_2197_1_BM	1	BM	0	0	0	0	0	0	0	0	1	0	82	0	MMRF_2197	MMRF_2197_1	0	Baseline	-5	NA	NA	NA	NA	NA	NA	NA	NA	NA	NA	NA	NA	NA	NA	Yes	-8	CT		Clinically significant abnormality related to MM	Checked	>=3					Checked	Checked
MMRF_2198_1_BM	1	BM	0	0	0	0	0	0	0	0	138	1	1086	0	MMRF_2198	MMRF_2198_1	0	Baseline	1	NA	NA	NA	NA	NA	NA	NA	NA	NA	NA	NA	NA	NA	NA	Yes	0	Skeletal survey		Clinically significant abnormality related to MM	Checked	>=3		Checked		Checked	Checked		Checked	Checked
MMRF_2199_1_BM	1	BM	0	1	0	0	0	0	0	0	1018	0	1018	0	MMRF_2199	MMRF_2199_1	0	Baseline	0	NA	NA	NA	NA	NA	NA	NA	NA	NA	NA	NA	NA	NA	NA	Yes	0	PET/CT		Normal or clinically insignificant abnormality
MMRF_2200_1_BM	1	BM	0	0	0	0	0	0	0	0	140	1	449	1	MMRF_2200	MMRF_2200_1	0	Baseline	1	NA	NA	NA	NA	NA	NA	NA	NA	NA	NA	NA	NA	NA	NA	Yes	0	PET/CT		Clinically significant abnormality related to MM	Checked	>=3			Checked
MMRF_2201_1_BM	1	BM	0	1	0	0	0	0	0	0	253	1	423	1	MMRF_2201	MMRF_2201_1	0	Baseline	-7	NA	NA	NA	NA	NA	NA	NA	NA	NA	NA	NA	NA	NA	NA	Yes	-7	Skeletal survey		Normal or clinically insignificant abnormality
MMRF_2203_1_BM	1	BM	1	0	0	0	0	0	0	0	144	0	144	0	MMRF_2203	MMRF_2203_1	0	Baseline	-4	NA	NA	NA	NA	NA	NA	NA	NA	NA	NA	NA	NA	NA	NA	Yes	-6	MRI		Clinically significant abnormality related to MM	Checked	>=3					Checked	Checked		Checked
MMRF_2204_1_BM	1	BM	0	0	0	0	0	0	0	0	93	1	616	1	MMRF_2204	MMRF_2204_1	0	Baseline	-9	NA	NA	NA	NA	NA	NA	NA	NA	NA	NA	NA	NA	NA	NA	Yes	-15	CT		Clinically significant abnormality related to MM	Checked	>=3		Checked
MMRF_2207_1_BM	1	BM	0	0	0	0	0	0	0	0	872	0	1008	0	MMRF_2207	MMRF_2207_1	0	Baseline	-17	NA	NA	NA	NA	NA	NA	NA	NA	NA	NA	NA	NA	NA	NA	Yes	-17	PET/CT		Clinically significant abnormality related to MM	Checked	>=3			Checked
MMRF_2209_1_BM	1	BM	0	0	0	0	0	0	0	0	137	0	137	0	MMRF_2209	MMRF_2209_1	0	Baseline	-13	NA	NA	NA	NA	NA	NA	NA	NA	NA	NA	NA	NA	NA	NA	Yes	-53	PET/CT		Clinically significant abnormality related to MM	Checked	>=3			Checked		Checked		Checked	Checked
MMRF_2211_1_BM	1	BM	0	0	0	0	0	1	0	0	1037	1	1103	0	MMRF_2211	MMRF_2211_1	0	Baseline	-3	NA	NA	NA	NA	NA	NA	NA	NA	NA	NA	NA	NA	NA	NA	Yes	17	PET/CT		Clinically significant abnormality related to MM	Checked	>=3			Checked
MMRF_2213_1_BM	1	BM	0	0	0	0	0	0	0	0	888	0	1090	0	MMRF_2213	MMRF_2213_1	0	Baseline	-1	NA	NA	NA	NA	NA	NA	NA	NA	NA	NA	NA	NA	NA	NA	Yes	-9	CT		Clinically significant abnormality related to MM	Checked	>=3			Checked
MMRF_2214_1_BM	1	BM	0	0	0	0	0	1	0	0	700	1	957	1	MMRF_2214	MMRF_2214_1	0	Baseline	-5	NA	NA	NA	NA	NA	NA	NA	NA	NA	NA	NA	NA	NA	NA	Yes	-5	Skeletal survey		Clinically significant abnormality related to MM	Checked	>=3	Checked
MMRF_2215_1_BM	1	BM	0	0	0	0	0	0	0	0	1061	0	1061	0	MMRF_2215	MMRF_2215_1	0	Baseline	-20	NA	NA	NA	NA	NA	NA	NA	NA	NA	NA	NA	NA	NA	NA	Yes	-20	Skeletal survey		Normal or clinically insignificant abnormality
MMRF_2216_1_BM	1	BM	0	0	0	0	0	0	0	0	265	1	406	1	MMRF_2216	MMRF_2216_1	0	Baseline	1	NA	NA	NA	NA	NA	NA	NA	NA	NA	NA	NA	NA	NA	NA	Yes	2	Skeletal survey		Clinically significant abnormality related to MM	Checked	2	Checked	Checked			Checked			Checked
MMRF_2217_1_BM	1	BM	0	0	0	0	0	1	0	0	970	1	1080	0	MMRF_2217	MMRF_2217_1	0	Baseline	4	NA	NA	NA	NA	NA	NA	NA	NA	NA	NA	NA	NA	NA	NA	Yes	-4	Skeletal survey		Clinically significant abnormality related to MM	Checked	>=3		Checked	Checked
MMRF_2220_1_BM	1	BM	1	0	0	0	0	0	0	0	1086	0	1086	0	MMRF_2220	MMRF_2220_1	0	Baseline	1	NA	NA	NA	NA	NA	NA	NA	NA	NA	NA	NA	NA	NA	NA	Yes	-13	Skeletal survey		Clinically significant abnormality related to MM	Checked	1
MMRF_2222_1_BM	1	BM	0	0	0	0	0	0	0	0	1093	0	1093	0	MMRF_2222	MMRF_2222_1	0	Baseline	0	NA	NA	NA	NA	NA	NA	NA	NA	NA	NA	NA	NA	NA	NA	Yes	0	Skeletal survey		Clinically significant abnormality related to MM	Checked	>=3					Checked		Checked	Checked
MMRF_2223_1_BM	1	BM	0	1	0	0	0	0	0	0	965	0	1063	0	MMRF_2223	MMRF_2223_1	0	Baseline	-13	NA	NA	NA	NA	NA	NA	NA	NA	NA	NA	NA	NA	NA	NA	Yes	-7	PET/CT		Normal or clinically insignificant abnormality
MMRF_2224_1_BM	1	BM	0	1	0	0	0	0	0	0	1082	0	1082	0	MMRF_2224	MMRF_2224_1	0	Baseline	-3	NA	NA	NA	NA	NA	NA	NA	NA	NA	NA	NA	NA	NA	NA	No	NA
MMRF_2225_1_BM	1	BM	0	0	0	1	0	0	0	0	549	1	782	1	MMRF_2225	MMRF_2225_1	0	Baseline	1	NA	NA	NA	NA	NA	NA	NA	NA	NA	NA	NA	NA	NA	NA	No	NA
MMRF_2226_1_BM	1	BM	0	0	0	0	0	0	0	0	1	0	1	0	MMRF_2226	MMRF_2226_1	0	Baseline	-4	NA	NA	NA	NA	NA	NA	NA	NA	NA	NA	NA	NA	NA	NA	Yes	-24	Skeletal survey		Normal or clinically insignificant abnormality
MMRF_2228_1_BM	1	BM	0	0	0	0	0	0	0	0	527	1	527	1	MMRF_2228	MMRF_2228_1	0	Baseline	1	NA	NA	NA	NA	NA	NA	NA	NA	NA	NA	NA	NA	NA	NA	Yes	-27	Skeletal survey		Clinically significant abnormality related to MM	Checked	2
MMRF_2229_1_BM	1	BM	1	0	0	0	0	0	0	0	1031	1	1038	0	MMRF_2229	MMRF_2229_1	0	Baseline	-61	NA	NA	NA	NA	NA	NA	NA	NA	NA	NA	NA	NA	NA	NA	Yes	-54	Skeletal survey		Normal or clinically insignificant abnormality
MMRF_2230_1_BM	1	BM	0	1	0	0	0	0	0	0	157	0	157	0	MMRF_2230	MMRF_2230_1	0	Baseline	-13	NA	NA	NA	NA	NA	NA	NA	NA	NA	NA	NA	NA	NA	NA	Yes	-8	Skeletal survey		Clinically significant abnormality related to MM	Checked	>=3				Checked
MMRF_2231_1_BM	1	BM	0	0	0	0	0	0	0	1	987	0	987	0	MMRF_2231	MMRF_2231_1	0	Baseline	-19	NA	NA	NA	NA	NA	NA	NA	NA	NA	NA	NA	NA	NA	NA	Yes	-117	Skeletal survey		Clinically significant abnormality related to MM			Checked
MMRF_2232_1_BM	1	BM	0	0	0	0	0	0	0	0	1060	0	1060	0	MMRF_2232	MMRF_2232_1	0	Baseline	-18	NA	NA	NA	NA	NA	NA	NA	NA	NA	NA	NA	NA	NA	NA	Yes	-11	Skeletal survey		Clinically significant abnormality related to MM	Checked	>=3					Checked	Checked		Checked
MMRF_2236_1_BM	1	BM	0	0	0	0	0	0	0	0	757	0	827	0	MMRF_2236	MMRF_2236_1	0	Baseline	-12	NA	NA	NA	NA	NA	NA	NA	NA	NA	NA	NA	NA	NA	NA	Yes	-12	Skeletal survey		Clinically significant abnormality related to MM	Checked	>=3			Checked
MMRF_2237_1_BM	1	BM	0	0	0	0	0	0	0	0	1003	0	1003	0	MMRF_2237	MMRF_2237_1	0	Baseline	-16	NA	NA	NA	NA	NA	NA	NA	NA	NA	NA	NA	NA	NA	NA	Yes	-33	PET/CT		Clinically significant abnormality related to MM	Checked	2		Checked			Checked		Checked
MMRF_2238_1_BM	1	BM	1	0	0	0	0	0	0	0	1074	0	1074	0	MMRF_2238	MMRF_2238_1	0	Baseline	6	NA	NA	NA	NA	NA	NA	NA	NA	NA	NA	NA	NA	NA	NA	No	NA
MMRF_2240_1_BM	1	BM	0	1	0	0	0	0	0	0	832	1	992	0	MMRF_2240	MMRF_2240_1	0	Baseline	1	NA	NA	NA	NA	NA	NA	NA	NA	NA	NA	NA	NA	NA	NA	Yes	-6	Other	Xray	Normal or clinically insignificant abnormality
MMRF_2244_1_BM	1	BM	1	0	0	0	0	0	0	0	999	0	999	0	MMRF_2244	MMRF_2244_1	0	Baseline	-17	NA	NA	NA	NA	NA	NA	NA	NA	NA	NA	NA	NA	NA	NA	Yes	-13	PET/CT		Clinically significant abnormality related to MM	Checked	2
MMRF_2245_1_BM	1	BM	0	0	0	0	0	0	0	0	1	0	91	0	MMRF_2245	MMRF_2245_1	0	Baseline	-1	NA	NA	NA	NA	NA	NA	NA	NA	NA	NA	NA	NA	NA	NA	Yes	-2	Skeletal survey		Clinically significant abnormality related to MM	Checked	>=3	Checked	Checked		Checked
MMRF_2246_1_BM	1	BM	0	0	0	0	0	0	0	0	625	0	898	0	MMRF_2246	MMRF_2246_1	0	Baseline	-32	NA	NA	NA	NA	NA	NA	NA	NA	NA	NA	NA	NA	NA	NA	Yes	-32	CT		Normal or clinically insignificant abnormality
MMRF_2250_1_BM	1	BM	1	0	0	0	0	0	0	0	1057	1	1057	0	MMRF_2250	MMRF_2250_1	0	Baseline	-31	NA	NA	NA	NA	NA	NA	NA	NA	NA	NA	NA	NA	NA	NA	Yes	-11	Skeletal survey		Clinically significant abnormality related to MM			Checked
MMRF_2251_1_BM	1	BM	0	1	0	0	0	0	0	0	104	1	104	1	MMRF_2251	MMRF_2251_1	0	Baseline	-20	NA	NA	NA	NA	NA	NA	NA	NA	NA	NA	NA	NA	NA	NA	Yes	-20	Skeletal survey		Clinically significant abnormality related to MM	Checked	1		Checked
MMRF_2253_1_BM	1	BM	1	0	0	0	0	0	0	0	716	1	744	1	MMRF_2253	MMRF_2253_1	0	Baseline	-16	NA	NA	NA	NA	NA	NA	NA	NA	NA	NA	NA	NA	NA	NA	Yes	-13	Skeletal survey		Clinically significant abnormality related to MM	Checked	>=3	Checked	Checked		Checked	Checked	Checked	Checked	Checked	Checked
MMRF_2257_1_BM	1	BM	0	0	0	0	0	0	0	0	950	0	950	0	MMRF_2257	MMRF_2257_1	0	Baseline	-8	NA	NA	NA	NA	NA	NA	NA	NA	NA	NA	NA	NA	NA	NA	Yes	-15	CT		Clinically significant abnormality related to MM	Checked	1					Checked				Checked
MMRF_2258_1_BM	1	BM	0	0	0	0	0	0	0	0	331	1	1031	0	MMRF_2258	MMRF_2258_1	0	Baseline	-11	NA	NA	NA	NA	NA	NA	NA	NA	NA	NA	NA	NA	NA	NA	No	NA
MMRF_2265_1_BM	1	BM	0	0	0	0	0	0	0	0	979	0	981	0	MMRF_2265	MMRF_2265_1	0	Baseline	-13	NA	NA	NA	NA	NA	NA	NA	NA	NA	NA	NA	NA	NA	NA	Yes	-74	Skeletal survey		Clinically significant abnormality related to MM	Checked	>=3	Checked	Checked			Checked		Checked	Checked
MMRF_2266_1_BM	1	BM	0	0	0	0	0	0	0	0	519	1	519	1	MMRF_2266	MMRF_2266_1	0	Baseline	1	NA	NA	NA	NA	NA	NA	NA	NA	NA	NA	NA	NA	NA	NA	Yes	4	PET/CT		Clinically significant abnormality related to MM	Checked	>=3				Checked	Checked		Checked	Checked	Checked
MMRF_2267_1_BM	1	BM	0	0	0	0	0	0	0	0	1028	0	1028	0	MMRF_2267	MMRF_2267_1	0	Baseline	-5	NA	NA	NA	NA	NA	NA	NA	NA	NA	NA	NA	NA	NA	NA	No	NA
MMRF_2268_1_BM	1	BM	0	0	0	0	0	0	0	0	718	1	1069	0	MMRF_2268	MMRF_2268_1	0	Baseline	-10	NA	NA	NA	NA	NA	NA	NA	NA	NA	NA	NA	NA	NA	NA	Yes	-17	Skeletal survey		Clinically significant abnormality related to MM	Checked	>=3	Checked		Checked
MMRF_2269_1_BM	1	BM	0	0	0	1	0	0	0	0	542	1	991	0	MMRF_2269	MMRF_2269_1	0	Baseline	-19	NA	NA	NA	NA	NA	NA	NA	NA	NA	NA	NA	NA	NA	NA	Yes	-25	Skeletal survey		Clinically significant abnormality related to MM	Checked	>=3	Checked			Checked	Checked	Checked
MMRF_2270_1_BM	1	BM	0	0	0	0	0	1	0	0	945	0	945	0	MMRF_2270	MMRF_2270_1	0	Baseline	0	NA	NA	NA	NA	NA	NA	NA	NA	NA	NA	NA	NA	NA	NA	Yes	-24	CT		Clinically significant abnormality related to MM	Checked	2
MMRF_2271_1_BM	1	BM	0	0	0	0	0	0	0	0	819	0	1043	0	MMRF_2271	MMRF_2271_1	0	Baseline	-21	NA	NA	NA	NA	NA	NA	NA	NA	NA	NA	NA	NA	NA	NA	Yes	-16	Skeletal survey		Clinically significant abnormality related to MM	Checked	>=3				Checked
MMRF_2272_1_BM	1	BM	1	0	0	0	0	0	0	0	41	1	41	1	MMRF_2272	MMRF_2272_1	0	Baseline	-2	NA	NA	NA	NA	NA	NA	NA	NA	NA	NA	NA	NA	NA	NA	Yes	-39	Skeletal survey		Clinically significant abnormality related to MM	Checked	1				Checked
MMRF_2273_1_BM	1	BM	0	0	0	0	0	0	0	0	982	0	982	0	MMRF_2273	MMRF_2273_1	0	Baseline	-3	NA	NA	NA	NA	NA	NA	NA	NA	NA	NA	NA	NA	NA	NA	No	NA
MMRF_2279_1_BM	1	BM	0	0	0	0	0	0	0	0	919	0	1003	0	MMRF_2279	MMRF_2279_1	0	Baseline	-5	NA	NA	NA	NA	NA	NA	NA	NA	NA	NA	NA	NA	NA	NA	Yes	-11	PET/CT		Clinically significant abnormality related to MM	Checked	>=3			Checked		Checked		Checked	Checked	Checked
MMRF_2281_1_BM	1	BM	0	0	0	1	0	0	0	0	821	1	989	0	MMRF_2281	MMRF_2281_1	0	Baseline	-17	NA	NA	NA	NA	NA	NA	NA	NA	NA	NA	NA	NA	NA	NA	Yes	-18	Skeletal survey		Normal or clinically insignificant abnormality
MMRF_2284_1_BM	1	BM	0	0	0	0	0	0	0	0	1037	0	1037	0	MMRF_2284	MMRF_2284_1	0	Baseline	-27	NA	NA	NA	NA	NA	NA	NA	NA	NA	NA	NA	NA	NA	NA	Yes	-27	Skeletal survey		Clinically significant abnormality related to MM	Checked	>=3	Checked	Checked	Checked	Checked
MMRF_2286_1_BM	1	BM	0	0	0	0	0	1	0	0	811	0	956	0	MMRF_2286	MMRF_2286_1	0	Baseline	-48	NA	NA	NA	NA	NA	NA	NA	NA	NA	NA	NA	NA	NA	NA	Yes	-65	Other	Bone density scan	Normal or clinically insignificant abnormality
MMRF_2288_1_BM	1	BM	0	0	0	0	0	0	0	0	577	1	577	1	MMRF_2288	MMRF_2288_1	0	Baseline	-26	NA	NA	NA	NA	NA	NA	NA	NA	NA	NA	NA	NA	NA	NA	Yes	-26	Skeletal survey		Clinically significant abnormality unrelated to MM
MMRF_2289_1_BM	1	BM	0	0	0	0	0	0	0	0	351	1	946	0	MMRF_2289	MMRF_2289_1	0	Baseline	-6	NA	NA	NA	NA	NA	NA	NA	NA	NA	NA	NA	NA	NA	NA	Yes	-6	Skeletal survey		Clinically significant abnormality related to MM	Checked	2				Checked
MMRF_2290_1_BM	1	BM	0	0	0	0	0	0	0	0	139	1	139	1	MMRF_2290	MMRF_2290_1	0	Baseline	9	NA	NA	NA	NA	NA	NA	NA	NA	NA	NA	NA	NA	NA	NA	Yes	-6	Other	bone scan	Clinically significant abnormality related to MM	Checked	>=3				Checked	Checked	Checked
MMRF_2291_1_BM	1	BM	0	0	0	0	0	0	0	0	64	0	72	0	MMRF_2291	MMRF_2291_1	0	Baseline	-104	NA	NA	NA	NA	NA	NA	NA	NA	NA	NA	NA	NA	NA	NA	Yes	-118	Skeletal survey		Clinically significant abnormality related to MM			Checked				Checked		Checked
MMRF_2292_1_BM	1	BM	0	0	0	0	0	0	0	0	836	1	997	0	MMRF_2292	MMRF_2292_1	0	Baseline	-20	NA	NA	NA	NA	NA	NA	NA	NA	NA	NA	NA	NA	NA	NA	Yes	-2	Skeletal survey		Normal or clinically insignificant abnormality
MMRF_2293_1_BM	1	BM	0	0	0	0	0	0	0	0	976	0	976	0	MMRF_2293	MMRF_2293_1	0	Baseline	1	NA	NA	NA	NA	NA	NA	NA	NA	NA	NA	NA	NA	NA	NA	Yes	-7	Skeletal survey		Clinically significant abnormality related to MM	Checked	>=3				Checked	Checked			Checked
MMRF_2297_1_BM	1	BM	1	0	0	0	0	0	0	0	962	0	982	0	MMRF_2297	MMRF_2297_1	0	Baseline	1	NA	NA	NA	NA	NA	NA	NA	NA	NA	NA	NA	NA	NA	NA	Yes	-27	CT		Clinically significant abnormality related to MM	Checked	>=3	Checked			Checked	Checked	Checked	Checked
MMRF_2300_1_BM	1	BM	0	0	0	1	0	1	0	0	45	1	66	1	MMRF_2300	MMRF_2300_1	0	Baseline	-1	NA	NA	NA	NA	NA	NA	NA	NA	NA	NA	NA	NA	NA	NA	Yes	9	MRI		Clinically significant abnormality related to MM	Checked	>=3	Checked				Checked		Checked	Checked	Checked
MMRF_2301_1_BM	1	BM	0	0	0	0	0	1	0	0	438	1	1003	0	MMRF_2301	MMRF_2301_1	0	Baseline	-113	NA	NA	NA	NA	NA	NA	NA	NA	NA	NA	NA	NA	NA	NA	Yes	-48	Skeletal survey		Clinically significant abnormality related to MM			Checked
MMRF_2302_1_BM	1	BM	0	0	0	0	0	0	0	0	646	0	905	0	MMRF_2302	MMRF_2302_1	0	Baseline	-2	NA	NA	NA	NA	NA	NA	NA	NA	NA	NA	NA	NA	NA	NA	No	NA
MMRF_2305_1_BM	1	BM	0	1	0	0	0	0	0	0	833	1	888	0	MMRF_2305	MMRF_2305_1	0	Baseline	-5	NA	NA	NA	NA	NA	NA	NA	NA	NA	NA	NA	NA	NA	NA	Yes	-6	Skeletal survey		Clinically significant abnormality related to MM	Checked	>=3			Checked
MMRF_2306_1_BM	1	BM	0	0	0	1	0	0	0	0	259	1	980	0	MMRF_2306	MMRF_2306_1	0	Baseline	-22	NA	NA	NA	NA	NA	NA	NA	NA	NA	NA	NA	NA	NA	NA	Yes	-28	Skeletal survey		Normal or clinically insignificant abnormality
MMRF_2307_1_BM	1	BM	0	1	0	0	0	0	0	0	94	0	94	0	MMRF_2307	MMRF_2307_1	0	Baseline	-1	NA	NA	NA	NA	NA	NA	NA	NA	NA	NA	NA	NA	NA	NA	Yes	-24	MRI		Clinically significant abnormality related to MM	Checked	1	Checked			Checked
MMRF_2308_1_BM	1	BM	0	1	0	0	0	0	0	0	830	1	1006	0	MMRF_2308	MMRF_2308_1	0	Baseline	-27	NA	NA	NA	NA	NA	NA	NA	NA	NA	NA	NA	NA	NA	NA	Yes	-24	Skeletal survey		Normal or clinically insignificant abnormality
MMRF_2310_1_BM	1	BM	1	0	0	0	0	0	0	0	605	1	849	1	MMRF_2310	MMRF_2310_1	0	Baseline	-20	NA	NA	NA	NA	NA	NA	NA	NA	NA	NA	NA	NA	NA	NA	Yes	-20	Skeletal survey		Clinically significant abnormality related to MM	Checked	1
MMRF_2313_1_BM	1	BM	0	0	0	0	0	1	0	0	731	1	990	0	MMRF_2313	MMRF_2313_1	0	Baseline	-12	NA	NA	NA	NA	NA	NA	NA	NA	NA	NA	NA	NA	NA	NA	Yes	-33	PET/CT		Clinically significant abnormality related to MM	Checked	>=3	Checked		Checked	Checked	Checked		Checked
MMRF_2314_1_BM	1	BM	0	0	0	0	0	1	0	0	96	1	96	1	MMRF_2314	MMRF_2314_1	0	Baseline	1	NA	NA	NA	NA	NA	NA	NA	NA	NA	NA	NA	NA	NA	NA	Yes	7	MRI		Clinically significant abnormality related to MM	Checked	>=3	Checked		Checked		Checked		Checked	Checked
MMRF_2316_1_BM	1	BM	0	1	0	0	0	0	0	0	1041	0	1041	0	MMRF_2316	MMRF_2316_1	0	Baseline	1	NA	NA	NA	NA	NA	NA	NA	NA	NA	NA	NA	NA	NA	NA	Yes	-32	Skeletal survey		Clinically significant abnormality related to MM	Checked	1
MMRF_2317_1_BM	1	BM	1	0	0	0	0	0	0	0	610	1	610	0	MMRF_2317	MMRF_2317_1	0	Baseline	1	NA	NA	NA	NA	NA	NA	NA	NA	NA	NA	NA	NA	NA	NA	No	NA
MMRF_2324_1_BM	1	BM	0	0	0	0	0	0	0	0	933	0	933	0	MMRF_2324	MMRF_2324_1	0	Baseline	-21	NA	NA	NA	NA	NA	NA	NA	NA	NA	NA	NA	NA	NA	NA	Yes	-9	MRI		Clinically significant abnormality related to MM	Checked	>=3					Checked			Checked
MMRF_2325_1_BM	1	BM	0	1	0	0	0	0	0	0	988	0	988	0	MMRF_2325	MMRF_2325_1	0	Baseline	-25	NA	NA	NA	NA	NA	NA	NA	NA	NA	NA	NA	NA	NA	NA	Yes	-25	PET/CT		Clinically significant abnormality related to MM	Checked	>=3				Checked	Checked	Checked	Checked	Checked	Checked
MMRF_2326_1_BM	1	BM	1	0	0	0	0	0	0	0	899	0	990	0	MMRF_2326	MMRF_2326_1	0	Baseline	-25	NA	NA	NA	NA	NA	NA	NA	NA	NA	NA	NA	NA	NA	NA	Yes	-18	CT		Clinically significant abnormality related to MM	Checked	>=3
MMRF_2327_1_BM	1	BM	0	1	0	0	0	0	0	0	993	0	993	0	MMRF_2327	MMRF_2327_1	0	Baseline	1	NA	NA	NA	NA	NA	NA	NA	NA	NA	NA	NA	NA	NA	NA	Yes	-8	PET/CT		Clinically significant abnormality related to MM	Checked	>=3	Checked	Checked	Checked	Checked	Checked	Checked	Checked	Checked	Checked
MMRF_2328_1_BM	1	BM	1	0	0	0	0	0	0	0	638	1	976	1	MMRF_2328	MMRF_2328_1	0	Baseline	0	NA	NA	NA	NA	NA	NA	NA	NA	NA	NA	NA	NA	NA	NA	No	NA
MMRF_2329_1_BM	1	BM	0	0	0	0	0	0	0	0	862	0	967	0	MMRF_2329	MMRF_2329_1	0	Baseline	-6	NA	NA	NA	NA	NA	NA	NA	NA	NA	NA	NA	NA	NA	NA	Yes	-17	1		Clinically significant abnormality related to MM	Checked	2		Checked		Checked
MMRF_2330_1_BM	1	BM	0	0	0	0	0	0	0	0	558	1	974	0	MMRF_2330	MMRF_2330_1	0	Baseline	-10	NA	NA	NA	NA	NA	NA	NA	NA	NA	NA	NA	NA	NA	NA	Yes	-12	PET/CT		Clinically significant abnormality related to MM	Checked	1					Checked				Checked
MMRF_2331_1_BM	1	BM	1	0	0	0	0	0	0	0	970	0	977	0	MMRF_2331	MMRF_2331_1	0	Baseline	-23	NA	NA	NA	NA	NA	NA	NA	NA	NA	NA	NA	NA	NA	NA	No	NA
MMRF_2333_1_BM	1	BM	0	1	0	0	0	0	0	0	886	0	981	0	MMRF_2333	MMRF_2333_1	0	Baseline	-14	NA	NA	NA	NA	NA	NA	NA	NA	NA	NA	NA	NA	NA	NA	Yes	-13	Skeletal survey		Normal or clinically insignificant abnormality
MMRF_2335_1_BM	1	BM	0	0	0	0	0	0	0	0	264	1	264	1	MMRF_2335	MMRF_2335_1	0	Baseline	-6	NA	NA	NA	NA	NA	NA	NA	NA	NA	NA	NA	NA	NA	NA	Yes	-17	Skeletal survey		Clinically significant abnormality related to MM	Checked	>=3	Checked	Checked	Checked
MMRF_2336_1_BM	1	BM	0	0	0	0	0	0	0	0	689	1	969	0	MMRF_2336	MMRF_2336_1	0	Baseline	-18	NA	NA	NA	NA	NA	NA	NA	NA	NA	NA	NA	NA	NA	NA	Yes	-4	Other	BIOPSY	Clinically significant abnormality related to MM				Checked
MMRF_2339_1_BM	1	BM	0	1	0	0	0	0	0	0	955	0	968	0	MMRF_2339	MMRF_2339_1	0	Baseline	1	NA	NA	NA	NA	NA	NA	NA	NA	NA	NA	NA	NA	NA	NA	Yes	-18	PET/CT		Clinically significant abnormality related to MM	Checked	>=3					Checked		Checked	Checked	Checked
MMRF_2344_1_BM	1	BM	0	0	0	0	0	0	0	0	279	1	917	0	MMRF_2344	MMRF_2344_1	0	Baseline	-8	NA	NA	NA	NA	NA	NA	NA	NA	NA	NA	NA	NA	NA	NA	No	NA
MMRF_2352_1_BM	1	BM	0	1	0	0	0	0	0	0	260	0	883	0	MMRF_2352	MMRF_2352_1	0	Baseline	-5	NA	NA	NA	NA	NA	NA	NA	NA	NA	NA	NA	NA	NA	NA	Yes	-5	Skeletal survey		Clinically significant abnormality related to MM	Checked	1	Checked	Checked		Checked
MMRF_2353_1_BM	1	BM	0	0	0	0	0	0	0	0	926	0	934	0	MMRF_2353	MMRF_2353_1	0	Baseline	-32	NA	NA	NA	NA	NA	NA	NA	NA	NA	NA	NA	NA	NA	NA	Yes	-53	Skeletal survey		Clinically significant abnormality related to MM	Checked	1
MMRF_2364_1_BM	1	BM	0	0	0	0	0	1	0	0	156	1	156	1	MMRF_2364	MMRF_2364_1	0	Baseline	-8	NA	NA	NA	NA	NA	NA	NA	NA	NA	NA	NA	NA	NA	NA	Yes	1	MRI		Clinically significant abnormality related to MM	Checked	>=3	Checked	Checked	Checked		Checked		Checked	Checked
MMRF_2365_1_BM	1	BM	0	1	0	0	0	0	0	0	165	0	165	0	MMRF_2365	MMRF_2365_1	0	Baseline	-15	NA	NA	NA	NA	NA	NA	NA	NA	NA	NA	NA	NA	NA	NA	Yes	-6	PET/CT		Clinically significant abnormality related to MM	Checked	>=3					Checked	Checked
MMRF_2367_1_BM	1	BM	0	0	0	0	0	0	0	0	981	0	992	0	MMRF_2367	MMRF_2367_1	0	Baseline	-6	NA	NA	NA	NA	NA	NA	NA	NA	NA	NA	NA	NA	NA	NA	Yes	-34	PET/CT		Clinically significant abnormality related to MM	Checked	>=3			Checked
MMRF_2368_1_BM	1	BM	0	1	0	0	0	0	0	0	117	0	133	0	MMRF_2368	MMRF_2368_1	0	Baseline	-17	NA	NA	NA	NA	NA	NA	NA	NA	NA	NA	NA	NA	NA	NA	Yes	-16	Skeletal survey		Clinically significant abnormality related to MM				Checked	Checked		Checked		Checked	Checked
MMRF_2373_1_BM	1	BM	0	0	0	0	0	0	0	1	79	1	542	1	MMRF_2373	MMRF_2373_1	0	Baseline	-12	NA	NA	NA	NA	NA	NA	NA	NA	NA	NA	NA	NA	NA	NA	Yes	-27	PET/CT		Clinically significant abnormality related to MM	Checked	1
MMRF_2377_1_BM	1	BM	0	0	0	0	0	0	0	0	902	0	902	0	MMRF_2377	MMRF_2377_1	0	Baseline	4	NA	NA	NA	NA	NA	NA	NA	NA	NA	NA	NA	NA	NA	NA	Yes	-7	Skeletal survey		Normal or clinically insignificant abnormality
MMRF_2378_1_BM	1	BM	0	0	0	0	0	0	0	0	963	0	963	0	MMRF_2378	MMRF_2378_1	0	Baseline	1	NA	NA	NA	NA	NA	NA	NA	NA	NA	NA	NA	NA	NA	NA	Yes	-27	Skeletal survey		Clinically significant abnormality related to MM	Checked	>=3
MMRF_2379_1_BM	1	BM	0	0	0	0	0	0	0	0	90	1	90	1	MMRF_2379	MMRF_2379_1	0	Baseline	-20	NA	NA	NA	NA	NA	NA	NA	NA	NA	NA	NA	NA	NA	NA	Yes	-28	Skeletal survey		Clinically significant abnormality related to MM	Checked	1
MMRF_2380_1_BM	1	BM	0	0	0	1	0	1	0	0	578	1	729	0	MMRF_2380	MMRF_2380_1	0	Baseline	4	NA	NA	NA	NA	NA	NA	NA	NA	NA	NA	NA	NA	NA	NA	Yes	-4	Skeletal survey		Clinically significant abnormality unrelated to MM
MMRF_2383_1_BM	1	BM	0	0	0	0	0	0	0	0	884	0	898	0	MMRF_2383	MMRF_2383_1	0	Baseline	-12	NA	NA	NA	NA	NA	NA	NA	NA	NA	NA	NA	NA	NA	NA	No	NA
MMRF_2384_1_BM	1	BM	0	1	0	0	0	0	0	0	899	0	899	0	MMRF_2384	MMRF_2384_1	0	Baseline	1	NA	NA	NA	NA	NA	NA	NA	NA	NA	NA	NA	NA	NA	NA	Yes	-27	Skeletal survey		Clinically significant abnormality related to MM	Checked	>=3				Checked	Checked		Checked
MMRF_2386_1_BM	1	BM	0	1	0	0	0	0	0	0	454	1	1002	0	MMRF_2386	MMRF_2386_1	0	Baseline	-1	NA	NA	NA	NA	NA	NA	NA	NA	NA	NA	NA	NA	NA	NA	Yes	-8	PET/CT		Clinically significant abnormality related to MM	Checked	2				Checked
MMRF_2388_1_BM	1	BM	0	0	0	0	0	0	0	1	616	1	919	0	MMRF_2388	MMRF_2388_1	0	Baseline	1	NA	NA	NA	NA	NA	NA	NA	NA	NA	NA	NA	NA	NA	NA	Yes	-10	PET/CT		Normal or clinically insignificant abnormality
MMRF_2394_1_BM	1	BM	0	1	0	0	0	1	0	0	440	1	912	0	MMRF_2394	MMRF_2394_1	0	Baseline	-9	NA	NA	NA	NA	NA	NA	NA	NA	NA	NA	NA	NA	NA	NA	Yes	-6	Skeletal survey		Clinically significant abnormality related to MM				Checked			Checked		Checked	Checked
MMRF_2397_1_BM	1	BM	1	0	0	0	0	0	0	0	967	0	967	0	MMRF_2397	MMRF_2397_1	0	Baseline	-27	NA	NA	NA	NA	NA	NA	NA	NA	NA	NA	NA	NA	NA	NA	Yes	-42	Skeletal survey		Normal or clinically insignificant abnormality
MMRF_2399_1_BM	1	BM	0	1	0	0	0	0	0	0	904	0	904	0	MMRF_2399	MMRF_2399_1	0	Baseline	-7	NA	NA	NA	NA	NA	NA	NA	NA	NA	NA	NA	NA	NA	NA	Yes	30	Skeletal survey		Clinically significant abnormality related to MM	Checked	>=3				Checked
MMRF_2400_1_BM	1	BM	0	0	0	0	0	0	0	0	620	0	620	0	MMRF_2400	MMRF_2400_1	0	Baseline	-1	NA	NA	NA	NA	NA	NA	NA	NA	NA	NA	NA	NA	NA	NA	Yes	-2	Skeletal survey		Clinically significant abnormality related to MM	Checked	2	Checked	Checked			Checked	Checked	Checked
MMRF_2401_1_BM	1	BM	1	0	0	0	0	0	0	0	81	1	389	1	MMRF_2401	MMRF_2401_1	0	Baseline	-3	NA	NA	NA	NA	NA	NA	NA	NA	NA	NA	NA	NA	NA	NA	Yes	-5	CT		Clinically significant abnormality related to MM	Checked	>=3			Checked
MMRF_2404_1_BM	1	BM	0	0	0	0	0	1	0	0	245	1	331	1	MMRF_2404	MMRF_2404_1	0	Baseline	1	NA	NA	NA	NA	NA	NA	NA	NA	NA	NA	NA	NA	NA	NA	Yes	8	PET/CT		Clinically significant abnormality related to MM	Checked	1			Checked
MMRF_2407_1_BM	1	BM	0	0	0	0	0	0	0	0	981	0	981	0	MMRF_2407	MMRF_2407_1	0	Baseline	-9	NA	NA	NA	NA	NA	NA	NA	NA	NA	NA	NA	NA	NA	NA	Yes	-6	PET/CT		Clinically significant abnormality related to MM	Checked	>=3
MMRF_2409_1_BM	1	BM	0	0	0	0	0	0	0	0	956	0	956	0	MMRF_2409	MMRF_2409_1	0	Baseline	1	NA	NA	NA	NA	NA	NA	NA	NA	NA	NA	NA	NA	NA	NA	Yes	-6	Skeletal survey		Clinically significant abnormality related to MM	Checked	>=3				Checked
MMRF_2410_1_BM	1	BM	0	0	0	0	0	1	0	0	68	0	85	0	MMRF_2410	MMRF_2410_1	0	Baseline	-9	NA	NA	NA	NA	NA	NA	NA	NA	NA	NA	NA	NA	NA	NA	Yes	-9	PET/CT		Clinically significant abnormality related to MM	Checked	>=3
MMRF_2411_1_BM	1	BM	0	0	0	0	0	0	0	0	897	1	967	0	MMRF_2411	MMRF_2411_1	0	Baseline	-20	NA	NA	NA	NA	NA	NA	NA	NA	NA	NA	NA	NA	NA	NA	Yes	-23	Other	Chest XR	Clinically significant abnormality related to MM	Checked	1		Checked
MMRF_2412_1_BM	1	BM	0	0	0	0	0	0	0	0	161	1	883	0	MMRF_2412	MMRF_2412_1	0	Baseline	0	NA	NA	NA	NA	NA	NA	NA	NA	NA	NA	NA	NA	NA	NA	Yes	0	Skeletal survey		Normal or clinically insignificant abnormality
MMRF_2413_1_BM	1	BM	0	0	0	0	0	0	0	0	847	1	935	0	MMRF_2413	MMRF_2413_1	0	Baseline	-9	NA	NA	NA	NA	NA	NA	NA	NA	NA	NA	NA	NA	NA	NA	Yes	-17	Skeletal survey		Clinically significant abnormality related to MM	Checked	>=3				Checked
MMRF_2419_1_BM	1	BM	0	0	0	0	0	1	0	0	887	0	887	0	MMRF_2419	MMRF_2419_1	0	Baseline	-10	NA	NA	NA	NA	NA	NA	NA	NA	NA	NA	NA	NA	NA	NA	Yes	-396	Skeletal survey		Normal or clinically insignificant abnormality
MMRF_2422_1_BM	1	BM	0	0	0	0	0	0	0	0	899	0	899	0	MMRF_2422	MMRF_2422_1	0	Baseline	-34	NA	NA	NA	NA	NA	NA	NA	NA	NA	NA	NA	NA	NA	NA	Yes	-36	Skeletal survey		Clinically significant abnormality related to MM	Checked	2				Checked
MMRF_2425_1_BM	1	BM	0	0	0	0	0	0	0	0	819	1	819	1	MMRF_2425	MMRF_2425_1	0	Baseline	-11	NA	NA	NA	NA	NA	NA	NA	NA	NA	NA	NA	NA	NA	NA	Yes	-39	Skeletal survey		Clinically significant abnormality related to MM	Checked	>=3	Checked	Checked		Checked
MMRF_2426_1_BM	1	BM	0	0	0	0	0	0	0	0	617	0	617	0	MMRF_2426	MMRF_2426_1	0	Baseline	-3	NA	NA	NA	NA	NA	NA	NA	NA	NA	NA	NA	NA	NA	NA	Yes	-3	PET/CT			Checked	1
MMRF_2428_1_BM	1	BM	0	0	0	0	0	0	0	0	351	1	890	0	MMRF_2428	MMRF_2428_1	0	Baseline	-7	NA	NA	NA	NA	NA	NA	NA	NA	NA	NA	NA	NA	NA	NA	Yes	-28	Skeletal survey		Clinically significant abnormality related to MM	Checked	>=3		Checked		Checked
MMRF_2429_1_BM	1	BM	0	0	0	0	0	0	0	0	848	0	926	0	MMRF_2429	MMRF_2429_1	0	Baseline	-6	NA	NA	NA	NA	NA	NA	NA	NA	NA	NA	NA	NA	NA	NA	Yes	-20	Skeletal survey		Normal or clinically insignificant abnormality
MMRF_2433_1_BM	1	BM	0	1	0	0	0	0	0	0	904	0	904	0	MMRF_2433	MMRF_2433_1	0	Baseline	-6	NA	NA	NA	NA	NA	NA	NA	NA	NA	NA	NA	NA	NA	NA	Yes	3	PET/CT		Clinically significant abnormality related to MM	Checked	>=3			Checked
MMRF_2436_1_BM	1	BM	0	0	0	0	0	0	0	0	876	0	876	0	MMRF_2436	MMRF_2436_1	0	Baseline	1	NA	NA	NA	NA	NA	NA	NA	NA	NA	NA	NA	NA	NA	NA	Yes	0	PET/CT		Clinically significant abnormality related to MM			Checked	Checked			Checked		Checked
MMRF_2437_1_BM	1	BM	1	0	0	0	0	0	0	0	875	0	882	0	MMRF_2437	MMRF_2437_1	0	Baseline	-3	NA	NA	NA	NA	NA	NA	NA	NA	NA	NA	NA	NA	NA	NA	Yes	-50	MRI		Clinically significant abnormality related to MM	Checked	>=3			Checked		Checked			Checked
MMRF_2438_1_BM	1	BM	0	0	0	0	0	0	0	0	494	1	864	0	MMRF_2438	MMRF_2438_1	0	Baseline	-51	NA	NA	NA	NA	NA	NA	NA	NA	NA	NA	NA	NA	NA	NA	Yes	-5	Skeletal survey		Clinically significant abnormality related to MM	Checked	>=3	Checked			Checked
MMRF_2440_1_BM	1	BM	0	0	0	0	0	1	0	0	883	0	883	0	MMRF_2440	MMRF_2440_1	0	Baseline	-7	NA	NA	NA	NA	NA	NA	NA	NA	NA	NA	NA	NA	NA	NA	Yes	-17	Skeletal survey		Clinically significant abnormality related to MM	Checked	>=3				Checked
MMRF_2442_1_BM	1	BM	0	0	0	0	0	1	0	0	926	0	926	0	MMRF_2442	MMRF_2442_1	0	Baseline	-4	NA	NA	NA	NA	NA	NA	NA	NA	NA	NA	NA	NA	NA	NA	Yes	-13	MRI		Clinically significant abnormality related to MM				Checked			Checked		Checked
MMRF_2444_1_BM	1	BM	1	0	0	0	0	0	0	0	76	1	76	1	MMRF_2444	MMRF_2444_1	0	Baseline	-2	NA	NA	NA	NA	NA	NA	NA	NA	NA	NA	NA	NA	NA	NA	Yes	-97	Skeletal survey		Normal or clinically insignificant abnormality
MMRF_2445_1_BM	1	BM	0	0	0	0	0	1	0	0	737	1	837	0	MMRF_2445	MMRF_2445_1	0	Baseline	-66	NA	NA	NA	NA	NA	NA	NA	NA	NA	NA	NA	NA	NA	NA	Yes	-53	PET/CT		Clinically significant abnormality related to MM	Checked	2	Checked			Checked
MMRF_2446_1_BM	1	BM	0	0	0	0	0	1	0	0	316	0	889	0	MMRF_2446	MMRF_2446_1	0	Baseline	-1	NA	NA	NA	NA	NA	NA	NA	NA	NA	NA	NA	NA	NA	NA	Yes	-5	Skeletal survey		Clinically significant abnormality related to MM	Checked	>=3				Checked
MMRF_2449_1_BM	1	BM	1	0	0	0	0	0	0	0	906	0	906	0	MMRF_2449	MMRF_2449_1	0	Baseline	1	NA	NA	NA	NA	NA	NA	NA	NA	NA	NA	NA	NA	NA	NA	Yes	-18	Skeletal survey		Normal or clinically insignificant abnormality
MMRF_2452_1_BM	1	BM	0	1	0	0	0	0	0	0	924	0	924	0	MMRF_2452	MMRF_2452_1	0	Baseline	1	NA	NA	NA	NA	NA	NA	NA	NA	NA	NA	NA	NA	NA	NA	Yes	-37	CT		Clinically significant abnormality related to MM	Checked	>=3		Checked	Checked
MMRF_2453_1_BM	1	BM	0	0	0	0	0	0	0	0	905	0	905	0	MMRF_2453	MMRF_2453_1	0	Baseline	-6	NA	NA	NA	NA	NA	NA	NA	NA	NA	NA	NA	NA	NA	NA	Yes	-7	PET/CT		Clinically significant abnormality related to MM	Checked	>=3
MMRF_2455_1_BM	1	BM	0	0	0	0	0	0	0	0	163	1	264	1	MMRF_2455	MMRF_2455_1	0	Baseline	-17	NA	NA	NA	NA	NA	NA	NA	NA	NA	NA	NA	NA	NA	NA	Yes	-30	MRI		Clinically significant abnormality related to MM	Checked	>=3					Checked		Checked	Checked
MMRF_2456_1_BM	1	BM	0	0	0	0	0	0	0	0	488	1	488	0	MMRF_2456	MMRF_2456_1	0	Baseline	-8	NA	NA	NA	NA	NA	NA	NA	NA	NA	NA	NA	NA	NA	NA	Yes	-13	Skeletal survey		Clinically significant abnormality related to MM	Checked	1
MMRF_2457_1_BM	1	BM	0	0	0	0	0	0	0	0	324	1	849	0	MMRF_2457	MMRF_2457_1	0	Baseline	-34	NA	NA	NA	NA	NA	NA	NA	NA	NA	NA	NA	NA	NA	NA	Yes	-37	Skeletal survey		Clinically significant abnormality related to MM	Checked	1	Checked
MMRF_2458_1_BM	1	BM	0	1	0	0	0	0	0	0	904	0	904	0	MMRF_2458	MMRF_2458_1	0	Baseline	-13	NA	NA	NA	NA	NA	NA	NA	NA	NA	NA	NA	NA	NA	NA	No	NA
MMRF_2459_1_BM	1	BM	0	0	0	0	0	0	0	1	899	0	899	0	MMRF_2459	MMRF_2459_1	0	Baseline	-9	NA	NA	NA	NA	NA	NA	NA	NA	NA	NA	NA	NA	NA	NA	No	NA
MMRF_2461_1_BM	1	BM	0	0	0	0	0	0	0	0	499	1	898	0	MMRF_2461	MMRF_2461_1	0	Baseline	-14	NA	NA	NA	NA	NA	NA	NA	NA	NA	NA	NA	NA	NA	NA	Yes	-24	Skeletal survey		Clinically significant abnormality related to MM			Checked				Checked		Checked
MMRF_2464_1_BM	1	BM	0	0	0	0	0	0	0	0	693	0	807	0	MMRF_2464	MMRF_2464_1	0	Baseline	-3	NA	NA	NA	NA	NA	NA	NA	NA	NA	NA	NA	NA	NA	NA	Yes	-12	Skeletal survey		Normal or clinically insignificant abnormality
MMRF_2465_1_BM	1	BM	0	0	0	0	0	0	0	0	989	0	989	0	MMRF_2465	MMRF_2465_1	0	Baseline	1	NA	NA	NA	NA	NA	NA	NA	NA	NA	NA	NA	NA	NA	NA	Yes	4	MRI		Clinically significant abnormality related to MM	Checked	>=3	Checked	Checked	Checked
MMRF_2468_1_BM	1	BM	0	0	0	0	0	0	0	0	880	0	880	0	MMRF_2468	MMRF_2468_1	0	Baseline	-19	NA	NA	NA	NA	NA	NA	NA	NA	NA	NA	NA	NA	NA	NA	Yes	-14	Skeletal survey		Clinically significant abnormality related to MM	Checked	1	Checked			Checked
MMRF_2469_1_BM	1	BM	0	1	0	0	0	0	0	0	906	0	911	0	MMRF_2469	MMRF_2469_1	0	Baseline	-3	NA	NA	NA	NA	NA	NA	NA	NA	NA	NA	NA	NA	NA	NA	Yes	-10	Skeletal survey		Clinically significant abnormality related to MM				Checked			Checked		Checked
MMRF_2471_1_BM	1	BM	0	0	0	0	0	0	0	0	910	0	910	0	MMRF_2471	MMRF_2471_1	0	Baseline	-5	NA	NA	NA	NA	NA	NA	NA	NA	NA	NA	NA	NA	NA	NA	Yes	-14	Skeletal survey		Clinically significant abnormality related to MM			Checked
MMRF_2472_1_BM	1	BM	1	0	0	0	0	1	0	0	918	0	927	0	MMRF_2472	MMRF_2472_1	0	Baseline	-4	NA	NA	NA	NA	NA	NA	NA	NA	NA	NA	NA	NA	NA	NA	Yes	-11	CT		Clinically significant abnormality related to MM	Checked	1
MMRF_2473_1_BM	1	BM	0	0	0	0	0	1	0	0	343	1	534	0	MMRF_2473	MMRF_2473_1	0	Baseline	-9	NA	NA	NA	NA	NA	NA	NA	NA	NA	NA	NA	NA	NA	NA	No	NA
MMRF_2475_1_BM	1	BM	0	0	0	0	0	0	0	0	491	1	870	0	MMRF_2475	MMRF_2475_1	0	Baseline	-34	NA	NA	NA	NA	NA	NA	NA	NA	NA	NA	NA	NA	NA	NA	Yes	-51	Skeletal survey		Clinically significant abnormality related to MM				Checked			Checked		Checked
MMRF_2476_1_BM	1	BM	0	1	0	0	0	0	0	0	525	0	525	0	MMRF_2476	MMRF_2476_1	0	Baseline	-5	NA	NA	NA	NA	NA	NA	NA	NA	NA	NA	NA	NA	NA	NA	Yes	-11	Other	X-ray	Clinically significant abnormality related to MM	Checked	>=3					Checked	Checked	Checked	Checked	Checked
MMRF_2477_1_BM	1	BM	1	0	0	0	0	0	0	0	365	1	485	1	MMRF_2477	MMRF_2477_1	0	Baseline	0	NA	NA	NA	NA	NA	NA	NA	NA	NA	NA	NA	NA	NA	NA	Yes	-6	MRI		Clinically significant abnormality unrelated to MM
MMRF_2478_1_BM	1	BM	0	1	0	0	0	0	0	0	209	1	909	0	MMRF_2478	MMRF_2478_1	0	Baseline	13	NA	NA	NA	NA	NA	NA	NA	NA	NA	NA	NA	NA	NA	NA	No	NA
MMRF_2480_1_BM	1	BM	0	1	0	0	0	0	0	0	141	1	141	1	MMRF_2480	MMRF_2480_1	0	Baseline	-19	NA	NA	NA	NA	NA	NA	NA	NA	NA	NA	NA	NA	NA	NA	No	NA
MMRF_2485_1_BM	1	BM	0	1	0	0	0	0	0	0	909	0	909	0	MMRF_2485	MMRF_2485_1	0	Baseline	0	NA	NA	NA	NA	NA	NA	NA	NA	NA	NA	NA	NA	NA	NA	Yes	-16	Skeletal survey		Normal or clinically insignificant abnormality
MMRF_2486_1_BM	1	BM	0	0	0	0	0	0	0	0	918	0	918	0	MMRF_2486	MMRF_2486_1	0	Baseline	6	NA	NA	NA	NA	NA	NA	NA	NA	NA	NA	NA	NA	NA	NA	Yes	-6	Skeletal survey		Clinically significant abnormality related to MM	Checked	>=3		Checked		Checked	Checked	Checked
MMRF_2488_1_BM	1	BM	0	1	0	0	0	0	0	0	896	0	898	0	MMRF_2488	MMRF_2488_1	0	Baseline	1	NA	NA	NA	NA	NA	NA	NA	NA	NA	NA	NA	NA	NA	NA	Yes	-5	Skeletal survey		Clinically significant abnormality related to MM	Checked	>=3	Checked	Checked		Checked	Checked			Checked
MMRF_2489_1_BM	1	BM	0	0	0	0	0	0	0	0	883	0	892	0	MMRF_2489	MMRF_2489_1	0	Baseline	1	NA	NA	NA	NA	NA	NA	NA	NA	NA	NA	NA	NA	NA	NA	Yes	-156	Other	Dexa bone density asial skeleton	Clinically significant abnormality related to MM			Checked
MMRF_2490_1_BM	1	BM	0	0	0	0	0	0	1	0	349	1	349	1	MMRF_2490	MMRF_2490_1	0	Baseline	-1	NA	NA	NA	NA	NA	NA	NA	NA	NA	NA	NA	NA	NA	NA	Yes	-7	Skeletal survey		Normal or clinically insignificant abnormality
MMRF_2497_1_BM	1	BM	0	0	0	0	0	0	0	0	413	1	854	0	MMRF_2497	MMRF_2497_1	0	Baseline	-28	NA	NA	NA	NA	NA	NA	NA	NA	NA	NA	NA	NA	NA	NA	Yes	-21	Skeletal survey		Clinically significant abnormality related to MM	Checked	>=3	Checked			Checked
MMRF_2498_1_BM	1	BM	0	0	0	0	0	0	0	0	891	0	910	0	MMRF_2498	MMRF_2498_1	0	Baseline	-7	NA	NA	NA	NA	NA	NA	NA	NA	NA	NA	NA	NA	NA	NA	Yes	-34	Skeletal survey		Clinically significant abnormality related to MM	Checked	>=3				Checked
MMRF_2499_1_BM	1	BM	0	1	0	0	0	0	0	0	854	0	854	0	MMRF_2499	MMRF_2499_1	0	Baseline	0	NA	NA	NA	NA	NA	NA	NA	NA	NA	NA	NA	NA	NA	NA	Yes	-147	Other	Bone densitometry	Normal or clinically insignificant abnormality
MMRF_2501_1_BM	1	BM	0	0	0	0	0	0	0	0	899	0	899	0	MMRF_2501	MMRF_2501_1	0	Baseline	-6	NA	NA	NA	NA	NA	NA	NA	NA	NA	NA	NA	NA	NA	NA	Yes	-19	Skeletal survey		Normal or clinically insignificant abnormality
MMRF_2503_1_BM	1	BM	0	0	0	0	0	0	0	0	765	1	911	0	MMRF_2503	MMRF_2503_1	0	Baseline	-12	NA	NA	NA	NA	NA	NA	NA	NA	NA	NA	NA	NA	NA	NA	Yes	-10	Skeletal survey		Normal or clinically insignificant abnormality
MMRF_2504_1_BM	1	BM	1	0	0	0	0	0	0	0	740	0	821	0	MMRF_2504	MMRF_2504_1	0	Baseline	13	NA	NA	NA	NA	NA	NA	NA	NA	NA	NA	NA	NA	NA	NA	Yes	-2	Skeletal survey		Clinically significant abnormality related to MM	Checked	>=3				Checked
MMRF_2505_1_BM	1	BM	1	0	0	0	0	0	0	0	634	1	881	1	MMRF_2505	MMRF_2505_1	0	Baseline	-6	NA	NA	NA	NA	NA	NA	NA	NA	NA	NA	NA	NA	NA	NA	Yes	-2	Skeletal survey		Clinically significant abnormality related to MM	Checked	>=3				Checked
MMRF_2506_1_BM	1	BM	0	0	0	0	0	0	0	0	874	0	874	0	MMRF_2506	MMRF_2506_1	0	Baseline	-16	NA	NA	NA	NA	NA	NA	NA	NA	NA	NA	NA	NA	NA	NA	Yes	-1517	Other	bone densitometry study	Clinically significant abnormality related to MM			Checked
MMRF_2507_1_BM	1	BM	0	0	0	0	0	0	0	0	349	0	349	0	MMRF_2507	MMRF_2507_1	0	Baseline	-4	NA	NA	NA	NA	NA	NA	NA	NA	NA	NA	NA	NA	NA	NA	Yes	-12	MRI		Clinically significant abnormality related to MM				Checked			Checked			Checked
MMRF_2511_1_BM	1	BM	0	1	0	0	0	0	0	0	788	0	788	0	MMRF_2511	MMRF_2511_1	0	Baseline	-9	NA	NA	NA	NA	NA	NA	NA	NA	NA	NA	NA	NA	NA	NA	Yes	-134	Skeletal survey		Clinically significant abnormality related to MM	Checked	>=3				Checked
MMRF_2514_1_BM	1	BM	0	0	0	0	0	0	0	0	651	0	651	0	MMRF_2514	MMRF_2514_1	0	Baseline	-3	NA	NA	NA	NA	NA	NA	NA	NA	NA	NA	NA	NA	NA	NA	Yes	-11	PET/CT		Clinically significant abnormality related to MM	Checked	1					Checked		Checked	Checked
MMRF_2515_1_BM	1	BM	0	0	0	0	0	0	0	0	524	0	876	0	MMRF_2515	MMRF_2515_1	0	Baseline	-13	NA	NA	NA	NA	NA	NA	NA	NA	NA	NA	NA	NA	NA	NA	Yes	-15	Other	x ray (bone skeletal)	Clinically significant abnormality related to MM	Checked	>=3	Checked	Checked		Checked	Checked		Checked	Checked
MMRF_2516_1_BM	1	BM	0	0	0	0	0	0	0	0	911	0	911	0	MMRF_2516	MMRF_2516_1	0	Baseline	-20	NA	NA	NA	NA	NA	NA	NA	NA	NA	NA	NA	NA	NA	NA	Yes	-20	CT		Clinically significant abnormality related to MM	Checked	>=3			Checked
MMRF_2517_1_BM	1	BM	0	0	0	0	0	0	0	0	860	0	869	0	MMRF_2517	MMRF_2517_1	0	Baseline	-19	NA	NA	NA	NA	NA	NA	NA	NA	NA	NA	NA	NA	NA	NA	Yes	-19	Skeletal survey		Clinically significant abnormality related to MM	Checked	>=3	Checked			Checked
MMRF_2518_1_BM	1	BM	0	0	0	0	0	0	0	0	757	0	757	0	MMRF_2518	MMRF_2518_1	0	Baseline	-41	NA	NA	NA	NA	NA	NA	NA	NA	NA	NA	NA	NA	NA	NA	Yes	-51	Skeletal survey		Clinically significant abnormality related to MM	Checked	>=3	Checked	Checked			Checked		Checked
MMRF_2519_1_BM	1	BM	0	0	0	0	0	0	0	0	885	0	885	0	MMRF_2519	MMRF_2519_1	0	Baseline	-17	NA	NA	NA	NA	NA	NA	NA	NA	NA	NA	NA	NA	NA	NA	Yes	-16	PET/CT		Clinically significant abnormality related to MM				Checked			Checked			Checked
MMRF_2522_1_BM	1	BM	0	0	0	0	0	0	0	0	820	0	820	0	MMRF_2522	MMRF_2522_1	0	Baseline	-27	NA	NA	NA	NA	NA	NA	NA	NA	NA	NA	NA	NA	NA	NA	Yes	-41	PET/CT		Clinically significant abnormality related to MM			Checked				Checked		Checked
MMRF_2523_1_BM	1	BM	0	0	0	0	0	0	0	0	584	1	666	1	MMRF_2523	MMRF_2523_1	0	Baseline	-23	NA	NA	NA	NA	NA	NA	NA	NA	NA	NA	NA	NA	NA	NA	Yes	0	CT		Clinically significant abnormality related to MM	Checked	>=3
MMRF_2524_1_BM	1	BM	0	0	0	0	0	0	0	0	806	0	806	0	MMRF_2524	MMRF_2524_1	0	Baseline	-26	NA	NA	NA	NA	NA	NA	NA	NA	NA	NA	NA	NA	NA	NA	No	NA
MMRF_2525_1_BM	1	BM	0	0	0	0	0	0	0	0	92	1	715	0	MMRF_2525	MMRF_2525_1	0	Baseline	0	NA	NA	NA	NA	NA	NA	NA	NA	NA	NA	NA	NA	NA	NA	Yes	-28	MRI		Clinically significant abnormality related to MM	Checked	1					Checked			Checked
MMRF_2526_1_BM	1	BM	0	0	0	0	0	0	0	0	774	0	774	0	MMRF_2526	MMRF_2526_1	0	Baseline	-20	NA	NA	NA	NA	NA	NA	NA	NA	NA	NA	NA	NA	NA	NA	Yes	-40	Skeletal survey		Clinically significant abnormality unrelated to MM
MMRF_2531_1_BM	1	BM	1	0	0	0	0	0	0	0	449	1	546	1	MMRF_2531	MMRF_2531_1	0	Baseline	1	NA	NA	NA	NA	NA	NA	NA	NA	NA	NA	NA	NA	NA	NA	Yes	-10	Skeletal survey		Normal or clinically insignificant abnormality
MMRF_2532_1_BM	1	BM	0	0	0	0	0	0	0	0	890	0	890	0	MMRF_2532	MMRF_2532_1	0	Baseline	1	NA	NA	NA	NA	NA	NA	NA	NA	NA	NA	NA	NA	NA	NA	Yes	-29	MRI		Clinically significant abnormality related to MM	Checked	>=3					Checked		Checked
MMRF_2535_1_BM	1	BM	0	1	0	0	0	0	0	0	354	1	565	1	MMRF_2535	MMRF_2535_1	0	Baseline	3	NA	NA	NA	NA	NA	NA	NA	NA	NA	NA	NA	NA	NA	NA	Yes	1	Skeletal survey		Clinically significant abnormality related to MM	Checked	>=3	Checked	Checked	Checked	Checked	Checked		Checked	Checked
MMRF_2538_1_BM	1	BM	1	0	0	0	0	0	0	0	816	0	816	0	MMRF_2538	MMRF_2538_1	0	Baseline	-10	NA	NA	NA	NA	NA	NA	NA	NA	NA	NA	NA	NA	NA	NA	Yes	-24	MRI		Clinically significant abnormality related to MM	Checked	>=3					Checked		Checked	Checked
MMRF_2539_1_BM	1	BM	0	1	0	0	0	0	0	0	822	0	823	0	MMRF_2539	MMRF_2539_1	0	Baseline	-14	NA	NA	NA	NA	NA	NA	NA	NA	NA	NA	NA	NA	NA	NA	Yes	-27	Skeletal survey		Clinically significant abnormality related to MM	Checked	>=3					Checked	Checked			Checked
MMRF_2541_1_BM	1	BM	0	0	0	0	0	1	0	0	560	1	876	0	MMRF_2541	MMRF_2541_1	0	Baseline	-21	NA	NA	NA	NA	NA	NA	NA	NA	NA	NA	NA	NA	NA	NA	Yes	-30	Skeletal survey		Clinically significant abnormality related to MM	Checked	>=3				Checked	Checked	Checked
MMRF_2543_1_BM	1	BM	1	0	0	0	0	0	0	0	800	1	800	0	MMRF_2543	MMRF_2543_1	0	Baseline	-83	NA	NA	NA	NA	NA	NA	NA	NA	NA	NA	NA	NA	NA	NA	Yes	-77	Skeletal survey		Clinically significant abnormality related to MM	Checked	>=3				Checked
MMRF_2545_1_BM	1	BM	0	1	0	0	0	0	0	0	844	0	844	0	MMRF_2545	MMRF_2545_1	0	Baseline	1	NA	NA	NA	NA	NA	NA	NA	NA	NA	NA	NA	NA	NA	NA	Yes	-25	Skeletal survey		Clinically significant abnormality related to MM	Checked	>=3				Checked	Checked			Checked
MMRF_2546_1_BM	1	BM	0	0	0	0	0	0	0	0	282	1	438	1	MMRF_2546	MMRF_2546_1	0	Baseline	-20	NA	NA	NA	NA	NA	NA	NA	NA	NA	NA	NA	NA	NA	NA	Yes	-15	Skeletal survey		Clinically significant abnormality related to MM	Checked	2
MMRF_2548_1_BM	1	BM	0	0	0	0	0	0	0	0	771	1	771	1	MMRF_2548	MMRF_2548_1	0	Baseline	1	NA	NA	NA	NA	NA	NA	NA	NA	NA	NA	NA	NA	NA	NA	Yes	-7	PET/CT		Clinically significant abnormality related to MM	Checked	2					Checked		Checked
MMRF_2549_1_BM	1	BM	0	0	0	0	0	1	0	0	828	0	828	0	MMRF_2549	MMRF_2549_1	0	Baseline	7	NA	NA	NA	NA	NA	NA	NA	NA	NA	NA	NA	NA	NA	NA	Yes	0	Skeletal survey		Clinically significant abnormality related to MM	Checked	>=3					Checked		Checked	Checked
MMRF_2554_1_BM	1	BM	0	0	0	0	0	0	0	0	102	1	271	1	MMRF_2554	MMRF_2554_1	0	Baseline	1	NA	NA	NA	NA	NA	NA	NA	NA	NA	NA	NA	NA	NA	NA	Yes	-10	Skeletal survey		Clinically significant abnormality related to MM	Checked	>=3				Checked
MMRF_2557_1_BM	1	BM	0	0	0	0	0	0	0	0	131	1	325	1	MMRF_2557	MMRF_2557_1	0	Baseline	-10	NA	NA	NA	NA	NA	NA	NA	NA	NA	NA	NA	NA	NA	NA	Yes	-28	Skeletal survey		Normal or clinically insignificant abnormality
MMRF_2559_1_BM	1	BM	1	0	0	0	0	0	0	0	807	0	807	0	MMRF_2559	MMRF_2559_1	0	Baseline	1	NA	NA	NA	NA	NA	NA	NA	NA	NA	NA	NA	NA	NA	NA	Yes	-104	MRI		Clinically significant abnormality related to MM	Checked	>=3					Checked			Checked	Checked
MMRF_2562_1_BM	1	BM	0	0	0	0	0	0	0	0	199	1	838	0	MMRF_2562	MMRF_2562_1	0	Baseline	-10	NA	NA	NA	NA	NA	NA	NA	NA	NA	NA	NA	NA	NA	NA	Yes	-58	Skeletal survey		Clinically significant abnormality related to MM			Checked
MMRF_2563_1_BM	1	BM	1	0	0	0	0	0	0	0	819	0	826	0	MMRF_2563	MMRF_2563_1	0	Baseline	1	NA	NA	NA	NA	NA	NA	NA	NA	NA	NA	NA	NA	NA	NA	Yes	-6	Skeletal survey		Normal or clinically insignificant abnormality
MMRF_2566_1_BM	1	BM	0	0	0	0	0	0	0	0	814	0	814	0	MMRF_2566	MMRF_2566_1	0	Baseline	-11	NA	NA	NA	NA	NA	NA	NA	NA	NA	NA	NA	NA	NA	NA	Yes	-11	Other	X-ray chest PA and lateral	Clinically significant abnormality related to MM	Checked	1
MMRF_2567_1_BM	1	BM	1	0	0	0	0	0	0	0	847	0	847	0	MMRF_2567	MMRF_2567_1	0	Baseline	-6	NA	NA	NA	NA	NA	NA	NA	NA	NA	NA	NA	NA	NA	NA	Yes	-14	CT		Clinically significant abnormality related to MM			Checked		Checked
MMRF_2568_1_BM	1	BM	0	1	0	0	0	0	0	0	815	0	815	0	MMRF_2568	MMRF_2568_1	0	Baseline	-9	NA	NA	NA	NA	NA	NA	NA	NA	NA	NA	NA	NA	NA	NA	Yes	-10	PET/CT		Clinically significant abnormality related to MM	Checked	>=3			Checked	Checked	Checked			Checked
MMRF_2570_1_BM	1	BM	0	0	0	0	0	0	0	0	806	0	806	0	MMRF_2570	MMRF_2570_1	0	Baseline	1	NA	NA	NA	NA	NA	NA	NA	NA	NA	NA	NA	NA	NA	NA	No	NA
MMRF_2572_1_BM	1	BM	0	0	0	0	0	0	0	0	630	1	820	0	MMRF_2572	MMRF_2572_1	0	Baseline	-1	NA	NA	NA	NA	NA	NA	NA	NA	NA	NA	NA	NA	NA	NA	Yes	4	MRI		Clinically significant abnormality related to MM	Checked	>=3	Checked	Checked	Checked		Checked		Checked	Checked
MMRF_2574_1_BM	1	BM	0	0	0	0	0	0	0	0	445	1	475	1	MMRF_2574	MMRF_2574_1	0	Baseline	-2	NA	NA	NA	NA	NA	NA	NA	NA	NA	NA	NA	NA	NA	NA	Yes	-15	MRI		Clinically significant abnormality related to MM	Checked	>=3					Checked		Checked
MMRF_2577_1_BM	1	BM	0	0	0	0	0	0	0	0	801	0	801	0	MMRF_2577	MMRF_2577_1	0	Baseline	-18	NA	NA	NA	NA	NA	NA	NA	NA	NA	NA	NA	NA	NA	NA	No	NA
MMRF_2579_1_BM	1	BM	0	1	0	0	0	0	0	0	842	0	842	0	MMRF_2579	MMRF_2579_1	0	Baseline	-6	NA	NA	NA	NA	NA	NA	NA	NA	NA	NA	NA	NA	NA	NA	Yes	-13	Skeletal survey		Clinically significant abnormality related to MM	Checked	>=3				Checked
MMRF_2580_1_BM	1	BM	0	0	0	0	0	0	0	0	677	1	805	0	MMRF_2580	MMRF_2580_1	0	Baseline	-23	NA	NA	NA	NA	NA	NA	NA	NA	NA	NA	NA	NA	NA	NA	Yes	-30	Skeletal survey		Clinically significant abnormality related to MM	Checked	1	Checked	Checked
MMRF_2581_1_BM	1	BM	0	0	0	0	0	0	0	0	360	1	360	1	MMRF_2581	MMRF_2581_1	0	Baseline	1	NA	NA	NA	NA	NA	NA	NA	NA	NA	NA	NA	NA	NA	NA	Yes	-155	Skeletal survey		Clinically significant abnormality related to MM			Checked	Checked			Checked		Checked	Checked
MMRF_2583_1_BM	1	BM	0	0	0	0	0	0	0	0	495	0	495	0	MMRF_2583	MMRF_2583_1	0	Baseline	-11	NA	NA	NA	NA	NA	NA	NA	NA	NA	NA	NA	NA	NA	NA	Yes	-11	PET/CT			Checked	>=3
MMRF_2584_1_BM	1	BM	0	1	0	0	0	0	0	0	505	0	505	0	MMRF_2584	MMRF_2584_1	0	Baseline	-4	NA	NA	NA	NA	NA	NA	NA	NA	NA	NA	NA	NA	NA	NA	Yes	-4	PET/CT			Checked	>=3
MMRF_2587_1_BM	1	BM	0	0	0	0	0	0	0	0	517	1	814	0	MMRF_2587	MMRF_2587_1	0	Baseline	-6	NA	NA	NA	NA	NA	NA	NA	NA	NA	NA	NA	NA	NA	NA	Yes	-19	Skeletal survey		Clinically significant abnormality related to MM	Checked	1
MMRF_2590_1_BM	1	BM	0	0	0	0	0	0	0	0	806	0	806	0	MMRF_2590	MMRF_2590_1	0	Baseline	-13	NA	NA	NA	NA	NA	NA	NA	NA	NA	NA	NA	NA	NA	NA	Yes	-46	Skeletal survey		Clinically significant abnormality related to MM	Checked	>=3				Checked
MMRF_2592_1_BM	1	BM	0	0	0	0	0	0	1	0	839	0	839	0	MMRF_2592	MMRF_2592_1	0	Baseline	-2	NA	NA	NA	NA	NA	NA	NA	NA	NA	NA	NA	NA	NA	NA	Yes	-2	Skeletal survey		Clinically significant abnormality related to MM	Checked	2
MMRF_2593_1_BM	1	BM	0	0	0	0	0	0	0	0	817	0	817	0	MMRF_2593	MMRF_2593_1	0	Baseline	-2	NA	NA	NA	NA	NA	NA	NA	NA	NA	NA	NA	NA	NA	NA	Yes	-368	Skeletal survey		Clinically significant abnormality related to MM	Checked	1
MMRF_2595_1_BM	1	BM	0	0	0	0	0	0	0	0	288	1	801	0	MMRF_2595	MMRF_2595_1	0	Baseline	1	NA	NA	NA	NA	NA	NA	NA	NA	NA	NA	NA	NA	NA	NA	Yes	-6	Skeletal survey		Clinically significant abnormality related to MM	Checked	>=3			Checked	Checked	Checked		Checked	Checked
MMRF_2596_1_BM	1	BM	0	0	0	0	0	0	0	0	139	1	139	1	MMRF_2596	MMRF_2596_1	0	Baseline	-19	NA	NA	NA	NA	NA	NA	NA	NA	NA	NA	NA	NA	NA	NA	Yes	-160	Skeletal survey		Normal or clinically insignificant abnormality
MMRF_2597_1_BM	1	BM	0	0	0	0	0	1	0	0	848	0	848	0	MMRF_2597	MMRF_2597_1	0	Baseline	-6	NA	NA	NA	NA	NA	NA	NA	NA	NA	NA	NA	NA	NA	NA	No	NA
MMRF_2598_1_BM	1	BM	0	0	0	0	0	0	0	0	694	0	819	0	MMRF_2598	MMRF_2598_1	0	Baseline	1	NA	NA	NA	NA	NA	NA	NA	NA	NA	NA	NA	NA	NA	NA	Yes	1	Skeletal survey		Clinically significant abnormality related to MM			Checked	Checked			Checked		Checked	Checked
MMRF_2599_1_BM	1	BM	0	0	0	0	0	1	1	0	779	0	779	0	MMRF_2599	MMRF_2599_1	0	Baseline	-5	NA	NA	NA	NA	NA	NA	NA	NA	NA	NA	NA	NA	NA	NA	Yes	-9	Other	skeletal survey and PET/CT	Clinically significant abnormality related to MM	Checked	>=3	Checked			Checked	Checked				Checked
MMRF_2601_1_BM	1	BM	0	0	0	0	0	0	0	0	575	1	813	0	MMRF_2601	MMRF_2601_1	0	Baseline	1	NA	NA	NA	NA	NA	NA	NA	NA	NA	NA	NA	NA	NA	NA	No	NA
MMRF_2602_1_BM	1	BM	1	0	0	0	0	0	0	0	1	0	1	0	MMRF_2602	MMRF_2602_1	0	Baseline	1	NA	NA	NA	NA	NA	NA	NA	NA	NA	NA	NA	NA	NA	NA	Yes	25	MRI		Normal or clinically insignificant abnormality
MMRF_2604_1_BM	1	BM	1	0	0	0	0	0	0	0	604	0	604	0	MMRF_2604	MMRF_2604_1	0	Baseline	-12	NA	NA	NA	NA	NA	NA	NA	NA	NA	NA	NA	NA	NA	NA	Yes	-12	MRI			Checked	>=3
MMRF_2605_1_BM	1	BM	0	1	0	0	0	0	0	0	588	1	799	0	MMRF_2605	MMRF_2605_1	0	Baseline	-7	NA	NA	NA	NA	NA	NA	NA	NA	NA	NA	NA	NA	NA	NA	Yes	-18	PET/CT		Clinically significant abnormality related to MM	Checked	>=3
MMRF_2606_1_BM	1	BM	0	0	0	0	0	0	0	0	353	1	822	0	MMRF_2606	MMRF_2606_1	0	Baseline	-2	NA	NA	NA	NA	NA	NA	NA	NA	NA	NA	NA	NA	NA	NA	Yes	-2	PET/CT		Clinically significant abnormality related to MM	Checked	>=3			Checked
MMRF_2608_1_BM	1	BM	0	0	1	0	0	0	0	0	788	0	825	0	MMRF_2608	MMRF_2608_1	0	Baseline	0	NA	NA	NA	NA	NA	NA	NA	NA	NA	NA	NA	NA	NA	NA	Yes	0	Skeletal survey		Clinically significant abnormality related to MM	Checked	1
MMRF_2609_1_BM	1	BM	0	0	0	0	0	0	0	0	604	0	604	0	MMRF_2609	MMRF_2609_1	0	Baseline	0	NA	NA	NA	NA	NA	NA	NA	NA	NA	NA	NA	NA	NA	NA	Yes	0	Other	xray			0
MMRF_2613_1_BM	1	BM	0	0	0	0	0	0	0	0	344	1	621	1	MMRF_2613	MMRF_2613_1	0	Baseline	-5	NA	NA	NA	NA	NA	NA	NA	NA	NA	NA	NA	NA	NA	NA	Yes	1	MRI		Clinically significant abnormality related to MM				Checked			Checked			Checked
MMRF_2614_1_BM	1	BM	0	0	0	0	0	0	0	0	736	0	741	0	MMRF_2614	MMRF_2614_1	0	Baseline	1	NA	NA	NA	NA	NA	NA	NA	NA	NA	NA	NA	NA	NA	NA	Yes	-6	PET/CT		Clinically significant abnormality related to MM	Checked	>=3					Checked				Checked
MMRF_2621_1_BM	1	BM	1	0	0	0	0	0	0	0	201	1	201	1	MMRF_2621	MMRF_2621_1	0	Baseline	-1	NA	NA	NA	NA	NA	NA	NA	NA	NA	NA	NA	NA	NA	NA	Yes	-20	MRI		Clinically significant abnormality related to MM	Checked	>=3		Checked			Checked	Checked	Checked	Checked	Checked
MMRF_2622_1_BM	1	BM	0	1	0	0	0	0	0	0	786	0	786	0	MMRF_2622	MMRF_2622_1	0	Baseline	-7	NA	NA	NA	NA	NA	NA	NA	NA	NA	NA	NA	NA	NA	NA	Yes	-20	Skeletal survey		Clinically significant abnormality related to MM	Checked	1
MMRF_2624_1_BM	1	BM	0	0	0	0	0	0	0	0	587	0	587	0	MMRF_2624	MMRF_2624_1	0	Baseline	-2	NA	NA	NA	NA	NA	NA	NA	NA	NA	NA	NA	NA	NA	NA	Yes	-2	MRI			Checked	>=3
MMRF_2630_1_BM	1	BM	0	0	0	0	0	0	0	0	380	0	569	0	MMRF_2630	MMRF_2630_1	0	Baseline	-6	NA	NA	NA	NA	NA	NA	NA	NA	NA	NA	NA	NA	NA	NA	Yes	-6	PET/CT			Checked	1
MMRF_2631_1_BM	1	BM	0	1	0	0	0	0	0	0	421	0	617	0	MMRF_2631	MMRF_2631_1	0	Baseline	-6	NA	NA	NA	NA	NA	NA	NA	NA	NA	NA	NA	NA	NA	NA	Yes	-6	PET/CT			Checked	>=3
MMRF_2634_1_BM	1	BM	0	0	1	0	0	0	0	0	148	0	456	0	MMRF_2634	MMRF_2634_1	0	Baseline	-18	NA	NA	NA	NA	NA	NA	NA	NA	NA	NA	NA	NA	NA	NA	Yes	-18	Other	xray		Checked	2
MMRF_2635_1_BM	1	BM	0	0	0	0	0	0	0	0	581	0	581	0	MMRF_2635	MMRF_2635_1	0	Baseline	-20	NA	NA	NA	NA	NA	NA	NA	NA	NA	NA	NA	NA	NA	NA	Yes	-20	PET/CT			Checked	>=3
MMRF_2636_1_BM	1	BM	1	0	0	0	0	0	0	0	342	0	447	0	MMRF_2636	MMRF_2636_1	0	Baseline	-9	NA	NA	NA	NA	NA	NA	NA	NA	NA	NA	NA	NA	NA	NA	Yes	-9	Other	xray			0
MMRF_2637_1_BM	1	BM	0	0	0	1	0	1	0	0	343	0	406	0	MMRF_2637	MMRF_2637_1	0	Baseline	-14	NA	NA	NA	NA	NA	NA	NA	NA	NA	NA	NA	NA	NA	NA	Yes	-14	MRI			Checked	>=3
MMRF_2638_1_BM	1	BM	0	1	0	0	0	0	0	0	435	0	435	0	MMRF_2638	MMRF_2638_1	0	Baseline	-14	NA	NA	NA	NA	NA	NA	NA	NA	NA	NA	NA	NA	NA	NA	Yes	-14	Other	xray		Checked	1
MMRF_2639_1_BM	1	BM	0	1	0	0	0	0	0	0	553	1	553	0	MMRF_2639	MMRF_2639_1	0	Baseline	-1	NA	NA	NA	NA	NA	NA	NA	NA	NA	NA	NA	NA	NA	NA	Yes	-1	PET/CT				0
MMRF_2640_1_BM	1	BM	0	0	1	0	0	0	0	0	561	0	561	0	MMRF_2640	MMRF_2640_1	0	Baseline	-13	NA	NA	NA	NA	NA	NA	NA	NA	NA	NA	NA	NA	NA	NA	Yes	-13	MRI				0
MMRF_2641_1_BM	1	BM	0	0	0	0	0	0	0	0	232	0	232	0	MMRF_2641	MMRF_2641_1	0	Baseline	-12	NA	NA	NA	NA	NA	NA	NA	NA	NA	NA	NA	NA	NA	NA	Yes	-12	PET/CT				0
MMRF_2642_1_BM	1	BM	0	0	0	0	0	0	0	0	196	0	567	0	MMRF_2642	MMRF_2642_1	0	Baseline	-15	NA	NA	NA	NA	NA	NA	NA	NA	NA	NA	NA	NA	NA	NA	Yes	-15	PET/CT			Checked	>=3
MMRF_2643_1_BM	1	BM	0	1	0	0	0	0	0	0	337	0	337	0	MMRF_2643	MMRF_2643_1	0	Baseline	-12	NA	NA	NA	NA	NA	NA	NA	NA	NA	NA	NA	NA	NA	NA	Yes	-12	Other	xray			0
MMRF_2646_1_BM	1	BM	0	0	0	0	0	0	0	0	97	0	154	0	MMRF_2646	MMRF_2646_1	0	Baseline	-7	NA	NA	NA	NA	NA	NA	NA	NA	NA	NA	NA	NA	NA	NA	Yes	-7	Other	xray		Checked	>=3
MMRF_2647_1_BM	1	BM	0	1	0	0	0	0	0	0	1	0	309	0	MMRF_2647	MMRF_2647_1	0	Baseline	-3	NA	NA	NA	NA	NA	NA	NA	NA	NA	NA	NA	NA	NA	NA	Yes	-3	MRI			Checked	>=3
MMRF_2650_1_BM	1	BM	0	0	0	1	0	0	0	0	481	0	481	0	MMRF_2650	MMRF_2650_1	0	Baseline	-8	NA	NA	NA	NA	NA	NA	NA	NA	NA	NA	NA	NA	NA	NA	Yes	-8	PET/CT			Checked	>=3
MMRF_2651_1_BM	1	BM	0	0	0	0	0	0	0	0	442	0	512	0	MMRF_2651	MMRF_2651_1	0	Baseline	-4	NA	NA	NA	NA	NA	NA	NA	NA	NA	NA	NA	NA	NA	NA	Yes	-4	Other	xray		Checked	>=3
MMRF_2652_1_BM	1	BM	0	0	0	0	1	1	0	0	367	0	528	0	MMRF_2652	MMRF_2652_1	0	Baseline	-3	NA	NA	NA	NA	NA	NA	NA	NA	NA	NA	NA	NA	NA	NA	Yes	-3	Other	xray		Checked	>=3
MMRF_2654_1_BM	1	BM	0	1	0	0	0	0	0	0	112	0	175	0	MMRF_2654	MMRF_2654_1	0	Baseline	-5	NA	NA	NA	NA	NA	NA	NA	NA	NA	NA	NA	NA	NA	NA	Yes	-5	Other	xray		Checked	>=3
MMRF_2655_1_BM	1	BM	0	0	0	0	0	0	0	0	528	0	528	0	MMRF_2655	MMRF_2655_1	0	Baseline	-15	NA	NA	NA	NA	NA	NA	NA	NA	NA	NA	NA	NA	NA	NA	Yes	-15	MRI				0
MMRF_2659_1_BM	1	BM	0	0	0	0	0	0	0	0	135	1	135	1	MMRF_2659	MMRF_2659_1	0	Baseline	-12	NA	NA	NA	NA	NA	NA	NA	NA	NA	NA	NA	NA	NA	NA	Yes	-12	CT			Checked	2
MMRF_2660_1_BM	1	BM	1	0	0	0	0	0	0	0	373	0	373	0	MMRF_2660	MMRF_2660_1	0	Baseline	-25	NA	NA	NA	NA	NA	NA	NA	NA	NA	NA	NA	NA	NA	NA	Yes	-25	MRI				0
MMRF_2664_1_BM	1	BM	0	0	0	0	0	0	0	0	305	1	305	0	MMRF_2664	MMRF_2664_1	0	Baseline	-11	NA	NA	NA	NA	NA	NA	NA	NA	NA	NA	NA	NA	NA	NA	Yes	-11	MRI			Checked	1
MMRF_2665_1_BM	1	BM	0	0	0	0	0	1	0	1	486	0	486	0	MMRF_2665	MMRF_2665_1	0	Baseline	-13	NA	NA	NA	NA	NA	NA	NA	NA	NA	NA	NA	NA	NA	NA	Yes	-13	MRI				0
MMRF_2666_1_BM	1	BM	1	0	0	0	0	0	0	0	135	0	156	0	MMRF_2666	MMRF_2666_1	0	Baseline	-12	NA	NA	NA	NA	NA	NA	NA	NA	NA	NA	NA	NA	NA	NA	Yes	-12	MRI			Checked	>=3
MMRF_2667_1_BM	1	BM	0	1	0	0	0	0	0	0	380	0	447	0	MMRF_2667	MMRF_2667_1	0	Baseline	-6	NA	NA	NA	NA	NA	NA	NA	NA	NA	NA	NA	NA	NA	NA	Yes	-6	MRI			Checked	>=3
MMRF_2669_1_BM	1	BM	0	0	1	0	0	0	0	0	230	0	230	0	MMRF_2669	MMRF_2669_1	0	Baseline	-8	NA	NA	NA	NA	NA	NA	NA	NA	NA	NA	NA	NA	NA	NA	Yes	-8	PET/CT			Checked	>=3
MMRF_2670_1_BM	1	BM	1	0	0	0	0	0	0	0	330	0	330	0	MMRF_2670	MMRF_2670_1	0	Baseline	-21	NA	NA	NA	NA	NA	NA	NA	NA	NA	NA	NA	NA	NA	NA	Yes	-21	PET/CT			Checked	>=3
MMRF_2671_1_BM	1	BM	0	0	0	0	0	0	0	0	183	0	339	0	MMRF_2671	MMRF_2671_1	0	Baseline	-4	NA	NA	NA	NA	NA	NA	NA	NA	NA	NA	NA	NA	NA	NA	Yes	-4	MRI			Checked	>=3
MMRF_2675_1_BM	1	BM	0	0	0	0	0	0	0	0	92	0	92	0	MMRF_2675	MMRF_2675_1	0	Baseline	-19	NA	NA	NA	NA	NA	NA	NA	NA	NA	NA	NA	NA	NA	NA	Yes	-19	PET/CT			Checked	>=3
MMRF_2676_1_BM	1	BM	0	0	0	0	0	0	0	0	360	0	464	0	MMRF_2676	MMRF_2676_1	0	Baseline	-19	NA	NA	NA	NA	NA	NA	NA	NA	NA	NA	NA	NA	NA	NA	Yes	-19	PET/CT				0
MMRF_2677_1_BM	1	BM	0	0	0	0	0	0	0	0	475	0	475	0	MMRF_2677	MMRF_2677_1	0	Baseline	-13	NA	NA	NA	NA	NA	NA	NA	NA	NA	NA	NA	NA	NA	NA	Yes	-13	Other	xray		Checked	>=3
MMRF_2678_1_BM	1	BM	0	0	0	0	0	0	0	0	318	0	318	0	MMRF_2678	MMRF_2678_1	0	Baseline	-20	NA	NA	NA	NA	NA	NA	NA	NA	NA	NA	NA	NA	NA	NA	Yes	-20	PET/CT			Checked	2
MMRF_2679_1_BM	1	BM	1	0	0	0	0	0	0	0	452	0	452	0	MMRF_2679	MMRF_2679_1	0	Baseline	-12	NA	NA	NA	NA	NA	NA	NA	NA	NA	NA	NA	NA	NA	NA	Yes	-12	MRI			Checked	1
MMRF_2680_1_BM	1	BM	0	0	0	0	0	0	0	0	324	0	324	0	MMRF_2680	MMRF_2680_1	0	Baseline	-27	NA	NA	NA	NA	NA	NA	NA	NA	NA	NA	NA	NA	NA	NA	Yes	-27	PET/CT			Checked	1
MMRF_2681_1_BM	1	BM	1	0	0	0	0	0	0	0	57	0	392	0	MMRF_2681	MMRF_2681_1	0	Baseline	-1	NA	NA	NA	NA	NA	NA	NA	NA	NA	NA	NA	NA	NA	NA	Yes	-1	Other	xray		Checked	>=3
MMRF_2682_1_BM	1	BM	1	0	0	0	0	0	0	0	124	0	455	0	MMRF_2682	MMRF_2682_1	0	Baseline	-5	NA	NA	NA	NA	NA	NA	NA	NA	NA	NA	NA	NA	NA	NA	Yes	-5	CT			Checked	>=3
MMRF_2685_1_BM	1	BM	0	0	0	0	0	0	0	0	204	0	268	0	MMRF_2685	MMRF_2685_1	0	Baseline	-12	NA	NA	NA	NA	NA	NA	NA	NA	NA	NA	NA	NA	NA	NA	Yes	-12	PET/CT				0
MMRF_2688_1_BM	1	BM	0	0	0	0	0	1	0	0	148	0	155	0	MMRF_2688	MMRF_2688_1	0	Baseline	-11	NA	NA	NA	NA	NA	NA	NA	NA	NA	NA	NA	NA	NA	NA	Yes	-11	PET/CT			Checked	2
MMRF_2689_1_BM	1	BM	1	0	0	0	0	0	0	0	431	0	431	0	MMRF_2689	MMRF_2689_1	0	Baseline	-12	NA	NA	NA	NA	NA	NA	NA	NA	NA	NA	NA	NA	NA	NA	Yes	-12	CT			Checked	1
MMRF_2690_1_BM	1	BM	0	0	0	0	0	0	0	0	404	0	467	0	MMRF_2690	MMRF_2690_1	0	Baseline	-5	NA	NA	NA	NA	NA	NA	NA	NA	NA	NA	NA	NA	NA	NA	Yes	-5	CT			Checked	2
MMRF_2691_1_BM	1	BM	0	0	0	0	0	1	0	0	417	0	417	0	MMRF_2691	MMRF_2691_1	0	Baseline	-7	NA	NA	NA	NA	NA	NA	NA	NA	NA	NA	NA	NA	NA	NA	Yes	-7	Other	xray		Checked	>=3
MMRF_2692_1_BM	1	BM	0	1	0	0	0	0	0	0	318	1	318	1	MMRF_2692	MMRF_2692_1	0	Baseline	-10	NA	NA	NA	NA	NA	NA	NA	NA	NA	NA	NA	NA	NA	NA	Yes	-10	Other	xray		Checked	>=3
MMRF_2694_1_BM	1	BM	1	0	0	0	0	0	0	0	438	0	438	0	MMRF_2694	MMRF_2694_1	0	Baseline	-16	NA	NA	NA	NA	NA	NA	NA	NA	NA	NA	NA	NA	NA	NA	Yes	-16	Other	xray			0
MMRF_2695_1_BM	1	BM	0	0	0	1	0	0	0	0	380	0	380	0	MMRF_2695	MMRF_2695_1	0	Baseline	-19	NA	NA	NA	NA	NA	NA	NA	NA	NA	NA	NA	NA	NA	NA	Yes	-19	CT			Checked	>=3
MMRF_2696_1_BM	1	BM	0	0	0	0	0	0	0	0	141	0	302	0	MMRF_2696	MMRF_2696_1	0	Baseline	-13	NA	NA	NA	NA	NA	NA	NA	NA	NA	NA	NA	NA	NA	NA	Yes	-13	PET/CT			Checked	>=3
MMRF_2698_1_BM	1	BM	0	0	0	0	0	0	0	0	196	0	196	0	MMRF_2698	MMRF_2698_1	0	Baseline	-15	NA	NA	NA	NA	NA	NA	NA	NA	NA	NA	NA	NA	NA	NA	Yes	-15	PET/CT			Checked	>=3
MMRF_2699_1_BM	1	BM	0	0	0	0	0	0	0	0	426	0	426	0	MMRF_2699	MMRF_2699_1	0	Baseline	-14	NA	NA	NA	NA	NA	NA	NA	NA	NA	NA	NA	NA	NA	NA	Yes	-14	CT			Checked	>=3
MMRF_2700_1_BM	1	BM	0	0	0	0	0	1	0	0	428	0	428	0	MMRF_2700	MMRF_2700_1	0	Baseline	-22	NA	NA	NA	NA	NA	NA	NA	NA	NA	NA	NA	NA	NA	NA	Yes	-22	MRI			Checked	1
MMRF_2701_1_BM	1	BM	0	0	1	0	0	0	0	0	148	0	195	0	MMRF_2701	MMRF_2701_1	0	Baseline	-72	NA	NA	NA	NA	NA	NA	NA	NA	NA	NA	NA	NA	NA	NA	Yes	-72	PET/CT			Checked	2
MMRF_2702_1_BM	1	BM	0	0	0	0	0	0	0	0	413	0	413	0	MMRF_2702	MMRF_2702_1	0	Baseline	-20	NA	NA	NA	NA	NA	NA	NA	NA	NA	NA	NA	NA	NA	NA	Yes	-20	Other	xray		Checked	>=3
MMRF_2703_1_BM	1	BM	0	0	0	0	0	0	0	0	206	0	206	0	MMRF_2703	MMRF_2703_1	0	Baseline	-24	NA	NA	NA	NA	NA	NA	NA	NA	NA	NA	NA	NA	NA	NA	Yes	-24	MRI				0
MMRF_2704_1_BM	1	BM	0	1	0	0	0	0	0	0	352	0	352	0	MMRF_2704	MMRF_2704_1	0	Baseline	-7	NA	NA	NA	NA	NA	NA	NA	NA	NA	NA	NA	NA	NA	NA	Yes	-7	Other	xray			0
MMRF_2705_1_BM	1	BM	0	0	0	0	0	0	0	0	183	0	194	0	MMRF_2705	MMRF_2705_1	0	Baseline	-12	NA	NA	NA	NA	NA	NA	NA	NA	NA	NA	NA	NA	NA	NA	Yes	-12	PET/CT			Checked	>=3
MMRF_2706_1_BM	1	BM	1	0	0	0	0	0	0	0	1	0	156	0	MMRF_2706	MMRF_2706_1	0	Baseline	-7	NA	NA	NA	NA	NA	NA	NA	NA	NA	NA	NA	NA	NA	NA	Yes	-7	PET/CT			Checked	>=3
MMRF_2707_1_BM	1	BM	0	1	0	0	0	0	0	0	1	0	1	0	MMRF_2707	MMRF_2707_1	0	Baseline	-15	NA	NA	NA	NA	NA	NA	NA	NA	NA	NA	NA	NA	NA	NA	Yes	-15	PET/CT			Checked	>=3
MMRF_2708_1_BM	1	BM	0	0	0	0	0	0	0	0	148	0	148	0	MMRF_2708	MMRF_2708_1	0	Baseline	-5	NA	NA	NA	NA	NA	NA	NA	NA	NA	NA	NA	NA	NA	NA	Yes	-5	MRI			Checked	>=3
MMRF_2709_1_BM	1	BM	0	0	0	0	0	0	0	0	166	0	166	0	MMRF_2709	MMRF_2709_1	0	Baseline	-2	NA	NA	NA	NA	NA	NA	NA	NA	NA	NA	NA	NA	NA	NA	Yes	-2	MRI			Checked	>=3
MMRF_2714_1_BM	1	BM	0	0	0	0	0	0	0	0	365	0	365	0	MMRF_2714	MMRF_2714_1	0	Baseline	-6	NA	NA	NA	NA	NA	NA	NA	NA	NA	NA	NA	NA	NA	NA	Yes	-6	MRI			Checked	>=3
MMRF_2715_1_BM	1	BM	0	1	0	0	0	0	0	0	392	0	392	0	MMRF_2715	MMRF_2715_1	0	Baseline	-9	NA	NA	NA	NA	NA	NA	NA	NA	NA	NA	NA	NA	NA	NA	Yes	-9	PET/CT			Checked	>=3
MMRF_2716_1_BM	1	BM	0	0	0	0	0	0	0	0	343	0	343	0	MMRF_2716	MMRF_2716_1	0	Baseline	-14	NA	NA	NA	NA	NA	NA	NA	NA	NA	NA	NA	NA	NA	NA	Yes	-14	MRI			Checked	>=3
MMRF_2718_1_BM	1	BM	0	1	0	0	0	0	0	0	148	0	148	0	MMRF_2718	MMRF_2718_1	0	Baseline	-8	NA	NA	NA	NA	NA	NA	NA	NA	NA	NA	NA	NA	NA	NA	Yes	-8	PET/CT			Checked	>=3
MMRF_2719_1_BM	1	BM	1	0	0	0	0	0	0	0	401	0	401	0	MMRF_2719	MMRF_2719_1	0	Baseline	-20	NA	NA	NA	NA	NA	NA	NA	NA	NA	NA	NA	NA	NA	NA	Yes	-20	MRI			Checked	2
MMRF_2721_1_BM	1	BM	0	0	0	0	0	0	0	0	143	0	143	0	MMRF_2721	MMRF_2721_1	0	Baseline	-6	NA	NA	NA	NA	NA	NA	NA	NA	NA	NA	NA	NA	NA	NA	Yes	-6	Other	xray		Checked	2
MMRF_2722_1_BM	1	BM	1	0	0	0	0	0	0	0	292	1	292	1	MMRF_2722	MMRF_2722_1	0	Baseline	-4	NA	NA	NA	NA	NA	NA	NA	NA	NA	NA	NA	NA	NA	NA	Yes	-4	MRI			Checked	>=3
MMRF_2723_1_BM	1	BM	0	0	0	0	0	1	0	0	377	0	377	0	MMRF_2723	MMRF_2723_1	0	Baseline	-7	NA	NA	NA	NA	NA	NA	NA	NA	NA	NA	NA	NA	NA	NA	Yes	-7	CT			Checked	>=3
MMRF_2727_1_BM	1	BM	0	0	0	0	0	0	0	0	127	0	166	0	MMRF_2727	MMRF_2727_1	0	Baseline	-13	NA	NA	NA	NA	NA	NA	NA	NA	NA	NA	NA	NA	NA	NA	Yes	-13	Other	xray		Checked	>=3
MMRF_2728_1_BM	1	BM	0	0	0	0	0	0	0	0	1	0	154	0	MMRF_2728	MMRF_2728_1	0	Baseline	-8	NA	NA	NA	NA	NA	NA	NA	NA	NA	NA	NA	NA	NA	NA	Yes	-8	MRI			Checked	>=3
MMRF_2729_1_BM	1	BM	0	1	0	0	0	0	0	0	427	0	427	0	MMRF_2729	MMRF_2729_1	0	Baseline	-22	NA	NA	NA	NA	NA	NA	NA	NA	NA	NA	NA	NA	NA	NA	Yes	-22	PET/CT			Checked	>=3
MMRF_2730_1_BM	1	BM	0	0	0	0	0	0	0	0	30	0	30	0	MMRF_2730	MMRF_2730_1	0	Baseline	-17	NA	NA	NA	NA	NA	NA	NA	NA	NA	NA	NA	NA	NA	NA	Yes	-17	PET/CT			Checked	>=3
MMRF_2731_1_BM	1	BM	0	0	0	0	0	1	0	0	372	0	372	0	MMRF_2731	MMRF_2731_1	0	Baseline	-13	NA	NA	NA	NA	NA	NA	NA	NA	NA	NA	NA	NA	NA	NA	Yes	-13	CT			Checked	>=3
MMRF_2732_1_BM	1	BM	0	0	0	0	0	0	0	0	350	0	350	0	MMRF_2732	MMRF_2732_1	0	Baseline	-27	NA	NA	NA	NA	NA	NA	NA	NA	NA	NA	NA	NA	NA	NA	Yes	-27	Other	xray			0
MMRF_2733_1_BM	1	BM	0	0	0	0	0	1	0	0	393	0	393	0	MMRF_2733	MMRF_2733_1	0	Baseline	-4	NA	NA	NA	NA	NA	NA	NA	NA	NA	NA	NA	NA	NA	NA	Yes	-4	Other	xray		Checked	>=3
MMRF_2734_1_BM	1	BM	0	0	0	0	0	1	0	0	384	0	384	0	MMRF_2734	MMRF_2734_1	0	Baseline	-14	NA	NA	NA	NA	NA	NA	NA	NA	NA	NA	NA	NA	NA	NA	Yes	-14	PET/CT			Checked	1
MMRF_2737_1_BM	1	BM	0	0	0	0	0	0	0	0	1	0	160	0	MMRF_2737	MMRF_2737_1	0	Baseline	-24	NA	NA	NA	NA	NA	NA	NA	NA	NA	NA	NA	NA	NA	NA	Yes	-24	MRI			Checked	1
MMRF_2738_1_BM	1	BM	0	1	0	0	0	0	0	0	367	0	367	0	MMRF_2738	MMRF_2738_1	0	Baseline	-6	NA	NA	NA	NA	NA	NA	NA	NA	NA	NA	NA	NA	NA	NA	Yes	-6	PET/CT			Checked	>=3
MMRF_2739_1_BM	1	BM	0	0	0	0	0	0	0	0	54	1	54	1	MMRF_2739	MMRF_2739_1	0	Baseline	-6	NA	NA	NA	NA	NA	NA	NA	NA	NA	NA	NA	NA	NA	NA	Yes	-6	CT			Checked	>=3
MMRF_2740_1_BM	1	BM	0	0	0	0	0	0	0	0	162	0	398	0	MMRF_2740	MMRF_2740_1	0	Baseline	-22	NA	NA	NA	NA	NA	NA	NA	NA	NA	NA	NA	NA	NA	NA	Yes	-22	PET/CT				0
MMRF_2742_1_BM	1	BM	0	0	0	0	0	1	0	0	120	0	218	0	MMRF_2742	MMRF_2742_1	0	Baseline	-9	NA	NA	NA	NA	NA	NA	NA	NA	NA	NA	NA	NA	NA	NA	Yes	-9	PET/CT			Checked	>=3
MMRF_2743_1_BM	1	BM	0	0	0	0	0	0	0	0	143	0	351	0	MMRF_2743	MMRF_2743_1	0	Baseline	-5	NA	NA	NA	NA	NA	NA	NA	NA	NA	NA	NA	NA	NA	NA	Yes	-5	PET/CT			Checked	>=3
MMRF_2745_1_BM	1	BM	0	0	0	0	0	0	0	0	1	0	343	0	MMRF_2745	MMRF_2745_1	0	Baseline	-8	NA	NA	NA	NA	NA	NA	NA	NA	NA	NA	NA	NA	NA	NA	Yes	-8	Other	xray		Checked	>=3
MMRF_2746_1_BM	1	BM	1	0	0	0	0	0	0	0	155	0	171	0	MMRF_2746	MMRF_2746_1	0	Baseline	-8	NA	NA	NA	NA	NA	NA	NA	NA	NA	NA	NA	NA	NA	NA	Yes	-8	PET/CT			Checked	>=3
MMRF_2750_1_BM	1	BM	0	1	0	0	0	0	0	0	330	0	330	0	MMRF_2750	MMRF_2750_1	0	Baseline	-13	NA	NA	NA	NA	NA	NA	NA	NA	NA	NA	NA	NA	NA	NA	Yes	-13	PET/CT				0
MMRF_2751_1_BM	1	BM	1	0	0	0	0	0	0	0	85	0	128	0	MMRF_2751	MMRF_2751_1	0	Baseline	-14	NA	NA	NA	NA	NA	NA	NA	NA	NA	NA	NA	NA	NA	NA	Yes	-14	Other	xray		Checked	>=3
MMRF_2752_1_BM	1	BM	0	0	1	0	0	0	0	0	183	0	351	0	MMRF_2752	MMRF_2752_1	0	Baseline	-6	NA	NA	NA	NA	NA	NA	NA	NA	NA	NA	NA	NA	NA	NA	Yes	-6	Other	xray		Checked	>=3
MMRF_2753_1_BM	1	BM	0	0	0	1	0	1	0	0	302	0	330	0	MMRF_2753	MMRF_2753_1	0	Baseline	-13	NA	NA	NA	NA	NA	NA	NA	NA	NA	NA	NA	NA	NA	NA	Yes	-13	PET/CT				0
MMRF_2754_1_BM	1	BM	0	1	0	0	0	0	0	0	8	1	8	1	MMRF_2754	MMRF_2754_1	0	Baseline	0	NA	NA	NA	NA	NA	NA	NA	NA	NA	NA	NA	NA	NA	NA	Yes	0	PET/CT			Checked	>=3
MMRF_2755_1_BM	1	BM	0	0	0	0	0	1	0	0	143	0	152	0	MMRF_2755	MMRF_2755_1	0	Baseline	-14	NA	NA	NA	NA	NA	NA	NA	NA	NA	NA	NA	NA	NA	NA	Yes	-14	PET/CT			Checked	>=3
MMRF_2756_1_BM	1	BM	0	0	0	0	0	0	0	0	344	0	344	0	MMRF_2756	MMRF_2756_1	0	Baseline	-14	NA	NA	NA	NA	NA	NA	NA	NA	NA	NA	NA	NA	NA	NA	Yes	-14	Other	xray		Checked	>=3
MMRF_2757_1_BM	1	BM	0	0	0	0	0	0	0	0	191	0	359	0	MMRF_2757	MMRF_2757_1	0	Baseline	-17	NA	NA	NA	NA	NA	NA	NA	NA	NA	NA	NA	NA	NA	NA	Yes	-17	CT			Checked	>=3
MMRF_2758_1_BM	1	BM	0	0	0	0	0	0	0	0	351	0	351	0	MMRF_2758	MMRF_2758_1	0	Baseline	-13	NA	NA	NA	NA	NA	NA	NA	NA	NA	NA	NA	NA	NA	NA	Yes	-13	PET/CT			Checked	>=3
MMRF_2760_1_BM	1	BM	0	0	1	0	0	0	0	0	1	0	161	0	MMRF_2760	MMRF_2760_1	0	Baseline	-24	NA	NA	NA	NA	NA	NA	NA	NA	NA	NA	NA	NA	NA	NA	Yes	-24	MRI			Checked	>=3
MMRF_2761_1_BM	1	BM	0	1	0	0	0	0	0	0	1	0	1	0	MMRF_2761	MMRF_2761_1	0	Baseline	-13	NA	NA	NA	NA	NA	NA	NA	NA	NA	NA	NA	NA	NA	NA	Yes	-13	Other	xray		Checked	>=3
MMRF_2762_1_BM	1	BM	0	0	0	1	0	0	0	0	155	0	323	0	MMRF_2762	MMRF_2762_1	0	Baseline	-8	NA	NA	NA	NA	NA	NA	NA	NA	NA	NA	NA	NA	NA	NA	Yes	-8	MRI			Checked	1
MMRF_2763_1_BM	1	BM	0	0	0	0	0	1	0	0	309	0	337	0	MMRF_2763	MMRF_2763_1	0	Baseline	-5	NA	NA	NA	NA	NA	NA	NA	NA	NA	NA	NA	NA	NA	NA	Yes	-5	Other	xray			0
MMRF_2764_1_BM	1	BM	0	0	0	0	0	0	0	0	315	0	315	0	MMRF_2764	MMRF_2764_1	0	Baseline	-12	NA	NA	NA	NA	NA	NA	NA	NA	NA	NA	NA	NA	NA	NA	Yes	-12	PET/CT			Checked	>=3
MMRF_2765_1_BM	1	BM	0	0	0	0	0	0	0	0	156	0	156	0	MMRF_2765	MMRF_2765_1	0	Baseline	-13	NA	NA	NA	NA	NA	NA	NA	NA	NA	NA	NA	NA	NA	NA	Yes	-13	Other	xray		Checked	>=3
MMRF_2767_1_BM	1	BM	1	0	0	0	0	0	0	0	178	0	179	0	MMRF_2767	MMRF_2767_1	0	Baseline	-4	NA	NA	NA	NA	NA	NA	NA	NA	NA	NA	NA	NA	NA	NA	Yes	-4	MRI			Checked	>=3
MMRF_2768_1_BM	1	BM	0	0	0	0	0	0	0	0	154	0	196	0	MMRF_2768	MMRF_2768_1	0	Baseline	-26	NA	NA	NA	NA	NA	NA	NA	NA	NA	NA	NA	NA	NA	NA	Yes	-26	MRI			Checked	2
MMRF_2769_1_BM	1	BM	0	1	0	0	0	0	0	0	330	0	330	0	MMRF_2769	MMRF_2769_1	0	Baseline	-7	NA	NA	NA	NA	NA	NA	NA	NA	NA	NA	NA	NA	NA	NA	Yes	-7	MRI			Checked	2
MMRF_2770_1_BM	1	BM	0	0	0	0	0	1	0	0	153	0	160	0	MMRF_2770	MMRF_2770_1	0	Baseline	-19	NA	NA	NA	NA	NA	NA	NA	NA	NA	NA	NA	NA	NA	NA	Yes	-19	MRI			Checked	>=3
MMRF_2772_1_BM	1	BM	0	1	0	0	0	0	0	0	186	0	186	0	MMRF_2772	MMRF_2772_1	0	Baseline	-7	NA	NA	NA	NA	NA	NA	NA	NA	NA	NA	NA	NA	NA	NA	Yes	-7	PET/CT				0
MMRF_2774_1_BM	1	BM	1	0	0	0	0	0	0	0	147	0	174	0	MMRF_2774	MMRF_2774_1	0	Baseline	-29	NA	NA	NA	NA	NA	NA	NA	NA	NA	NA	NA	NA	NA	NA	Yes	-29	MRI			Checked	2
MMRF_2775_1_BM	1	BM	0	0	0	0	0	0	0	0	149	0	198	0	MMRF_2775	MMRF_2775_1	0	Baseline	-12	NA	NA	NA	NA	NA	NA	NA	NA	NA	NA	NA	NA	NA	NA	Yes	-12	Other	xray			0
MMRF_2776_1_BM	1	BM	0	0	0	1	0	0	0	0	316	0	316	0	MMRF_2776	MMRF_2776_1	0	Baseline	-12	NA	NA	NA	NA	NA	NA	NA	NA	NA	NA	NA	NA	NA	NA	Yes	-12	MRI			Checked	>=3
MMRF_2778_1_BM	1	BM	0	0	0	0	0	0	0	0	136	0	282	0	MMRF_2778	MMRF_2778_1	0	Baseline	-12	NA	NA	NA	NA	NA	NA	NA	NA	NA	NA	NA	NA	NA	NA	Yes	-12	PET/CT			Checked	2
MMRF_2779_1_BM	1	BM	0	0	0	0	0	0	0	0	71	0	133	0	MMRF_2779	MMRF_2779_1	0	Baseline	-6	NA	NA	NA	NA	NA	NA	NA	NA	NA	NA	NA	NA	NA	NA	Yes	-6	MRI			Checked	>=3
MMRF_2781_1_BM	1	BM	0	1	0	0	0	1	0	0	208	1	208	1	MMRF_2781	MMRF_2781_1	0	Baseline	-5	NA	NA	NA	NA	NA	NA	NA	NA	NA	NA	NA	NA	NA	NA	Yes	-5	PET/CT				0
MMRF_2782_1_BM	1	BM	0	0	0	0	0	0	0	0	204	0	213	0	MMRF_2782	MMRF_2782_1	0	Baseline	-7	NA	NA	NA	NA	NA	NA	NA	NA	NA	NA	NA	NA	NA	NA	Yes	-7	PET/CT			Checked	>=3
MMRF_2787_1_BM	1	BM	0	0	0	0	0	0	0	0	1	0	169	0	MMRF_2787	MMRF_2787_1	0	Baseline	-9	NA	NA	NA	NA	NA	NA	NA	NA	NA	NA	NA	NA	NA	NA	Yes	-9	MRI			Checked	>=3
MMRF_2788_1_BM	1	BM	0	1	0	0	0	0	0	0	198	0	198	0	MMRF_2788	NA	NA	NA	NA	NA	NA	NA	NA	NA	NA	NA	NA	NA	NA	NA	NA	NA	NA	NA	NA	NA	NA	NA	NA	NA	NA	NA	NA	NA	NA	NA	NA	NA	NA
MMRF_2789_1_BM	1	BM	0	0	0	0	0	0	0	0	1	0	117	0	MMRF_2789	MMRF_2789_1	0	Baseline	-12	NA	NA	NA	NA	NA	NA	NA	NA	NA	NA	NA	NA	NA	NA	Yes	-12	MRI			Checked	1
MMRF_2792_1_BM	1	BM	0	1	0	0	0	0	0	0	111	0	134	0	MMRF_2792	MMRF_2792_1	0	Baseline	-14	NA	NA	NA	NA	NA	NA	NA	NA	NA	NA	NA	NA	NA	NA	Yes	-14	PET/CT			Checked	>=3
MMRF_2793_1_BM	1	BM	0	0	0	0	0	0	0	0	177	0	179	0	MMRF_2793	MMRF_2793_1	0	Baseline	-5	NA	NA	NA	NA	NA	NA	NA	NA	NA	NA	NA	NA	NA	NA	Yes	-5	MRI			Checked	2
MMRF_2794_1_BM	1	BM	0	0	0	1	0	0	0	0	87	0	157	0	MMRF_2794	MMRF_2794_1	0	Baseline	-19	NA	NA	NA	NA	NA	NA	NA	NA	NA	NA	NA	NA	NA	NA	Yes	-19	Other	xray		Checked	>=3
MMRF_2795_1_BM	1	BM	0	0	0	0	0	0	0	0	86	0	288	0	MMRF_2795	MMRF_2795_1	0	Baseline	-12	NA	NA	NA	NA	NA	NA	NA	NA	NA	NA	NA	NA	NA	NA	Yes	-12	MRI			Checked	>=3
MMRF_2799_1_BM	1	BM	1	0	0	0	0	0	0	0	1	0	128	0	MMRF_2799	MMRF_2799_1	0	Baseline	-6	NA	NA	NA	NA	NA	NA	NA	NA	NA	NA	NA	NA	NA	NA	Yes	-6	MRI			Checked	>=3
MMRF_2801_1_BM	1	BM	0	1	0	0	0	0	0	0	183	1	203	0	MMRF_2801	MMRF_2801_1	0	Baseline	-3	NA	NA	NA	NA	NA	NA	NA	NA	NA	NA	NA	NA	NA	NA	Yes	-3	MRI			Checked	>=3
MMRF_2805_1_BM	1	BM	0	0	0	0	0	0	0	0	86	0	163	0	MMRF_2805	MMRF_2805_1	0	Baseline	-23	NA	NA	NA	NA	NA	NA	NA	NA	NA	NA	NA	NA	NA	NA	Yes	-23	PET/CT			Checked	>=3
MMRF_2807_1_BM	1	BM	0	1	0	0	0	0	0	0	149	0	288	0	MMRF_2807	MMRF_2807_1	0	Baseline	-10	NA	NA	NA	NA	NA	NA	NA	NA	NA	NA	NA	NA	NA	NA	Yes	-10	PET/CT			Checked	>=3
MMRF_2808_1_BM	1	BM	0	1	0	0	0	1	0	0	131	0	180	0	MMRF_2808	MMRF_2808_1	0	Baseline	-6	NA	NA	NA	NA	NA	NA	NA	NA	NA	NA	NA	NA	NA	NA	Yes	-6	PET/CT			Checked	>=3
MMRF_2813_1_BM	1	BM	0	0	0	0	0	0	0	0	167	0	167	0	MMRF_2813	MMRF_2813_1	0	Baseline	-4	NA	NA	NA	NA	NA	NA	NA	NA	NA	NA	NA	NA	NA	NA	Yes	-4	Other	xray		Checked	>=3
MMRF_2814_1_BM	1	BM	0	0	0	0	0	0	0	0	298	0	298	0	MMRF_2814	MMRF_2814_1	0	Baseline	-7	NA	NA	NA	NA	NA	NA	NA	NA	NA	NA	NA	NA	NA	NA	Yes	-7	CT			Checked	>=3
MMRF_2815_1_BM	1	BM	1	0	0	0	0	0	0	0	310	0	310	0	MMRF_2815	MMRF_2815_1	0	Baseline	-6	NA	NA	NA	NA	NA	NA	NA	NA	NA	NA	NA	NA	NA	NA	Yes	-6	Other	xray		Checked	>=3
MMRF_2816_1_BM	1	BM	0	0	0	0	0	0	0	0	318	0	318	0	MMRF_2816	MMRF_2816_1	0	Baseline	-11	NA	NA	NA	NA	NA	NA	NA	NA	NA	NA	NA	NA	NA	NA	Yes	-11	Other	xray		Checked	>=3
MMRF_2817_1_BM	1	BM	0	1	0	0	0	0	0	0	158	0	158	0	MMRF_2817	MMRF_2817_1	0	Baseline	-18	NA	NA	NA	NA	NA	NA	NA	NA	NA	NA	NA	NA	NA	NA	Yes	-18	Other	xray		Checked	>=3
MMRF_2818_1_BM	1	BM	0	1	0	0	0	0	0	0	239	0	239	0	MMRF_2818	MMRF_2818_1	0	Baseline	-11	NA	NA	NA	NA	NA	NA	NA	NA	NA	NA	NA	NA	NA	NA	Yes	-11	MRI			Checked	1
MMRF_2819_1_BM	1	BM	0	1	0	0	0	0	0	0	162	0	245	0	MMRF_2819	MMRF_2819_1	0	Baseline	-12	NA	NA	NA	NA	NA	NA	NA	NA	NA	NA	NA	NA	NA	NA	Yes	-12	PET/CT			Checked	2
MMRF_2820_1_BM	1	BM	0	0	0	0	0	0	0	0	174	0	175	0	MMRF_2820	MMRF_2820_1	0	Baseline	-7	NA	NA	NA	NA	NA	NA	NA	NA	NA	NA	NA	NA	NA	NA	Yes	-7	MRI			Checked	>=3
MMRF_2821_1_BM	1	BM	0	0	0	0	0	0	0	0	173	0	173	0	MMRF_2821	MMRF_2821_1	0	Baseline	-5	NA	NA	NA	NA	NA	NA	NA	NA	NA	NA	NA	NA	NA	NA	Yes	-5	MRI			Checked	>=3
MMRF_2822_1_BM	1	BM	0	0	0	0	0	1	0	0	151	0	173	0	MMRF_2822	MMRF_2822_1	0	Baseline	-6	NA	NA	NA	NA	NA	NA	NA	NA	NA	NA	NA	NA	NA	NA	Yes	-6	MRI			Checked	>=3
MMRF_2823_1_BM	1	BM	0	0	0	0	0	0	0	0	219	0	223	0	MMRF_2823	MMRF_2823_1	0	Baseline	-24	NA	NA	NA	NA	NA	NA	NA	NA	NA	NA	NA	NA	NA	NA	Yes	-24	MRI				0
MMRF_2826_1_BM	1	BM	0	0	0	0	0	0	0	0	114	0	119	0	MMRF_2826	MMRF_2826_1	0	Baseline	-14	NA	NA	NA	NA	NA	NA	NA	NA	NA	NA	NA	NA	NA	NA	Yes	-14	MRI			Checked	>=3
MMRF_2827_1_BM	1	BM	0	0	0	0	0	1	0	0	114	0	189	0	MMRF_2827	MMRF_2827_1	0	Baseline	-8	NA	NA	NA	NA	NA	NA	NA	NA	NA	NA	NA	NA	NA	NA	Yes	-8	PET/CT			Checked	>=3
MMRF_2828_1_BM	1	BM	1	0	0	0	0	0	0	0	169	0	169	0	MMRF_2828	MMRF_2828_1	0	Baseline	-10	NA	NA	NA	NA	NA	NA	NA	NA	NA	NA	NA	NA	NA	NA	Yes	-10	PET/CT			Checked	>=3
MMRF_2829_1_BM	1	BM	0	0	0	0	0	0	0	0	210	0	210	0	MMRF_2829	MMRF_2829_1	0	Baseline	-5	NA	NA	NA	NA	NA	NA	NA	NA	NA	NA	NA	NA	NA	NA	Yes	-5	MRI				0
MMRF_2830_1_BM	1	BM	0	0	0	0	0	1	0	0	143	0	143	0	MMRF_2830	MMRF_2830_1	0	Baseline	-4	NA	NA	NA	NA	NA	NA	NA	NA	NA	NA	NA	NA	NA	NA	Yes	-4	PET/CT			Checked	>=3
MMRF_2831_1_BM	1	BM	0	0	0	0	0	0	0	0	172	0	203	0	MMRF_2831	MMRF_2831_1	0	Baseline	-66	NA	NA	NA	NA	NA	NA	NA	NA	NA	NA	NA	NA	NA	NA	Yes	-66	Other	xray		Checked	>=3
MMRF_2832_1_BM	1	BM	0	0	0	0	0	0	0	0	57	0	173	0	MMRF_2832	MMRF_2832_1	0	Baseline	-7	NA	NA	NA	NA	NA	NA	NA	NA	NA	NA	NA	NA	NA	NA	Yes	-7	Other	xray		Checked	>=3
MMRF_2833_1_BM	1	BM	0	0	0	0	0	1	0	0	203	1	203	0	MMRF_2833	MMRF_2833_1	0	Baseline	-11	NA	NA	NA	NA	NA	NA	NA	NA	NA	NA	NA	NA	NA	NA	Yes	-11	CT			Checked	>=3
MMRF_2834_1_BM	1	BM	0	1	0	0	0	0	0	0	121	0	126	0	MMRF_2834	MMRF_2834_1	0	Baseline	-15	NA	NA	NA	NA	NA	NA	NA	NA	NA	NA	NA	NA	NA	NA	Yes	-15	Other	xray			0
MMRF_2836_1_BM	1	BM	0	1	0	0	0	1	0	0	140	0	161	0	MMRF_2836	MMRF_2836_1	0	Baseline	-24	NA	NA	NA	NA	NA	NA	NA	NA	NA	NA	NA	NA	NA	NA	Yes	-24	PET/CT			Checked	>=3
MMRF_2838_1_BM	1	BM	1	0	0	0	0	0	0	0	225	1	225	0	MMRF_2838	MMRF_2838_1	0	Baseline	1	NA	NA	NA	NA	NA	NA	NA	NA	NA	NA	NA	NA	NA	NA	Yes	1	MRI			Checked	>=3
MMRF_2839_1_BM	1	BM	1	0	0	0	0	0	0	0	1	0	1	0	MMRF_2839	MMRF_2839_1	0	Baseline	-12	NA	NA	NA	NA	NA	NA	NA	NA	NA	NA	NA	NA	NA	NA	Yes	-12	PET/CT				0
MMRF_2840_1_BM	1	BM	0	0	0	0	0	0	0	0	25	1	25	1	MMRF_2840	MMRF_2840_1	0	Baseline	1	NA	NA	NA	NA	NA	NA	NA	NA	NA	NA	NA	NA	NA	NA	Yes	1	MRI			Checked	>=3
MMRF_2847_1_BM	1	BM	0	0	0	0	0	0	0	0	58	1	163	0	MMRF_2847	MMRF_2847_1	0	Baseline	-4	NA	NA	NA	NA	NA	NA	NA	NA	NA	NA	NA	NA	NA	NA	Yes	-4	CT			Checked	>=3
MMRF_2848_1_BM	1	BM	1	0	0	0	0	0	0	0	151	0	198	0	MMRF_2848	MMRF_2848_1	0	Baseline	-6	NA	NA	NA	NA	NA	NA	NA	NA	NA	NA	NA	NA	NA	NA	Yes	-6	CT				0
MMRF_2851_1_BM	1	BM	0	1	0	0	0	0	0	0	158	0	189	0	MMRF_2851	MMRF_2851_1	0	Baseline	-25	NA	NA	NA	NA	NA	NA	NA	NA	NA	NA	NA	NA	NA	NA	Yes	-25	PET/CT			Checked	2
[truncated: 829 more columns]
