# Supplementary material for: Multi-dimensional scaling techniques unveiled gain1q&loss13q co-occurrence in Multiple Myeloma patients with specific genomic, transcriptional and adverse clinical features
Source: Nat Commun. 2024 Feb 20;15:1551. doi: 10.1038/s41467-024-45000-z (PMC10879136; doi:10.1038/s41467-024-45000-z)
Supplement: Supplementary file 12 — Source Data [file 41467_2024_45000_MOESM12_ESM.zip › data_source/CoMMpass/plots_data/fisher_matrix_CoMM_data.txt]

Var1	Var2	value	logP	pval.thresh	Var_fact	pval.thresh_inv
AMP_1p	AMP_1p	NA	NA	NA	AMP_1p	NA
AMP_1q	AMP_1p	4.072066608434084e-28	-63.06823196704839	0.001	AMP_1q	1
AMP_2p	AMP_1p	7.39627669767615e-4	-7.2093636473506555	0.001	AMP_2p	0.9998204605191785
AMP_2q	AMP_1p	8.113972840957317e-4	-7.116752754380507	0.001	AMP_2q	0.9998290038824402
AMP_3p	AMP_1p	0.7565620367689831	-0.2789707441338188	0.7565620367689831	AMP_3p	0.34071602803534307
AMP_3q	AMP_1p	0.5920678879682623	-0.5241339750508133	0.5920678879682623	AMP_3q	0.5177137597266754
AMP_4p	AMP_1p	0.6764513674686601	-0.3908947223978755	0.6764513674686601	AMP_4p	0.5546863964055874
AMP_4q	AMP_1p	0.7396693113248184	-0.3015520692511042	0.7396693113248184	AMP_4q	0.4772731600368853
AMP_5p	AMP_1p	0.8405574392221202	-0.17368998912034345	0.8405574392221202	AMP_5p	0.23647590533610366
AMP_5q	AMP_1p	0.7962397782939348	-0.22785490948562315	0.7962397782939348	AMP_5q	0.2915694337626258
AMP_6p	AMP_1p	9.958280001390615e-4	-6.911936005915851	0.001	AMP_6p	0.9996561143866268
AMP_6q	AMP_1p	0.2582079873389511	-1.3539898663503436	0.2582079873389511	AMP_6q	0.8553642617738318
AMP_7p	AMP_1p	0.6050168042997676	-0.5024990456349381	0.6050168042997676	AMP_7p	0.5109952514332924
AMP_7q	AMP_1p	0.5365991316317582	-0.6225039592704202	0.5365991316317582	AMP_7q	0.578831859622446
AMP_8q	AMP_1p	0.47668049835915893	-0.7409088272805973	0.47668049835915893	AMP_8q	0.6759563035906075
AMP_9p	AMP_1p	0.40880635347292066	-0.8945136984499098	0.40880635347292066	AMP_9p	0.6933385014282925
AMP_9q	AMP_1p	0.5498090386854404	-0.598184263434434	0.5498090386854404	AMP_9q	0.5595728947108601
AMP_11p	AMP_1p	0.9373877237355034	-0.06465828965833051	0.9373877237355034	AMP_11p	0.10896404735678938
AMP_11q	AMP_1p	0.9962927820677583	-0.003714106695341182	0.9962927820677583	AMP_11q	0.008715142202826192
AMP_15q	AMP_1p	0.6952853672391861	-0.36343291734644595	0.6952853672391861	AMP_15q	0.4064553014600043
AMP_17p	AMP_1p	0.6087180286400049	-0.49640012565242153	0.6087180286400049	AMP_17p	0.6002793350250656
AMP_17q	AMP_1p	0.5647014214411419	-0.5714581451449382	0.5647014214411419	AMP_17q	0.6255449864340623
AMP_18p	AMP_1p	0.009209959090465526	-4.687469870585208	0.009209959090465526	AMP_18p	0.9966981691253596
AMP_18q	AMP_1p	0.0129891591707103	-4.343640179362283	0.0129891591707103	AMP_18q	0.9951100986383766
AMP_19p	AMP_1p	0.8514114647782406	-0.1608597598833046	0.8514114647782406	AMP_19p	0.22117562299197305
AMP_19q	AMP_1p	0.9638435225400144	-0.03682631856365604	0.9638435225400144	AMP_19q	0.06431544555809622
AMP_21q	AMP_1p	0.7144530984777742	-0.33623792620515874	0.7144530984777742	AMP_21q	0.40693425574678155
DEL_1p	AMP_1p	0.11708342364837707	-2.14486857562855	0.11708342364837707	DEL_1p	0.9338960092299018
DEL_6q	AMP_1p	0.09201501322559927	-2.3858035280119103	0.09201501322559927	DEL_6q	0.9566930044447509
DEL_8p	AMP_1p	0.4605418129311879	-0.7753516284268037	0.4605418129311879	DEL_8p	0.673310698571549
DEL_12p	AMP_1p	0.9323863920846833	-0.07000796643080744	0.9323863920846833	DEL_12p	0.1974989751647957
DEL_13q	AMP_1p	0.15039691166900862	-1.8944774017928596	0.15039691166900862	DEL_13q	0.9047578251368867
DEL_14q	AMP_1p	0.6815563549110488	-0.38337633880503	0.6815563549110488	DEL_14q	0.4534110842349857
DEL_16q	AMP_1p	0.929989685086644	-0.07258178420102823	0.929989685086644	DEL_16q	0.1312191045756613
DEL_17p	AMP_1p	0.8138379603110228	-0.20599399875282862	0.8138379603110228	DEL_17p	0.34953880614939714
DEL_20p	AMP_1p	0.9364102263118388	-0.06570162254522006	0.9364102263118388	DEL_20p	0.18832863472997993
DEL_22q	AMP_1p	0.9570105453634555	-0.043940868401329825	0.9570105453634555	DEL_22q	0.1186754927931712
HyperDiploidy	AMP_1p	0.7464455160097342	-0.29243265058781454	0.7464455160097342	HyperDiploidy	0.34966175086406515
MM_risk_1	AMP_1p	3.9381621511473476e-08	-17.04996658856807	0.001	MM_risk_1	0.9999999921938243
MM_risk_2	AMP_1p	0.12988794546793425	-2.0410831581648745	0.12988794546793425	MM_risk_2	0.919888340088704
MM_risk_3	AMP_1p	1	0	1	MM_risk_3	0.001
t_CCND1	AMP_1p	0.9851139102325309	-0.014997999590282075	0.9851139102325309	t_CCND1	0.03803921255475872
t_MYC	AMP_1p	0.44983225313950015	-0.7988805365151888	0.44983225313950015	t_MYC	0.6935786623518259
t_WHSC1	AMP_1p	0.056426525035786816	-2.8748159289825144	0.056426525035786816	t_WHSC1	0.9741044597678954
AMP_1p	AMP_1q	NA	NA	NA	AMP_1p	NA
AMP_1q	AMP_1q	NA	NA	NA	AMP_1q	NA
AMP_2p	AMP_1q	6.804972067779225e-6	-11.89785702653066	0.001	AMP_2p	0.9999980005731077
AMP_2q	AMP_1q	2.090723893180893e-5	-10.775415098588784	0.001	AMP_2q	0.9999945656649964
AMP_3p	AMP_1q	0.8840343140449923	-0.12325940030486808	0.8840343140449923	AMP_3p	0.1476623108657623
AMP_3q	AMP_1q	0.8259378356544065	-0.19123576779159437	0.8259378356544065	AMP_3q	0.2141638104510348
AMP_4p	AMP_1q	0.8336701401743756	-0.18191747023867408	0.8336701401743756	AMP_4p	0.25576130586659274
AMP_4q	AMP_1q	0.9278443785721082	-0.07489125576259344	0.9278443785721082	AMP_4q	0.1237735039075563
AMP_5p	AMP_1q	0.9815026447930076	-0.01867057062533168	0.9815026447930076	AMP_5p	0.026207236310046837
AMP_5q	AMP_1q	0.9908391814380693	-0.009203036894415689	0.9908391814380693	AMP_5q	0.013473807071375904
AMP_6p	AMP_1q	6.474468046644939e-6	-11.947644108711886	0.001	AMP_6p	0.9999971737104291
AMP_6q	AMP_1q	0.433692553509786	-0.8354193979682125	0.433692553509786	AMP_6q	0.6550627413468242
AMP_7p	AMP_1q	0.12930926194093917	-2.0455483643626233	0.12930926194093917	AMP_7p	0.9002567592256532
AMP_7q	AMP_1q	0.13460478782625876	-2.0054122916295523	0.13460478782625876	AMP_7q	0.8957024595261383
AMP_8q	AMP_1q	0.007097945563905906	-4.94794989400309	0.007097945563905906	AMP_8q	0.9960972755746322
AMP_9p	AMP_1q	0.9441392125759756	-0.05748165276028121	0.9441392125759756	AMP_9p	0.07408145901584526
AMP_9q	AMP_1q	0.8969374190256326	-0.10876918632970825	0.8969374190256326	AMP_9q	0.13145042662482465
AMP_11p	AMP_1q	0.9999999962989046	-3.7010954369799168e-9	0.9999999962989046	AMP_11p	0.001
AMP_11q	AMP_1q	0.9999999999999999	-1.1102230246251565e-16	0.9999999999999999	AMP_11q	0.001
AMP_15q	AMP_1q	0.993756438100269	-0.006263134443115684	0.993756438100269	AMP_15q	0.009301954196655856
AMP_17p	AMP_1q	0.02846527598607194	-3.559070320997359	0.02846527598607194	AMP_17p	0.9851102570121486
AMP_17q	AMP_1q	0.025774899814911042	-3.6583541359960354	0.025774899814911042	AMP_17q	0.9859324834336205
AMP_18p	AMP_1q	0.0016770470692406443	-6.390720729009224	0.0016770470692406443	AMP_18p	0.9991890868724658
AMP_18q	AMP_1q	6.295361744645727e-4	-7.370527240738454	0.001	AMP_18q	0.9997090691013066
AMP_19p	AMP_1q	0.861512931175455	-0.14906521305662856	0.861512931175455	AMP_19p	0.1730276148451336
AMP_19q	AMP_1q	0.9875491486520336	-0.012529012658515186	0.9875491486520336	AMP_19q	0.017942501099625502
AMP_21q	AMP_1q	0.9946834863998386	-0.005330696550157557	0.9946834863998386	AMP_21q	0.008678271197186137
DEL_1p	AMP_1q	1.9234511839690148e-4	-8.556219307840802	0.001	DEL_1p	0.9999017914534751
DEL_6q	AMP_1q	0.2263425107304842	-1.4857058927671354	0.2263425107304842	DEL_6q	0.8356471557799896
DEL_8p	AMP_1q	0.014425714177815102	-4.238742958086323	0.014425714177815102	DEL_8p	0.9910863787959963
DEL_12p	AMP_1q	0.8022586207480076	-0.22032425333721303	0.8022586207480076	DEL_12p	0.28545872756173296
DEL_13q	AMP_1q	3.7415436421310784e-12	-26.311522851117505	0.001	DEL_13q	0.9999999999986712
DEL_14q	AMP_1q	0.05876694227535135	-2.8341757883762284	0.05876694227535135	DEL_14q	0.9595743484750252
DEL_16q	AMP_1q	0.0015414957704174297	-6.47500205445148	0.0015414957704174297	DEL_16q	0.9991213787757218
DEL_17p	AMP_1q	0.9544529426609669	-0.04661693754398972	0.9544529426609669	DEL_17p	0.07572941527951836
DEL_20p	AMP_1q	0.4321987716048695	-0.8388696771048076	0.4321987716048695	DEL_20p	0.6717207550212015
DEL_22q	AMP_1q	0.7796972477430001	-0.248849578565079	0.7796972477430001	DEL_22q	0.2963313501844161
HyperDiploidy	AMP_1q	0.8458366807086669	-0.1674289868199557	0.8458366807086669	HyperDiploidy	0.19157377304013803
MM_risk_1	AMP_1q	5.754149936367369e-109	-249.2318538137983	0.001	MM_risk_1	1
MM_risk_2	AMP_1q	0.649093062758467	-0.4321791784771527	0.649093062758467	MM_risk_2	0.4075554216581258
MM_risk_3	AMP_1q	1	0	1	MM_risk_3	0.001
t_CCND1	AMP_1q	0.9999999380366953	-6.196330662914822e-8	0.9999999380366953	t_CCND1	0.001
t_MYC	AMP_1q	0.04440521481853474	-3.1143983655728715	0.04440521481853474	t_MYC	0.9714385238285095
t_WHSC1	AMP_1q	5.129555723368932e-4	-7.575321320175603	0.001	t_WHSC1	0.9997590505293685
AMP_1p	AMP_2p	NA	NA	NA	AMP_1p	NA
AMP_1q	AMP_2p	NA	NA	NA	AMP_1q	NA
AMP_2p	AMP_2p	NA	NA	NA	AMP_2p	NA
AMP_2q	AMP_2p	8.125432418018486e-61	-138.36269172515796	0.001	AMP_2q	1
AMP_3p	AMP_2p	1.4748146576771312e-12	-27.24248878984423	0.001	AMP_3p	0.9999999999998076
AMP_3q	AMP_2p	5.581589221791949e-13	-28.214132666306373	0.001	AMP_3q	0.9999999999999367
AMP_4p	AMP_2p	0.011022695927061102	-4.507798865697498	0.011022695927061102	AMP_4p	0.9967252200346066
AMP_4q	AMP_2p	0.001997369567751986	-6.215924180202025	0.001997369567751986	AMP_4q	0.9994799072211982
AMP_5p	AMP_2p	7.898959854954283e-10	-20.959119843065775	0.001	AMP_5p	0.9999999998680633
AMP_5q	AMP_2p	2.5295817257562974e-10	-22.09779696665687	0.001	AMP_5q	0.9999999999596937
AMP_6p	AMP_2p	2.3694572984344634e-13	-29.070945267999647	0.001	AMP_6p	0.9999999999999691
AMP_6q	AMP_2p	2.0597078983331236e-8	-17.69811656813068	0.001	AMP_6q	0.9999999966439708
AMP_7p	AMP_2p	7.0040333779590096e-12	-25.684534935959615	0.001	AMP_7p	0.9999999999989424
AMP_7q	AMP_2p	4.0275354437575764e-13	-28.540451572455932	0.001	AMP_7q	0.9999999999999467
AMP_8q	AMP_2p	8.248897940918631e-4	-7.10026076347154	0.001	AMP_8q	0.9997352596440674
AMP_9p	AMP_2p	4.050713579679049e-12	-26.232128057816833	0.001	AMP_9p	0.9999999999996224
AMP_9q	AMP_2p	3.686315749097182e-10	-21.721223412642324	0.001	AMP_9q	0.9999999999549556
AMP_11p	AMP_2p	1.584091475845576e-8	-17.96066970232508	0.001	AMP_11p	0.999999996615176
AMP_11q	AMP_2p	6.817538889445428e-7	-14.198597110881218	0.001	AMP_11q	0.9999998265185922
AMP_15q	AMP_2p	3.1359263248141064e-12	-26.48809650707921	0.001	AMP_15q	0.9999999999996838
AMP_17p	AMP_2p	3.753605994875648e-4	-7.887623395400149	0.001	AMP_17p	0.9999108730655046
AMP_17q	AMP_2p	3.86001575486028e-7	-14.76742438591989	0.001	AMP_17q	0.9999999347295535
AMP_18p	AMP_2p	5.151095748625642e-4	-7.571130913208742	0.001	AMP_18p	0.9998473468910838
AMP_18q	AMP_2p	0.0025084503528694014	-5.988090105796754	0.0025084503528694014	AMP_18q	0.9991466912932411
AMP_19p	AMP_2p	8.304224239023296e-11	-23.211671693139618	0.001	AMP_19p	0.9999999999912625
AMP_19q	AMP_2p	1.0591596480112276e-10	-22.968375121131682	0.001	AMP_19q	0.999999999986027
AMP_21q	AMP_2p	4.5042731833719514e-7	-14.613069108458514	0.001	AMP_21q	0.9999998895943717
DEL_1p	AMP_2p	0.9973898734549037	-0.0026135388644037885	0.9973898734549037	DEL_1p	0.008017043757968849
DEL_6q	AMP_2p	0.9842724332566882	-0.01585255718364947	0.9842724332566882	DEL_6q	0.051121380442942385
DEL_8p	AMP_2p	0.060286700514924754	-2.8086437548829433	0.060286700514924754	DEL_8p	0.9685762625622238
DEL_12p	AMP_2p	0.5191507860630932	-0.6555609060989978	0.5191507860630932	DEL_12p	0.6695719546231433
DEL_13q	AMP_2p	0.9905578758965584	-0.009486983559582635	0.9905578758965584	DEL_13q	0.018658911579602387
DEL_14q	AMP_2p	0.8338806887475628	-0.18166494591299312	0.8338806887475628	DEL_14q	0.2660520359262997
DEL_16q	AMP_2p	0.19219441150224464	-1.6492478593398254	0.19219441150224464	DEL_16q	0.87804419568451475
DEL_17p	AMP_2p	0.27110197182065804	-1.3052602490968932	0.27110197182065804	DEL_17p	0.8457267762490943
DEL_20p	AMP_2p	0.9630671427743687	-0.03763214710737995	0.9630671427743687	DEL_20p	0.12258673797212064
DEL_22q	AMP_2p	0.9956014580481138	-0.004408243997894376	0.9956014580481138	DEL_22q	0.020719130231508696
HyperDiploidy	AMP_2p	8.355775210022978e-10	-20.902897988232816	0.001	HyperDiploidy	0.9999999999129644
MM_risk_1	AMP_2p	0.36648986375595793	-1.0037844149111281	0.36648986375595793	MM_risk_1	0.7403467266832799
MM_risk_2	AMP_2p	0.09366564685177166	-2.3680237860792777	0.09366564685177166	MM_risk_2	0.9428918223454608
MM_risk_3	AMP_2p	0.9776115864795294	-0.022642838671528078	0.9776115864795294	MM_risk_3	0.041602569131878785
t_CCND1	AMP_2p	0.9999997648992993	-2.351007283212832e-7	0.9999997648992993	t_CCND1	0.001
t_MYC	AMP_2p	0.33757193097886845	-1.0859766625519973	0.33757193097886845	t_MYC	0.7796067380553883
t_WHSC1	AMP_2p	0.9462711313606178	-0.055226142790931014	0.9462711313606178	t_WHSC1	0.12076405007162501
AMP_1p	AMP_2q	NA	NA	NA	AMP_1p	NA
AMP_1q	AMP_2q	NA	NA	NA	AMP_1q	NA
AMP_2p	AMP_2q	NA	NA	NA	AMP_2p	NA
AMP_2q	AMP_2q	NA	NA	NA	AMP_2q	NA
AMP_3p	AMP_2q	7.810599939305803e-12	-25.575539338214693	0.001	AMP_3p	0.9999999999992895
AMP_3q	AMP_2q	4.6619183743552895e-11	-23.789008991192517	0.001	AMP_3q	0.9999999999957485
AMP_4p	AMP_2q	0.005350955605615122	-5.230480116152509	0.005350955605615122	AMP_4p	0.9987247221690847
AMP_4q	AMP_2q	5.999483311263189e-4	-7.418667021245688	0.001	AMP_4q	0.9998790910431948
AMP_5p	AMP_2q	1.3531062830049657e-9	-20.420862937254636	0.001	AMP_5p	0.9999999998434916
AMP_5q	AMP_2q	5.277369542318017e-10	-21.362423149104323	0.001	AMP_5q	0.9999999999416966
AMP_6p	AMP_2q	1.3380358205181374e-13	-29.642403475887217	0.001	AMP_6p	0.9999999999999873
AMP_6q	AMP_2q	7.683399439017125e-9	-18.684203752432243	0.001	AMP_6q	0.9999999990213706
AMP_7p	AMP_2q	5.348634882740044e-10	-21.349009563696594	0.001	AMP_7p	0.9999999999277616
AMP_7q	AMP_2q	1.9053845971935176e-11	-24.683752146441975	0.001	AMP_7q	0.9999999999979122
AMP_8q	AMP_2q	0.03834300123558983	-3.2611832649397985	0.03834300123558983	AMP_8q	0.9842506823090447
AMP_9p	AMP_2q	1.288992014317234e-10	-22.771990401256875	0.001	AMP_9p	0.9999999999919689
AMP_9q	AMP_2q	8.427522365229582e-10	-20.894348107978733	0.001	AMP_9q	0.9999999999423457
AMP_11p	AMP_2q	4.836853864776915e-9	-19.147001355516284	0.001	AMP_11p	0.9999999992708737
AMP_11q	AMP_2q	4.3688191236659605e-7	-14.643602901785147	0.001	AMP_11q	0.999999915987006
AMP_15q	AMP_2q	1.7824559520017995e-11	-24.750443861292958	0.001	AMP_15q	0.9999999999989888
AMP_17p	AMP_2q	6.566497717557654e-5	-9.630944846516085	0.001	AMP_17p	0.9999883112262138
AMP_17q	AMP_2q	5.256319263156574e-7	-14.45866462901107	0.001	AMP_17q	0.9999999246404152
AMP_18p	AMP_2q	0.001795401818892229	-6.322526427557523	0.001795401818892229	AMP_18p	0.9994886103392326
AMP_18q	AMP_2q	0.007936964675419088	-4.836224359504559	0.007936964675419088	AMP_18q	0.9973555226323677
AMP_19p	AMP_2q	9.533516502747682e-11	-23.073622380386453	0.001	AMP_19p	0.9999999999956525
AMP_19q	AMP_2q	1.3744032885795153e-10	-22.707831264957168	0.001	AMP_19q	0.999999999989597
AMP_21q	AMP_2q	1.0452969041704514e-4	-9.16603940809012	0.001	AMP_21q	0.9999705659149283
DEL_1p	AMP_2q	0.995686485366214	-0.004322844677888448	0.995686485366214	DEL_1p	0.014980281881243826
DEL_6q	AMP_2q	0.979013904097913	-0.021209434205274755	0.979013904097913	DEL_6q	0.0777186638282265
DEL_8p	AMP_2q	0.13940163922073834	-1.9703960216090814	0.13940163922073834	DEL_8p	0.9250485366307368
DEL_12p	AMP_2q	0.9759645063466558	-0.024329059678418467	0.9759645063466558	DEL_12p	0.12017746826672066
DEL_13q	AMP_2q	0.9999707285974362	-2.927183097967727e-5	0.9999707285974362	DEL_13q	0.001
DEL_14q	AMP_2q	0.8467761722575781	-0.16631887868891343	0.8467761722575781	DEL_14q	0.2674960411888535
DEL_16q	AMP_2q	0.6768230579419157	-0.3903454022073467	0.6768230579419157	DEL_16q	0.46100783644520993
DEL_17p	AMP_2q	0.4895400192196365	-0.7142890650527691	0.4895400192196365	DEL_17p	0.6974757582357403
DEL_20p	AMP_2q	0.8856231386740094	-0.12146377024835271	0.8856231386740094	DEL_20p	0.29419567648862166
DEL_22q	AMP_2q	0.9963303665096872	-0.0036763831127759527	0.9963303665096872	DEL_22q	0.026219870585833877
HyperDiploidy	AMP_2q	3.5758065097822855e-9	-19.44907508910175	0.001	HyperDiploidy	0.9999999998031376
MM_risk_1	AMP_2q	0.8748824953051946	-0.13366569272215467	0.8748824953051946	MM_risk_1	0.2209791827786678
MM_risk_2	AMP_2q	0.026413467433519144	-3.6338812688444273	0.026413467433519144	MM_risk_2	0.9872859931202391
MM_risk_3	AMP_2q	0.9248273565115641	-0.07814820049854439	0.9248273565115641	MM_risk_3	0.13016842279444385
t_CCND1	AMP_2q	0.999985417226454	-1.4582879875721628e-5	0.999985417226454	t_CCND1	0.001
t_MYC	AMP_2q	0.14355190292224335	-1.9410586163396149	0.14355190292224335	t_MYC	0.9262255105589945
t_WHSC1	AMP_2q	0.9990395401572867	-9.609213798169466e-4	0.9990395401572867	t_WHSC1	0.008385390984040333
AMP_1p	AMP_3p	NA	NA	NA	AMP_1p	NA
AMP_1q	AMP_3p	NA	NA	NA	AMP_1q	NA
AMP_2p	AMP_3p	NA	NA	NA	AMP_2p	NA
AMP_2q	AMP_3p	NA	NA	NA	AMP_2q	NA
AMP_3p	AMP_3p	NA	NA	NA	AMP_3p	NA
AMP_3q	AMP_3p	1.1222759107497324e-180	-414.3499580522994	0.001	AMP_3q	1
AMP_4p	AMP_3p	3.4832107483039624e-6	-12.567556060715273	0.001	AMP_4p	0.9999991878707815
AMP_4q	AMP_3p	1.1343931394486912e-7	-15.99199782191652	0.001	AMP_4q	0.9999999770580842
AMP_5p	AMP_3p	7.841954877436968e-51	-115.37235159280385	0.001	AMP_5p	1
AMP_5q	AMP_3p	1.9622017921341044e-50	-114.45518744362658	0.001	AMP_5q	1
AMP_6p	AMP_3p	2.795331746329352e-19	-42.72116597453993	0.001	AMP_6p	1
AMP_6q	AMP_3p	4.726342767527237e-14	-30.683039597739796	0.001	AMP_6q	0.9999999999999922
AMP_7p	AMP_3p	2.1726991024200167e-44	-100.53777387109635	0.001	AMP_7p	1
AMP_7q	AMP_3p	1.5977016998455565e-46	-105.4503481187424	0.001	AMP_7q	1
AMP_8q	AMP_3p	3.826881427316319e-5	-10.170875242200715	0.001	AMP_8q	0.9999841622715586
AMP_9p	AMP_3p	2.8931136503008835e-64	-146.30311264181276	0.001	AMP_9p	1
AMP_9q	AMP_3p	2.335716704356999e-60	-137.3067867958508	0.001	AMP_9q	1
AMP_11p	AMP_3p	1.0868613448033014e-43	-98.92786495641973	0.001	AMP_11p	1
AMP_11q	AMP_3p	1.2964323782150388e-34	-78.02827699434205	0.001	AMP_11q	1
AMP_15q	AMP_3p	4.5681730143787364e-71	-161.96442825563895	0.001	AMP_15q	1
AMP_17p	AMP_3p	5.5035500151077676e-12	-25.925627774615766	0.001	AMP_17p	0.9999999999992918
AMP_17q	AMP_3p	1.0095582027864362e-13	-29.924093396750493	0.001	AMP_17q	0.9999999999999866
AMP_18p	AMP_3p	2.0728378067044382e-8	-17.691762154416217	0.001	AMP_18p	0.9999999941616581
AMP_18q	AMP_3p	6.733787589514667e-8	-16.51354296669959	0.001	AMP_18q	0.9999999796469221
AMP_19p	AMP_3p	2.5608571139606068e-68	-155.6354443109992	0.001	AMP_19p	1
AMP_19q	AMP_3p	2.8846072515138068e-68	-155.51639756755947	0.001	AMP_19q	1
AMP_21q	AMP_3p	3.0997585308817895e-22	-49.525547830675684	0.001	AMP_21q	1
DEL_1p	AMP_3p	0.9655656540706639	-0.03504117935227922	0.9655656540706639	DEL_1p	0.050268570000926244
DEL_6q	AMP_3p	0.9608895437577637	-0.039895815475507315	0.9608895437577637	DEL_6q	0.06302148014402327
DEL_8p	AMP_3p	0.23733684632585933	-1.438274854413018	0.23733684632585933	DEL_8p	0.81534596353399
DEL_12p	AMP_3p	0.9976592200660789	-0.0023435238420303054	0.9976592200660789	DEL_12p	0.005660485105648947
DEL_13q	AMP_3p	0.9999999999980671	-1.9328982858742656e-12	0.9999999999980671	DEL_13q	0.001
DEL_14q	AMP_3p	0.9999845442245949	-1.5455894846798433e-5	0.9999845442245949	DEL_14q	0.001
DEL_16q	AMP_3p	0.9520611305669543	-0.0491260334719099	0.9520611305669543	DEL_16q	0.06765528873073333
DEL_17p	AMP_3p	0.9638362737245468	-0.03683383933083078	0.9638362737245468	DEL_17p	0.060860802334430204
DEL_20p	AMP_3p	0.9993521055241703	-6.481044501546317e-4	0.9993521055241703	DEL_20p	0.0017578428308625577
DEL_22q	AMP_3p	0.9998446477430896	-1.5536432532221796e-4	0.9998446477430896	DEL_22q	0.001
HyperDiploidy	AMP_3p	1.3567784034428587e-89	-204.6249602078151	0.001	HyperDiploidy	1
MM_risk_1	AMP_3p	0.9993534316068534	-6.467775086332608e-4	0.9993534316068534	MM_risk_1	0.0011769602951952711
MM_risk_2	AMP_3p	0.9981616614606958	-0.0018400303573375082	0.9981616614606958	MM_risk_2	0.0029189479313921356
MM_risk_3	AMP_3p	4.953451858943297e-8	-16.82059606516291	0.001	MM_risk_3	0.9999999778830422
t_CCND1	AMP_3p	1	0	1	t_CCND1	0.001
t_MYC	AMP_3p	2.611653841234438e-4	-8.250356695671172	0.001	t_MYC	0.9998769741383295
t_WHSC1	AMP_3p	0.9993398725146769	-6.603454654065513e-4	0.9993398725146769	t_WHSC1	0.0013988633537024408
AMP_1p	AMP_3q	NA	NA	NA	AMP_1p	NA
AMP_1q	AMP_3q	NA	NA	NA	AMP_1q	NA
AMP_2p	AMP_3q	NA	NA	NA	AMP_2p	NA
AMP_2q	AMP_3q	NA	NA	NA	AMP_2q	NA
AMP_3p	AMP_3q	NA	NA	NA	AMP_3p	NA
AMP_3q	AMP_3q	NA	NA	NA	AMP_3q	NA
AMP_4p	AMP_3q	1.5587712689591622e-5	-11.06902760216963	0.001	AMP_4p	0.9999960601766462
AMP_4q	AMP_3q	7.780768647332321e-7	-14.066440519790582	0.001	AMP_4q	0.9999998284301053
AMP_5p	AMP_3q	8.111135908214226e-52	-117.64118691470578	0.001	AMP_5p	1
AMP_5q	AMP_3q	7.013056554744192e-52	-117.78665120189545	0.001	AMP_5q	1
AMP_6p	AMP_3q	4.272277551998074e-20	-44.59955479029648	0.001	AMP_6p	1
AMP_6q	AMP_3q	2.4983811864640878e-14	-31.320548305191974	0.001	AMP_6q	0.9999999999999962
AMP_7p	AMP_3q	1.8063164028943876e-50	-114.5379650146513	0.001	AMP_7p	1
AMP_7q	AMP_3q	2.0621918172302166e-52	-119.01065542957723	0.001	AMP_7q	1
AMP_8q	AMP_3q	1.8400130162012323e-6	-13.205737912345992	0.001	AMP_8q	0.9999993381299196
AMP_9p	AMP_3q	1.4827911935083217e-65	-149.27410479143225	0.001	AMP_9p	1
AMP_9q	AMP_3q	1.2633731325953257e-60	-137.92132034633912	0.001	AMP_9q	1
AMP_11p	AMP_3q	1.1346242199216538e-45	-103.49002767238849	0.001	AMP_11p	1
AMP_11q	AMP_3q	1.4698532881481381e-34	-77.90273056996851	0.001	AMP_11q	1
AMP_15q	AMP_3q	1.0593923395384548e-74	-170.33360140240075	0.001	AMP_15q	1
AMP_17p	AMP_3q	1.1777103826200286e-11	-25.164863823093707	0.001	AMP_17p	0.9999999999985468
AMP_17q	AMP_3q	7.660963845398138e-14	-30.20005349769891	0.001	AMP_17q	0.9999999999999907
AMP_18p	AMP_3q	5.116799286389562e-12	-25.998492011735262	0.001	AMP_18p	0.9999999999989788
AMP_18q	AMP_3q	7.91206841682547e-12	-25.56263187442289	0.001	AMP_18q	0.9999999999983389
AMP_19p	AMP_3q	7.430812695668963e-68	-154.57015109054166	0.001	AMP_19p	1
AMP_19q	AMP_3q	2.8644649845493706e-66	-150.91823454674633	0.001	AMP_19q	1
AMP_21q	AMP_3q	3.883061348858301e-24	-53.905418381886946	0.001	AMP_21q	1
DEL_1p	AMP_3q	0.9944598863259642	-0.005555517021001599	0.9944598863259642	DEL_1p	0.008996800353242653
DEL_6q	AMP_3q	0.9915637571737415	-0.008472029334019648	0.9915637571737415	DEL_6q	0.015331262557145573
DEL_8p	AMP_3q	0.028472379859565154	-3.5588207893499963	0.028472379859565154	DEL_8p	0.9814034496336305
DEL_12p	AMP_3q	0.9981930814085762	-0.0018085530379931536	0.9981930814085762	DEL_12p	0.004340286082166459
DEL_13q	AMP_3q	0.9999999999444501	-5.5549898016360144e-11	0.9999999999444501	DEL_13q	0.001
DEL_14q	AMP_3q	0.9999866741618937	-1.3325926896084464e-5	0.9999866741618937	DEL_14q	0.001
DEL_16q	AMP_3q	0.8290485728174128	-0.1874765335036844	0.8290485728174128	DEL_16q	0.21681403447471492
DEL_17p	AMP_3q	0.8677560958419677	-0.1418445993822103	0.8677560958419677	DEL_17p	0.19062798840325831
DEL_20p	AMP_3q	0.9967751761120887	-0.003230034838412948	0.9967751761120887	DEL_20p	0.007292980125782918
DEL_22q	AMP_3q	0.9985385794498355	-0.0014624894667280882	0.9985385794498355	DEL_22q	0.0030719830006610935
HyperDiploidy	AMP_3q	5.652281143098364e-93	-212.40835444262854	0.001	HyperDiploidy	1
MM_risk_1	AMP_3q	0.9983831667079968	-0.0016181417775424883	0.9983831667079968	MM_risk_1	0.0027724971619253014
MM_risk_2	AMP_3q	0.9952559650377647	-0.004755323612748878	0.9952559650377647	MM_risk_2	0.00716106646133459
MM_risk_3	AMP_3q	7.032259502673161e-7	-14.16758758814583	0.001	MM_risk_3	0.9999996595372715
t_CCND1	AMP_3q	1	0	1	t_CCND1	0.001
t_MYC	AMP_3q	3.0422334678787553e-5	-10.400333525925994	0.001	t_MYC	0.9999870552452191
t_WHSC1	AMP_3q	0.9997481854470316	-2.5184626357652694e-4	0.9997481854470316	t_WHSC1	0.001
AMP_1p	AMP_4p	NA	NA	NA	AMP_1p	NA
AMP_1q	AMP_4p	NA	NA	NA	AMP_1q	NA
AMP_2p	AMP_4p	NA	NA	NA	AMP_2p	NA
AMP_2q	AMP_4p	NA	NA	NA	AMP_2q	NA
AMP_3p	AMP_4p	NA	NA	NA	AMP_3p	NA
AMP_3q	AMP_4p	NA	NA	NA	AMP_3q	NA
AMP_4p	AMP_4p	NA	NA	NA	AMP_4p	NA
AMP_4q	AMP_4p	1.87265084889049e-71	-162.85618660925766	0.001	AMP_4q	1
AMP_5p	AMP_4p	9.575774620913493e-6	-11.55627412581332	0.001	AMP_5p	0.999997693492039
AMP_5q	AMP_4p	1.8195517749353432e-5	-10.914335271720864	0.001	AMP_5q	0.9999953546618277
AMP_6p	AMP_4p	0.04113259353286727	-3.1909544417653195	0.04113259353286727	AMP_6p	0.9808593984345755
AMP_6q	AMP_4p	0.0013089268314709834	-6.6385476901246765	0.0013089268314709834	AMP_6q	0.9996405410436651
AMP_7p	AMP_4p	1.0832206197799391e-7	-16.03815699197772	0.001	AMP_7p	0.9999999791478671
AMP_7q	AMP_4p	2.0270293062433506e-7	-15.41152432565348	0.001	AMP_7q	0.9999999595940712
AMP_8q	AMP_4p	0.914047781355999	-0.08987243169964475	0.914047781355999	AMP_8q	0.19067023219358756
AMP_9p	AMP_4p	1.192134039509827e-6	-13.63976554638985	0.001	AMP_9p	0.9999997856796609
AMP_9q	AMP_4p	1.7844047615699476e-7	-15.539010758246762	0.001	AMP_9q	0.9999999749046959
AMP_11p	AMP_4p	1.4070362816119463e-4	-8.868854807671815	0.001	AMP_11p	0.9999568605528403
AMP_11q	AMP_4p	9.519122835149819e-6	-11.562207852571008	0.001	AMP_11q	0.9999976372648307
AMP_15q	AMP_4p	2.382146496601685e-7	-15.25009368040431	0.001	AMP_15q	0.9999999609731373
AMP_17p	AMP_4p	0.001985413448213978	-6.22192810027766	0.001985413448213978	AMP_17p	0.9995206151935541
AMP_17q	AMP_4p	6.250072651759063e-4	-7.377747284013984	0.001	AMP_17q	0.9998522485163962
AMP_18p	AMP_4p	0.002700527054729751	-5.914308319566496	0.002700527054729751	AMP_18p	0.9991865168378307
AMP_18q	AMP_4p	0.0012469071362195216	-6.687089084809035	0.0012469071362195216	AMP_18q	0.9996437807285279
AMP_19p	AMP_4p	3.9485957510707084e-8	-17.047320734304645	0.001	AMP_19p	0.9999999953734879
AMP_19q	AMP_4p	2.4478710478084593e-8	-17.525462057238578	0.001	AMP_19q	0.9999999966640689
AMP_21q	AMP_4p	6.962178373070756e-4	-7.269847961962725	0.001	AMP_21q	0.9997699332206031
DEL_1p	AMP_4p	0.9286442275041198	-0.0740295763761606	0.9286442275041198	DEL_1p	0.14172981488632488
DEL_6q	AMP_4p	0.8336156740467507	-0.1819828053206134	0.8336156740467507	DEL_6q	0.32117501542277294
DEL_8p	AMP_4p	0.7127361780639714	-0.3386439437814997	0.7127361780639714	DEL_8p	0.4316155004194962
DEL_12p	AMP_4p	0.8939866500768631	-0.11206443672004773	0.8939866500768631	DEL_12p	0.2780292353813352
DEL_13q	AMP_4p	0.9599640160538616	-0.04085947849999821	0.9599640160538616	DEL_13q	0.07318257024080149
DEL_14q	AMP_4p	0.9418448953412382	-0.059914672589971	0.9418448953412382	DEL_14q	0.12380260665791164
DEL_16q	AMP_4p	0.07558677254706879	-2.582473977413654	0.07558677254706879	DEL_16q	0.9607289881907833
DEL_17p	AMP_4p	0.5277424456432225	-0.6391469066276447	0.5277424456432225	DEL_17p	0.6618886935416988
DEL_20p	AMP_4p	0.30606630978332905	-1.1839535018671845	0.30606630978332905	DEL_20p	0.8449533241675999
DEL_22q	AMP_4p	0.8060204941774157	-0.2156461097796437	0.8060204941774157	DEL_22q	0.3611352942047523
HyperDiploidy	AMP_4p	1.7138098647005184e-12	-27.09230223265272	0.001	HyperDiploidy	1
MM_risk_1	AMP_4p	0.9540073842992924	-0.047083867208154474	0.9540073842992924	MM_risk_1	0.09757227065123446
MM_risk_2	AMP_4p	0.5398417089930654	-0.6164793138895746	0.5398417089930654	MM_risk_2	0.5792844767979362
MM_risk_3	AMP_4p	0.14885570312173138	-1.9047778776978601	0.14885570312173138	MM_risk_3	0.9089578631354741
t_CCND1	AMP_4p	0.9955920891427936	-0.004417654339077435	0.9955920891427936	t_CCND1	0.015226941307555282
t_MYC	AMP_4p	0.04585490514276004	-3.0822731036079776	0.04585490514276004	t_MYC	0.9798458779580559
t_WHSC1	AMP_4p	0.9710190450409599	-0.029409197040771818	0.9710190450409599	t_WHSC1	0.08595221864400107
AMP_1p	AMP_4q	NA	NA	NA	AMP_1p	NA
AMP_1q	AMP_4q	NA	NA	NA	AMP_1q	NA
AMP_2p	AMP_4q	NA	NA	NA	AMP_2p	NA
AMP_2q	AMP_4q	NA	NA	NA	AMP_2q	NA
AMP_3p	AMP_4q	NA	NA	NA	AMP_3p	NA
AMP_3q	AMP_4q	NA	NA	NA	AMP_3q	NA
AMP_4p	AMP_4q	NA	NA	NA	AMP_4p	NA
AMP_4q	AMP_4q	NA	NA	NA	AMP_4q	NA
AMP_5p	AMP_4q	4.925803191625093e-7	-14.523608305037186	0.001	AMP_5p	0.9999998961493202
AMP_5q	AMP_4q	9.36420779193614e-7	-13.881200911065807	0.001	AMP_5q	0.9999997913947554
AMP_6p	AMP_4q	0.02262437881063617	-3.7887272456565513	0.02262437881063617	AMP_6p	0.9898397036058573
AMP_6q	AMP_4q	0.0033758860527637823	-5.691097454961472	0.0033758860527637823	AMP_6q	0.9989461068578357
AMP_7p	AMP_4q	8.4169094834442e-9	-18.59302312079117	0.001	AMP_7p	0.999999998473999
AMP_7q	AMP_4q	1.7213334386295878e-8	-17.87758149846475	0.001	AMP_7q	0.9999999967665992
AMP_8q	AMP_4q	0.9468358100914556	-0.054629579823229385	0.9468358100914556	AMP_8q	0.12847225554085645
AMP_9p	AMP_4q	4.423959387363722e-7	-14.631060566851914	0.001	AMP_9p	0.9999999185726485
AMP_9q	AMP_4q	8.137802645510975e-8	-16.32416054564862	0.001	AMP_9q	0.9999999878017058
AMP_11p	AMP_4q	1.9184212727458995e-5	-10.861422870944777	0.001	AMP_11p	0.999994573106824
AMP_11q	AMP_4q	1.6041885007780277e-6	-13.342892536236494	0.001	AMP_11q	0.9999996206638992
AMP_15q	AMP_4q	1.2729924506999087e-8	-18.179310354716826	0.001	AMP_15q	0.999999998149204
AMP_17p	AMP_4q	0.004215926492518119	-5.468885903256051	0.004215926492518119	AMP_17p	0.9988529409386007
AMP_17q	AMP_4q	0.0015751422760677297	-6.453409676773155	0.0015751422760677297	AMP_17q	0.9995777034429627
AMP_18p	AMP_4q	0.0022845628909490077	-6.081580567924683	0.0022845628909490077	AMP_18p	0.9992921087315825
AMP_18q	AMP_4q	0.001113123995088966	-6.800584806704391	0.001113123995088966	AMP_18q	0.9996705408288421
AMP_19p	AMP_4q	2.5591363277135317e-9	-19.783596007364572	0.001	AMP_19p	0.9999999997318618
AMP_19q	AMP_4q	1.0856196840373549e-9	-20.64111487562924	0.001	AMP_19q	0.9999999998684965
AMP_21q	AMP_4q	4.5301263493025776e-4	-7.699590541191933	0.001	AMP_21q	0.9998482216841593
DEL_1p	AMP_4q	0.7510339568013177	-0.2863044127923634	0.7510339568013177	DEL_1p	0.37278547507616333
DEL_6q	AMP_4q	0.5955147508970913	-0.5183291198855229	0.5955147508970913	DEL_6q	0.579925729290901
DEL_8p	AMP_4q	0.8110173075940348	-0.2094658840413773	0.8110173075940348	DEL_8p	0.30833610798947186
DEL_12p	AMP_4q	0.9229887575274915	-0.0801382249137136	0.9229887575274915	DEL_12p	0.2183186359130403
DEL_13q	AMP_4q	0.9616895183934593	-0.03906362636285958	0.9616895183934593	DEL_13q	0.06862420473883246
DEL_14q	AMP_4q	0.8610877537859817	-0.14955885897447752	0.8610877537859817	DEL_14q	0.23961917116478984
DEL_16q	AMP_4q	0.090797062188801	-2.3991283486472033	0.090797062188801	DEL_16q	0.9503086833168469
DEL_17p	AMP_4q	0.42858156306802897	-0.847274213508059	0.42858156306802897	DEL_17p	0.7374071987439007
DEL_20p	AMP_4q	0.3829854377389542	-0.9597583120936394	0.3829854377389542	DEL_20p	0.787360378374454
DEL_22q	AMP_4q	0.948706398762113	-0.05265590783730184	0.948706398762113	DEL_22q	0.13713959606324713
HyperDiploidy	AMP_4q	1.0066112869235594e-13	-29.927016680707037	0.001	HyperDiploidy	1
MM_risk_1	AMP_4q	0.9785725369236646	-0.021660364159097813	0.9785725369236646	MM_risk_1	0.05008287037133507
MM_risk_2	AMP_4q	0.5252294553660419	-0.6439200540323915	0.5252294553660419	MM_risk_2	0.5884831859939044
MM_risk_3	AMP_4q	0.10076187932582849	-2.2949951761648317	0.10076187932582849	MM_risk_3	0.9402993591567643
t_CCND1	AMP_4q	0.9982364449122216	-0.0017651119817669865	0.9982364449122216	t_CCND1	0.006712651042816115
t_MYC	AMP_4q	0.04288692134662683	-3.1491883632435473	0.04288692134662683	t_MYC	0.9806859910166733
t_WHSC1	AMP_4q	0.9835965409069407	-0.016539485414338796	0.9835965409069407	t_WHSC1	0.05316418990854443
AMP_1p	AMP_5p	NA	NA	NA	AMP_1p	NA
AMP_1q	AMP_5p	NA	NA	NA	AMP_1q	NA
AMP_2p	AMP_5p	NA	NA	NA	AMP_2p	NA
AMP_2q	AMP_5p	NA	NA	NA	AMP_2q	NA
AMP_3p	AMP_5p	NA	NA	NA	AMP_3p	NA
AMP_3q	AMP_5p	NA	NA	NA	AMP_3q	NA
AMP_4p	AMP_5p	NA	NA	NA	AMP_4p	NA
AMP_4q	AMP_5p	NA	NA	NA	AMP_4q	NA
AMP_5p	AMP_5p	NA	NA	NA	AMP_5p	NA
AMP_5q	AMP_5p	8.480055104986358e-223	-511.33875878965995	0.001	AMP_5q	1
AMP_6p	AMP_5p	3.245352609973781e-17	-37.966722574096366	0.001	AMP_6p	1
AMP_6q	AMP_5p	6.0296826522747e-16	-35.04466710669736	0.001	AMP_6q	1
AMP_7p	AMP_5p	7.824620943109357e-60	-136.09783028616502	0.001	AMP_7p	1
AMP_7q	AMP_5p	2.58713016385477e-58	-132.59938617712245	0.001	AMP_7q	1
AMP_8q	AMP_5p	4.55096675529188e-5	-9.997585780886183	0.001	AMP_8q	0.9999810604501383
AMP_9p	AMP_5p	3.095278322109179e-115	-263.66740786585376	0.001	AMP_9p	1
AMP_9q	AMP_5p	4.1468873560801015e-112	-256.46717239718674	0.001	AMP_9q	1
AMP_11p	AMP_5p	7.313913169095798e-63	-143.0730824108446	0.001	AMP_11p	1
AMP_11q	AMP_5p	4.342805363484964e-46	-104.45039374132207	0.001	AMP_11q	1
AMP_15q	AMP_5p	2.982037858649336e-119	-272.91501915430536	0.001	AMP_15q	1
AMP_17p	AMP_5p	4.923766557953747e-11	-23.73436222476259	0.001	AMP_17p	0.9999999999935647
AMP_17q	AMP_5p	3.0716457718440464e-12	-26.508807615936192	0.001	AMP_17q	0.9999999999995639
AMP_18p	AMP_5p	9.492788990113622e-9	-18.47273338023927	0.001	AMP_18p	0.9999999974693758
AMP_18q	AMP_5p	4.4058208348237015e-7	-14.635169067312434	0.001	AMP_18q	0.9999998579793796
AMP_19p	AMP_5p	7.329861421265243e-111	-253.59498871231293	0.001	AMP_19p	1
AMP_19q	AMP_5p	9.989973183007594e-111	-253.28536341406584	0.001	AMP_19q	1
AMP_21q	AMP_5p	6.180032920375716e-33	-74.16398447042646	0.001	AMP_21q	1
DEL_1p	AMP_5p	0.980391643647653	-0.019803150775710703	0.980391643647653	DEL_1p	0.029432607049885366
DEL_6q	AMP_5p	0.8603798715617963	-0.15038127614185418	0.8603798715617963	DEL_6q	0.19494962806720145
DEL_8p	AMP_5p	0.4597371836252294	-0.7771002927210103	0.4597371836252294	DEL_8p	0.6108019338649938
DEL_12p	AMP_5p	0.9999911513834737	-8.848655675518376e-6	0.9999911513834737	DEL_12p	0.001
DEL_13q	AMP_5p	0.9999999999999982	-1.776356839400252e-15	0.9999999999999982	DEL_13q	0.001
DEL_14q	AMP_5p	0.9999999999988767	-1.1233236563163643e-12	0.9999999999988767	DEL_14q	0.001
DEL_16q	AMP_5p	0.8055847303508176	-0.21618689213823342	0.8055847303508176	DEL_16q	0.2434939231745505
DEL_17p	AMP_5p	0.9455943182598161	-0.05594164095684057	0.9455943182598161	DEL_17p	0.08646140334077997
DEL_20p	AMP_5p	0.9993557131752271	-6.444944667213031e-4	0.9993557131752271	DEL_20p	0.0016673265102573785
DEL_22q	AMP_5p	0.9993923486101912	-6.078360847384286e-4	0.9993923486101912	DEL_22q	0.0013492835525345033
HyperDiploidy	AMP_5p	3.512548926400158e-114	-261.23835863753413	0.001	HyperDiploidy	1
MM_risk_1	AMP_5p	0.9999725833829627	-2.7416992879626914e-5	0.9999725833829627	MM_risk_1	0.001
MM_risk_2	AMP_5p	0.9995626540310489	-4.374416325924315e-4	0.9995626540310489	MM_risk_2	0.001
MM_risk_3	AMP_5p	5.113264107895668e-11	-23.69659805397633	0.001	MM_risk_3	0.999999999980331
t_CCND1	AMP_5p	1	0	1	t_CCND1	0.001
t_MYC	AMP_5p	2.1743653891990943e-8	-17.643943897067224	0.001	t_MYC	0.9999999931290875
t_WHSC1	AMP_5p	1	0	1	t_WHSC1	0.001
AMP_1p	AMP_5q	NA	NA	NA	AMP_1p	NA
AMP_1q	AMP_5q	NA	NA	NA	AMP_1q	NA
AMP_2p	AMP_5q	NA	NA	NA	AMP_2p	NA
AMP_2q	AMP_5q	NA	NA	NA	AMP_2q	NA
AMP_3p	AMP_5q	NA	NA	NA	AMP_3p	NA
AMP_3q	AMP_5q	NA	NA	NA	AMP_3q	NA
AMP_4p	AMP_5q	NA	NA	NA	AMP_4p	NA
AMP_4q	AMP_5q	NA	NA	NA	AMP_4q	NA
AMP_5p	AMP_5q	NA	NA	NA	AMP_5p	NA
AMP_5q	AMP_5q	NA	NA	NA	AMP_5q	NA
AMP_6p	AMP_5q	1.0685508554709892e-17	-39.07764319105453	0.001	AMP_6p	1
AMP_6q	AMP_5q	1.0146831680114108e-16	-36.826785073882306	0.001	AMP_6q	1
AMP_7p	AMP_5q	1.618922020154492e-58	-133.068174885558	0.001	AMP_7p	1
AMP_7q	AMP_5q	2.915946711824479e-58	-132.47974085408384	0.001	AMP_7q	1
AMP_8q	AMP_5q	1.989670294607948e-4	-8.522371428067945	0.001	AMP_8q	0.9999106338212121
AMP_9p	AMP_5q	2.551445345745082e-116	-266.16321078645774	0.001	AMP_9p	1
AMP_9q	AMP_5q	7.767224444891988e-114	-260.4447877150575	0.001	AMP_9q	1
AMP_11p	AMP_5q	1.1051346299583662e-60	-138.05513841502815	0.001	AMP_11p	1
AMP_11q	AMP_5q	6.149252725572313e-45	-101.79999861833335	0.001	AMP_11q	1
AMP_15q	AMP_5q	1.513348499640903e-121	-278.19847150715543	0.001	AMP_15q	1
AMP_17p	AMP_5q	1.0924098143463083e-10	-22.9374648351577	0.001	AMP_17p	0.9999999999846572
AMP_17q	AMP_5q	7.809063541729735e-13	-27.878321157288386	0.001	AMP_17q	0.9999999999998943
AMP_18p	AMP_5q	3.2496522352496595e-8	-17.24213275787468	0.001	AMP_18p	0.9999999908201853
AMP_18q	AMP_5q	1.188156764119545e-6	-13.643107389399708	0.001	AMP_18q	0.9999995981901474
AMP_19p	AMP_5q	9.57491036901824e-113	-257.93296933424233	0.001	AMP_19p	1
AMP_19q	AMP_5q	6.69191455514827e-111	-253.68604530750457	0.001	AMP_19q	1
AMP_21q	AMP_5q	7.062804609013696e-34	-76.33305093577528	0.001	AMP_21q	1
DEL_1p	AMP_5q	0.9925883666150326	-0.007439236011287304	0.9925883666150326	DEL_1p	0.011829366268443301
DEL_6q	AMP_5q	0.9372282550457343	-0.06482842444002321	0.9372282550457343	DEL_6q	0.09553415624317446
DEL_8p	AMP_5q	0.4862005711384104	-0.7211340424023046	0.4862005711384104	DEL_8p	0.5852929406079879
DEL_12p	AMP_5q	0.9999952831168195	-4.716894305017358e-6	0.9999952831168195	DEL_12p	0.001
DEL_13q	AMP_5q	1	0	1	DEL_13q	0.001
DEL_14q	AMP_5q	0.9999999999913094	-8.690603792198563e-12	0.9999999999913094	DEL_14q	0.001
DEL_16q	AMP_5q	0.8835655441670834	-0.12378980302777037	0.8835655441670834	DEL_16q	0.15256784200257292
DEL_17p	AMP_5q	0.9834736095829046	-0.0166644746773455	0.9834736095829046	DEL_17p	0.02957260438256418
DEL_20p	AMP_5q	0.9999555051391067	-4.449585081899459e-5	0.9999555051391067	DEL_20p	0.001
DEL_22q	AMP_5q	0.9987484999743765	-0.0012522838057827037	0.9987484999743765	DEL_22q	0.0026570266288872034
HyperDiploidy	AMP_5q	1.909036355805166e-116	-266.45327219832313	0.001	HyperDiploidy	1
MM_risk_1	AMP_5q	0.999998964641727	-1.035358808988685e-6	0.999998964641727	MM_risk_1	0.001
MM_risk_2	AMP_5q	0.9986102224418592	-0.0013907441946817195	0.9986102224418592	MM_risk_2	0.0022125649492481304
MM_risk_3	AMP_5q	9.904710973975638e-12	-25.33801061601441	0.001	MM_risk_3	0.9999999999963274
t_CCND1	AMP_5q	1	0	1	t_CCND1	0.001
t_MYC	AMP_5q	1.3780584157719182e-7	-15.797420087558594	0.001	t_MYC	0.999999953165832
t_WHSC1	AMP_5q	1	0	1	t_WHSC1	0.001
AMP_1p	AMP_6p	NA	NA	NA	AMP_1p	NA
AMP_1q	AMP_6p	NA	NA	NA	AMP_1q	NA
AMP_2p	AMP_6p	NA	NA	NA	AMP_2p	NA
AMP_2q	AMP_6p	NA	NA	NA	AMP_2q	NA
AMP_3p	AMP_6p	NA	NA	NA	AMP_3p	NA
AMP_3q	AMP_6p	NA	NA	NA	AMP_3q	NA
AMP_4p	AMP_6p	NA	NA	NA	AMP_4p	NA
AMP_4q	AMP_6p	NA	NA	NA	AMP_4q	NA
AMP_5p	AMP_6p	NA	NA	NA	AMP_5p	NA
AMP_5q	AMP_6p	NA	NA	NA	AMP_5q	NA
AMP_6p	AMP_6p	NA	NA	NA	AMP_6p	NA
AMP_6q	AMP_6p	1.5442464943992224e-73	-167.6541757030733	0.001	AMP_6q	1
AMP_7p	AMP_6p	1.4318671849870637e-18	-41.087552357569784	0.001	AMP_7p	1
AMP_7q	AMP_6p	4.780297741531047e-19	-42.184613933300156	0.001	AMP_7q	1
AMP_8q	AMP_6p	2.176958653403377e-4	-8.432411582369278	0.001	AMP_8q	0.999912085201415
AMP_9p	AMP_6p	7.831863188061665e-22	-48.59867160912053	0.001	AMP_9p	1
AMP_9q	AMP_6p	5.771969502970443e-21	-46.60127359559295	0.001	AMP_9q	1
AMP_11p	AMP_6p	1.544557166655087e-7	-15.6833584052172	0.001	AMP_11p	0.9999999408827083
AMP_11q	AMP_6p	4.6097500920052725e-4	-7.682166726414204	0.001	AMP_11q	0.9997580597426977
AMP_15q	AMP_6p	8.762090809276729e-23	-50.78902258553547	0.001	AMP_15q	1
AMP_17p	AMP_6p	7.2603448067851575e-9	-18.74083851518997	0.001	AMP_17p	0.9999999986477801
AMP_17q	AMP_6p	4.826404655474004e-9	-19.149164024217264	0.001	AMP_17q	0.9999999990062198
AMP_18p	AMP_6p	1.2939722918819846e-11	-25.07071923985013	0.001	AMP_18p	0.9999999999974376
AMP_18q	AMP_6p	3.5525615801418417e-10	-21.75818201479001	0.001	AMP_18q	0.9999999999198914
AMP_19p	AMP_6p	5.253295469948482e-22	-48.99801645763047	0.001	AMP_19p	1
AMP_19q	AMP_6p	5.110885144337758e-18	-39.81515906660771	0.001	AMP_19q	1
AMP_21q	AMP_6p	4.0920633367864775e-5	-10.10387613880257	0.001	AMP_21q	0.9999820693090251
DEL_1p	AMP_6p	0.9997586415864731	-2.413875451563312e-4	0.9997586415864731	DEL_1p	0.001
DEL_6q	AMP_6p	0.971593077408784	-0.02881820681899988	0.971593077408784	DEL_6q	0.054782135192633856
DEL_8p	AMP_6p	0.7357130858614566	-0.30691506524892154	0.7357130858614566	DEL_8p	0.3447801161354962
DEL_12p	AMP_6p	0.9879194728227596	-0.012154089796123674	0.9879194728227596	DEL_12p	0.03155341150412236
DEL_13q	AMP_6p	0.9672391668011886	-0.03330948546300632	0.9672391668011886	DEL_13q	0.04793119437687191
DEL_14q	AMP_6p	0.996149916944494	-0.0038575137038137494	0.996149916944494	DEL_14q	0.0077211825720942505
DEL_16q	AMP_6p	0.8059297998248828	-0.21575863726013256	0.8059297998248828	DEL_16q	0.2578314744955651
DEL_17p	AMP_6p	0.9336639246081486	-0.0686387292654091	0.9336639246081486	DEL_17p	0.11863996585247102
DEL_20p	AMP_6p	0.9723461648180773	-0.02804340127918748	0.9723461648180773	DEL_20p	0.062192939749977506
DEL_22q	AMP_6p	0.9962029176368241	-0.0038043095811074383	0.9962029176368241	DEL_22q	0.00963721505068053
HyperDiploidy	AMP_6p	2.1538039060776027e-22	-49.88963650838311	0.001	HyperDiploidy	1
MM_risk_1	AMP_6p	0.08944696653951605	-2.414109381961126	0.08944696653951605	MM_risk_1	0.9391861462747979
MM_risk_2	AMP_6p	0.47200849129909983	-0.7507583035179348	0.47200849129909983	MM_risk_2	0.5988282909819986
MM_risk_3	AMP_6p	0.9314584552612942	-0.07100368976194038	0.9314584552612942	MM_risk_3	0.09576674334966508
t_CCND1	AMP_6p	0.9999999999942906	-5.709432926453629e-12	0.9999999999942906	t_CCND1	0.001
t_MYC	AMP_6p	1.5784088769332533e-6	-13.359093258246437	0.001	t_MYC	0.9999994740686222
t_WHSC1	AMP_6p	0.9809281119508195	-0.019256102478242686	0.9809281119508195	t_WHSC1	0.036803917245027025
AMP_1p	AMP_6q	NA	NA	NA	AMP_1p	NA
AMP_1q	AMP_6q	NA	NA	NA	AMP_1q	NA
AMP_2p	AMP_6q	NA	NA	NA	AMP_2p	NA
AMP_2q	AMP_6q	NA	NA	NA	AMP_2q	NA
AMP_3p	AMP_6q	NA	NA	NA	AMP_3p	NA
AMP_3q	AMP_6q	NA	NA	NA	AMP_3q	NA
AMP_4p	AMP_6q	NA	NA	NA	AMP_4p	NA
AMP_4q	AMP_6q	NA	NA	NA	AMP_4q	NA
AMP_5p	AMP_6q	NA	NA	NA	AMP_5p	NA
AMP_5q	AMP_6q	NA	NA	NA	AMP_5q	NA
AMP_6p	AMP_6q	NA	NA	NA	AMP_6p	NA
AMP_6q	AMP_6q	NA	NA	NA	AMP_6q	NA
AMP_7p	AMP_6q	2.9665571068985227e-13	-28.846204151793472	0.001	AMP_7p	0.9999999999999465
AMP_7q	AMP_6q	3.2594102087663635e-14	-31.05464504046191	0.001	AMP_7q	0.9999999999999946
AMP_8q	AMP_6q	0.007824432149159075	-4.850504113986725	0.007824432149159075	AMP_8q	0.9966177429715466
AMP_9p	AMP_6q	5.085218432345914e-16	-35.215023503113244	0.001	AMP_9p	1
AMP_9q	AMP_6q	1.5968810300653335e-15	-34.07072402434172	0.001	AMP_9q	0.9999999999999998
AMP_11p	AMP_6q	3.6292758171556716e-5	-10.223892336002274	0.001	AMP_11p	0.9999862496611094
AMP_11q	AMP_6q	0.0011680895519342032	-6.752385726338642	0.0011680895519342032	AMP_11q	0.999458288105369
AMP_15q	AMP_6q	1.2529921744493058e-18	-41.220997243449865	0.001	AMP_15q	1
AMP_17p	AMP_6q	1.730702148326317e-7	-15.569568458705417	0.001	AMP_17p	0.9999999699702805
AMP_17q	AMP_6q	2.5945762665606014e-7	-15.164672436089425	0.001	AMP_17q	0.9999999492378406
AMP_18p	AMP_6q	1.9871506999695905e-4	-8.523638568318374	0.001	AMP_18p	0.9999367862550392
AMP_18q	AMP_6q	0.001047835430629619	-6.861028737256044	0.001047835430629619	AMP_18q	0.9996223757335237
AMP_19p	AMP_6q	3.104578471415366e-17	-38.01106863272756	0.001	AMP_19p	1
AMP_19q	AMP_6q	1.3571334739305634e-12	-27.32564638034717	0.001	AMP_19q	0.9999999999997842
AMP_21q	AMP_6q	1.3507741971642735e-4	-8.909662464521361	0.001	AMP_21q	0.9999482271421298
DEL_1p	AMP_6q	0.9999033539703126	-9.665070021585217e-5	0.9999033539703126	DEL_1p	0.001
DEL_6q	AMP_6q	1	0	1	DEL_6q	0.001
DEL_8p	AMP_6q	0.9213368300627437	-0.08192958747747477	0.9213368300627437	DEL_8p	0.1349281354977516
DEL_12p	AMP_6q	0.8062640181293879	-0.2153440241961562	0.8062640181293879	DEL_12p	0.34304764989119846
DEL_13q	AMP_6q	0.9920802363735902	-0.007951291527034238	0.9920802363735902	DEL_13q	0.014460209106127116
DEL_14q	AMP_6q	0.9998906074745577	-1.0939850924099059e-4	0.9998906074745577	DEL_14q	0.001
DEL_16q	AMP_6q	0.97021591482873	-0.030236639647829005	0.97021591482873	DEL_16q	0.05534959360656449
DEL_17p	AMP_6q	0.7797460398674921	-0.24878700222787506	0.7797460398674921	DEL_17p	0.35500197943330253
DEL_20p	AMP_6q	0.9939229486699346	-0.006095591758753883	0.9939229486699346	DEL_20p	0.027356951635890702
DEL_22q	AMP_6q	0.9400472439859701	-0.0618251454215142	0.9400472439859701	DEL_22q	0.12544347954916402
HyperDiploidy	AMP_6q	3.3826646314714673e-19	-42.530453015472204	0.001	HyperDiploidy	1
MM_risk_1	AMP_6q	0.8280248866553368	-0.18871206870153517	0.8280248866553368	MM_risk_1	0.2517450865059305
MM_risk_2	AMP_6q	0.7864941465866658	-0.24016999886793153	0.7864941465866658	MM_risk_2	0.28714217334456077
MM_risk_3	AMP_6q	0.10571352252824835	-2.247022461192675	0.10571352252824835	MM_risk_3	0.9298252355347936
t_CCND1	AMP_6q	0.9999999995507518	-4.4924819430180274e-10	0.9999999995507518	t_CCND1	0.001
t_MYC	AMP_6q	4.6319576607925254e-5	-9.979945865330142	0.001	t_MYC	0.999985309486234
t_WHSC1	AMP_6q	0.7708351355355443	-0.26028076027434216	0.7708351355355443	t_WHSC1	0.34537713180066465
AMP_1p	AMP_7p	NA	NA	NA	AMP_1p	NA
AMP_1q	AMP_7p	NA	NA	NA	AMP_1q	NA
AMP_2p	AMP_7p	NA	NA	NA	AMP_2p	NA
AMP_2q	AMP_7p	NA	NA	NA	AMP_2q	NA
AMP_3p	AMP_7p	NA	NA	NA	AMP_3p	NA
AMP_3q	AMP_7p	NA	NA	NA	AMP_3q	NA
AMP_4p	AMP_7p	NA	NA	NA	AMP_4p	NA
AMP_4q	AMP_7p	NA	NA	NA	AMP_4q	NA
AMP_5p	AMP_7p	NA	NA	NA	AMP_5p	NA
AMP_5q	AMP_7p	NA	NA	NA	AMP_5q	NA
AMP_6p	AMP_7p	NA	NA	NA	AMP_6p	NA
AMP_6q	AMP_7p	NA	NA	NA	AMP_6q	NA
AMP_7p	AMP_7p	NA	NA	NA	AMP_7p	NA
AMP_7q	AMP_7p	9.613199652455667e-195	-446.7409560159648	0.001	AMP_7q	1
AMP_8q	AMP_7p	1.678906138536732e-6	-13.297368084625836	0.001	AMP_8q	0.999999401037237
AMP_9p	AMP_7p	5.276192186868366e-57	-129.58414563984493	0.001	AMP_9p	1
AMP_9q	AMP_7p	6.721890429225991e-56	-127.03939577881991	0.001	AMP_9q	1
AMP_11p	AMP_7p	4.824622282055087e-20	-44.47796941166618	0.001	AMP_11p	1
AMP_11q	AMP_7p	3.99368423797281e-16	-35.45664731513188	0.001	AMP_11q	0.9999999999999999
AMP_15q	AMP_7p	2.133296366096936e-63	-144.30519248546955	0.001	AMP_15q	1
AMP_17p	AMP_7p	1.3987526027428662e-16	-36.50578064649902	0.001	AMP_17p	1
AMP_17q	AMP_7p	5.173249611887682e-19	-42.105615724199986	0.001	AMP_17q	1
AMP_18p	AMP_7p	2.9865337161808626e-15	-33.44466297225435	0.001	AMP_18p	0.9999999999999996
AMP_18q	AMP_7p	7.017048720132479e-17	-37.195603861495755	0.001	AMP_18q	1
AMP_19p	AMP_7p	1.9345133250482902e-66	-151.31076035436257	0.001	AMP_19p	1
AMP_19q	AMP_7p	1.1099195255789498e-57	-131.143062787443	0.001	AMP_19q	1
AMP_21q	AMP_7p	8.147088297424352e-22	-48.559211446569975	0.001	AMP_21q	1
DEL_1p	AMP_7p	0.9999699571341567	-3.004331713922673e-5	0.9999699571341567	DEL_1p	0.001
DEL_6q	AMP_7p	0.9836416441817754	-0.01649363100262147	0.9836416441817754	DEL_6q	0.029475014995180134
DEL_8p	AMP_7p	0.0034911692367174756	-5.65751857402868	0.0034911692367174756	DEL_8p	0.9980338866691916
DEL_12p	AMP_7p	0.8880420566005356	-0.1187361760748263	0.8880420566005356	DEL_12p	0.17827742186020135
DEL_13q	AMP_7p	0.9999455320842254	-5.4469399205360686e-5	0.9999455320842254	DEL_13q	0.001
DEL_14q	AMP_7p	0.9999999999930235	-6.976530464466357e-12	0.9999999999930235	DEL_14q	0.001
DEL_16q	AMP_7p	0.18988229607052381	-1.6613508931532348	0.18988229607052381	DEL_16q	0.853779198830413
DEL_17p	AMP_7p	0.8664236325623995	-0.14338130693328807	0.8664236325623995	DEL_17p	0.19715047143582642
DEL_20p	AMP_7p	0.44694246091455947	-0.8053254154402775	0.44694246091455947	DEL_20p	0.6602099450630784
DEL_22q	AMP_7p	0.9908499900506402	-0.009192128410152281	0.9908499900506402	DEL_22q	0.017636367386767285
HyperDiploidy	AMP_7p	4.0803039531705245e-76	-173.59029558358014	0.001	HyperDiploidy	1
MM_risk_1	AMP_7p	0.7042937002667391	-0.35055982194387136	0.7042937002667391	MM_risk_1	0.3599337883766304
MM_risk_2	AMP_7p	0.9776667646330399	-0.022586398468532144	0.9776667646330399	MM_risk_2	0.031864869714742984
MM_risk_3	AMP_7p	0.013651266062297518	-4.293923009835684	0.013651266062297518	MM_risk_3	0.9907844422744865
t_CCND1	AMP_7p	1	0	1	t_CCND1	0.001
t_MYC	AMP_7p	5.19812645041295e-7	-14.469797388291367	0.001	t_MYC	0.9999998150432232
t_WHSC1	AMP_7p	0.9999999999733187	-2.6681323817357558e-11	0.9999999999733187	t_WHSC1	0.001
AMP_1p	AMP_7q	NA	NA	NA	AMP_1p	NA
AMP_1q	AMP_7q	NA	NA	NA	AMP_1q	NA
AMP_2p	AMP_7q	NA	NA	NA	AMP_2p	NA
AMP_2q	AMP_7q	NA	NA	NA	AMP_2q	NA
AMP_3p	AMP_7q	NA	NA	NA	AMP_3p	NA
AMP_3q	AMP_7q	NA	NA	NA	AMP_3q	NA
AMP_4p	AMP_7q	NA	NA	NA	AMP_4p	NA
AMP_4q	AMP_7q	NA	NA	NA	AMP_4q	NA
AMP_5p	AMP_7q	NA	NA	NA	AMP_5p	NA
AMP_5q	AMP_7q	NA	NA	NA	AMP_5q	NA
AMP_6p	AMP_7q	NA	NA	NA	AMP_6p	NA
AMP_6q	AMP_7q	NA	NA	NA	AMP_6q	NA
AMP_7p	AMP_7q	NA	NA	NA	AMP_7p	NA
AMP_7q	AMP_7q	NA	NA	NA	AMP_7q	NA
AMP_8q	AMP_7q	1.4724199029872428e-6	-13.42860331815499	0.001	AMP_8q	0.9999994764417979
AMP_9p	AMP_7q	6.539586583321639e-56	-127.06689125775489	0.001	AMP_9p	1
AMP_9q	AMP_7q	1.3531661641812294e-54	-124.03714786836667	0.001	AMP_9q	1
AMP_11p	AMP_7q	4.655852193240385e-21	-46.81616198838778	0.001	AMP_11p	1
AMP_11q	AMP_7q	7.773098062758302e-17	-37.093277774911634	0.001	AMP_11q	1
AMP_15q	AMP_7q	3.9445910085504777e-61	-139.08534539708464	0.001	AMP_15q	1
AMP_17p	AMP_7q	3.6562809294332904e-17	-37.847500089604345	0.001	AMP_17p	1
AMP_17q	AMP_7q	1.749497824603549e-19	-43.18978797750099	0.001	AMP_17q	1
AMP_18p	AMP_7q	1.1554757751499106e-14	-32.091679116224604	0.001	AMP_18p	0.999999999999998
AMP_18q	AMP_7q	3.047719881099705e-16	-35.72696775682997	0.001	AMP_18q	1
AMP_19p	AMP_7q	5.529522046951736e-69	-157.16827003391276	0.001	AMP_19p	1
AMP_19q	AMP_7q	4.921332072713217e-58	-131.95635615330923	0.001	AMP_19q	1
AMP_21q	AMP_7q	8.127022109002878e-23	-50.86426256665728	0.001	AMP_21q	1
DEL_1p	AMP_7q	0.9999881783630156	-1.1821706860533811e-5	0.9999881783630156	DEL_1p	0.001
DEL_6q	AMP_7q	0.9888963980250834	-0.01116570711844442	0.9888963980250834	DEL_6q	0.020649520097187457
DEL_8p	AMP_7q	0.01078715994585656	-4.529398746049143	0.01078715994585656	DEL_8p	0.9934939630654265
DEL_12p	AMP_7q	0.9094039759521919	-0.0949658655398739	0.9094039759521919	DEL_12p	0.1483363879878826
DEL_13q	AMP_7q	0.9999332218101423	-6.678041962026193e-5	0.9999332218101423	DEL_13q	0.001
DEL_14q	AMP_7q	0.9999999999620004	-3.799960346456722e-11	0.9999999999620004	DEL_14q	0.001
DEL_16q	AMP_7q	0.32161398639592903	-1.1344032525858971	0.32161398639592903	DEL_16q	0.7380740733947535
DEL_17p	AMP_7q	0.9617317222267641	-0.03901974223345489	0.9617317222267641	DEL_17p	0.06557397757296606
DEL_20p	AMP_7q	0.3869369811306827	-0.9494934386677392	0.3869369811306827	DEL_20p	0.7137822949299342
DEL_22q	AMP_7q	0.9878649637663316	-0.012209266925199495	0.9878649637663316	DEL_22q	0.022665024625722226
HyperDiploidy	AMP_7q	1.7592525391064645e-78	-179.03674822838292	0.001	HyperDiploidy	1
MM_risk_1	AMP_7q	0.6613854841583651	-0.41341842582018384	0.6613854841583651	MM_risk_1	0.4054044869643687
MM_risk_2	AMP_7q	0.9857206721538385	-0.014382258476440443	0.9857206721538385	MM_risk_2	0.020847310849735484
MM_risk_3	AMP_7q	0.011171721773320644	-4.494369535136934	0.011171721773320644	MM_risk_3	0.9925200872802519
t_CCND1	AMP_7q	1	0	1	t_CCND1	0.001
t_MYC	AMP_7q	1.3565339640140148e-6	-13.510577667185187	0.001	t_MYC	0.999999498095662
t_WHSC1	AMP_7q	0.9999999999348876	-6.511235995033599e-11	0.9999999999348876	t_WHSC1	0.001
AMP_1p	AMP_8q	NA	NA	NA	AMP_1p	NA
AMP_1q	AMP_8q	NA	NA	NA	AMP_1q	NA
AMP_2p	AMP_8q	NA	NA	NA	AMP_2p	NA
AMP_2q	AMP_8q	NA	NA	NA	AMP_2q	NA
AMP_3p	AMP_8q	NA	NA	NA	AMP_3p	NA
AMP_3q	AMP_8q	NA	NA	NA	AMP_3q	NA
AMP_4p	AMP_8q	NA	NA	NA	AMP_4p	NA
AMP_4q	AMP_8q	NA	NA	NA	AMP_4q	NA
AMP_5p	AMP_8q	NA	NA	NA	AMP_5p	NA
AMP_5q	AMP_8q	NA	NA	NA	AMP_5q	NA
AMP_6p	AMP_8q	NA	NA	NA	AMP_6p	NA
AMP_6q	AMP_8q	NA	NA	NA	AMP_6q	NA
AMP_7p	AMP_8q	NA	NA	NA	AMP_7p	NA
AMP_7q	AMP_8q	NA	NA	NA	AMP_7q	NA
AMP_8q	AMP_8q	NA	NA	NA	AMP_8q	NA
AMP_9p	AMP_8q	6.068559000036492e-7	-14.314974471098633	0.001	AMP_9p	0.9999998011173075
AMP_9q	AMP_8q	8.333387580463431e-7	-13.997825605123804	0.001	AMP_9q	0.9999997278277708
AMP_11p	AMP_8q	2.720321837487186e-4	-8.20959017606226	0.001	AMP_11p	0.9998766573479914
AMP_11q	AMP_8q	6.733490232340324e-4	-7.303246754675896	0.001	AMP_11q	0.9996769013752871
AMP_15q	AMP_8q	3.394979475219872e-6	-12.593212842562501	0.001	AMP_15q	0.9999987762177603
AMP_17p	AMP_8q	0.16029430672172273	-1.8307437363933423	0.16029430672172273	AMP_17p	0.9123446596253295
AMP_17q	AMP_8q	0.08067677131607502	-2.517304585089607	0.08067677131607502	AMP_17q	0.9581771801177785
AMP_18p	AMP_8q	6.471943276644561e-4	-7.342863956682912	0.001	AMP_18p	0.999761467317811
AMP_18q	AMP_8q	0.002973629608401547	-5.817971981941232	0.002973629608401547	AMP_18q	0.998765393692284
AMP_19p	AMP_8q	1.2072060900165918e-5	-11.324616791766097	0.001	AMP_19p	0.99999551033584555
AMP_19q	AMP_8q	7.482461326991387e-5	-9.50036367269976	0.001	AMP_19q	0.9999684679885078
AMP_21q	AMP_8q	0.0027945879689341784	-5.880070600439131	0.0027945879689341784	AMP_21q	0.9986338140494164
DEL_1p	AMP_8q	0.645506383373222	-0.4377201797075863	0.645506383373222	DEL_1p	0.45234962515614363
DEL_6q	AMP_8q	0.3400577241582965	-1.078639898846237	0.3400577241582965	DEL_6q	0.7660909076878069
DEL_8p	AMP_8q	0.11267890904623196	-2.1832130178966604	0.11267890904623196	DEL_8p	0.9285636159852007
DEL_12p	AMP_8q	0.2668314573640652	-1.32113806572889	0.2668314573640652	DEL_12p	0.8397056932782773
DEL_13q	AMP_8q	0.7991805080021792	-0.22416844133188185	0.7991805080021792	DEL_13q	0.2633011344781065
DEL_14q	AMP_8q	0.9999974535484926	-2.5464547496478546e-6	0.9999974535484926	DEL_14q	0.001
DEL_16q	AMP_8q	0.03375518590958796	-3.388621216887177	0.03375518590958796	DEL_16q	0.9802959940923494
DEL_17p	AMP_8q	0.2349423731741139	-1.4484150154451354	0.2349423731741139	DEL_17p	0.8536143789691022
DEL_20p	AMP_8q	0.5800520680771458	-0.5446374069241828	0.5800520680771458	DEL_20p	0.5750763760792165
DEL_22q	AMP_8q	0.96675006563136745	-0.03381528060606732	0.96675006563136745	DEL_22q	0.07235038803298556
HyperDiploidy	AMP_8q	2.5508724007670513e-6	-12.879075139355077	0.001	HyperDiploidy	0.9999991626868838
MM_risk_1	AMP_8q	0.11031205990147347	-2.204442021424193	0.11031205990147347	MM_risk_1	0.9279964482490587
MM_risk_2	AMP_8q	0.7361259153184678	-0.3063540942901327	0.7361259153184678	MM_risk_2	0.33759498553188666
MM_risk_3	AMP_8q	0.7667198448750724	-0.26563380525796987	0.7667198448750724	MM_risk_3	0.3022511661704298
t_CCND1	AMP_8q	0.9891001642343202	-0.01095967419215374	0.9891001642343202	t_CCND1	0.022127029363926163
t_MYC	AMP_8q	1.2402564932247127e-4	-8.995022164374852	0.001	t_MYC	0.9999552532701754
t_WHSC1	AMP_8q	0.8845063755820258	-0.12272555728840454	0.8845063755820258	t_WHSC1	0.19088620613860519
AMP_1p	AMP_9p	NA	NA	NA	AMP_1p	NA
AMP_1q	AMP_9p	NA	NA	NA	AMP_1q	NA
AMP_2p	AMP_9p	NA	NA	NA	AMP_2p	NA
AMP_2q	AMP_9p	NA	NA	NA	AMP_2q	NA
AMP_3p	AMP_9p	NA	NA	NA	AMP_3p	NA
AMP_3q	AMP_9p	NA	NA	NA	AMP_3q	NA
AMP_4p	AMP_9p	NA	NA	NA	AMP_4p	NA
AMP_4q	AMP_9p	NA	NA	NA	AMP_4q	NA
AMP_5p	AMP_9p	NA	NA	NA	AMP_5p	NA
AMP_5q	AMP_9p	NA	NA	NA	AMP_5q	NA
AMP_6p	AMP_9p	NA	NA	NA	AMP_6p	NA
AMP_6q	AMP_9p	NA	NA	NA	AMP_6q	NA
AMP_7p	AMP_9p	NA	NA	NA	AMP_7p	NA
AMP_7q	AMP_9p	NA	NA	NA	AMP_7q	NA
AMP_8q	AMP_9p	NA	NA	NA	AMP_8q	NA
AMP_9p	AMP_9p	NA	NA	NA	AMP_9p	NA
AMP_9q	AMP_9p	4.151425380422388e-198	-454.48839667238707	0.001	AMP_9q	1
AMP_11p	AMP_9p	1.2546174965277341e-66	-151.74378539512247	0.001	AMP_11p	1
AMP_11q	AMP_9p	7.212951825074843e-54	-122.36371674708194	0.001	AMP_11q	1
AMP_15q	AMP_9p	1.550808049477599e-112	-257.4507542979996	0.001	AMP_15q	1
AMP_17p	AMP_9p	3.962920195790248e-13	-28.556625032239726	0.001	AMP_17p	0.9999999999999745
AMP_17q	AMP_9p	2.643671332256901e-13	-28.961437601673186	0.001	AMP_17q	0.9999999999999747
AMP_18p	AMP_9p	2.8679428365023055e-14	-31.18259631086245	0.001	AMP_18p	0.9999999999999961
AMP_18q	AMP_9p	7.007740889279807e-13	-27.986590829533714	0.001	AMP_18q	0.9999999999998835
AMP_19p	AMP_9p	1.1959346688914085e-114	-262.3157725719575	0.001	AMP_19p	1
AMP_19q	AMP_9p	4.682542036129167e-117	-267.85861474772423	0.001	AMP_19q	1
AMP_21q	AMP_9p	1.7952943511385166e-38	-86.9130645413562	0.001	AMP_21q	1
DEL_1p	AMP_9p	0.9989200645359368	-0.0010805190145354885	0.9989200645359368	DEL_1p	0.0018839206370047218
DEL_6q	AMP_9p	0.9887196299476556	-0.011344475974883967	0.9887196299476556	DEL_6q	0.019662067369437583
DEL_8p	AMP_9p	0.33212386113114056	-1.1022473039448755	0.33212386113114056	DEL_8p	0.7302549402113918
DEL_12p	AMP_9p	0.999935941741846	-6.40603099718749e-5	0.999935941741846	DEL_12p	0.001
DEL_13q	AMP_9p	0.9999999999999998	-2.220446049250313e-16	0.9999999999999998	DEL_13q	0.001
DEL_14q	AMP_9p	0.9999999999331772	-6.682276954218633e-11	0.9999999999331772	DEL_14q	0.001
DEL_16q	AMP_9p	0.7634702958144772	-0.2698810603658372	0.7634702958144772	DEL_16q	0.290285943480039
DEL_17p	AMP_9p	0.9956248936818083	-0.004384705103207522	0.9956248936818083	DEL_17p	0.00855638983650962
DEL_20p	AMP_9p	0.995131753499143	-0.004880135012684862	0.995131753499143	DEL_20p	0.010236109938187585
DEL_22q	AMP_9p	0.9999992656945064	-7.343057632350364e-7	0.9999992656945064	DEL_22q	0.001
HyperDiploidy	AMP_9p	6.965042363213325e-145	-331.93393479462424	0.001	HyperDiploidy	1
MM_risk_1	AMP_9p	0.9999241503426322	-7.58525340985719e-5	0.9999241503426322	MM_risk_1	0.001
MM_risk_2	AMP_9p	0.9997500962511655	-2.4993497997962614e-4	0.9997500962511655	MM_risk_2	0.001
MM_risk_3	AMP_9p	4.529325466635765e-11	-23.817862998139216	0.001	MM_risk_3	0.999999999982686
t_CCND1	AMP_9p	1	0	1	t_CCND1	0.001
t_MYC	AMP_9p	2.89158183745951e-9	-19.66146213596077	0.001	t_MYC	0.9999999991968476
t_WHSC1	AMP_9p	1	0	1	t_WHSC1	0.001
AMP_1p	AMP_9q	NA	NA	NA	AMP_1p	NA
AMP_1q	AMP_9q	NA	NA	NA	AMP_1q	NA
AMP_2p	AMP_9q	NA	NA	NA	AMP_2p	NA
AMP_2q	AMP_9q	NA	NA	NA	AMP_2q	NA
AMP_3p	AMP_9q	NA	NA	NA	AMP_3p	NA
AMP_3q	AMP_9q	NA	NA	NA	AMP_3q	NA
AMP_4p	AMP_9q	NA	NA	NA	AMP_4p	NA
AMP_4q	AMP_9q	NA	NA	NA	AMP_4q	NA
AMP_5p	AMP_9q	NA	NA	NA	AMP_5p	NA
AMP_5q	AMP_9q	NA	NA	NA	AMP_5q	NA
AMP_6p	AMP_9q	NA	NA	NA	AMP_6p	NA
AMP_6q	AMP_9q	NA	NA	NA	AMP_6q	NA
AMP_7p	AMP_9q	NA	NA	NA	AMP_7p	NA
AMP_7q	AMP_9q	NA	NA	NA	AMP_7q	NA
AMP_8q	AMP_9q	NA	NA	NA	AMP_8q	NA
AMP_9p	AMP_9q	NA	NA	NA	AMP_9p	NA
AMP_9q	AMP_9q	NA	NA	NA	AMP_9q	NA
AMP_11p	AMP_9q	2.232042651320749e-66	-151.16769898425585	0.001	AMP_11p	1
AMP_11q	AMP_9q	5.4196267265334976e-52	-118.04439789225371	0.001	AMP_11q	1
AMP_15q	AMP_9q	3.673550237816069e-108	-247.3780314816363	0.001	AMP_15q	1
AMP_17p	AMP_9q	3.1087890178458614e-13	-28.79937294189013	0.001	AMP_17p	0.9999999999999838
AMP_17q	AMP_9q	3.726321684265129e-14	-30.9207696984491	0.001	AMP_17q	0.9999999999999973
AMP_18p	AMP_9q	8.051779185832263e-13	-27.84771312503918	0.001	AMP_18p	0.9999999999998788
AMP_18q	AMP_9q	1.7923095163867437e-11	-24.744931002098394	0.001	AMP_18q	0.999999999996705
AMP_19p	AMP_9q	1.9429732126934293e-112	-257.2253110316034	0.001	AMP_19p	1
AMP_19q	AMP_9q	6.39576552879673e-113	-258.33647937306483	0.001	AMP_19q	1
AMP_21q	AMP_9q	2.9282037677355857e-39	-88.72642944028432	0.001	AMP_21q	1
DEL_1p	AMP_9q	0.9981134645476404	-0.0018883172016075185	0.9981134645476404	DEL_1p	0.003200203607146971
DEL_6q	AMP_9q	0.9895455574070462	-0.010509474163541057	0.9895455574070462	DEL_6q	0.018300332690871578
DEL_8p	AMP_9q	0.43027272300108804	-0.8433360318020077	0.43027272300108804	DEL_8p	0.6389650142179764
DEL_12p	AMP_9q	0.9999558647682505	-4.413620573750819e-5	0.9999558647682505	DEL_12p	0.001
DEL_13q	AMP_9q	0.9999999999999982	-1.776356839400252e-15	0.9999999999999982	DEL_13q	0.001
DEL_14q	AMP_9q	0.9999999743511464	-2.5648853925503393e-8	0.9999999743511464	DEL_14q	0.001
DEL_16q	AMP_9q	0.5428760788958096	-0.6108742007548509	0.5428760788958096	DEL_16q	0.5230521813700951
DEL_17p	AMP_9q	0.9988539728547413	-0.0011466843365215223	0.9988539728547413	DEL_17p	0.0024593363529187757
DEL_20p	AMP_9q	0.9845415725352669	-0.015579154739880424	0.9845415725352669	DEL_20p	0.02916336963975487
DEL_22q	AMP_9q	0.9999997641880252	-2.3581200263944595e-7	0.9999997641880252	DEL_22q	0.001
HyperDiploidy	AMP_9q	5.349221925254512e-144	-329.89530227534317	0.001	HyperDiploidy	1
MM_risk_1	AMP_9q	0.999762753922262	-2.372742250406875e-4	0.999762753922262	MM_risk_1	0.001
MM_risk_2	AMP_9q	0.9996232090090587	-3.768619945030004e-4	0.9996232090090587	MM_risk_2	0.001
MM_risk_3	AMP_9q	4.239202700520689e-10	-21.58147572070879	0.001	MM_risk_3	0.9999999998305469
t_CCND1	AMP_9q	1	0	1	t_CCND1	0.001
t_MYC	AMP_9q	5.354231687814832e-9	-19.04537861900515	0.001	t_MYC	0.9999999985109962
t_WHSC1	AMP_9q	1	0	1	t_WHSC1	0.001
AMP_1p	AMP_11p	NA	NA	NA	AMP_1p	NA
AMP_1q	AMP_11p	NA	NA	NA	AMP_1q	NA
AMP_2p	AMP_11p	NA	NA	NA	AMP_2p	NA
AMP_2q	AMP_11p	NA	NA	NA	AMP_2q	NA
AMP_3p	AMP_11p	NA	NA	NA	AMP_3p	NA
AMP_3q	AMP_11p	NA	NA	NA	AMP_3q	NA
AMP_4p	AMP_11p	NA	NA	NA	AMP_4p	NA
AMP_4q	AMP_11p	NA	NA	NA	AMP_4q	NA
AMP_5p	AMP_11p	NA	NA	NA	AMP_5p	NA
AMP_5q	AMP_11p	NA	NA	NA	AMP_5q	NA
AMP_6p	AMP_11p	NA	NA	NA	AMP_6p	NA
AMP_6q	AMP_11p	NA	NA	NA	AMP_6q	NA
AMP_7p	AMP_11p	NA	NA	NA	AMP_7p	NA
AMP_7q	AMP_11p	NA	NA	NA	AMP_7q	NA
AMP_8q	AMP_11p	NA	NA	NA	AMP_8q	NA
AMP_9p	AMP_11p	NA	NA	NA	AMP_9p	NA
AMP_9q	AMP_11p	NA	NA	NA	AMP_9q	NA
AMP_11p	AMP_11p	NA	NA	NA	AMP_11p	NA
AMP_11q	AMP_11p	1.0326396271520816e-157	-361.47374133124663	0.001	AMP_11q	1
AMP_15q	AMP_11p	2.7510972203369903e-67	-153.26120140928415	0.001	AMP_15q	1
AMP_17p	AMP_11p	1.4766553706080754e-5	-11.123145819311631	0.001	AMP_17p	0.9999956246880863
AMP_17q	AMP_11p	7.556219401703097e-7	-14.095724664987955	0.001	AMP_17q	0.9999997882275478
AMP_18p	AMP_11p	6.346350177167736e-7	-14.270215778549511	0.001	AMP_18p	0.9999997938037766
AMP_18q	AMP_11p	1.4291240233488734e-6	-13.458448872475484	0.001	AMP_18q	0.9999995098932004
AMP_19p	AMP_11p	5.961835722637178e-66	-150.18523769680033	0.001	AMP_19p	1
AMP_19q	AMP_11p	3.899113277302569e-64	-146.00469678912884	0.001	AMP_19q	1
AMP_21q	AMP_11p	1.6220041550329248e-29	-66.2913051794648	0.001	AMP_21q	1
DEL_1p	AMP_11p	0.9876813127961258	-0.01239519116591572	0.9876813127961258	DEL_1p	0.019519567892720933
DEL_6q	AMP_11p	0.24825105860072685	-1.393314711813271	0.24825105860072685	DEL_6q	0.8177702332513799
DEL_8p	AMP_11p	0.13579755465010807	-1.996590071014455	0.13579755465010807	DEL_8p	0.9006534100163611
DEL_12p	AMP_11p	0.9936966723783787	-0.006323277468974534	0.9936966723783787	DEL_12p	0.014223406773540158
DEL_13q	AMP_11p	1	0	1	DEL_13q	0.001
DEL_14q	AMP_11p	0.9999999999999134	-8.659739592076596e-14	0.9999999999999134	DEL_14q	0.001
DEL_16q	AMP_11p	0.09216728664851684	-2.3841500199634638	0.09216728664851684	DEL_16q	0.9330330921839668
DEL_17p	AMP_11p	0.8513148985527383	-0.16097318530230953	0.8513148985527383	DEL_17p	0.214789241988982
DEL_20p	AMP_11p	0.9760860067416619	-0.02420457478999126	0.9760860067416619	DEL_20p	0.046015737254343214
DEL_22q	AMP_11p	0.994906764794514	-0.005106249938119032	0.994906764794514	DEL_22q	0.010180753040639007
HyperDiploidy	AMP_11p	1.5236928966972976e-77	-176.8779152349367	0.001	HyperDiploidy	1
MM_risk_1	AMP_11p	0.9999999999962343	-3.765654454930696e-12	0.9999999999962343	MM_risk_1	0.001
MM_risk_2	AMP_11p	0.9981786587734326	-0.0018230018852229328	0.9981786587734326	MM_risk_2	0.002928042298209222
MM_risk_3	AMP_11p	2.0319267856541541e-16	-36.13237698951963	0.001	MM_risk_3	1
t_CCND1	AMP_11p	1	0	1	t_CCND1	0.001
t_MYC	AMP_11p	5.388698085068729e-7	-14.433791837872404	0.001	t_MYC	0.9999998068295597
t_WHSC1	AMP_11p	1	0	1	t_WHSC1	0.001
AMP_1p	AMP_11q	NA	NA	NA	AMP_1p	NA
AMP_1q	AMP_11q	NA	NA	NA	AMP_1q	NA
AMP_2p	AMP_11q	NA	NA	NA	AMP_2p	NA
AMP_2q	AMP_11q	NA	NA	NA	AMP_2q	NA
AMP_3p	AMP_11q	NA	NA	NA	AMP_3p	NA
AMP_3q	AMP_11q	NA	NA	NA	AMP_3q	NA
AMP_4p	AMP_11q	NA	NA	NA	AMP_4p	NA
AMP_4q	AMP_11q	NA	NA	NA	AMP_4q	NA
AMP_5p	AMP_11q	NA	NA	NA	AMP_5p	NA
AMP_5q	AMP_11q	NA	NA	NA	AMP_5q	NA
AMP_6p	AMP_11q	NA	NA	NA	AMP_6p	NA
AMP_6q	AMP_11q	NA	NA	NA	AMP_6q	NA
AMP_7p	AMP_11q	NA	NA	NA	AMP_7p	NA
AMP_7q	AMP_11q	NA	NA	NA	AMP_7q	NA
AMP_8q	AMP_11q	NA	NA	NA	AMP_8q	NA
AMP_9p	AMP_11q	NA	NA	NA	AMP_9p	NA
AMP_9q	AMP_11q	NA	NA	NA	AMP_9q	NA
AMP_11p	AMP_11q	NA	NA	NA	AMP_11p	NA
AMP_11q	AMP_11q	NA	NA	NA	AMP_11q	NA
AMP_15q	AMP_11q	7.405816606938865e-52	-117.73215911627373	0.001	AMP_15q	1
AMP_17p	AMP_11q	2.198570598513574e-4	-8.422532950724962	0.001	AMP_17p	0.9999227521881057
AMP_17q	AMP_11q	9.439436749360058e-6	-11.570614245968324	0.001	AMP_17q	0.9999970009983532
AMP_18p	AMP_11q	8.771177867176167e-6	-11.644039454192988	0.001	AMP_18p	0.9999967907412091
AMP_18q	AMP_11q	5.2652680179806694e-5	-9.851793415080568	0.001	AMP_18q	0.9999785897464624
AMP_19p	AMP_11q	3.599143175446881e-46	-104.63821846741247	0.001	AMP_19p	1
AMP_19q	AMP_11q	9.247554624206982e-50	-112.90489549807911	0.001	AMP_19q	1
AMP_21q	AMP_11q	1.73773023456774e-24	-54.70946243307511	0.001	AMP_21q	1
DEL_1p	AMP_11q	0.9972866194031277	-0.0027170684866136595	0.9972866194031277	DEL_1p	0.004620257929490468
DEL_6q	AMP_11q	0.257524729680658	-1.3566395258948725	0.257524729680658	DEL_6q	0.8085533658776424
DEL_8p	AMP_11q	0.7837871188282658	-0.24361782761005024	0.7837871188282658	DEL_8p	0.2738954501174097
DEL_12p	AMP_11q	0.9932715261578584	-0.006751212075397998	0.9932715261578584	DEL_12p	0.014484654586398395
DEL_13q	AMP_11q	1	0	1	DEL_13q	0.001
DEL_14q	AMP_11q	0.9999999999999944	-5.5511151231257985e-15	0.9999999999999944	DEL_14q	0.001
DEL_16q	AMP_11q	0.2772228748231349	-1.2829334940640797	0.2772228748231349	DEL_16q	0.776008021576105
DEL_17p	AMP_11q	0.6383020864476749	-0.4489436179683396	0.6383020864476749	DEL_17p	0.4548439361938624
DEL_20p	AMP_11q	0.9948611168087996	-0.005152132662575924	0.9948611168087996	DEL_20p	0.011298546963597063
DEL_22q	AMP_11q	0.999655974034894	-3.440851556140691e-4	0.999655974034894	DEL_22q	0.001
HyperDiploidy	AMP_11q	2.634147549570674e-57	-130.2787906816075	0.001	HyperDiploidy	1
MM_risk_1	AMP_11q	1	0	1	MM_risk_1	0.001
MM_risk_2	AMP_11q	0.9990614793183652	-9.389613679201014e-4	0.9990614793183652	MM_risk_2	0.0015277600364747817
MM_risk_3	AMP_11q	1.0843744390505486e-23	-52.87845387201219	0.001	MM_risk_3	1
t_CCND1	AMP_11q	0.999982574735263	-1.7425416558714707e-5	0.999982574735263	t_CCND1	0.001
t_MYC	AMP_11q	2.2826261602722363e-4	-8.38501376717014	0.001	t_MYC	0.9998930642645514
t_WHSC1	AMP_11q	1	0	1	t_WHSC1	0.001
AMP_1p	AMP_15q	NA	NA	NA	AMP_1p	NA
AMP_1q	AMP_15q	NA	NA	NA	AMP_1q	NA
AMP_2p	AMP_15q	NA	NA	NA	AMP_2p	NA
AMP_2q	AMP_15q	NA	NA	NA	AMP_2q	NA
AMP_3p	AMP_15q	NA	NA	NA	AMP_3p	NA
AMP_3q	AMP_15q	NA	NA	NA	AMP_3q	NA
AMP_4p	AMP_15q	NA	NA	NA	AMP_4p	NA
AMP_4q	AMP_15q	NA	NA	NA	AMP_4q	NA
AMP_5p	AMP_15q	NA	NA	NA	AMP_5p	NA
AMP_5q	AMP_15q	NA	NA	NA	AMP_5q	NA
AMP_6p	AMP_15q	NA	NA	NA	AMP_6p	NA
AMP_6q	AMP_15q	NA	NA	NA	AMP_6q	NA
AMP_7p	AMP_15q	NA	NA	NA	AMP_7p	NA
AMP_7q	AMP_15q	NA	NA	NA	AMP_7q	NA
AMP_8q	AMP_15q	NA	NA	NA	AMP_8q	NA
AMP_9p	AMP_15q	NA	NA	NA	AMP_9p	NA
AMP_9q	AMP_15q	NA	NA	NA	AMP_9q	NA
AMP_11p	AMP_15q	NA	NA	NA	AMP_11p	NA
AMP_11q	AMP_15q	NA	NA	NA	AMP_11q	NA
AMP_15q	AMP_15q	NA	NA	NA	AMP_15q	NA
AMP_17p	AMP_15q	4.197350860226681e-13	-28.499152630203277	0.001	AMP_17p	0.9999999999999687
AMP_17q	AMP_15q	1.4805125347124577e-13	-29.541217873858933	0.001	AMP_17q	0.9999999999999849
AMP_18p	AMP_15q	1.5074350009942366e-12	-27.220611584323997	0.001	AMP_18p	0.9999999999997407
AMP_18q	AMP_15q	2.0358977245764206e-11	-24.617499159016607	0.001	AMP_18q	0.9999999999959152
AMP_19p	AMP_15q	3.645934036042431e-116	-265.80625820336064	0.001	AMP_19p	1
AMP_19q	AMP_15q	4.3704395748813155e-112	-256.4146668220667	0.001	AMP_19q	1
AMP_21q	AMP_15q	4.641855456326108e-39	-88.26570445763255	0.001	AMP_21q	1
DEL_1p	AMP_15q	0.9981545679990378	-0.0018471369084474077	0.9981545679990378	DEL_1p	0.0031416990616160937
DEL_6q	AMP_15q	0.9154046163707303	-0.08838910776599257	0.9154046163707303	DEL_6q	0.12399423394848709
DEL_8p	AMP_15q	0.056001710379488624	-2.882373046222532	0.056001710379488624	DEL_8p	0.961548654386756
DEL_12p	AMP_15q	0.9999100614666377	-8.994257807466538e-5	0.9999100614666377	DEL_12p	0.001
DEL_13q	AMP_15q	0.9999999999999527	-4.7295500849032786e-14	0.9999999999999527	DEL_13q	0.001
DEL_14q	AMP_15q	0.9999999999998066	-1.9340085088972097e-13	0.9999999999998066	DEL_14q	0.001
DEL_16q	AMP_15q	0.9513630549330525	-0.049859528055531885	0.9513630549330525	DEL_16q	0.06772577665548747
DEL_17p	AMP_15q	0.7816209028529103	-0.24638543494060888	0.7816209028529103	DEL_17p	0.2937413063187529
DEL_20p	AMP_15q	0.9866267808848217	-0.013463445928141011	0.9866267808848217	DEL_20p	0.025749386263767726
DEL_22q	AMP_15q	0.9893559209097633	-0.010701132515350128	0.9893559209097633	DEL_22q	0.018885860674055645
HyperDiploidy	AMP_15q	6.803151540216365e-134	-306.62901649458877	0.001	HyperDiploidy	1
MM_risk_1	AMP_15q	0.9999564722713741	-4.3528675984995716e-5	0.9999564722713741	MM_risk_1	0.001
MM_risk_2	AMP_15q	0.9997265177901867	-2.735196128923515e-4	0.9997265177901867	MM_risk_2	0.001
MM_risk_3	AMP_15q	2.8197044427022563e-11	-24.291803951029568	0.001	MM_risk_3	0.9999999999892906
t_CCND1	AMP_15q	1	0	1	t_CCND1	0.001
t_MYC	AMP_15q	1.4544856705753204e-9	-20.348613489829155	0.001	t_MYC	0.9999999995984085
t_WHSC1	AMP_15q	0.999999999973586	-2.6413982113020725e-11	0.999999999973586	t_WHSC1	0.001
AMP_1p	AMP_17p	NA	NA	NA	AMP_1p	NA
AMP_1q	AMP_17p	NA	NA	NA	AMP_1q	NA
AMP_2p	AMP_17p	NA	NA	NA	AMP_2p	NA
AMP_2q	AMP_17p	NA	NA	NA	AMP_2q	NA
AMP_3p	AMP_17p	NA	NA	NA	AMP_3p	NA
AMP_3q	AMP_17p	NA	NA	NA	AMP_3q	NA
AMP_4p	AMP_17p	NA	NA	NA	AMP_4p	NA
AMP_4q	AMP_17p	NA	NA	NA	AMP_4q	NA
AMP_5p	AMP_17p	NA	NA	NA	AMP_5p	NA
AMP_5q	AMP_17p	NA	NA	NA	AMP_5q	NA
AMP_6p	AMP_17p	NA	NA	NA	AMP_6p	NA
AMP_6q	AMP_17p	NA	NA	NA	AMP_6q	NA
AMP_7p	AMP_17p	NA	NA	NA	AMP_7p	NA
AMP_7q	AMP_17p	NA	NA	NA	AMP_7q	NA
AMP_8q	AMP_17p	NA	NA	NA	AMP_8q	NA
AMP_9p	AMP_17p	NA	NA	NA	AMP_9p	NA
AMP_9q	AMP_17p	NA	NA	NA	AMP_9q	NA
AMP_11p	AMP_17p	NA	NA	NA	AMP_11p	NA
AMP_11q	AMP_17p	NA	NA	NA	AMP_11q	NA
AMP_15q	AMP_17p	NA	NA	NA	AMP_15q	NA
AMP_17p	AMP_17p	NA	NA	NA	AMP_17p	NA
AMP_17q	AMP_17p	2.139563985501738e-74	-169.63069481837712	0.001	AMP_17q	1
AMP_18p	AMP_17p	0.006457791683452807	-5.042467864296582	0.006457791683452807	AMP_18p	0.9977027058990808
AMP_18q	AMP_17p	0.009379152032365945	-4.6692659217172245	0.009379152032365945	AMP_18q	0.9964937952833908
AMP_19p	AMP_17p	1.8605882024114738e-17	-38.52305390531069	0.001	AMP_19p	1
AMP_19q	AMP_17p	2.1569476807302478e-13	-29.164912097382185	0.001	AMP_19q	0.9999999999999842
AMP_21q	AMP_17p	0.0010849228116612414	-6.826246435846423	0.0010849228116612414	AMP_21q	0.9995944432434742
DEL_1p	AMP_17p	0.9947904357203179	-0.005223181373011303	0.9947904357203179	DEL_1p	0.01496136113912354
DEL_6q	AMP_17p	0.9949700202461425	-0.0050426726833610646	0.9949700202461425	DEL_6q	0.02327466451015653
DEL_8p	AMP_17p	0.9481527881043659	-0.05323962082696303	0.9481527881043659	DEL_8p	0.1071262250759691
DEL_12p	AMP_17p	0.9915910297661326	-0.008444525084152289	0.9915910297661326	DEL_12p	0.05192743788368728
DEL_13q	AMP_17p	0.9998234511748447	-1.7656441173366294e-4	0.9998234511748447	DEL_13q	0.001
DEL_14q	AMP_17p	0.987198254884727	-0.012884393574951537	0.987198254884727	DEL_14q	0.03320620261211393
DEL_16q	AMP_17p	0.07084132434892321	-2.647312771311095	0.07084132434892321	DEL_16q	0.9613661811642532
DEL_17p	AMP_17p	0.998247491898564	-0.0017540455402707278	0.998247491898564	DEL_17p	0.01396999315144737
DEL_20p	AMP_17p	0.2901156181584659	-1.2374757521496342	0.2901156181584659	DEL_20p	0.8460452537340963
DEL_22q	AMP_17p	0.6569523501088017	-0.4201437895983196	0.6569523501088017	DEL_22q	0.5134849495981507
HyperDiploidy	AMP_17p	3.2473318826996567e-15	-33.3609426949099	0.001	HyperDiploidy	1
MM_risk_1	AMP_17p	0.8374783232326157	-0.1773598983252031	0.8374783232326157	MM_risk_1	0.2579221523984836
MM_risk_2	AMP_17p	0.5529196712427631	-0.5925425479698889	0.5529196712427631	MM_risk_2	0.5560320525219676
MM_risk_3	AMP_17p	0.2827368751798871	-1.2632385835252151	0.2827368751798871	MM_risk_3	0.8004845818983025
t_CCND1	AMP_17p	0.9999888005744144	-1.119948829961903e-5	0.9999888005744144	t_CCND1	0.001
t_MYC	AMP_17p	0.15894693314902483	-1.839184886249812	0.15894693314902483	t_MYC	0.9111264980438697
t_WHSC1	AMP_17p	0.998509773762065	-0.001491337729441604	0.998509773762065	t_WHSC1	0.008093261194638995
AMP_1p	AMP_17q	NA	NA	NA	AMP_1p	NA
AMP_1q	AMP_17q	NA	NA	NA	AMP_1q	NA
AMP_2p	AMP_17q	NA	NA	NA	AMP_2p	NA
AMP_2q	AMP_17q	NA	NA	NA	AMP_2q	NA
AMP_3p	AMP_17q	NA	NA	NA	AMP_3p	NA
AMP_3q	AMP_17q	NA	NA	NA	AMP_3q	NA
AMP_4p	AMP_17q	NA	NA	NA	AMP_4p	NA
AMP_4q	AMP_17q	NA	NA	NA	AMP_4q	NA
AMP_5p	AMP_17q	NA	NA	NA	AMP_5p	NA
AMP_5q	AMP_17q	NA	NA	NA	AMP_5q	NA
AMP_6p	AMP_17q	NA	NA	NA	AMP_6p	NA
AMP_6q	AMP_17q	NA	NA	NA	AMP_6q	NA
AMP_7p	AMP_17q	NA	NA	NA	AMP_7p	NA
AMP_7q	AMP_17q	NA	NA	NA	AMP_7q	NA
AMP_8q	AMP_17q	NA	NA	NA	AMP_8q	NA
AMP_9p	AMP_17q	NA	NA	NA	AMP_9p	NA
AMP_9q	AMP_17q	NA	NA	NA	AMP_9q	NA
AMP_11p	AMP_17q	NA	NA	NA	AMP_11p	NA
AMP_11q	AMP_17q	NA	NA	NA	AMP_11q	NA
AMP_15q	AMP_17q	NA	NA	NA	AMP_15q	NA
AMP_17p	AMP_17q	NA	NA	NA	AMP_17p	NA
AMP_17q	AMP_17q	NA	NA	NA	AMP_17q	NA
AMP_18p	AMP_17q	0.005803014872996316	-5.149377690792922	0.005803014872996316	AMP_18p	0.9978108878171867
AMP_18q	AMP_17q	0.0034821430478702807	-5.6601073563805375	0.0034821430478702807	AMP_18q	0.9987260749440231
AMP_19p	AMP_17q	1.471386759046321e-17	-38.75774125130436	0.001	AMP_19p	1
AMP_19q	AMP_17q	6.86528007762228e-15	-32.612299558617316	0.001	AMP_19q	0.9999999999999994
AMP_21q	AMP_17q	1.1272516202628815e-4	-9.090557896299204	0.001	AMP_21q	0.9999607375446944
DEL_1p	AMP_17q	0.9978656717159817	-0.002136609208702868	0.9978656717159817	DEL_1p	0.006273610511314091
DEL_6q	AMP_17q	0.9929979421375476	-0.007026687308147518	0.9929979421375476	DEL_6q	0.02546667924193918
DEL_8p	AMP_17q	0.883804920947681	-0.12351891835838577	0.883804920947681	DEL_8p	0.196316690349099
DEL_12p	AMP_17q	0.9168037017062584	-0.08686189539209681	0.9168037017062584	DEL_12p	0.2019438872777477
DEL_13q	AMP_17q	0.9992495452539389	-7.507364781842915e-4	0.9992495452539389	DEL_13q	0.0017561691863379383
DEL_14q	AMP_17q	0.9619766992834777	-0.03876504972881262	0.9619766992834777	DEL_14q	0.0764767791987149
DEL_16q	AMP_17q	0.023335159884690974	-3.7577940478921974	0.023335159884690974	DEL_16q	0.9881170692769616
DEL_17p	AMP_17q	0.9955138597682602	-0.0044962331556556556	0.9955138597682602	DEL_17p	0.021052073841688262
DEL_20p	AMP_17q	0.4568821741352954	-0.7833297459796653	0.4568821741352954	DEL_20p	0.7125238030722154
DEL_22q	AMP_17q	0.9127932415217724	-0.0912458845789337	0.9127932415217724	DEL_22q	0.18045240170252763
HyperDiploidy	AMP_17q	5.2346465058363935e-15	-32.88347707801875	0.001	HyperDiploidy	0.9999999999999998
MM_risk_1	AMP_17q	0.690864651508476	-0.3698113477598175	0.690864651508476	MM_risk_1	0.4210498241337034
MM_risk_2	AMP_17q	0.6953227849686668	-0.363379102431827	0.6953227849686668	MM_risk_2	0.39868238566761305
MM_risk_3	AMP_17q	0.2811888311742361	-1.2687288382759756	0.2811888311742361	MM_risk_3	0.7958985516585577
t_CCND1	AMP_17q	0.9999925452250928	-7.454802694128847e-6	0.9999925452250928	t_CCND1	0.001
t_MYC	AMP_17q	0.500446490674809	-0.6922545976809725	0.500446490674809	t_MYC	0.6339996205430833
t_WHSC1	AMP_17q	0.9997165259953948	-2.83514190955502e-4	0.9997165259953948	t_WHSC1	0.001843574433079642
AMP_1p	AMP_18p	NA	NA	NA	AMP_1p	NA
AMP_1q	AMP_18p	NA	NA	NA	AMP_1q	NA
AMP_2p	AMP_18p	NA	NA	NA	AMP_2p	NA
AMP_2q	AMP_18p	NA	NA	NA	AMP_2q	NA
AMP_3p	AMP_18p	NA	NA	NA	AMP_3p	NA
AMP_3q	AMP_18p	NA	NA	NA	AMP_3q	NA
AMP_4p	AMP_18p	NA	NA	NA	AMP_4p	NA
AMP_4q	AMP_18p	NA	NA	NA	AMP_4q	NA
AMP_5p	AMP_18p	NA	NA	NA	AMP_5p	NA
AMP_5q	AMP_18p	NA	NA	NA	AMP_5q	NA
AMP_6p	AMP_18p	NA	NA	NA	AMP_6p	NA
AMP_6q	AMP_18p	NA	NA	NA	AMP_6q	NA
AMP_7p	AMP_18p	NA	NA	NA	AMP_7p	NA
AMP_7q	AMP_18p	NA	NA	NA	AMP_7q	NA
AMP_8q	AMP_18p	NA	NA	NA	AMP_8q	NA
AMP_9p	AMP_18p	NA	NA	NA	AMP_9p	NA
AMP_9q	AMP_18p	NA	NA	NA	AMP_9q	NA
AMP_11p	AMP_18p	NA	NA	NA	AMP_11p	NA
AMP_11q	AMP_18p	NA	NA	NA	AMP_11q	NA
AMP_15q	AMP_18p	NA	NA	NA	AMP_15q	NA
AMP_17p	AMP_18p	NA	NA	NA	AMP_17p	NA
AMP_17q	AMP_18p	NA	NA	NA	AMP_17q	NA
AMP_18p	AMP_18p	NA	NA	NA	AMP_18p	NA
AMP_18q	AMP_18p	7.849135577550056e-112	-255.82912700711174	0.001	AMP_18q	1
AMP_19p	AMP_18p	4.052980906390158e-14	-30.836738665263514	0.001	AMP_19p	0.9999999999999949
AMP_19q	AMP_18p	3.5025667647267095e-12	-26.377525054860726	0.001	AMP_19q	0.999999999999368
AMP_21q	AMP_18p	6.13026509701012e-9	-18.910027842091583	0.001	AMP_21q	0.9999999984264993
DEL_1p	AMP_18p	0.7703698824418417	-0.2608845126660206	0.7703698824418417	DEL_1p	0.31985956514149977
DEL_6q	AMP_18p	0.4000189355648541	-0.9162433940824708	0.4000189355648541	DEL_6q	0.7212074800264592
DEL_8p	AMP_18p	0.08537897632536613	-2.4606553873544836	0.08537897632536613	DEL_8p	0.9488546386002731
DEL_12p	AMP_18p	0.9394231206668227	-0.06248929352815812	0.9394231206668227	DEL_12p	0.14280255450115792
DEL_13q	AMP_18p	0.8602749145442459	-0.150503272742832	0.8602749145442459	DEL_13q	0.19373302991368063
DEL_14q	AMP_18p	0.9901171607807013	-0.009931998632695917	0.9901171607807013	DEL_14q	0.021613039483487907
DEL_16q	AMP_18p	0.2512643544628989	-1.3812496890501906	0.2512643544628989	DEL_16q	0.8216420924167573
DEL_17p	AMP_18p	0.3107515847905074	-1.1687614487153188	0.3107515847905074	DEL_17p	0.8007868911741653
DEL_20p	AMP_18p	0.4265741098789918	-0.8519691642404064	0.4265741098789918	DEL_20p	0.7205785955054346
DEL_22q	AMP_18p	0.9867797531432392	-0.01330841222769852	0.9867797531432392	DEL_22q	0.036022125759644245
HyperDiploidy	AMP_18p	4.7348501824841333e-17	-37.588996495208164	0.001	HyperDiploidy	1
MM_risk_1	AMP_18p	0.1031981654799661	-2.2711042024495938	0.1031981654799661	MM_risk_1	0.9346783689405537
MM_risk_2	AMP_18p	0.6784116482370599	-0.3880010244910888	0.6784116482370599	MM_risk_2	0.4053486693181076
MM_risk_3	AMP_18p	0.8281688345126033	-0.18853823896677757	0.8281688345126033	MM_risk_3	0.234443421976243
t_CCND1	AMP_18p	0.9993079905754643	-6.922489735773948e-4	0.9993079905754643	t_CCND1	0.002012132488058802
t_MYC	AMP_18p	0.007030472225259299	-4.957501402547949	0.007030472225259299	t_MYC	0.9968271578246287
t_WHSC1	AMP_18p	1	0	1	t_WHSC1	0.001
AMP_1p	AMP_18q	NA	NA	NA	AMP_1p	NA
AMP_1q	AMP_18q	NA	NA	NA	AMP_1q	NA
AMP_2p	AMP_18q	NA	NA	NA	AMP_2p	NA
AMP_2q	AMP_18q	NA	NA	NA	AMP_2q	NA
AMP_3p	AMP_18q	NA	NA	NA	AMP_3p	NA
AMP_3q	AMP_18q	NA	NA	NA	AMP_3q	NA
AMP_4p	AMP_18q	NA	NA	NA	AMP_4p	NA
AMP_4q	AMP_18q	NA	NA	NA	AMP_4q	NA
AMP_5p	AMP_18q	NA	NA	NA	AMP_5p	NA
AMP_5q	AMP_18q	NA	NA	NA	AMP_5q	NA
AMP_6p	AMP_18q	NA	NA	NA	AMP_6p	NA
AMP_6q	AMP_18q	NA	NA	NA	AMP_6q	NA
AMP_7p	AMP_18q	NA	NA	NA	AMP_7p	NA
AMP_7q	AMP_18q	NA	NA	NA	AMP_7q	NA
AMP_8q	AMP_18q	NA	NA	NA	AMP_8q	NA
AMP_9p	AMP_18q	NA	NA	NA	AMP_9p	NA
AMP_9q	AMP_18q	NA	NA	NA	AMP_9q	NA
AMP_11p	AMP_18q	NA	NA	NA	AMP_11p	NA
AMP_11q	AMP_18q	NA	NA	NA	AMP_11q	NA
AMP_15q	AMP_18q	NA	NA	NA	AMP_15q	NA
AMP_17p	AMP_18q	NA	NA	NA	AMP_17p	NA
AMP_17q	AMP_18q	NA	NA	NA	AMP_17q	NA
AMP_18p	AMP_18q	NA	NA	NA	AMP_18p	NA
AMP_18q	AMP_18q	NA	NA	NA	AMP_18q	NA
AMP_19p	AMP_18q	3.115394943378381e-14	-31.099835370112686	0.001	AMP_19p	0.9999999999999958
AMP_19q	AMP_18q	4.177824358000688e-11	-23.89864540041559	0.001	AMP_19q	0.9999999999912842
AMP_21q	AMP_18q	3.3250500935626225e-8	-17.219196004224916	0.001	AMP_21q	0.9999999907325123
DEL_1p	AMP_18q	0.6616923583086776	-0.41295454660466746	0.6616923583086776	DEL_1p	0.43896722908141034
DEL_6q	AMP_18q	0.3334486708413061	-1.0982663359927196	0.3334486708413061	DEL_6q	0.7747789708580927
DEL_8p	AMP_18q	0.02641155367315383	-3.633953725431327	0.02641155367315383	DEL_8p	0.9858002178107622
DEL_12p	AMP_18q	0.8810824764294347	-0.12660404059523722	0.8810824764294347	DEL_12p	0.2328376331081844
DEL_13q	AMP_18q	0.6542064909697902	-0.42433224193106545	0.6542064909697902	DEL_13q	0.42699913230057224
DEL_14q	AMP_18q	0.947071718813427	-0.05438045602009636	0.947071718813427	DEL_14q	0.09218079486262769
DEL_16q	AMP_18q	0.42737370673702985	-0.8500964570886018	0.42737370673702985	DEL_16q	0.6678014416533085
DEL_17p	AMP_18q	0.5021510559425939	-0.688854296302037	0.5021510559425939	DEL_17p	0.6373652832205896
DEL_20p	AMP_18q	0.05649346107785182	-2.873630380662704	0.05649346107785182	DEL_20p	0.9739809244035952
DEL_22q	AMP_18q	0.9906447023395272	-0.00939933331727208	0.9906447023395272	DEL_22q	0.026575624666889588
HyperDiploidy	AMP_18q	7.001317899357966e-17	-37.19784817822743	0.001	HyperDiploidy	1
MM_risk_1	AMP_18q	0.039558384657515655	-3.2299776057833554	0.039558384657515655	MM_risk_1	0.9770764063501894
MM_risk_2	AMP_18q	0.635835808798232	-0.4528149112385602	0.635835808798232	MM_risk_2	0.44911504528003615
MM_risk_3	AMP_18q	0.9335048731665484	-0.06880909569631186	0.9335048731665484	MM_risk_3	0.09996545743396663
t_CCND1	AMP_18q	0.9996435308322749	-3.5653271796182216e-4	0.9996435308322749	t_CCND1	0.0010860750815345356
t_MYC	AMP_18q	0.02349306445078513	-3.7510500311452044	0.02349306445078513	t_MYC	0.9881046124730786
t_WHSC1	AMP_18q	0.99999974142401	-2.5857602338393516e-7	0.99999974142401	t_WHSC1	0.001
AMP_1p	AMP_19p	NA	NA	NA	AMP_1p	NA
AMP_1q	AMP_19p	NA	NA	NA	AMP_1q	NA
AMP_2p	AMP_19p	NA	NA	NA	AMP_2p	NA
AMP_2q	AMP_19p	NA	NA	NA	AMP_2q	NA
AMP_3p	AMP_19p	NA	NA	NA	AMP_3p	NA
AMP_3q	AMP_19p	NA	NA	NA	AMP_3q	NA
AMP_4p	AMP_19p	NA	NA	NA	AMP_4p	NA
AMP_4q	AMP_19p	NA	NA	NA	AMP_4q	NA
AMP_5p	AMP_19p	NA	NA	NA	AMP_5p	NA
AMP_5q	AMP_19p	NA	NA	NA	AMP_5q	NA
AMP_6p	AMP_19p	NA	NA	NA	AMP_6p	NA
AMP_6q	AMP_19p	NA	NA	NA	AMP_6q	NA
AMP_7p	AMP_19p	NA	NA	NA	AMP_7p	NA
AMP_7q	AMP_19p	NA	NA	NA	AMP_7q	NA
AMP_8q	AMP_19p	NA	NA	NA	AMP_8q	NA
AMP_9p	AMP_19p	NA	NA	NA	AMP_9p	NA
AMP_9q	AMP_19p	NA	NA	NA	AMP_9q	NA
AMP_11p	AMP_19p	NA	NA	NA	AMP_11p	NA
AMP_11q	AMP_19p	NA	NA	NA	AMP_11q	NA
AMP_15q	AMP_19p	NA	NA	NA	AMP_15q	NA
AMP_17p	AMP_19p	NA	NA	NA	AMP_17p	NA
AMP_17q	AMP_19p	NA	NA	NA	AMP_17q	NA
AMP_18p	AMP_19p	NA	NA	NA	AMP_18p	NA
AMP_18q	AMP_19p	NA	NA	NA	AMP_18q	NA
AMP_19p	AMP_19p	NA	NA	NA	AMP_19p	NA
AMP_19q	AMP_19p	2.560471217337036e-186	-427.3406359860674	0.001	AMP_19q	1
AMP_21q	AMP_19p	7.61109843189395e-35	-78.56087075274357	0.001	AMP_21q	1
DEL_1p	AMP_19p	0.9390940483837729	-0.06283964676616677	0.9390940483837729	DEL_1p	0.08420086923872849
DEL_6q	AMP_19p	0.9094874123996242	-0.09487412125208948	0.9094874123996242	DEL_6q	0.13165295003016397
DEL_8p	AMP_19p	0.18016048865650208	-1.7139072216871205	0.18016048865650208	DEL_8p	0.8633912729673083
DEL_12p	AMP_19p	0.9997414964269663	-2.5853699084153856e-4	0.9997414964269663	DEL_12p	0.001
DEL_13q	AMP_19p	0.9999999999999964	-3.552713678800507e-15	0.9999999999999964	DEL_13q	0.001
DEL_14q	AMP_19p	0.9999999966024968	-3.3975031734617883e-9	0.9999999966024968	DEL_14q	0.001
DEL_16q	AMP_19p	0.6775242407238988	-0.3893099472020867	0.6775242407238988	DEL_16q	0.3838969214277448
DEL_17p	AMP_19p	0.9762119151524009	-0.024075589956783616	0.9762119151524009	DEL_17p	0.04042643718254402
DEL_20p	AMP_19p	0.9282988910182999	-0.07440151721415014	0.9282988910182999	DEL_20p	0.11520276251274812
DEL_22q	AMP_19p	0.9999700339689668	-2.9966480023701534e-5	0.9999700339689668	DEL_22q	0.001
HyperDiploidy	AMP_19p	3.361119815890981e-150	-344.1754897521177	0.001	HyperDiploidy	1
MM_risk_1	AMP_19p	0.9997804485512454	-2.1957555370220286e-4	0.9997804485512454	MM_risk_1	0.001
MM_risk_2	AMP_19p	0.9989297216136854	-0.0010708515432214728	0.9989297216136854	MM_risk_2	0.0017113649780969042
MM_risk_3	AMP_19p	2.3645988288590212e-9	-19.862657457780458	0.001	MM_risk_3	0.9999999990172432
t_CCND1	AMP_19p	1	0	1	t_CCND1	0.001
t_MYC	AMP_19p	3.975645879792051e-8	-17.04049352356313	0.001	t_MYC	0.9999999880408315
t_WHSC1	AMP_19p	0.9999999999999631	-3.685940441755588e-14	0.9999999999999631	t_WHSC1	0.001
AMP_1p	AMP_19q	NA	NA	NA	AMP_1p	NA
AMP_1q	AMP_19q	NA	NA	NA	AMP_1q	NA
AMP_2p	AMP_19q	NA	NA	NA	AMP_2p	NA
AMP_2q	AMP_19q	NA	NA	NA	AMP_2q	NA
AMP_3p	AMP_19q	NA	NA	NA	AMP_3p	NA
AMP_3q	AMP_19q	NA	NA	NA	AMP_3q	NA
AMP_4p	AMP_19q	NA	NA	NA	AMP_4p	NA
AMP_4q	AMP_19q	NA	NA	NA	AMP_4q	NA
AMP_5p	AMP_19q	NA	NA	NA	AMP_5p	NA
AMP_5q	AMP_19q	NA	NA	NA	AMP_5q	NA
AMP_6p	AMP_19q	NA	NA	NA	AMP_6p	NA
AMP_6q	AMP_19q	NA	NA	NA	AMP_6q	NA
AMP_7p	AMP_19q	NA	NA	NA	AMP_7p	NA
AMP_7q	AMP_19q	NA	NA	NA	AMP_7q	NA
AMP_8q	AMP_19q	NA	NA	NA	AMP_8q	NA
AMP_9p	AMP_19q	NA	NA	NA	AMP_9p	NA
AMP_9q	AMP_19q	NA	NA	NA	AMP_9q	NA
AMP_11p	AMP_19q	NA	NA	NA	AMP_11p	NA
AMP_11q	AMP_19q	NA	NA	NA	AMP_11q	NA
AMP_15q	AMP_19q	NA	NA	NA	AMP_15q	NA
AMP_17p	AMP_19q	NA	NA	NA	AMP_17p	NA
AMP_17q	AMP_19q	NA	NA	NA	AMP_17q	NA
AMP_18p	AMP_19q	NA	NA	NA	AMP_18p	NA
AMP_18q	AMP_19q	NA	NA	NA	AMP_18q	NA
AMP_19p	AMP_19q	NA	NA	NA	AMP_19p	NA
AMP_19q	AMP_19q	NA	NA	NA	AMP_19q	NA
AMP_21q	AMP_19q	8.127641979017993e-34	-76.1926223197886	0.001	AMP_21q	1
DEL_1p	AMP_19q	0.9557165286374492	-0.045293928062602115	0.9557165286374492	DEL_1p	0.06264825926873498
DEL_6q	AMP_19q	0.9295160660882156	-0.07309118731351756	0.9295160660882156	DEL_6q	0.10523409551397989
DEL_8p	AMP_19q	0.5873448901059424	-0.5321430846633539	0.5873448901059424	DEL_8p	0.48345013654869484
DEL_12p	AMP_19q	0.9998691652469726	-1.3084331264034686e-4	0.9998691652469726	DEL_12p	0.001
DEL_13q	AMP_19q	0.9999999999999974	-2.5535129566378632e-15	0.9999999999999974	DEL_13q	0.001
DEL_14q	AMP_19q	0.9999999967512562	-3.2487438347864057e-9	0.9999999967512562	DEL_14q	0.001
DEL_16q	AMP_19q	0.5599858618365536	-0.5798437422920859	0.5599858618365536	DEL_16q	0.5055830562295971
DEL_17p	AMP_19q	0.9814471573745749	-0.018727105355243023	0.9814471573745749	DEL_17p	0.03238738818927121
DEL_20p	AMP_19q	0.9432960894165152	-0.05837505897627202	0.9432960894165152	DEL_20p	0.09392494045210224
DEL_22q	AMP_19q	0.9999222942574075	-7.770876184009651e-5	0.9999222942574075	DEL_22q	0.001
HyperDiploidy	AMP_19q	2.0375423263386504e-137	-314.742413400604	0.001	HyperDiploidy	1
MM_risk_1	AMP_19q	0.9999771659964319	-2.2834264267889895e-5	0.9999771659964319	MM_risk_1	0.001
MM_risk_2	AMP_19q	0.9995672584108	-4.328352488628102e-4	0.9995672584108	MM_risk_2	0.001
MM_risk_3	AMP_19q	2.8500059002694244e-11	-24.281114958386112	0.001	MM_risk_3	0.999999999989166
t_CCND1	AMP_19q	1	0	1	t_CCND1	0.001
t_MYC	AMP_19q	4.377174857388302e-6	-12.339107051412885	0.001	t_MYC	0.9999983191965278
t_WHSC1	AMP_19q	0.9999999999999812	-1.8762769116165322e-14	0.9999999999999812	t_WHSC1	0.001
AMP_1p	AMP_21q	NA	NA	NA	AMP_1p	NA
AMP_1q	AMP_21q	NA	NA	NA	AMP_1q	NA
AMP_2p	AMP_21q	NA	NA	NA	AMP_2p	NA
AMP_2q	AMP_21q	NA	NA	NA	AMP_2q	NA
AMP_3p	AMP_21q	NA	NA	NA	AMP_3p	NA
AMP_3q	AMP_21q	NA	NA	NA	AMP_3q	NA
AMP_4p	AMP_21q	NA	NA	NA	AMP_4p	NA
AMP_4q	AMP_21q	NA	NA	NA	AMP_4q	NA
AMP_5p	AMP_21q	NA	NA	NA	AMP_5p	NA
AMP_5q	AMP_21q	NA	NA	NA	AMP_5q	NA
AMP_6p	AMP_21q	NA	NA	NA	AMP_6p	NA
AMP_6q	AMP_21q	NA	NA	NA	AMP_6q	NA
AMP_7p	AMP_21q	NA	NA	NA	AMP_7p	NA
AMP_7q	AMP_21q	NA	NA	NA	AMP_7q	NA
AMP_8q	AMP_21q	NA	NA	NA	AMP_8q	NA
AMP_9p	AMP_21q	NA	NA	NA	AMP_9p	NA
AMP_9q	AMP_21q	NA	NA	NA	AMP_9q	NA
AMP_11p	AMP_21q	NA	NA	NA	AMP_11p	NA
AMP_11q	AMP_21q	NA	NA	NA	AMP_11q	NA
AMP_15q	AMP_21q	NA	NA	NA	AMP_15q	NA
AMP_17p	AMP_21q	NA	NA	NA	AMP_17p	NA
AMP_17q	AMP_21q	NA	NA	NA	AMP_17q	NA
AMP_18p	AMP_21q	NA	NA	NA	AMP_18p	NA
AMP_18q	AMP_21q	NA	NA	NA	AMP_18q	NA
AMP_19p	AMP_21q	NA	NA	NA	AMP_19p	NA
AMP_19q	AMP_21q	NA	NA	NA	AMP_19q	NA
AMP_21q	AMP_21q	NA	NA	NA	AMP_21q	NA
DEL_1p	AMP_21q	0.9744092869365335	-0.025923851143625554	0.9744092869365335	DEL_1p	0.04089567556357392
DEL_6q	AMP_21q	0.9231681943412342	-0.07994383535856113	0.9231681943412342	DEL_6q	0.12424736100433646
DEL_8p	AMP_21q	9.757479976065484e-4	-6.932306204063946	0.001	DEL_8p	0.9995118766033915
DEL_12p	AMP_21q	0.8819702622490018	-0.12559693981472503	0.8819702622490018	DEL_12p	0.19688532198922742
DEL_13q	AMP_21q	0.9999999992575108	-7.424891815247293e-10	0.9999999992575108	DEL_13q	0.001
DEL_14q	AMP_21q	0.9999984839607811	-1.5160403681292306e-6	0.9999984839607811	DEL_14q	0.001
DEL_16q	AMP_21q	0.8729811720875792	-0.13584129028509345	0.8729811720875792	DEL_16q	0.17324544266543962
DEL_17p	AMP_21q	0.1437730100466185	-1.9395195422249751	0.1437730100466185	DEL_17p	0.9082071226087836
DEL_20p	AMP_21q	0.8949391863954086	-0.11099951117741723	0.8949391863954086	DEL_20p	0.1781583860661558
DEL_22q	AMP_21q	0.929890675542045	-0.0726882529253489	0.929890675542045	DEL_22q	0.11586580789005764
HyperDiploidy	AMP_21q	4.427168304871348e-44	-99.82598392089469	0.001	HyperDiploidy	1
MM_risk_1	AMP_21q	0.9999827684580194	-1.7231690445358515e-5	0.9999827684580194	MM_risk_1	0.001
MM_risk_2	AMP_21q	0.973905101632115	-0.026441411675571912	0.973905101632115	MM_risk_2	0.038325559455046
MM_risk_3	AMP_21q	3.2886291129897163e-7	-14.927624855999365	0.001	MM_risk_3	0.999999861404143
t_CCND1	AMP_21q	0.99999999999999	-9.99200722162646e-15	0.99999999999999	t_CCND1	0.001
t_MYC	AMP_21q	3.1893128195490926e-5	-10.353119988448315	0.001	t_MYC	0.9999873090895639
t_WHSC1	AMP_21q	0.9999999979960512	-2.003948786698029e-9	0.9999999979960512	t_WHSC1	0.001
AMP_1p	DEL_1p	NA	NA	NA	AMP_1p	NA
AMP_1q	DEL_1p	NA	NA	NA	AMP_1q	NA
AMP_2p	DEL_1p	NA	NA	NA	AMP_2p	NA
AMP_2q	DEL_1p	NA	NA	NA	AMP_2q	NA
AMP_3p	DEL_1p	NA	NA	NA	AMP_3p	NA
AMP_3q	DEL_1p	NA	NA	NA	AMP_3q	NA
AMP_4p	DEL_1p	NA	NA	NA	AMP_4p	NA
AMP_4q	DEL_1p	NA	NA	NA	AMP_4q	NA
AMP_5p	DEL_1p	NA	NA	NA	AMP_5p	NA
AMP_5q	DEL_1p	NA	NA	NA	AMP_5q	NA
AMP_6p	DEL_1p	NA	NA	NA	AMP_6p	NA
AMP_6q	DEL_1p	NA	NA	NA	AMP_6q	NA
AMP_7p	DEL_1p	NA	NA	NA	AMP_7p	NA
AMP_7q	DEL_1p	NA	NA	NA	AMP_7q	NA
AMP_8q	DEL_1p	NA	NA	NA	AMP_8q	NA
AMP_9p	DEL_1p	NA	NA	NA	AMP_9p	NA
AMP_9q	DEL_1p	NA	NA	NA	AMP_9q	NA
AMP_11p	DEL_1p	NA	NA	NA	AMP_11p	NA
AMP_11q	DEL_1p	NA	NA	NA	AMP_11q	NA
AMP_15q	DEL_1p	NA	NA	NA	AMP_15q	NA
AMP_17p	DEL_1p	NA	NA	NA	AMP_17p	NA
AMP_17q	DEL_1p	NA	NA	NA	AMP_17q	NA
AMP_18p	DEL_1p	NA	NA	NA	AMP_18p	NA
AMP_18q	DEL_1p	NA	NA	NA	AMP_18q	NA
AMP_19p	DEL_1p	NA	NA	NA	AMP_19p	NA
AMP_19q	DEL_1p	NA	NA	NA	AMP_19q	NA
AMP_21q	DEL_1p	NA	NA	NA	AMP_21q	NA
DEL_1p	DEL_1p	NA	NA	NA	DEL_1p	NA
DEL_6q	DEL_1p	0.0026433886538407246	-5.935693603909473	0.0026433886538407246	DEL_6q	0.9987970773743936
DEL_8p	DEL_1p	9.18038992697218e-5	-9.295855785534867	0.001	DEL_8p	0.9999600348882025
DEL_12p	DEL_1p	0.007935414241536702	-4.836419722013913	0.007935414241536702	DEL_12p	0.9965989388176055
DEL_13q	DEL_1p	9.572377166654611e-5	-9.254043892581432	0.001	DEL_13q	0.9999520646927846
DEL_14q	DEL_1p	2.1384756446865684e-5	-10.752832205320765	0.001	DEL_14q	0.9999911262961032
DEL_16q	DEL_1p	0.0018191791799830612	-6.309369879633833	0.0018191791799830612	DEL_16q	0.9990342315170556
DEL_17p	DEL_1p	0.0035449473967194074	-5.642231957833273	0.0035449473967194074	DEL_17p	0.9984361582136145
DEL_20p	DEL_1p	6.711113224851833e-4	-7.306575529410317	0.001	DEL_20p	0.9997616235587456
DEL_22q	DEL_1p	0.010952961016191419	-4.514145446836908	0.010952961016191419	DEL_22q	0.9945363947457283
HyperDiploidy	DEL_1p	0.980894118646481	-0.019290757304568678	0.980894118646481	HyperDiploidy	0.02861906253612858
MM_risk_1	DEL_1p	0.0011657067230501964	-6.7544277466619675	0.0011657067230501964	MM_risk_1	0.9993973274802339
MM_risk_2	DEL_1p	0.026892921089528142	-3.6158921835292146	0.026892921089528142	MM_risk_2	0.9821882819783556
MM_risk_3	DEL_1p	0.9999996247145919	-3.752854785025457e-7	0.9999996247145919	MM_risk_3	0.001
t_CCND1	DEL_1p	0.9999898495860662	-1.0150465449618332e-5	0.9999898495860662	t_CCND1	0.001
t_MYC	DEL_1p	0.31594460137781727	-1.1521883928597016	0.31594460137781727	t_MYC	0.7627345755769844
t_WHSC1	DEL_1p	0.055169938357320786	-2.8973370690208653	0.055169938357320786	t_WHSC1	0.9667464053594146
AMP_1p	DEL_6q	NA	NA	NA	AMP_1p	NA
AMP_1q	DEL_6q	NA	NA	NA	AMP_1q	NA
AMP_2p	DEL_6q	NA	NA	NA	AMP_2p	NA
AMP_2q	DEL_6q	NA	NA	NA	AMP_2q	NA
AMP_3p	DEL_6q	NA	NA	NA	AMP_3p	NA
AMP_3q	DEL_6q	NA	NA	NA	AMP_3q	NA
AMP_4p	DEL_6q	NA	NA	NA	AMP_4p	NA
AMP_4q	DEL_6q	NA	NA	NA	AMP_4q	NA
AMP_5p	DEL_6q	NA	NA	NA	AMP_5p	NA
AMP_5q	DEL_6q	NA	NA	NA	AMP_5q	NA
AMP_6p	DEL_6q	NA	NA	NA	AMP_6p	NA
AMP_6q	DEL_6q	NA	NA	NA	AMP_6q	NA
AMP_7p	DEL_6q	NA	NA	NA	AMP_7p	NA
AMP_7q	DEL_6q	NA	NA	NA	AMP_7q	NA
AMP_8q	DEL_6q	NA	NA	NA	AMP_8q	NA
AMP_9p	DEL_6q	NA	NA	NA	AMP_9p	NA
AMP_9q	DEL_6q	NA	NA	NA	AMP_9q	NA
AMP_11p	DEL_6q	NA	NA	NA	AMP_11p	NA
AMP_11q	DEL_6q	NA	NA	NA	AMP_11q	NA
AMP_15q	DEL_6q	NA	NA	NA	AMP_15q	NA
AMP_17p	DEL_6q	NA	NA	NA	AMP_17p	NA
AMP_17q	DEL_6q	NA	NA	NA	AMP_17q	NA
AMP_18p	DEL_6q	NA	NA	NA	AMP_18p	NA
AMP_18q	DEL_6q	NA	NA	NA	AMP_18q	NA
AMP_19p	DEL_6q	NA	NA	NA	AMP_19p	NA
AMP_19q	DEL_6q	NA	NA	NA	AMP_19q	NA
AMP_21q	DEL_6q	NA	NA	NA	AMP_21q	NA
DEL_1p	DEL_6q	NA	NA	NA	DEL_1p	NA
DEL_6q	DEL_6q	NA	NA	NA	DEL_6q	NA
DEL_8p	DEL_6q	0.002250891324967871	-6.096428996780132	0.002250891324967871	DEL_8p	0.9990207782192109
DEL_12p	DEL_6q	0.001640055279151109	-6.413025330914635	0.001640055279151109	DEL_12p	0.9994888483526169
DEL_13q	DEL_6q	0.011235602719144821	-4.488667728219923	0.011235602719144821	DEL_13q	0.9938301288562801
DEL_14q	DEL_6q	0.039087630620412164	-3.241949214459926	0.039087630620412164	DEL_14q	0.9783361071028132
DEL_16q	DEL_6q	0.27510494395349494	-1.290602639735467	0.27510494395349494	DEL_16q	0.8030189001887544
DEL_17p	DEL_6q	5.781501689781189e-4	-7.455676915115509	0.001	DEL_17p	0.9998137115332177
DEL_20p	DEL_6q	1.8200885230570233e-4	-8.611455233027998	0.001	DEL_20p	0.9999515595421723
DEL_22q	DEL_6q	0.19224717027514118	-1.6489733896896703	0.19224717027514118	DEL_22q	0.8850595870491071
HyperDiploidy	DEL_6q	0.9677714092261216	-0.032759367086445876	0.9677714092261216	HyperDiploidy	0.05165541675689408
MM_risk_1	DEL_6q	0.044758234510632995	-3.1064798397785025	0.044758234510632995	MM_risk_1	0.9741852586629168
MM_risk_2	DEL_6q	0.4947694525806562	-0.7036633772720786	0.4947694525806562	MM_risk_2	0.5941951560221027
MM_risk_3	DEL_6q	0.9661070434192564	-0.03448063991568463	0.9661070434192564	MM_risk_3	0.0551219453224355
t_CCND1	DEL_6q	0.8880122638973292	-0.11876972539014317	0.8880122638973292	t_CCND1	0.17646650461098273
t_MYC	DEL_6q	0.9998274307436993	-1.7258414808809201e-4	0.9998274307436993	t_MYC	0.001
t_WHSC1	DEL_6q	0.3400577241582967	-1.0786398988462362	0.3400577241582967	t_WHSC1	0.7660909076878064
AMP_1p	DEL_8p	NA	NA	NA	AMP_1p	NA
AMP_1q	DEL_8p	NA	NA	NA	AMP_1q	NA
AMP_2p	DEL_8p	NA	NA	NA	AMP_2p	NA
AMP_2q	DEL_8p	NA	NA	NA	AMP_2q	NA
AMP_3p	DEL_8p	NA	NA	NA	AMP_3p	NA
AMP_3q	DEL_8p	NA	NA	NA	AMP_3q	NA
AMP_4p	DEL_8p	NA	NA	NA	AMP_4p	NA
AMP_4q	DEL_8p	NA	NA	NA	AMP_4q	NA
AMP_5p	DEL_8p	NA	NA	NA	AMP_5p	NA
AMP_5q	DEL_8p	NA	NA	NA	AMP_5q	NA
AMP_6p	DEL_8p	NA	NA	NA	AMP_6p	NA
AMP_6q	DEL_8p	NA	NA	NA	AMP_6q	NA
AMP_7p	DEL_8p	NA	NA	NA	AMP_7p	NA
AMP_7q	DEL_8p	NA	NA	NA	AMP_7q	NA
AMP_8q	DEL_8p	NA	NA	NA	AMP_8q	NA
AMP_9p	DEL_8p	NA	NA	NA	AMP_9p	NA
AMP_9q	DEL_8p	NA	NA	NA	AMP_9q	NA
AMP_11p	DEL_8p	NA	NA	NA	AMP_11p	NA
AMP_11q	DEL_8p	NA	NA	NA	AMP_11q	NA
AMP_15q	DEL_8p	NA	NA	NA	AMP_15q	NA
AMP_17p	DEL_8p	NA	NA	NA	AMP_17p	NA
AMP_17q	DEL_8p	NA	NA	NA	AMP_17q	NA
AMP_18p	DEL_8p	NA	NA	NA	AMP_18p	NA
AMP_18q	DEL_8p	NA	NA	NA	AMP_18q	NA
AMP_19p	DEL_8p	NA	NA	NA	AMP_19p	NA
AMP_19q	DEL_8p	NA	NA	NA	AMP_19q	NA
AMP_21q	DEL_8p	NA	NA	NA	AMP_21q	NA
DEL_1p	DEL_8p	NA	NA	NA	DEL_1p	NA
DEL_6q	DEL_8p	NA	NA	NA	DEL_6q	NA
DEL_8p	DEL_8p	NA	NA	NA	DEL_8p	NA
DEL_12p	DEL_8p	0.03414002380288805	-3.377284864402024	0.03414002380288805	DEL_12p	0.9836482858886335
DEL_13q	DEL_8p	1.4132533409557603e-4	-8.864445991382533	0.001	DEL_13q	0.9999309222326673
DEL_14q	DEL_8p	0.010625773196045154	-4.544472795426881	0.010625773196045154	DEL_14q	0.994100478967638
DEL_16q	DEL_8p	0.016647597347439303	-4.095489376425529	0.016647597347439303	DEL_16q	0.9901760154122683
DEL_17p	DEL_8p	2.9412010563957015e-4	-8.131522351464652	0.001	DEL_17p	0.9998940905513938
DEL_20p	DEL_8p	2.5422775780510364e-7	-15.185035287436992	0.001	DEL_20p	0.9999999446402894
DEL_22q	DEL_8p	0.0010467009964780375	-6.862111969085128	0.0010467009964780375	DEL_22q	0.9995735255604437
HyperDiploidy	DEL_8p	0.03049866704573273	-3.4900722997423923	0.03049866704573273	HyperDiploidy	0.9802768089033027
MM_risk_1	DEL_8p	0.003900591425381108	-5.546627089810244	0.003900591425381108	MM_risk_1	0.9979100601902
MM_risk_2	DEL_8p	0.1284614892325346	-2.052126114252737	0.1284614892325346	MM_risk_2	0.9060279838014909
MM_risk_3	DEL_8p	0.9999237703544113	-7.623255121582987e-5	0.9999237703544113	MM_risk_3	0.001
t_CCND1	DEL_8p	0.9999999806132874	-1.9386712756547658e-8	0.9999999806132874	t_CCND1	0.001
t_MYC	DEL_8p	0.26492050314147025	-1.3283254861467548	0.26492050314147025	t_MYC	0.8094145367529368
t_WHSC1	DEL_8p	0.24186863303476241	-1.419360538915048	0.24186863303476241	t_WHSC1	0.8308411613708426
AMP_1p	DEL_12p	NA	NA	NA	AMP_1p	NA
AMP_1q	DEL_12p	NA	NA	NA	AMP_1q	NA
AMP_2p	DEL_12p	NA	NA	NA	AMP_2p	NA
AMP_2q	DEL_12p	NA	NA	NA	AMP_2q	NA
AMP_3p	DEL_12p	NA	NA	NA	AMP_3p	NA
AMP_3q	DEL_12p	NA	NA	NA	AMP_3q	NA
AMP_4p	DEL_12p	NA	NA	NA	AMP_4p	NA
AMP_4q	DEL_12p	NA	NA	NA	AMP_4q	NA
AMP_5p	DEL_12p	NA	NA	NA	AMP_5p	NA
AMP_5q	DEL_12p	NA	NA	NA	AMP_5q	NA
AMP_6p	DEL_12p	NA	NA	NA	AMP_6p	NA
AMP_6q	DEL_12p	NA	NA	NA	AMP_6q	NA
AMP_7p	DEL_12p	NA	NA	NA	AMP_7p	NA
AMP_7q	DEL_12p	NA	NA	NA	AMP_7q	NA
AMP_8q	DEL_12p	NA	NA	NA	AMP_8q	NA
AMP_9p	DEL_12p	NA	NA	NA	AMP_9p	NA
AMP_9q	DEL_12p	NA	NA	NA	AMP_9q	NA
AMP_11p	DEL_12p	NA	NA	NA	AMP_11p	NA
AMP_11q	DEL_12p	NA	NA	NA	AMP_11q	NA
AMP_15q	DEL_12p	NA	NA	NA	AMP_15q	NA
AMP_17p	DEL_12p	NA	NA	NA	AMP_17p	NA
AMP_17q	DEL_12p	NA	NA	NA	AMP_17q	NA
AMP_18p	DEL_12p	NA	NA	NA	AMP_18p	NA
AMP_18q	DEL_12p	NA	NA	NA	AMP_18q	NA
AMP_19p	DEL_12p	NA	NA	NA	AMP_19p	NA
AMP_19q	DEL_12p	NA	NA	NA	AMP_19q	NA
AMP_21q	DEL_12p	NA	NA	NA	AMP_21q	NA
DEL_1p	DEL_12p	NA	NA	NA	DEL_1p	NA
DEL_6q	DEL_12p	NA	NA	NA	DEL_6q	NA
DEL_8p	DEL_12p	NA	NA	NA	DEL_8p	NA
DEL_12p	DEL_12p	NA	NA	NA	DEL_12p	NA
DEL_13q	DEL_12p	6.328149140429045e-7	-14.27308785243488	0.001	DEL_13q	0.9999998560471564
DEL_14q	DEL_12p	9.564210038984009e-4	-6.952312361205108	0.001	DEL_14q	0.9996614225417468
DEL_16q	DEL_12p	0.07084132434892321	-2.647312771311095	0.07084132434892321	DEL_16q	0.9613661811642532
DEL_17p	DEL_12p	2.6080100434446946e-4	-8.25175287690512	0.001	DEL_17p	0.9999338798841304
DEL_20p	DEL_12p	2.257554112795043e-4	-8.396058395724099	0.001	DEL_20p	0.9999495966698907
DEL_22q	DEL_12p	4.449831506466876e-6	-12.322644326218283	0.001	DEL_22q	0.9999990838169678
HyperDiploidy	DEL_12p	0.9999965221389482	-3.4778670995876824e-6	0.9999965221389482	HyperDiploidy	0.001
MM_risk_1	DEL_12p	0.10721517537239914	-2.2329174790545987	0.10721517537239914	MM_risk_1	0.9385050803148476
MM_risk_2	DEL_12p	0.03905068329877654	-3.242894904801476	0.03905068329877654	MM_risk_2	0.9787981442465461
MM_risk_3	DEL_12p	0.9996029090238332	-3.9716983766596356e-4	0.9996029090238332	MM_risk_3	0.0011197296639039263
t_CCND1	DEL_12p	0.9920130255337871	-0.008019041205055115	0.9920130255337871	t_CCND1	0.021885759212626144
t_MYC	DEL_12p	0.5387091136078228	-0.6185795316592415	0.5387091136078228	t_MYC	0.6093014661951017
t_WHSC1	DEL_12p	1.1533956659253505e-8	-18.277970399411238	0.001	t_WHSC1	0.9999999980756776
AMP_1p	DEL_13q	NA	NA	NA	AMP_1p	NA
AMP_1q	DEL_13q	NA	NA	NA	AMP_1q	NA
AMP_2p	DEL_13q	NA	NA	NA	AMP_2p	NA
AMP_2q	DEL_13q	NA	NA	NA	AMP_2q	NA
AMP_3p	DEL_13q	NA	NA	NA	AMP_3p	NA
AMP_3q	DEL_13q	NA	NA	NA	AMP_3q	NA
AMP_4p	DEL_13q	NA	NA	NA	AMP_4p	NA
AMP_4q	DEL_13q	NA	NA	NA	AMP_4q	NA
AMP_5p	DEL_13q	NA	NA	NA	AMP_5p	NA
AMP_5q	DEL_13q	NA	NA	NA	AMP_5q	NA
AMP_6p	DEL_13q	NA	NA	NA	AMP_6p	NA
AMP_6q	DEL_13q	NA	NA	NA	AMP_6q	NA
AMP_7p	DEL_13q	NA	NA	NA	AMP_7p	NA
AMP_7q	DEL_13q	NA	NA	NA	AMP_7q	NA
AMP_8q	DEL_13q	NA	NA	NA	AMP_8q	NA
AMP_9p	DEL_13q	NA	NA	NA	AMP_9p	NA
AMP_9q	DEL_13q	NA	NA	NA	AMP_9q	NA
AMP_11p	DEL_13q	NA	NA	NA	AMP_11p	NA
AMP_11q	DEL_13q	NA	NA	NA	AMP_11q	NA
AMP_15q	DEL_13q	NA	NA	NA	AMP_15q	NA
AMP_17p	DEL_13q	NA	NA	NA	AMP_17p	NA
AMP_17q	DEL_13q	NA	NA	NA	AMP_17q	NA
AMP_18p	DEL_13q	NA	NA	NA	AMP_18p	NA
AMP_18q	DEL_13q	NA	NA	NA	AMP_18q	NA
AMP_19p	DEL_13q	NA	NA	NA	AMP_19p	NA
AMP_19q	DEL_13q	NA	NA	NA	AMP_19q	NA
AMP_21q	DEL_13q	NA	NA	NA	AMP_21q	NA
DEL_1p	DEL_13q	NA	NA	NA	DEL_1p	NA
DEL_6q	DEL_13q	NA	NA	NA	DEL_6q	NA
DEL_8p	DEL_13q	NA	NA	NA	DEL_8p	NA
DEL_12p	DEL_13q	NA	NA	NA	DEL_12p	NA
DEL_13q	DEL_13q	NA	NA	NA	DEL_13q	NA
DEL_14q	DEL_13q	1.0184764807850916e-18	-41.4282238094874	0.001	DEL_14q	1
DEL_16q	DEL_13q	6.380493224602174e-6	-11.962265155664305	0.001	DEL_16q	0.9999970602435038
DEL_17p	DEL_13q	2.8933158204083496e-5	-10.450522277838655	0.001	DEL_17p	0.9999899448482955
DEL_20p	DEL_13q	1.7840291122740248e-4	-8.63146601941226	0.001	DEL_20p	0.9999392021161373
DEL_22q	DEL_13q	9.897667824271275e-16	-34.549062331821865	0.001	DEL_22q	0.9999999999999999
HyperDiploidy	DEL_13q	0.9999999999999818	-1.8207657603852735e-14	0.9999999999999818	HyperDiploidy	0.001
MM_risk_1	DEL_13q	1.1178054263672296e-75	-172.58251465220536	0.001	MM_risk_1	1
MM_risk_2	DEL_13q	5.558551719119013e-17	-37.4286089887405	0.001	MM_risk_2	1
MM_risk_3	DEL_13q	1	0	1	MM_risk_3	0.001
t_CCND1	DEL_13q	0.9999825269743635	-1.7473178291573688e-5	0.9999825269743635	t_CCND1	0.001
t_MYC	DEL_13q	0.9827008972332753	-0.017450480585501423	0.9827008972332753	t_MYC	0.027777274566941217
t_WHSC1	DEL_13q	2.632923360224747e-24	-54.29394745916316	0.001	t_WHSC1	1
AMP_1p	DEL_14q	NA	NA	NA	AMP_1p	NA
AMP_1q	DEL_14q	NA	NA	NA	AMP_1q	NA
AMP_2p	DEL_14q	NA	NA	NA	AMP_2p	NA
AMP_2q	DEL_14q	NA	NA	NA	AMP_2q	NA
AMP_3p	DEL_14q	NA	NA	NA	AMP_3p	NA
AMP_3q	DEL_14q	NA	NA	NA	AMP_3q	NA
AMP_4p	DEL_14q	NA	NA	NA	AMP_4p	NA
AMP_4q	DEL_14q	NA	NA	NA	AMP_4q	NA
AMP_5p	DEL_14q	NA	NA	NA	AMP_5p	NA
AMP_5q	DEL_14q	NA	NA	NA	AMP_5q	NA
AMP_6p	DEL_14q	NA	NA	NA	AMP_6p	NA
AMP_6q	DEL_14q	NA	NA	NA	AMP_6q	NA
AMP_7p	DEL_14q	NA	NA	NA	AMP_7p	NA
AMP_7q	DEL_14q	NA	NA	NA	AMP_7q	NA
AMP_8q	DEL_14q	NA	NA	NA	AMP_8q	NA
AMP_9p	DEL_14q	NA	NA	NA	AMP_9p	NA
AMP_9q	DEL_14q	NA	NA	NA	AMP_9q	NA
AMP_11p	DEL_14q	NA	NA	NA	AMP_11p	NA
AMP_11q	DEL_14q	NA	NA	NA	AMP_11q	NA
AMP_15q	DEL_14q	NA	NA	NA	AMP_15q	NA
AMP_17p	DEL_14q	NA	NA	NA	AMP_17p	NA
AMP_17q	DEL_14q	NA	NA	NA	AMP_17q	NA
AMP_18p	DEL_14q	NA	NA	NA	AMP_18p	NA
AMP_18q	DEL_14q	NA	NA	NA	AMP_18q	NA
AMP_19p	DEL_14q	NA	NA	NA	AMP_19p	NA
AMP_19q	DEL_14q	NA	NA	NA	AMP_19q	NA
AMP_21q	DEL_14q	NA	NA	NA	AMP_21q	NA
DEL_1p	DEL_14q	NA	NA	NA	DEL_1p	NA
DEL_6q	DEL_14q	NA	NA	NA	DEL_6q	NA
DEL_8p	DEL_14q	NA	NA	NA	DEL_8p	NA
DEL_12p	DEL_14q	NA	NA	NA	DEL_12p	NA
DEL_13q	DEL_14q	NA	NA	NA	DEL_13q	NA
DEL_14q	DEL_14q	NA	NA	NA	DEL_14q	NA
DEL_16q	DEL_14q	1.2278583659103113e-4	-9.005068886109665	0.001	DEL_16q	0.9999440296123272
DEL_17p	DEL_14q	0.004479660139074879	-5.408208097246539	0.004479660139074879	DEL_17p	0.9980288172823998
DEL_20p	DEL_14q	0.007522016302149434	-4.88992105167372	0.007522016302149434	DEL_20p	0.9968374763058688
DEL_22q	DEL_14q	0.00122124103553075	-6.707887695038931	0.00122124103553075	DEL_22q	0.999490060792827
HyperDiploidy	DEL_14q	0.9999999992612124	-7.387875869355849e-10	0.9999999992612124	HyperDiploidy	0.001
MM_risk_1	DEL_14q	0.0045744183489418375	-5.38727572518054	0.0045744183489418375	MM_risk_1	0.9974953082500838
MM_risk_2	DEL_14q	7.50183066830445e-9	-18.708118757081785	0.001	MM_risk_2	0.9999999973777106
MM_risk_3	DEL_14q	1	0	1	MM_risk_3	0.001
t_CCND1	DEL_14q	0.9999860261103724	-1.3973987263355013e-5	0.9999860261103724	t_CCND1	0.001
t_MYC	DEL_14q	0.999714149709835	-2.8589115314654436e-4	0.999714149709835	t_MYC	0.001
t_WHSC1	DEL_14q	7.556831693592597e-5	-9.490473450769896	0.001	t_WHSC1	0.999971167372564
AMP_1p	DEL_16q	NA	NA	NA	AMP_1p	NA
AMP_1q	DEL_16q	NA	NA	NA	AMP_1q	NA
AMP_2p	DEL_16q	NA	NA	NA	AMP_2p	NA
AMP_2q	DEL_16q	NA	NA	NA	AMP_2q	NA
AMP_3p	DEL_16q	NA	NA	NA	AMP_3p	NA
AMP_3q	DEL_16q	NA	NA	NA	AMP_3q	NA
AMP_4p	DEL_16q	NA	NA	NA	AMP_4p	NA
AMP_4q	DEL_16q	NA	NA	NA	AMP_4q	NA
AMP_5p	DEL_16q	NA	NA	NA	AMP_5p	NA
AMP_5q	DEL_16q	NA	NA	NA	AMP_5q	NA
AMP_6p	DEL_16q	NA	NA	NA	AMP_6p	NA
AMP_6q	DEL_16q	NA	NA	NA	AMP_6q	NA
AMP_7p	DEL_16q	NA	NA	NA	AMP_7p	NA
AMP_7q	DEL_16q	NA	NA	NA	AMP_7q	NA
AMP_8q	DEL_16q	NA	NA	NA	AMP_8q	NA
AMP_9p	DEL_16q	NA	NA	NA	AMP_9p	NA
AMP_9q	DEL_16q	NA	NA	NA	AMP_9q	NA
AMP_11p	DEL_16q	NA	NA	NA	AMP_11p	NA
AMP_11q	DEL_16q	NA	NA	NA	AMP_11q	NA
AMP_15q	DEL_16q	NA	NA	NA	AMP_15q	NA
AMP_17p	DEL_16q	NA	NA	NA	AMP_17p	NA
AMP_17q	DEL_16q	NA	NA	NA	AMP_17q	NA
AMP_18p	DEL_16q	NA	NA	NA	AMP_18p	NA
AMP_18q	DEL_16q	NA	NA	NA	AMP_18q	NA
AMP_19p	DEL_16q	NA	NA	NA	AMP_19p	NA
AMP_19q	DEL_16q	NA	NA	NA	AMP_19q	NA
AMP_21q	DEL_16q	NA	NA	NA	AMP_21q	NA
DEL_1p	DEL_16q	NA	NA	NA	DEL_1p	NA
DEL_6q	DEL_16q	NA	NA	NA	DEL_6q	NA
DEL_8p	DEL_16q	NA	NA	NA	DEL_8p	NA
DEL_12p	DEL_16q	NA	NA	NA	DEL_12p	NA
DEL_13q	DEL_16q	NA	NA	NA	DEL_13q	NA
DEL_14q	DEL_16q	NA	NA	NA	DEL_14q	NA
DEL_16q	DEL_16q	NA	NA	NA	DEL_16q	NA
DEL_17p	DEL_16q	4.566632591529658e-4	-7.691564289546886	0.001	DEL_17p	0.9998215796960352
DEL_20p	DEL_16q	0.023786944343087493	-3.7386184058302825	0.023786944343087493	DEL_20p	0.9884490441745941
DEL_22q	DEL_16q	8.486690004416022e-7	-13.979596596569762	0.001	DEL_22q	0.9999997470520684
HyperDiploidy	DEL_16q	0.7148671995978781	-0.33565848836712114	0.7148671995978781	HyperDiploidy	0.344505003059623
MM_risk_1	DEL_16q	2.213382469553748e-4	-8.415818497302784	0.001	MM_risk_1	0.9998926527021479
MM_risk_2	DEL_16q	0.12396117060477609	-2.08778690269982	0.12396117060477609	MM_risk_2	0.9072715700490466
MM_risk_3	DEL_16q	0.999997313033733	-2.6869698769406736e-6	0.999997313033733	MM_risk_3	0.001
t_CCND1	DEL_16q	0.9793557178442769	-0.02086035429103883	0.9793557178442769	t_CCND1	0.03406647519827214
t_MYC	DEL_16q	0.08531412200920603	-2.4614152812214725	0.08531412200920603	t_MYC	0.9446584380198779
t_WHSC1	DEL_16q	0.9999944845319721	-5.515483238099901e-6	0.9999944845319721	t_WHSC1	0.001
AMP_1p	DEL_17p	NA	NA	NA	AMP_1p	NA
AMP_1q	DEL_17p	NA	NA	NA	AMP_1q	NA
AMP_2p	DEL_17p	NA	NA	NA	AMP_2p	NA
AMP_2q	DEL_17p	NA	NA	NA	AMP_2q	NA
AMP_3p	DEL_17p	NA	NA	NA	AMP_3p	NA
AMP_3q	DEL_17p	NA	NA	NA	AMP_3q	NA
AMP_4p	DEL_17p	NA	NA	NA	AMP_4p	NA
AMP_4q	DEL_17p	NA	NA	NA	AMP_4q	NA
AMP_5p	DEL_17p	NA	NA	NA	AMP_5p	NA
AMP_5q	DEL_17p	NA	NA	NA	AMP_5q	NA
AMP_6p	DEL_17p	NA	NA	NA	AMP_6p	NA
AMP_6q	DEL_17p	NA	NA	NA	AMP_6q	NA
AMP_7p	DEL_17p	NA	NA	NA	AMP_7p	NA
AMP_7q	DEL_17p	NA	NA	NA	AMP_7q	NA
AMP_8q	DEL_17p	NA	NA	NA	AMP_8q	NA
AMP_9p	DEL_17p	NA	NA	NA	AMP_9p	NA
AMP_9q	DEL_17p	NA	NA	NA	AMP_9q	NA
AMP_11p	DEL_17p	NA	NA	NA	AMP_11p	NA
AMP_11q	DEL_17p	NA	NA	NA	AMP_11q	NA
AMP_15q	DEL_17p	NA	NA	NA	AMP_15q	NA
AMP_17p	DEL_17p	NA	NA	NA	AMP_17p	NA
AMP_17q	DEL_17p	NA	NA	NA	AMP_17q	NA
AMP_18p	DEL_17p	NA	NA	NA	AMP_18p	NA
AMP_18q	DEL_17p	NA	NA	NA	AMP_18q	NA
AMP_19p	DEL_17p	NA	NA	NA	AMP_19p	NA
AMP_19q	DEL_17p	NA	NA	NA	AMP_19q	NA
AMP_21q	DEL_17p	NA	NA	NA	AMP_21q	NA
DEL_1p	DEL_17p	NA	NA	NA	DEL_1p	NA
DEL_6q	DEL_17p	NA	NA	NA	DEL_6q	NA
DEL_8p	DEL_17p	NA	NA	NA	DEL_8p	NA
DEL_12p	DEL_17p	NA	NA	NA	DEL_12p	NA
DEL_13q	DEL_17p	NA	NA	NA	DEL_13q	NA
DEL_14q	DEL_17p	NA	NA	NA	DEL_14q	NA
DEL_16q	DEL_17p	NA	NA	NA	DEL_16q	NA
DEL_17p	DEL_17p	NA	NA	NA	DEL_17p	NA
DEL_20p	DEL_17p	0.0035251353403801446	-5.647836449020869	0.0035251353403801446	DEL_20p	0.9988876054570475
DEL_22q	DEL_17p	0.0362944943505938	-3.316089219997048	0.0362944943505938	DEL_22q	0.9834139262864885
HyperDiploidy	DEL_17p	0.8849907084749948	-0.12217813292763227	0.8849907084749948	HyperDiploidy	0.16763670564560157
MM_risk_1	DEL_17p	0.6372390869325797	-0.4506103611254664	0.6372390869325797	MM_risk_1	0.47362981886685823
MM_risk_2	DEL_17p	0.0016233285685456277	-6.423276565747554	0.0016233285685456277	MM_risk_2	0.9992632105610046
MM_risk_3	DEL_17p	0.9989615635917024	-0.0010389759569416116	0.9989615635917024	MM_risk_3	0.002378402716797495
t_CCND1	DEL_17p	0.6730900731046309	-0.39587612009883894	0.6730900731046309	t_CCND1	0.4399528925850343
t_MYC	DEL_17p	0.9207966066979489	-0.08251610674855574	0.9207966066979489	t_MYC	0.1480290710315169
t_WHSC1	DEL_17p	0.2349423731741138	-1.4484150154451358	0.2349423731741138	t_WHSC1	0.8536143789691021
AMP_1p	DEL_20p	NA	NA	NA	AMP_1p	NA
AMP_1q	DEL_20p	NA	NA	NA	AMP_1q	NA
AMP_2p	DEL_20p	NA	NA	NA	AMP_2p	NA
AMP_2q	DEL_20p	NA	NA	NA	AMP_2q	NA
AMP_3p	DEL_20p	NA	NA	NA	AMP_3p	NA
AMP_3q	DEL_20p	NA	NA	NA	AMP_3q	NA
AMP_4p	DEL_20p	NA	NA	NA	AMP_4p	NA
AMP_4q	DEL_20p	NA	NA	NA	AMP_4q	NA
AMP_5p	DEL_20p	NA	NA	NA	AMP_5p	NA
AMP_5q	DEL_20p	NA	NA	NA	AMP_5q	NA
AMP_6p	DEL_20p	NA	NA	NA	AMP_6p	NA
AMP_6q	DEL_20p	NA	NA	NA	AMP_6q	NA
AMP_7p	DEL_20p	NA	NA	NA	AMP_7p	NA
AMP_7q	DEL_20p	NA	NA	NA	AMP_7q	NA
AMP_8q	DEL_20p	NA	NA	NA	AMP_8q	NA
AMP_9p	DEL_20p	NA	NA	NA	AMP_9p	NA
AMP_9q	DEL_20p	NA	NA	NA	AMP_9q	NA
AMP_11p	DEL_20p	NA	NA	NA	AMP_11p	NA
AMP_11q	DEL_20p	NA	NA	NA	AMP_11q	NA
AMP_15q	DEL_20p	NA	NA	NA	AMP_15q	NA
AMP_17p	DEL_20p	NA	NA	NA	AMP_17p	NA
AMP_17q	DEL_20p	NA	NA	NA	AMP_17q	NA
AMP_18p	DEL_20p	NA	NA	NA	AMP_18p	NA
AMP_18q	DEL_20p	NA	NA	NA	AMP_18q	NA
AMP_19p	DEL_20p	NA	NA	NA	AMP_19p	NA
AMP_19q	DEL_20p	NA	NA	NA	AMP_19q	NA
AMP_21q	DEL_20p	NA	NA	NA	AMP_21q	NA
DEL_1p	DEL_20p	NA	NA	NA	DEL_1p	NA
DEL_6q	DEL_20p	NA	NA	NA	DEL_6q	NA
DEL_8p	DEL_20p	NA	NA	NA	DEL_8p	NA
DEL_12p	DEL_20p	NA	NA	NA	DEL_12p	NA
DEL_13q	DEL_20p	NA	NA	NA	DEL_13q	NA
DEL_14q	DEL_20p	NA	NA	NA	DEL_14q	NA
DEL_16q	DEL_20p	NA	NA	NA	DEL_16q	NA
DEL_17p	DEL_20p	NA	NA	NA	DEL_17p	NA
DEL_20p	DEL_20p	NA	NA	NA	DEL_20p	NA
DEL_22q	DEL_20p	5.8689030434952745e-6	-12.04584281663098	0.001	DEL_22q	0.9999987617514458
HyperDiploidy	DEL_20p	0.923198933242824	-0.07991053872851027	0.923198933242824	HyperDiploidy	0.12264366427770561
MM_risk_1	DEL_20p	0.2891372125337094	-1.2408539196902306	0.2891372125337094	MM_risk_1	0.805850397805172
MM_risk_2	DEL_20p	0.003358268335787013	-5.696329814112879	0.003358268335787013	MM_risk_2	0.9985387538298972
MM_risk_3	DEL_20p	0.9999105623568652	-8.944164291934276e-5	0.9999105623568652	MM_risk_3	0.001
t_CCND1	DEL_20p	0.9931905862440095	-0.0068327036008476024	0.9931905862440095	t_CCND1	0.01897754109495558
t_MYC	DEL_20p	0.9113332301838166	-0.0928466635516363	0.9113332301838166	t_MYC	0.1750190845390473
t_WHSC1	DEL_20p	0.28468934353127984	-1.256356715917547	0.28468934353127984	t_WHSC1	0.826029550705448
AMP_1p	DEL_22q	NA	NA	NA	AMP_1p	NA
AMP_1q	DEL_22q	NA	NA	NA	AMP_1q	NA
AMP_2p	DEL_22q	NA	NA	NA	AMP_2p	NA
AMP_2q	DEL_22q	NA	NA	NA	AMP_2q	NA
AMP_3p	DEL_22q	NA	NA	NA	AMP_3p	NA
AMP_3q	DEL_22q	NA	NA	NA	AMP_3q	NA
AMP_4p	DEL_22q	NA	NA	NA	AMP_4p	NA
AMP_4q	DEL_22q	NA	NA	NA	AMP_4q	NA
AMP_5p	DEL_22q	NA	NA	NA	AMP_5p	NA
AMP_5q	DEL_22q	NA	NA	NA	AMP_5q	NA
AMP_6p	DEL_22q	NA	NA	NA	AMP_6p	NA
AMP_6q	DEL_22q	NA	NA	NA	AMP_6q	NA
AMP_7p	DEL_22q	NA	NA	NA	AMP_7p	NA
AMP_7q	DEL_22q	NA	NA	NA	AMP_7q	NA
AMP_8q	DEL_22q	NA	NA	NA	AMP_8q	NA
AMP_9p	DEL_22q	NA	NA	NA	AMP_9p	NA
AMP_9q	DEL_22q	NA	NA	NA	AMP_9q	NA
AMP_11p	DEL_22q	NA	NA	NA	AMP_11p	NA
AMP_11q	DEL_22q	NA	NA	NA	AMP_11q	NA
AMP_15q	DEL_22q	NA	NA	NA	AMP_15q	NA
AMP_17p	DEL_22q	NA	NA	NA	AMP_17p	NA
AMP_17q	DEL_22q	NA	NA	NA	AMP_17q	NA
AMP_18p	DEL_22q	NA	NA	NA	AMP_18p	NA
AMP_18q	DEL_22q	NA	NA	NA	AMP_18q	NA
AMP_19p	DEL_22q	NA	NA	NA	AMP_19p	NA
AMP_19q	DEL_22q	NA	NA	NA	AMP_19q	NA
AMP_21q	DEL_22q	NA	NA	NA	AMP_21q	NA
DEL_1p	DEL_22q	NA	NA	NA	DEL_1p	NA
DEL_6q	DEL_22q	NA	NA	NA	DEL_6q	NA
DEL_8p	DEL_22q	NA	NA	NA	DEL_8p	NA
DEL_12p	DEL_22q	NA	NA	NA	DEL_12p	NA
DEL_13q	DEL_22q	NA	NA	NA	DEL_13q	NA
DEL_14q	DEL_22q	NA	NA	NA	DEL_14q	NA
DEL_16q	DEL_22q	NA	NA	NA	DEL_16q	NA
DEL_17p	DEL_22q	NA	NA	NA	DEL_17p	NA
DEL_20p	DEL_22q	NA	NA	NA	DEL_20p	NA
DEL_22q	DEL_22q	NA	NA	NA	DEL_22q	NA
HyperDiploidy	DEL_22q	0.9998359229001843	-1.6409056193560846e-4	0.9998359229001843	HyperDiploidy	0.001
MM_risk_1	DEL_22q	0.11697819007117463	-2.1457677712088987	0.11697819007117463	MM_risk_1	0.9259740881872699
MM_risk_2	DEL_22q	5.520137427432679e-7	-14.409692894705186	0.001	MM_risk_2	0.9999998285147822
MM_risk_3	DEL_22q	0.9999999999955065	-4.493516669877954e-12	0.9999999999955065	MM_risk_3	0.001
t_CCND1	DEL_22q	0.9999907802168473	-9.219825655176035e-6	0.9999907802168473	t_CCND1	0.001
t_MYC	DEL_22q	0.8731731617396437	-0.13562139030360978	0.8731731617396437	t_MYC	0.21069887130331658
t_WHSC1	DEL_22q	1.8752888520321753e-5	-10.884162762995857	0.001	t_WHSC1	0.9999945395386809
AMP_1p	HyperDiploidy	NA	NA	NA	AMP_1p	NA
AMP_1q	HyperDiploidy	NA	NA	NA	AMP_1q	NA
AMP_2p	HyperDiploidy	NA	NA	NA	AMP_2p	NA
AMP_2q	HyperDiploidy	NA	NA	NA	AMP_2q	NA
AMP_3p	HyperDiploidy	NA	NA	NA	AMP_3p	NA
AMP_3q	HyperDiploidy	NA	NA	NA	AMP_3q	NA
AMP_4p	HyperDiploidy	NA	NA	NA	AMP_4p	NA
AMP_4q	HyperDiploidy	NA	NA	NA	AMP_4q	NA
AMP_5p	HyperDiploidy	NA	NA	NA	AMP_5p	NA
AMP_5q	HyperDiploidy	NA	NA	NA	AMP_5q	NA
AMP_6p	HyperDiploidy	NA	NA	NA	AMP_6p	NA
AMP_6q	HyperDiploidy	NA	NA	NA	AMP_6q	NA
AMP_7p	HyperDiploidy	NA	NA	NA	AMP_7p	NA
AMP_7q	HyperDiploidy	NA	NA	NA	AMP_7q	NA
AMP_8q	HyperDiploidy	NA	NA	NA	AMP_8q	NA
AMP_9p	HyperDiploidy	NA	NA	NA	AMP_9p	NA
AMP_9q	HyperDiploidy	NA	NA	NA	AMP_9q	NA
AMP_11p	HyperDiploidy	NA	NA	NA	AMP_11p	NA
AMP_11q	HyperDiploidy	NA	NA	NA	AMP_11q	NA
AMP_15q	HyperDiploidy	NA	NA	NA	AMP_15q	NA
AMP_17p	HyperDiploidy	NA	NA	NA	AMP_17p	NA
AMP_17q	HyperDiploidy	NA	NA	NA	AMP_17q	NA
AMP_18p	HyperDiploidy	NA	NA	NA	AMP_18p	NA
AMP_18q	HyperDiploidy	NA	NA	NA	AMP_18q	NA
AMP_19p	HyperDiploidy	NA	NA	NA	AMP_19p	NA
AMP_19q	HyperDiploidy	NA	NA	NA	AMP_19q	NA
AMP_21q	HyperDiploidy	NA	NA	NA	AMP_21q	NA
DEL_1p	HyperDiploidy	NA	NA	NA	DEL_1p	NA
DEL_6q	HyperDiploidy	NA	NA	NA	DEL_6q	NA
DEL_8p	HyperDiploidy	NA	NA	NA	DEL_8p	NA
DEL_12p	HyperDiploidy	NA	NA	NA	DEL_12p	NA
DEL_13q	HyperDiploidy	NA	NA	NA	DEL_13q	NA
DEL_14q	HyperDiploidy	NA	NA	NA	DEL_14q	NA
DEL_16q	HyperDiploidy	NA	NA	NA	DEL_16q	NA
DEL_17p	HyperDiploidy	NA	NA	NA	DEL_17p	NA
DEL_20p	HyperDiploidy	NA	NA	NA	DEL_20p	NA
DEL_22q	HyperDiploidy	NA	NA	NA	DEL_22q	NA
HyperDiploidy	HyperDiploidy	NA	NA	NA	HyperDiploidy	NA
MM_risk_1	HyperDiploidy	0.9990999459162188	-9.00459375666102e-4	0.9990999459162188	MM_risk_1	0.0015674546272312492
MM_risk_2	HyperDiploidy	0.9997141168185482	-2.8592405383856307e-4	0.9997141168185482	MM_risk_2	0.001
MM_risk_3	HyperDiploidy	1.5694438544730829e-9	-20.272544513161154	0.001	MM_risk_3	0.9999999993658846
t_CCND1	HyperDiploidy	1	0	1	t_CCND1	0.001
t_MYC	HyperDiploidy	1.0385574801263367e-6	-13.777677845979154	0.001	t_MYC	0.9999996540402027
t_WHSC1	HyperDiploidy	0.99999999999995	-4.9960036108133294e-14	0.99999999999995	t_WHSC1	0.001
AMP_1p	MM_risk_1	NA	NA	NA	AMP_1p	NA
AMP_1q	MM_risk_1	NA	NA	NA	AMP_1q	NA
AMP_2p	MM_risk_1	NA	NA	NA	AMP_2p	NA
AMP_2q	MM_risk_1	NA	NA	NA	AMP_2q	NA
AMP_3p	MM_risk_1	NA	NA	NA	AMP_3p	NA
AMP_3q	MM_risk_1	NA	NA	NA	AMP_3q	NA
AMP_4p	MM_risk_1	NA	NA	NA	AMP_4p	NA
AMP_4q	MM_risk_1	NA	NA	NA	AMP_4q	NA
AMP_5p	MM_risk_1	NA	NA	NA	AMP_5p	NA
AMP_5q	MM_risk_1	NA	NA	NA	AMP_5q	NA
AMP_6p	MM_risk_1	NA	NA	NA	AMP_6p	NA
AMP_6q	MM_risk_1	NA	NA	NA	AMP_6q	NA
AMP_7p	MM_risk_1	NA	NA	NA	AMP_7p	NA
AMP_7q	MM_risk_1	NA	NA	NA	AMP_7q	NA
AMP_8q	MM_risk_1	NA	NA	NA	AMP_8q	NA
AMP_9p	MM_risk_1	NA	NA	NA	AMP_9p	NA
AMP_9q	MM_risk_1	NA	NA	NA	AMP_9q	NA
AMP_11p	MM_risk_1	NA	NA	NA	AMP_11p	NA
AMP_11q	MM_risk_1	NA	NA	NA	AMP_11q	NA
AMP_15q	MM_risk_1	NA	NA	NA	AMP_15q	NA
AMP_17p	MM_risk_1	NA	NA	NA	AMP_17p	NA
AMP_17q	MM_risk_1	NA	NA	NA	AMP_17q	NA
AMP_18p	MM_risk_1	NA	NA	NA	AMP_18p	NA
AMP_18q	MM_risk_1	NA	NA	NA	AMP_18q	NA
AMP_19p	MM_risk_1	NA	NA	NA	AMP_19p	NA
AMP_19q	MM_risk_1	NA	NA	NA	AMP_19q	NA
AMP_21q	MM_risk_1	NA	NA	NA	AMP_21q	NA
DEL_1p	MM_risk_1	NA	NA	NA	DEL_1p	NA
DEL_6q	MM_risk_1	NA	NA	NA	DEL_6q	NA
DEL_8p	MM_risk_1	NA	NA	NA	DEL_8p	NA
DEL_12p	MM_risk_1	NA	NA	NA	DEL_12p	NA
DEL_13q	MM_risk_1	NA	NA	NA	DEL_13q	NA
DEL_14q	MM_risk_1	NA	NA	NA	DEL_14q	NA
DEL_16q	MM_risk_1	NA	NA	NA	DEL_16q	NA
DEL_17p	MM_risk_1	NA	NA	NA	DEL_17p	NA
DEL_20p	MM_risk_1	NA	NA	NA	DEL_20p	NA
DEL_22q	MM_risk_1	NA	NA	NA	DEL_22q	NA
HyperDiploidy	MM_risk_1	NA	NA	NA	HyperDiploidy	NA
MM_risk_1	MM_risk_1	NA	NA	NA	MM_risk_1	NA
MM_risk_2	MM_risk_1	1	0	1	MM_risk_2	0.001
MM_risk_3	MM_risk_1	1	0	1	MM_risk_3	0.001
t_CCND1	MM_risk_1	0.9999999999991067	-8.932854456137999e-13	0.9999999999991067	t_CCND1	0.001
t_MYC	MM_risk_1	0.21412281957980417	-1.5412055053211453	0.21412281957980417	t_MYC	0.8464895519603971
t_WHSC1	MM_risk_1	7.32029469829202e-11	-23.337785436442157	0.001	t_WHSC1	0.9999999999828837
AMP_1p	MM_risk_2	NA	NA	NA	AMP_1p	NA
AMP_1q	MM_risk_2	NA	NA	NA	AMP_1q	NA
AMP_2p	MM_risk_2	NA	NA	NA	AMP_2p	NA
AMP_2q	MM_risk_2	NA	NA	NA	AMP_2q	NA
AMP_3p	MM_risk_2	NA	NA	NA	AMP_3p	NA
AMP_3q	MM_risk_2	NA	NA	NA	AMP_3q	NA
AMP_4p	MM_risk_2	NA	NA	NA	AMP_4p	NA
AMP_4q	MM_risk_2	NA	NA	NA	AMP_4q	NA
AMP_5p	MM_risk_2	NA	NA	NA	AMP_5p	NA
AMP_5q	MM_risk_2	NA	NA	NA	AMP_5q	NA
AMP_6p	MM_risk_2	NA	NA	NA	AMP_6p	NA
AMP_6q	MM_risk_2	NA	NA	NA	AMP_6q	NA
AMP_7p	MM_risk_2	NA	NA	NA	AMP_7p	NA
AMP_7q	MM_risk_2	NA	NA	NA	AMP_7q	NA
AMP_8q	MM_risk_2	NA	NA	NA	AMP_8q	NA
AMP_9p	MM_risk_2	NA	NA	NA	AMP_9p	NA
AMP_9q	MM_risk_2	NA	NA	NA	AMP_9q	NA
AMP_11p	MM_risk_2	NA	NA	NA	AMP_11p	NA
AMP_11q	MM_risk_2	NA	NA	NA	AMP_11q	NA
AMP_15q	MM_risk_2	NA	NA	NA	AMP_15q	NA
AMP_17p	MM_risk_2	NA	NA	NA	AMP_17p	NA
AMP_17q	MM_risk_2	NA	NA	NA	AMP_17q	NA
AMP_18p	MM_risk_2	NA	NA	NA	AMP_18p	NA
AMP_18q	MM_risk_2	NA	NA	NA	AMP_18q	NA
AMP_19p	MM_risk_2	NA	NA	NA	AMP_19p	NA
AMP_19q	MM_risk_2	NA	NA	NA	AMP_19q	NA
AMP_21q	MM_risk_2	NA	NA	NA	AMP_21q	NA
DEL_1p	MM_risk_2	NA	NA	NA	DEL_1p	NA
DEL_6q	MM_risk_2	NA	NA	NA	DEL_6q	NA
DEL_8p	MM_risk_2	NA	NA	NA	DEL_8p	NA
DEL_12p	MM_risk_2	NA	NA	NA	DEL_12p	NA
DEL_13q	MM_risk_2	NA	NA	NA	DEL_13q	NA
DEL_14q	MM_risk_2	NA	NA	NA	DEL_14q	NA
DEL_16q	MM_risk_2	NA	NA	NA	DEL_16q	NA
DEL_17p	MM_risk_2	NA	NA	NA	DEL_17p	NA
DEL_20p	MM_risk_2	NA	NA	NA	DEL_20p	NA
DEL_22q	MM_risk_2	NA	NA	NA	DEL_22q	NA
HyperDiploidy	MM_risk_2	NA	NA	NA	HyperDiploidy	NA
MM_risk_1	MM_risk_2	NA	NA	NA	MM_risk_1	NA
MM_risk_2	MM_risk_2	NA	NA	NA	MM_risk_2	NA
MM_risk_3	MM_risk_2	1	0	1	MM_risk_3	0.001
t_CCND1	MM_risk_2	0.08567676394535968	-2.4571736226343486	0.08567676394535968	t_CCND1	0.938649244742624
t_MYC	MM_risk_2	0.9742258275564284	-0.02611214640658441	0.9742258275564284	t_MYC	0.04099281665780672
t_WHSC1	MM_risk_2	0.10378698388279696	-2.265414712232589	0.10378698388279696	t_WHSC1	0.9289796650223963
AMP_1p	MM_risk_3	NA	NA	NA	AMP_1p	NA
AMP_1q	MM_risk_3	NA	NA	NA	AMP_1q	NA
AMP_2p	MM_risk_3	NA	NA	NA	AMP_2p	NA
AMP_2q	MM_risk_3	NA	NA	NA	AMP_2q	NA
AMP_3p	MM_risk_3	NA	NA	NA	AMP_3p	NA
AMP_3q	MM_risk_3	NA	NA	NA	AMP_3q	NA
AMP_4p	MM_risk_3	NA	NA	NA	AMP_4p	NA
AMP_4q	MM_risk_3	NA	NA	NA	AMP_4q	NA
AMP_5p	MM_risk_3	NA	NA	NA	AMP_5p	NA
AMP_5q	MM_risk_3	NA	NA	NA	AMP_5q	NA
AMP_6p	MM_risk_3	NA	NA	NA	AMP_6p	NA
AMP_6q	MM_risk_3	NA	NA	NA	AMP_6q	NA
AMP_7p	MM_risk_3	NA	NA	NA	AMP_7p	NA
AMP_7q	MM_risk_3	NA	NA	NA	AMP_7q	NA
AMP_8q	MM_risk_3	NA	NA	NA	AMP_8q	NA
AMP_9p	MM_risk_3	NA	NA	NA	AMP_9p	NA
AMP_9q	MM_risk_3	NA	NA	NA	AMP_9q	NA
AMP_11p	MM_risk_3	NA	NA	NA	AMP_11p	NA
AMP_11q	MM_risk_3	NA	NA	NA	AMP_11q	NA
AMP_15q	MM_risk_3	NA	NA	NA	AMP_15q	NA
AMP_17p	MM_risk_3	NA	NA	NA	AMP_17p	NA
AMP_17q	MM_risk_3	NA	NA	NA	AMP_17q	NA
AMP_18p	MM_risk_3	NA	NA	NA	AMP_18p	NA
AMP_18q	MM_risk_3	NA	NA	NA	AMP_18q	NA
AMP_19p	MM_risk_3	NA	NA	NA	AMP_19p	NA
AMP_19q	MM_risk_3	NA	NA	NA	AMP_19q	NA
AMP_21q	MM_risk_3	NA	NA	NA	AMP_21q	NA
DEL_1p	MM_risk_3	NA	NA	NA	DEL_1p	NA
DEL_6q	MM_risk_3	NA	NA	NA	DEL_6q	NA
DEL_8p	MM_risk_3	NA	NA	NA	DEL_8p	NA
DEL_12p	MM_risk_3	NA	NA	NA	DEL_12p	NA
DEL_13q	MM_risk_3	NA	NA	NA	DEL_13q	NA
DEL_14q	MM_risk_3	NA	NA	NA	DEL_14q	NA
DEL_16q	MM_risk_3	NA	NA	NA	DEL_16q	NA
DEL_17p	MM_risk_3	NA	NA	NA	DEL_17p	NA
DEL_20p	MM_risk_3	NA	NA	NA	DEL_20p	NA
DEL_22q	MM_risk_3	NA	NA	NA	DEL_22q	NA
HyperDiploidy	MM_risk_3	NA	NA	NA	HyperDiploidy	NA
MM_risk_1	MM_risk_3	NA	NA	NA	MM_risk_1	NA
MM_risk_2	MM_risk_3	NA	NA	NA	MM_risk_2	NA
MM_risk_3	MM_risk_3	NA	NA	NA	MM_risk_3	NA
t_CCND1	MM_risk_3	1.343991276566732e-4	-8.914696620546042	0.001	t_CCND1	0.9999324927433447
t_MYC	MM_risk_3	0.1736047197940261	-1.750974289371861	0.1736047197940261	t_MYC	0.8724801837633186
t_WHSC1	MM_risk_3	0.9999999999999998	-2.220446049250313e-16	0.9999999999999998	t_WHSC1	0.001
AMP_1p	t_CCND1	NA	NA	NA	AMP_1p	NA
AMP_1q	t_CCND1	NA	NA	NA	AMP_1q	NA
AMP_2p	t_CCND1	NA	NA	NA	AMP_2p	NA
AMP_2q	t_CCND1	NA	NA	NA	AMP_2q	NA
AMP_3p	t_CCND1	NA	NA	NA	AMP_3p	NA
AMP_3q	t_CCND1	NA	NA	NA	AMP_3q	NA
AMP_4p	t_CCND1	NA	NA	NA	AMP_4p	NA
AMP_4q	t_CCND1	NA	NA	NA	AMP_4q	NA
AMP_5p	t_CCND1	NA	NA	NA	AMP_5p	NA
AMP_5q	t_CCND1	NA	NA	NA	AMP_5q	NA
AMP_6p	t_CCND1	NA	NA	NA	AMP_6p	NA
AMP_6q	t_CCND1	NA	NA	NA	AMP_6q	NA
AMP_7p	t_CCND1	NA	NA	NA	AMP_7p	NA
AMP_7q	t_CCND1	NA	NA	NA	AMP_7q	NA
AMP_8q	t_CCND1	NA	NA	NA	AMP_8q	NA
AMP_9p	t_CCND1	NA	NA	NA	AMP_9p	NA
AMP_9q	t_CCND1	NA	NA	NA	AMP_9q	NA
AMP_11p	t_CCND1	NA	NA	NA	AMP_11p	NA
AMP_11q	t_CCND1	NA	NA	NA	AMP_11q	NA
AMP_15q	t_CCND1	NA	NA	NA	AMP_15q	NA
AMP_17p	t_CCND1	NA	NA	NA	AMP_17p	NA
AMP_17q	t_CCND1	NA	NA	NA	AMP_17q	NA
AMP_18p	t_CCND1	NA	NA	NA	AMP_18p	NA
AMP_18q	t_CCND1	NA	NA	NA	AMP_18q	NA
AMP_19p	t_CCND1	NA	NA	NA	AMP_19p	NA
AMP_19q	t_CCND1	NA	NA	NA	AMP_19q	NA
AMP_21q	t_CCND1	NA	NA	NA	AMP_21q	NA
DEL_1p	t_CCND1	NA	NA	NA	DEL_1p	NA
DEL_6q	t_CCND1	NA	NA	NA	DEL_6q	NA
DEL_8p	t_CCND1	NA	NA	NA	DEL_8p	NA
DEL_12p	t_CCND1	NA	NA	NA	DEL_12p	NA
DEL_13q	t_CCND1	NA	NA	NA	DEL_13q	NA
DEL_14q	t_CCND1	NA	NA	NA	DEL_14q	NA
DEL_16q	t_CCND1	NA	NA	NA	DEL_16q	NA
DEL_17p	t_CCND1	NA	NA	NA	DEL_17p	NA
DEL_20p	t_CCND1	NA	NA	NA	DEL_20p	NA
DEL_22q	t_CCND1	NA	NA	NA	DEL_22q	NA
HyperDiploidy	t_CCND1	NA	NA	NA	HyperDiploidy	NA
MM_risk_1	t_CCND1	NA	NA	NA	MM_risk_1	NA
MM_risk_2	t_CCND1	NA	NA	NA	MM_risk_2	NA
MM_risk_3	t_CCND1	NA	NA	NA	MM_risk_3	NA
t_CCND1	t_CCND1	NA	NA	NA	t_CCND1	NA
t_MYC	t_CCND1	0.9999999912655377	-8.734462302715613e-9	0.9999999912655377	t_MYC	0.001
t_WHSC1	t_CCND1	1	0	1	t_WHSC1	0.001
AMP_1p	t_MYC	NA	NA	NA	AMP_1p	NA
AMP_1q	t_MYC	NA	NA	NA	AMP_1q	NA
AMP_2p	t_MYC	NA	NA	NA	AMP_2p	NA
AMP_2q	t_MYC	NA	NA	NA	AMP_2q	NA
AMP_3p	t_MYC	NA	NA	NA	AMP_3p	NA
AMP_3q	t_MYC	NA	NA	NA	AMP_3q	NA
AMP_4p	t_MYC	NA	NA	NA	AMP_4p	NA
AMP_4q	t_MYC	NA	NA	NA	AMP_4q	NA
AMP_5p	t_MYC	NA	NA	NA	AMP_5p	NA
AMP_5q	t_MYC	NA	NA	NA	AMP_5q	NA
AMP_6p	t_MYC	NA	NA	NA	AMP_6p	NA
AMP_6q	t_MYC	NA	NA	NA	AMP_6q	NA
AMP_7p	t_MYC	NA	NA	NA	AMP_7p	NA
AMP_7q	t_MYC	NA	NA	NA	AMP_7q	NA
AMP_8q	t_MYC	NA	NA	NA	AMP_8q	NA
AMP_9p	t_MYC	NA	NA	NA	AMP_9p	NA
AMP_9q	t_MYC	NA	NA	NA	AMP_9q	NA
AMP_11p	t_MYC	NA	NA	NA	AMP_11p	NA
AMP_11q	t_MYC	NA	NA	NA	AMP_11q	NA
AMP_15q	t_MYC	NA	NA	NA	AMP_15q	NA
AMP_17p	t_MYC	NA	NA	NA	AMP_17p	NA
AMP_17q	t_MYC	NA	NA	NA	AMP_17q	NA
AMP_18p	t_MYC	NA	NA	NA	AMP_18p	NA
AMP_18q	t_MYC	NA	NA	NA	AMP_18q	NA
AMP_19p	t_MYC	NA	NA	NA	AMP_19p	NA
AMP_19q	t_MYC	NA	NA	NA	AMP_19q	NA
AMP_21q	t_MYC	NA	NA	NA	AMP_21q	NA
DEL_1p	t_MYC	NA	NA	NA	DEL_1p	NA
DEL_6q	t_MYC	NA	NA	NA	DEL_6q	NA
DEL_8p	t_MYC	NA	NA	NA	DEL_8p	NA
DEL_12p	t_MYC	NA	NA	NA	DEL_12p	NA
DEL_13q	t_MYC	NA	NA	NA	DEL_13q	NA
DEL_14q	t_MYC	NA	NA	NA	DEL_14q	NA
DEL_16q	t_MYC	NA	NA	NA	DEL_16q	NA
DEL_17p	t_MYC	NA	NA	NA	DEL_17p	NA
DEL_20p	t_MYC	NA	NA	NA	DEL_20p	NA
DEL_22q	t_MYC	NA	NA	NA	DEL_22q	NA
HyperDiploidy	t_MYC	NA	NA	NA	HyperDiploidy	NA
MM_risk_1	t_MYC	NA	NA	NA	MM_risk_1	NA
MM_risk_2	t_MYC	NA	NA	NA	MM_risk_2	NA
MM_risk_3	t_MYC	NA	NA	NA	MM_risk_3	NA
t_CCND1	t_MYC	NA	NA	NA	t_CCND1	NA
t_MYC	t_MYC	NA	NA	NA	t_MYC	NA
t_WHSC1	t_MYC	0.9999108051346262	-8.919884347239974e-5	0.9999108051346262	t_WHSC1	0.001
AMP_1p	t_WHSC1	NA	NA	NA	AMP_1p	NA
AMP_1q	t_WHSC1	NA	NA	NA	AMP_1q	NA
AMP_2p	t_WHSC1	NA	NA	NA	AMP_2p	NA
AMP_2q	t_WHSC1	NA	NA	NA	AMP_2q	NA
AMP_3p	t_WHSC1	NA	NA	NA	AMP_3p	NA
AMP_3q	t_WHSC1	NA	NA	NA	AMP_3q	NA
AMP_4p	t_WHSC1	NA	NA	NA	AMP_4p	NA
AMP_4q	t_WHSC1	NA	NA	NA	AMP_4q	NA
AMP_5p	t_WHSC1	NA	NA	NA	AMP_5p	NA
AMP_5q	t_WHSC1	NA	NA	NA	AMP_5q	NA
AMP_6p	t_WHSC1	NA	NA	NA	AMP_6p	NA
AMP_6q	t_WHSC1	NA	NA	NA	AMP_6q	NA
AMP_7p	t_WHSC1	NA	NA	NA	AMP_7p	NA
AMP_7q	t_WHSC1	NA	NA	NA	AMP_7q	NA
AMP_8q	t_WHSC1	NA	NA	NA	AMP_8q	NA
AMP_9p	t_WHSC1	NA	NA	NA	AMP_9p	NA
AMP_9q	t_WHSC1	NA	NA	NA	AMP_9q	NA
AMP_11p	t_WHSC1	NA	NA	NA	AMP_11p	NA
AMP_11q	t_WHSC1	NA	NA	NA	AMP_11q	NA
AMP_15q	t_WHSC1	NA	NA	NA	AMP_15q	NA
AMP_17p	t_WHSC1	NA	NA	NA	AMP_17p	NA
AMP_17q	t_WHSC1	NA	NA	NA	AMP_17q	NA
AMP_18p	t_WHSC1	NA	NA	NA	AMP_18p	NA
AMP_18q	t_WHSC1	NA	NA	NA	AMP_18q	NA
AMP_19p	t_WHSC1	NA	NA	NA	AMP_19p	NA
AMP_19q	t_WHSC1	NA	NA	NA	AMP_19q	NA
AMP_21q	t_WHSC1	NA	NA	NA	AMP_21q	NA
DEL_1p	t_WHSC1	NA	NA	NA	DEL_1p	NA
DEL_6q	t_WHSC1	NA	NA	NA	DEL_6q	NA
DEL_8p	t_WHSC1	NA	NA	NA	DEL_8p	NA
DEL_12p	t_WHSC1	NA	NA	NA	DEL_12p	NA
DEL_13q	t_WHSC1	NA	NA	NA	DEL_13q	NA
DEL_14q	t_WHSC1	NA	NA	NA	DEL_14q	NA
DEL_16q	t_WHSC1	NA	NA	NA	DEL_16q	NA
DEL_17p	t_WHSC1	NA	NA	NA	DEL_17p	NA
DEL_20p	t_WHSC1	NA	NA	NA	DEL_20p	NA
DEL_22q	t_WHSC1	NA	NA	NA	DEL_22q	NA
HyperDiploidy	t_WHSC1	NA	NA	NA	HyperDiploidy	NA
MM_risk_1	t_WHSC1	NA	NA	NA	MM_risk_1	NA
MM_risk_2	t_WHSC1	NA	NA	NA	MM_risk_2	NA
MM_risk_3	t_WHSC1	NA	NA	NA	MM_risk_3	NA
t_CCND1	t_WHSC1	NA	NA	NA	t_CCND1	NA
t_MYC	t_WHSC1	NA	NA	NA	t_MYC	NA
t_WHSC1	t_WHSC1	NA	NA	NA	t_WHSC1	NA
