# Supplementary material for: Multi-dimensional scaling techniques unveiled gain1q&loss13q co-occurrence in Multiple Myeloma patients with specific genomic, transcriptional and adverse clinical features
Source: Nat Commun. 2024 Feb 20;15:1551. doi: 10.1038/s41467-024-45000-z (PMC10879136; doi:10.1038/s41467-024-45000-z)
Supplement: Supplementary file 12 — Source Data [file 41467_2024_45000_MOESM12_ESM.zip › data_source/CoMMpass/plots_data/Gene_Expression_Analysis/data_annotation_heatmap.txt]

sample	group_1q_13	cyclin_cluster	t_4_14	t_11_14	t_6_14	t_14_16	t_14_20	amp1q	del13	HD_chr11q
MMRF_1082_1_BM	1q/13	CCND1	0	1	0	0	0	1	0	0
MMRF_1086_1_BM	1q/13	CCND1	0	0	0	0	0	0	1	1
MMRF_1089_1_BM	1q/13	CCND1	0	0	0	0	0	1	0	1
MMRF_1092_1_BM	1q&13-	CCND1	0	0	0	0	0	0	0	1
MMRF_1098_1_BM	1q/13	CCND1	0	1	0	0	0	0	1	0
MMRF_1108_1_BM	1q&13-	CCND1	0	0	0	0	0	0	0	1
MMRF_1021_1_BM	1q&13+	CCND2	1	0	0	0	0	1	1	0
MMRF_1029_1_BM	1q/13	CCND2	0	0	0	0	0	0	1	1
MMRF_1030_1_BM	1q&13-	CCND1	0	0	0	0	0	0	0	1
MMRF_1031_1_BM	1q&13+	CCND2	0	0	0	0	0	1	1	1
MMRF_1032_1_BM	1q&13-	CCND1	0	0	0	0	0	0	0	1
MMRF_1033_1_BM	1q&13-	CCND1	0	0	0	0	0	0	0	1
MMRF_1037_1_BM	1q&13-	CCND1	0	0	0	0	0	0	0	1
MMRF_1045_1_BM	1q/13	CCND3	0	0	0	0	0	1	0	1
MMRF_1048_1_BM	1q/13	CCND2	1	0	0	0	0	0	1	0
MMRF_1068_1_BM	1q&13-	CCND1	0	0	0	0	0	0	0	1
MMRF_1073_1_BM	1q&13-	CCND1	0	0	0	0	0	0	0	1
MMRF_1078_1_BM	1q&13+	CCND2	0	0	0	1	0	1	1	0
MMRF_1079_1_BM	1q&13+	CCND2	0	0	0	0	0	1	1	1
MMRF_1148_1_BM	1q/13	CCND2	0	0	0	0	0	1	0	0
MMRF_1164_1_BM	1q/13	CCND2	0	0	0	1	0	0	1	0
MMRF_1167_1_BM	1q&13+	CCND2	0	0	0	0	0	1	1	1
MMRF_1169_1_BM	1q/13	CCND2	0	0	0	0	0	0	1	0
MMRF_1171_1_BM	1q/13	CCND1	0	0	0	0	0	0	1	1
MMRF_1178_1_BM	1q&13+	CCND2	1	0	0	0	0	1	1	0
MMRF_1180_1_BM	1q&13+	CCND2	0	0	0	1	0	1	1	0
MMRF_1185_1_BM	1q&13-	CCND2	0	0	0	0	0	0	0	0
MMRF_1188_1_BM	1q&13-	CCND1	0	0	0	0	0	0	0	1
MMRF_1202_1_BM	1q&13+	CCND2	1	0	0	0	0	1	1	0
MMRF_1210_1_BM	1q&13-	CCND1	0	0	0	0	0	0	0	1
MMRF_1216_1_BM	1q&13+	CCND2	1	0	0	0	0	1	1	0
MMRF_1231_1_BM	1q&13-	CCND1	0	1	0	0	0	0	0	0
MMRF_1250_1_BM	1q&13+	CCND2	0	0	0	0	0	1	1	1
MMRF_1251_1_BM	1q&13+	CCND2	1	0	0	0	0	1	1	0
MMRF_1267_1_BM	1q/13	CCND2	1	0	0	0	0	0	1	0
MMRF_1269_1_BM	1q/13	CCND1	0	1	0	0	0	1	0	0
MMRF_1270_1_BM	1q/13	CCND2	0	0	0	0	0	0	1	0
MMRF_1274_1_BM	1q&13+	CCND2	0	0	0	0	0	1	1	0
MMRF_1284_1_BM	1q&13-	CCND1	0	0	0	0	0	0	0	1
MMRF_1286_1_BM	1q&13-	CCND1	0	1	0	0	0	0	0	0
MMRF_1293_1_BM	1q&13-	CCND1	0	0	0	0	0	0	0	1
MMRF_1300_1_BM	1q&13+	CCND2	0	0	0	0	0	1	1	0
MMRF_1309_1_BM	1q/13	CCND2	0	0	0	0	0	1	0	0
MMRF_1318_1_BM	1q/13	CCND2	1	0	0	0	0	0	1	0
MMRF_1323_1_BM	1q&13+	CCND2	0	0	0	0	0	1	1	0
MMRF_1324_1_BM	1q&13+	CCND2	1	0	0	0	0	1	1	0
MMRF_1325_1_BM	1q&13-	CCND1	0	1	0	0	0	0	0	0
MMRF_1327_1_BM	1q&13+	CCND2	0	0	0	0	0	1	1	0
MMRF_1328_1_BM	1q&13+	CCND2	0	0	0	1	0	1	1	0
MMRF_1331_1_BM	1q/13	CCND1	0	0	0	0	0	0	1	1
MMRF_1338_1_BM	1q&13-	CCND1	0	1	0	0	0	0	0	0
MMRF_1342_1_BM	1q&13-	CCND1	0	0	0	0	0	0	0	1
MMRF_1344_1_BM	1q&13+	CCND2	0	0	0	0	0	1	1	0
MMRF_1348_1_BM	1q/13	CCND1	0	1	0	0	0	0	1	1
MMRF_1349_1_BM	1q&13+	CCND2	1	0	0	0	0	1	1	0
MMRF_1352_1_BM	1q&13-	CCND1	0	1	0	0	0	0	0	1
MMRF_1354_1_BM	1q&13-	CCND2	0	0	0	0	0	0	0	0
MMRF_1356_1_BM	1q&13+	CCND2	0	0	0	0	0	1	1	0
MMRF_1358_1_BM	1q&13-	CCND1	0	0	0	0	0	0	0	0
MMRF_1359_1_BM	1q&13+	CCND2	1	0	0	0	0	1	1	0
MMRF_1360_1_BM	1q/13	CCND1	0	0	0	0	0	0	1	1
MMRF_1361_1_BM	1q&13+	CCND2	1	0	0	0	0	1	1	0
MMRF_1364_1_BM	1q/13	CCND1	0	0	0	0	0	0	1	0
MMRF_1365_1_BM	1q&13-	CCND3	0	1	0	0	0	0	0	0
MMRF_1371_1_BM	1q&13-	CCND1	0	0	0	0	0	0	0	1
MMRF_1377_1_BM	1q/13	CCND2	0	0	0	0	0	0	1	0
MMRF_1380_1_BM	1q/13	CCND2	0	0	0	0	0	0	1	0
MMRF_1383_1_BM	1q/13	CCND2	0	0	0	0	0	1	0	1
MMRF_1386_1_BM	1q&13-	CCND1	0	1	0	0	0	0	0	0
MMRF_1388_1_BM	1q/13	CCND2	0	0	0	0	0	1	0	0
MMRF_1389_1_BM	1q/13	CCND2	0	0	0	1	0	0	1	0
MMRF_1391_1_BM	1q/13	CCND2	1	0	0	0	0	0	1	0
MMRF_1392_1_BM	1q&13-	CCND1	0	0	0	0	0	0	0	1
MMRF_1393_1_BM	1q&13-	CCND3	0	0	0	0	0	0	0	1
MMRF_1395_1_BM	1q&13-	CCND1	0	0	0	0	0	0	0	1
MMRF_1401_1_BM	1q/13	CCND1	0	1	0	0	0	1	0	1
MMRF_1403_1_BM	1q&13+	CCND2	0	0	0	1	0	1	1	0
MMRF_1408_1_BM	1q&13-	CCND1	0	0	0	0	0	0	0	1
MMRF_1413_1_BM	1q/13	CCND1	0	0	0	0	0	1	0	1
MMRF_1423_1_BM	1q&13-	CCND1	0	0	0	0	0	0	0	1
MMRF_1424_1_BM	1q/13	CCND2	0	0	0	0	0	0	1	0
MMRF_1425_1_BM	1q&13-	CCND3	0	0	0	0	0	0	0	1
MMRF_1432_1_BM	1q&13+	CCND2	1	0	0	0	0	1	1	0
MMRF_1433_1_BM	1q&13+	CCND2	1	0	0	0	0	1	1	0
MMRF_1434_1_BM	1q&13-	CCND1	0	1	0	0	0	0	0	0
MMRF_1436_1_BM	1q&13-	CCND1	0	0	0	0	0	0	0	1
MMRF_1439_1_BM	1q&13-	CCND1	0	1	0	0	0	0	0	0
MMRF_1445_1_BM	1q&13+	CCND1	0	0	0	0	0	1	1	0
MMRF_1446_1_BM	1q&13-	CCND1	0	1	0	0	0	0	0	0
MMRF_1447_1_BM	1q/13	CCND1	0	0	0	0	0	1	0	1
MMRF_1450_1_BM	1q&13+	CCND2	0	0	0	0	0	1	1	0
MMRF_1451_1_BM	1q&13+	CCND2	0	0	0	0	0	1	1	0
MMRF_1453_1_BM	1q&13+	CCND2	0	0	0	0	0	1	1	0
MMRF_1454_1_BM	1q&13+	CCND2	0	0	0	1	0	1	1	0
MMRF_1460_1_BM	1q/13	CCND1	0	0	0	0	0	0	1	1
MMRF_1461_1_BM	1q&13+	CCND2	0	0	0	0	1	1	1	0
MMRF_1462_1_BM	1q/13	CCND2	1	0	0	0	0	0	1	0
MMRF_1466_1_BM	1q&13-	CCND1	0	0	0	0	0	0	0	1
MMRF_1484_1_BM	1q&13-	CCND1	0	1	0	0	0	0	0	0
MMRF_1485_1_BM	1q&13+	CCND2	0	0	0	0	0	1	1	0
MMRF_1489_1_BM	1q&13-	CCND1	0	0	0	0	0	0	0	1
MMRF_1491_1_BM	1q&13+	CCND2	0	0	0	1	0	1	1	0
MMRF_1497_1_BM	1q/13	CCND2	1	0	0	0	0	0	1	0
MMRF_1499_1_BM	1q/13	CCND1	0	0	0	0	0	0	1	0
MMRF_1501_1_BM	1q&13-	CCND1	0	0	0	0	0	0	0	1
MMRF_1502_1_BM	1q&13+	CCND1	0	0	0	0	0	1	1	1
MMRF_1506_1_BM	1q/13	CCND2	0	0	0	0	0	0	1	0
MMRF_1510_1_BM	1q/13	CCND1	0	0	0	0	0	1	0	1
MMRF_1511_1_BM	1q&13-	CCND2	0	0	0	0	0	0	0	0
MMRF_1512_1_BM	1q&13-	CCND3	0	0	0	0	0	0	0	0
MMRF_1516_1_BM	1q&13-	CCND1	0	1	0	0	0	0	0	0
MMRF_1519_1_BM	1q&13+	CCND2	0	0	0	0	0	1	1	1
MMRF_1522_1_BM	1q&13-	CCND1	0	0	0	0	0	0	0	1
MMRF_1523_1_BM	1q/13	CCND1	0	1	0	0	0	1	0	0
MMRF_1531_1_BM	1q/13	CCND2	0	0	0	0	0	1	0	0
MMRF_1534_1_BM	1q/13	CCND1	0	1	0	0	0	1	0	1
MMRF_1537_1_BM	1q&13-	CCND3	0	0	1	0	0	0	0	0
MMRF_1538_1_BM	1q&13-	CCND1	0	0	0	0	0	0	0	1
MMRF_1539_1_BM	1q&13-	CCND1	0	1	0	0	0	0	0	1
MMRF_1540_1_BM	1q&13-	CCND1	0	1	0	0	0	0	0	0
MMRF_1541_1_BM	1q&13-	CCND3	0	1	0	0	0	0	0	1
MMRF_1542_1_BM	1q&13-	CCND1	0	1	0	0	0	0	0	1
MMRF_1543_1_BM	1q/13	CCND1	0	0	0	0	0	1	0	1
MMRF_1546_1_BM	1q/13	CCND1	0	0	0	0	0	1	0	1
MMRF_1550_1_BM	1q/13	CCND2	0	0	0	0	0	1	0	1
MMRF_1556_1_BM	1q&13-	CCND1	0	1	0	0	0	0	0	0
MMRF_1560_1_BM	1q&13-	CCND2	1	0	0	0	0	0	0	0
MMRF_1565_1_BM	1q&13-	CCND1	0	1	0	0	0	0	0	1
MMRF_1570_1_BM	1q&13-	CCND1	0	0	0	0	0	0	0	1
MMRF_1572_1_BM	1q/13	CCND2	1	0	0	0	0	0	1	0
MMRF_1573_1_BM	1q&13-	CCND2	0	0	0	0	0	0	0	0
MMRF_1574_1_BM	1q&13-	CCND1	0	0	0	0	0	0	0	1
MMRF_1577_1_BM	1q&13-	CCND1	0	0	0	0	0	0	0	1
MMRF_1579_1_BM	1q/13	CCND2	0	0	0	0	0	1	0	0
MMRF_1580_1_BM	1q&13-	CCND1	0	1	0	0	0	0	0	0
MMRF_1583_1_BM	1q/13	CCND3	0	0	1	0	0	0	1	0
MMRF_1586_1_BM	1q&13+	CCND2	0	0	0	1	0	1	1	0
MMRF_1587_1_BM	1q&13+	CCND2	0	0	0	0	0	1	1	0
MMRF_1588_1_BM	1q&13-	CCND1	0	0	0	0	0	0	0	1
MMRF_1589_1_BM	1q&13-	CCND3	0	0	1	0	0	0	0	1
MMRF_1593_1_BM	1q/13	CCND1	0	0	0	0	0	0	1	0
MMRF_1595_1_BM	1q&13+	CCND2	0	0	0	0	0	1	1	0
MMRF_1596_1_BM	1q/13	CCND2	0	0	0	0	0	0	1	1
MMRF_1597_1_BM	1q&13-	CCND1	0	0	0	0	0	0	0	1
MMRF_1598_1_BM	1q/13	CCND1	0	1	0	0	0	0	1	0
MMRF_1603_1_BM	1q&13+	CCND2	0	0	0	0	0	1	1	0
MMRF_1605_1_BM	1q/13	CCND2	0	0	0	0	0	0	1	0
MMRF_1613_1_BM	1q&13+	CCND2	1	0	0	0	0	1	1	0
MMRF_1614_1_BM	1q&13-	CCND1	0	0	0	0	0	0	0	1
MMRF_1617_1_BM	1q&13-	CCND1	0	1	0	0	0	0	0	0
MMRF_1618_1_BM	1q/13	CCND2	0	0	0	1	0	0	1	1
MMRF_1621_1_BM	1q&13-	CCND1	0	0	0	0	0	0	0	1
MMRF_1624_1_BM	1q&13+	CCND2	0	0	0	0	0	1	1	1
MMRF_1625_1_BM	1q/13	CCND2	0	0	0	0	1	1	0	0
MMRF_1627_1_BM	1q&13+	CCND2	1	0	0	0	0	1	1	0
MMRF_1630_1_BM	1q/13	CCND2	1	0	0	0	0	1	0	0
MMRF_1633_1_BM	1q&13-	CCND1	0	0	0	0	0	0	0	1
MMRF_1634_1_BM	1q&13+	CCND2	1	0	0	0	0	1	1	0
MMRF_1637_1_BM	1q&13-	CCND2	0	0	0	0	0	0	0	0
MMRF_1639_1_BM	1q&13+	CCND2	0	0	0	0	0	1	1	0
MMRF_1640_1_BM	1q&13+	CCND2	0	0	0	0	0	1	1	1
MMRF_1641_1_BM	1q&13-	CCND1	0	0	0	0	0	0	0	1
MMRF_1643_1_BM	1q&13-	CCND1	0	0	0	0	0	0	0	1
MMRF_1644_1_BM	1q&13+	CCND2	0	0	0	0	0	1	1	0
MMRF_1645_1_BM	1q&13-	CCND1	0	1	0	0	0	0	0	1
MMRF_1648_1_BM	1q/13	CCND1	0	0	0	0	0	1	0	1
MMRF_1651_1_BM	1q/13	CCND2	0	0	0	0	0	0	1	0
MMRF_1652_1_BM	1q/13	CCND2	0	0	0	0	0	1	0	0
MMRF_1654_1_BM	1q/13	CCND2	0	0	0	0	0	0	1	0
MMRF_1656_1_BM	1q/13	CCND1	0	0	0	0	0	1	0	1
MMRF_1659_1_BM	1q/13	CCND2	0	0	0	0	0	1	0	1
MMRF_1664_1_BM	1q/13	CCND2	1	0	0	0	0	0	1	0
MMRF_1665_1_BM	1q&13-	CCND1	0	0	0	0	0	0	0	1
MMRF_1668_1_BM	1q&13+	CCND2	1	0	0	0	0	1	1	0
MMRF_1670_1_BM	1q/13	CCND1	0	1	0	0	0	0	1	0
MMRF_1671_1_BM	1q/13	CCND1	0	1	0	0	0	1	0	0
MMRF_1672_1_BM	1q&13-	CCND1	0	0	0	0	0	0	0	1
MMRF_1677_1_BM	1q&13-	CCND1	0	1	0	0	0	0	0	1
MMRF_1678_1_BM	1q/13	CCND2	0	0	0	0	0	1	0	0
MMRF_1682_1_BM	1q&13-	CCND2	0	0	0	0	0	0	0	0
MMRF_1683_1_BM	1q&13+	CCND2	1	0	0	1	0	1	1	0
MMRF_1686_1_BM	1q&13-	CCND1	0	0	0	0	0	0	0	1
MMRF_1689_1_BM	1q/13	CCND1	0	0	0	0	0	0	1	1
MMRF_1690_1_BM	1q&13-	CCND1	0	0	0	0	0	0	0	1
MMRF_1694_1_BM	1q/13	CCND2	1	0	0	0	0	0	1	0
MMRF_1695_1_BM	1q&13-	CCND3	0	0	0	0	0	0	0	1
MMRF_1698_1_BM	1q&13-	CCND3	0	0	0	0	0	0	0	1
MMRF_1700_1_BM	1q/13	CCND1	0	0	0	0	0	0	1	1
MMRF_1705_1_BM	1q&13-	CCND1	0	1	0	0	0	0	0	0
MMRF_1710_1_BM	1q/13	CCND3	0	0	1	0	0	0	1	0
MMRF_1713_1_BM	1q/13	CCND1	0	0	0	0	0	0	1	1
MMRF_1714_1_BM	1q/13	CCND2	0	0	0	0	0	0	1	0
MMRF_1715_1_BM	1q&13+	CCND2	0	0	0	0	1	1	1	0
MMRF_1716_1_BM	1q&13+	CCND1	0	0	0	0	0	1	1	1
MMRF_1718_1_BM	1q/13	CCND1	0	0	0	0	0	0	1	1
MMRF_1719_1_BM	1q&13-	CCND1	0	0	0	0	0	0	0	1
MMRF_1720_1_BM	1q&13-	CCND2	0	0	0	0	0	0	0	0
MMRF_1721_1_BM	1q/13	CCND2	1	0	0	0	0	0	1	0
MMRF_1722_1_BM	1q/13	CCND1	0	1	0	0	0	0	1	0
MMRF_1726_1_BM	1q&13+	CCND2	0	0	0	0	0	1	1	0
MMRF_1727_1_BM	1q/13	CCND2	0	0	0	0	0	1	0	0
MMRF_1730_1_BM	1q&13-	CCND1	0	0	0	0	0	0	0	1
MMRF_1733_1_BM	1q&13-	CCND1	0	0	0	0	0	0	0	1
MMRF_1735_1_BM	1q&13-	CCND1	0	0	0	0	0	0	0	1
MMRF_1736_1_BM	1q/13	CCND1	0	1	0	0	0	0	1	0
MMRF_1738_1_BM	1q&13+	CCND2	0	0	0	0	0	1	1	1
MMRF_1739_1_BM	1q&13-	CCND1	0	0	0	0	0	0	0	1
MMRF_1744_1_BM	1q/13	CCND2	1	0	0	0	0	0	1	0
MMRF_1750_1_BM	1q&13-	CCND2	1	0	0	0	0	0	0	0
MMRF_1755_1_BM	1q&13-	CCND1	0	1	0	0	0	0	0	1
MMRF_1758_1_BM	1q/13	CCND1	0	0	0	0	0	1	0	1
MMRF_1759_1_BM	1q&13-	CCND1	0	0	0	0	0	0	0	1
MMRF_1766_1_BM	1q&13-	CCND1	0	0	0	0	0	0	0	0
MMRF_1768_1_BM	1q/13	CCND2	0	0	0	0	0	1	0	1
MMRF_1771_1_BM	1q/13	CCND2	0	0	0	0	0	1	0	0
MMRF_1773_1_BM	1q&13-	CCND1	0	1	0	0	0	0	0	0
MMRF_1775_1_BM	1q&13-	CCND1	0	0	0	0	0	0	0	1
MMRF_1777_1_BM	1q&13-	CCND2	0	0	0	0	0	0	0	0
MMRF_1778_1_BM	1q/13	CCND2	0	0	0	0	1	1	0	0
MMRF_1780_1_BM	1q/13	CCND1	0	1	0	0	0	1	0	0
MMRF_1782_1_BM	1q/13	CCND2	0	0	0	0	0	0	1	0
MMRF_1783_1_BM	1q&13+	CCND2	1	0	0	0	0	1	1	0
MMRF_1785_1_BM	1q&13+	CCND2	1	0	0	0	0	1	1	0
MMRF_1786_1_BM	1q/13	CCND1	0	0	0	0	0	0	1	1
MMRF_1787_1_BM	1q/13	CCND1	0	1	0	0	0	1	0	0
MMRF_1790_1_BM	1q&13-	CCND1	0	1	0	0	0	0	0	0
MMRF_1792_1_BM	1q&13-	CCND1	0	0	0	0	0	0	0	1
MMRF_1793_1_BM	1q&13-	CCND2	0	0	0	0	0	0	0	0
MMRF_1795_1_BM	1q/13	CCND1	0	0	0	0	0	1	0	1
MMRF_1796_1_BM	1q&13-	CCND2	0	0	0	0	0	0	0	0
MMRF_1797_1_BM	1q/13	CCND1	0	1	0	0	0	1	0	0
MMRF_1801_1_BM	1q&13+	CCND2	0	0	0	0	0	1	1	0
MMRF_1802_1_BM	1q&13-	CCND1	0	0	0	0	0	0	0	1
MMRF_1805_1_BM	1q&13-	CCND2	0	0	0	0	0	0	0	0
MMRF_1808_1_BM	1q&13-	CCND1	0	0	0	0	0	0	0	1
MMRF_1810_1_BM	1q&13+	CCND2	0	0	0	0	0	1	1	0
MMRF_1814_1_BM	1q/13	CCND1	0	0	0	0	0	0	1	1
MMRF_1815_1_BM	1q&13+	CCND2	1	0	0	0	0	1	1	0
MMRF_1817_1_BM	1q/13	CCND1	0	1	0	0	0	0	1	1
MMRF_1819_1_BM	1q&13-	CCND1	0	1	0	0	0	0	0	0
MMRF_1822_1_BM	1q/13	CCND2	1	0	0	0	0	0	1	0
MMRF_1823_1_BM	1q/13	CCND2	1	0	0	0	0	0	1	0
MMRF_1824_1_BM	1q/13	CCND2	0	0	0	0	0	1	0	0
MMRF_1825_1_BM	1q&13+	CCND2	1	0	0	0	0	1	1	1
MMRF_1830_1_BM	1q&13+	CCND2	0	0	0	0	1	1	1	0
MMRF_1831_1_BM	1q&13-	CCND1	0	0	0	0	0	0	0	1
MMRF_1832_1_BM	1q/13	CCND2	0	0	0	0	1	0	1	0
MMRF_1833_1_BM	1q/13	CCND1	0	0	0	0	0	1	0	1
MMRF_1835_1_BM	1q&13-	CCND1	0	1	0	0	0	0	0	0
MMRF_1837_1_BM	1q/13	CCND1	0	1	0	0	0	0	1	1
MMRF_1839_1_BM	1q&13-	CCND1	0	0	0	0	0	0	0	1
MMRF_1842_1_BM	1q/13	CCND1	0	1	0	0	0	0	1	0
MMRF_1845_1_BM	1q&13+	CCND2	1	0	0	0	0	1	1	0
MMRF_1846_1_BM	1q/13	CCND1	0	0	0	0	0	0	1	1
MMRF_1847_1_BM	1q&13+	CCND2	1	0	0	0	0	1	1	0
MMRF_1850_1_BM	1q&13-	CCND1	0	0	0	0	0	0	0	1
MMRF_1851_1_BM	1q/13	CCND3	0	1	0	0	0	0	1	0
MMRF_1854_1_BM	1q&13+	CCND1	0	0	0	0	0	1	1	1
MMRF_1855_1_BM	1q&13+	CCND2	0	0	0	1	0	1	1	0
MMRF_1856_1_BM	1q&13-	CCND1	0	1	0	0	0	0	0	0
MMRF_1859_1_BM	1q&13-	CCND1	0	0	0	0	0	0	0	1
MMRF_1860_1_BM	1q&13-	CCND1	0	1	0	0	0	0	0	0
MMRF_1861_1_BM	1q&13-	CCND2	0	0	0	0	0	0	0	1
MMRF_1862_1_BM	1q&13-	CCND1	0	1	0	0	0	0	0	0
MMRF_1865_1_BM	1q&13-	CCND1	0	1	0	0	0	0	0	0
MMRF_1867_1_BM	1q&13-	CCND2	0	0	0	0	0	0	0	0
MMRF_1871_1_BM	1q&13-	CCND1	0	0	0	0	0	0	0	0
MMRF_1876_1_BM	1q&13+	CCND1	0	0	0	0	0	1	1	1
MMRF_1879_1_BM	1q/13	CCND1	0	1	0	0	0	0	1	1
MMRF_1880_1_BM	1q&13-	CCND1	0	0	0	0	0	0	0	1
MMRF_1881_1_BM	1q&13-	CCND1	0	0	0	0	0	0	0	1
MMRF_1882_1_BM	1q/13	CCND1	0	0	0	0	0	0	1	1
MMRF_1886_1_BM	1q/13	CCND1	0	1	0	0	0	1	0	0
MMRF_1888_1_BM	1q/13	CCND2	0	0	0	0	0	1	0	0
MMRF_1890_1_BM	1q/13	CCND2	1	0	0	0	0	0	1	0
MMRF_1891_1_BM	1q&13+	CCND2	0	0	0	0	0	1	1	0
MMRF_1893_1_BM	1q&13-	CCND1	0	1	0	0	0	0	0	0
MMRF_1895_1_BM	1q&13-	CCND1	0	0	0	0	0	0	0	1
MMRF_1900_1_BM	1q&13-	CCND1	0	0	0	0	0	0	0	1
MMRF_1906_1_BM	1q/13	CCND1	0	1	0	0	0	1	0	0
MMRF_1908_1_BM	1q/13	CCND3	0	0	1	0	0	0	1	0
MMRF_1911_1_BM	1q/13	CCND2	0	0	0	0	0	0	1	0
MMRF_1915_1_BM	1q&13-	CCND1	0	1	0	0	0	0	0	1
MMRF_1916_1_BM	1q&13+	CCND2	0	0	0	0	0	1	1	0
MMRF_1917_1_BM	1q/13	CCND2	0	0	0	0	0	0	1	0
MMRF_1918_1_BM	1q/13	CCND1	0	1	0	0	0	1	0	0
MMRF_1921_1_BM	1q&13-	CCND1	0	0	0	0	0	0	0	1
MMRF_1922_1_BM	1q&13-	CCND1	0	0	0	0	0	0	0	1
MMRF_1927_1_BM	1q/13	CCND1	0	1	0	0	0	0	1	0
MMRF_1928_1_BM	1q/13	CCND2	0	0	0	0	0	1	0	0
MMRF_1931_1_BM	1q/13	CCND2	0	0	0	0	0	1	0	0
MMRF_1932_1_BM	1q&13-	CCND3	0	0	0	0	0	0	0	1
MMRF_1963_1_BM	1q/13	CCND2	0	0	0	0	0	0	1	0
MMRF_1965_1_BM	1q&13+	CCND2	0	0	0	1	0	1	1	0
MMRF_1967_1_BM	1q&13-	CCND1	0	0	0	0	0	0	0	1
MMRF_1971_1_BM	1q&13+	CCND2	0	0	0	1	0	1	1	0
MMRF_1972_1_BM	1q/13	CCND1	0	0	0	0	0	0	1	1
MMRF_1977_1_BM	1q&13-	CCND1	0	0	0	0	0	0	0	1
MMRF_1978_1_BM	1q/13	CCND2	0	0	0	0	0	1	0	0
MMRF_1981_1_BM	1q&13-	CCND1	0	0	0	0	0	0	0	1
MMRF_1982_1_BM	1q&13-	CCND2	0	0	0	0	0	0	0	0
MMRF_1985_1_BM	1q/13	CCND3	0	0	0	0	0	0	1	1
MMRF_1988_1_BM	1q&13-	CCND2	0	0	0	0	0	0	0	1
MMRF_1991_1_BM	1q/13	CCND2	0	0	0	0	0	0	1	0
MMRF_1992_1_BM	1q&13-	CCND1	0	1	0	0	0	0	0	1
MMRF_1997_1_BM	1q/13	CCND3	0	0	0	0	0	0	1	1
MMRF_1998_1_BM	1q/13	CCND1	0	1	0	0	0	1	0	0
MMRF_2000_1_BM	1q/13	CCND1	0	1	0	0	0	0	1	0
MMRF_2001_1_BM	1q&13-	CCND1	0	0	0	0	0	0	0	1
MMRF_2002_1_BM	1q/13	CCND2	0	0	0	0	0	1	0	1
MMRF_2005_1_BM	1q&13-	CCND1	0	1	0	0	0	0	0	1
MMRF_2006_1_BM	1q&13-	CCND2	1	0	0	0	0	0	0	1
MMRF_2012_1_BM	1q/13	CCND2	0	0	0	0	0	0	1	0
MMRF_2013_1_BM	1q/13	CCND2	0	0	0	0	0	0	1	0
MMRF_2015_1_BM	1q/13	CCND1	0	1	0	0	0	0	1	1
MMRF_2016_1_BM	1q&13-	CCND3	0	0	0	0	0	0	0	1
MMRF_2017_1_BM	1q&13-	CCND3	0	1	0	0	0	0	0	0
MMRF_2018_1_BM	1q&13-	CCND1	0	0	0	0	0	0	0	1
MMRF_2026_1_BM	1q&13-	CCND1	0	0	0	0	0	0	0	1
MMRF_2035_1_BM	1q&13+	CCND2	0	0	0	0	0	1	1	0
MMRF_2038_1_BM	1q&13-	CCND1	0	0	0	0	0	0	0	1
MMRF_2039_1_BM	1q&13+	CCND2	0	0	0	0	0	1	1	0
MMRF_2041_1_BM	1q&13+	CCND2	0	0	0	1	0	1	1	0
MMRF_2043_1_BM	1q/13	CCND1	0	0	0	0	0	0	1	1
MMRF_2047_1_BM	1q/13	CCND2	0	0	0	0	0	1	0	0
MMRF_2050_1_BM	1q/13	CCND1	0	0	0	0	0	1	0	0
MMRF_2054_1_BM	1q&13-	CCND1	0	0	0	0	0	0	0	1
MMRF_2055_1_BM	1q&13+	CCND1	0	0	0	0	0	1	1	0
MMRF_2056_1_BM	1q&13-	CCND1	0	1	0	0	0	0	0	0
MMRF_2057_1_BM	1q/13	CCND2	0	0	0	0	0	0	1	0
MMRF_2059_1_BM	1q/13	CCND2	0	0	0	0	0	1	0	0
MMRF_2061_1_BM	1q/13	CCND2	0	0	0	0	0	0	1	0
MMRF_2062_1_BM	1q/13	CCND2	0	0	0	0	0	0	1	0
MMRF_2068_1_BM	1q/13	CCND2	0	0	0	0	0	1	0	0
MMRF_2072_1_BM	1q/13	CCND2	0	0	0	0	0	0	1	0
MMRF_2074_1_BM	1q&13+	CCND1	0	0	0	0	0	1	1	1
MMRF_2076_1_BM	1q/13	CCND2	0	0	0	0	1	0	1	1
MMRF_2079_1_BM	1q&13-	CCND1	0	0	0	0	0	0	0	1
MMRF_2080_1_BM	1q&13-	CCND1	0	0	0	0	0	0	0	1
MMRF_2081_1_BM	1q&13+	CCND2	0	0	0	0	0	1	1	0
MMRF_2082_1_BM	1q&13-	CCND2	0	0	0	0	0	0	0	0
MMRF_2083_1_BM	1q/13	CCND1	0	1	0	0	0	0	1	0
MMRF_2087_1_BM	1q&13-	CCND3	0	0	0	0	0	0	0	1
MMRF_2089_1_BM	1q&13+	CCND2	0	0	0	0	0	1	1	1
MMRF_2091_1_BM	1q/13	CCND2	0	0	0	1	0	0	1	0
MMRF_2093_1_BM	1q&13+	CCND2	1	0	0	0	0	1	1	0
MMRF_2097_1_BM	1q/13	CCND1	0	1	0	0	0	0	1	0
MMRF_2098_1_BM	1q&13-	CCND1	0	0	0	0	0	0	0	1
MMRF_2102_1_BM	1q&13-	CCND1	0	1	0	0	0	0	0	0
MMRF_2106_1_BM	1q&13+	CCND2	0	0	0	1	0	1	1	0
MMRF_2107_1_BM	1q&13-	CCND1	0	0	0	0	0	0	0	1
MMRF_2111_1_BM	1q&13-	CCND2	0	0	0	0	0	0	0	0
MMRF_2113_1_BM	1q&13+	CCND2	0	0	0	0	0	1	1	0
MMRF_2115_1_BM	1q/13	CCND1	0	0	0	0	0	0	1	1
MMRF_2116_1_BM	1q&13-	CCND1	0	0	0	0	0	0	0	1
MMRF_2118_1_BM	1q/13	CCND1	1	0	0	0	0	0	1	0
MMRF_2119_1_BM	1q&13+	CCND2	0	0	0	0	0	1	1	0
MMRF_2122_1_BM	1q/13	CCND2	1	0	0	0	0	0	1	0
MMRF_2125_1_BM	1q/13	CCND1	0	1	0	0	0	1	0	0
MMRF_2126_1_BM	1q&13-	CCND1	0	0	0	0	1	0	0	1
MMRF_2140_1_BM	1q/13	CCND1	0	1	0	0	0	1	0	0
MMRF_2141_1_BM	1q&13-	CCND2	0	0	0	0	0	0	0	1
MMRF_2143_1_BM	1q&13-	CCND3	0	0	0	0	0	0	0	1
MMRF_2149_1_BM	1q&13-	CCND1	0	0	0	0	0	0	0	1
MMRF_2150_1_BM	1q/13	CCND2	0	0	0	0	0	1	0	1
MMRF_2151_1_BM	1q/13	CCND3	0	0	1	0	0	0	1	1
MMRF_2153_1_BM	1q&13-	CCND2	0	0	0	0	1	0	0	0
MMRF_2168_1_BM	1q&13-	CCND1	0	0	0	0	0	0	0	1
MMRF_2170_1_BM	1q&13+	CCND2	0	0	0	0	0	1	1	0
MMRF_2172_1_BM	1q&13+	CCND2	1	0	0	0	0	1	1	0
MMRF_2173_1_BM	1q&13-	CCND1	0	1	0	0	0	0	0	0
MMRF_2174_1_BM	1q/13	CCND2	0	0	0	0	0	1	0	1
MMRF_2176_1_BM	1q/13	CCND2	1	0	0	0	0	0	1	0
MMRF_2180_1_BM	1q&13-	CCND1	0	0	0	0	0	0	0	1
MMRF_2183_1_BM	1q&13-	CCND1	0	0	0	0	0	0	0	1
MMRF_2187_1_BM	1q/13	CCND1	0	0	0	0	0	1	0	1
MMRF_2194_1_BM	1q/13	CCND1	0	1	0	0	0	0	1	0
MMRF_2195_1_BM	1q/13	CCND2	0	0	0	0	0	0	1	1
MMRF_2197_1_BM	1q&13-	CCND3	0	0	0	0	0	0	0	1
MMRF_2199_1_BM	1q&13-	CCND1	0	1	0	0	0	0	0	1
MMRF_2200_1_BM	1q&13-	CCND2	0	0	0	0	0	0	0	0
MMRF_2201_1_BM	1q&13-	CCND1	0	1	0	0	0	0	0	1
MMRF_2203_1_BM	1q/13	CCND2	1	0	0	0	0	0	1	0
MMRF_2204_1_BM	1q/13	CCND2	0	0	0	0	0	1	0	0
MMRF_2211_1_BM	1q/13	CCND2	0	0	0	0	0	0	1	0
MMRF_2213_1_BM	1q&13+	CCND2	0	0	0	0	0	1	1	0
MMRF_2214_1_BM	1q&13-	CCND3	0	0	0	0	0	0	0	1
MMRF_2215_1_BM	1q&13-	CCND1	0	0	0	0	0	0	0	1
MMRF_2216_1_BM	1q&13-	CCND3	0	0	0	0	0	0	0	1
MMRF_2217_1_BM	1q&13-	CCND1	0	0	0	0	0	0	0	0
MMRF_2220_1_BM	1q/13	CCND2	1	0	0	0	0	0	1	0
MMRF_2224_1_BM	1q&13-	CCND1	0	1	0	0	0	0	0	0
MMRF_2225_1_BM	1q&13-	CCND2	0	0	0	1	0	0	0	0
MMRF_2228_1_BM	1q&13-	CCND1	0	0	0	0	0	0	0	1
MMRF_2229_1_BM	1q/13	CCND2	1	0	0	0	0	0	1	0
MMRF_2230_1_BM	1q/13	CCND1	0	1	0	0	0	0	1	0
MMRF_2231_1_BM	1q&13+	CCND2	0	0	0	0	0	1	1	0
MMRF_2232_1_BM	1q/13	CCND2	0	0	0	0	0	1	0	0
MMRF_2236_1_BM	1q&13-	CCND2	0	0	0	0	0	0	0	0
MMRF_2238_1_BM	1q&13+	CCND2	1	0	0	0	0	1	1	0
MMRF_2240_1_BM	1q/13	CCND1	0	1	0	0	0	1	0	0
MMRF_2245_1_BM	1q&13+	CCND2	0	0	0	0	0	1	1	0
MMRF_2250_1_BM	1q/13	CCND2	1	0	0	0	0	0	1	0
MMRF_2251_1_BM	1q&13-	CCND1	0	1	0	0	0	0	0	1
MMRF_2253_1_BM	1q&13+	CCND2	1	0	0	0	0	1	1	0
MMRF_2257_1_BM	1q&13-	CCND3	0	0	0	0	0	0	0	0
MMRF_2258_1_BM	1q&13-	CCND3	0	0	0	0	0	0	0	1
MMRF_2265_1_BM	1q/13	CCND2	0	0	0	0	0	0	1	0
MMRF_2266_1_BM	1q/13	CCND2	0	0	0	0	0	0	1	0
MMRF_2267_1_BM	1q&13-	CCND2	0	0	0	0	0	0	0	0
MMRF_2268_1_BM	1q&13-	CCND3	0	0	0	0	0	0	0	0
MMRF_2269_1_BM	1q&13-	CCND2	0	0	0	1	0	0	0	0
MMRF_2271_1_BM	1q&13+	CCND2	0	0	0	0	0	1	1	0
MMRF_2272_1_BM	1q&13-	CCND2	1	0	0	0	0	0	0	0
MMRF_2273_1_BM	1q&13-	CCND1	0	0	0	0	0	0	0	1
MMRF_2279_1_BM	1q/13	CCND3	0	0	0	0	0	1	0	1
MMRF_2286_1_BM	1q/13	CCND2	0	0	0	0	0	1	0	0
MMRF_2290_1_BM	1q&13+	CCND2	0	0	0	0	0	1	1	0
MMRF_2291_1_BM	1q&13-	CCND1	0	0	0	0	0	0	0	1
MMRF_2293_1_BM	1q/13	CCND2	0	0	0	0	0	1	0	0
MMRF_2297_1_BM	1q&13+	CCND2	1	0	0	0	0	1	1	0
MMRF_2300_1_BM	1q/13	CCND2	0	0	0	1	0	1	0	0
MMRF_2301_1_BM	1q&13-	CCND1	0	0	0	0	0	0	0	1
MMRF_2302_1_BM	1q/13	CCND3	0	0	0	0	0	1	0	1
MMRF_2305_1_BM	1q&13-	CCND1	0	1	0	0	0	0	0	0
MMRF_2306_1_BM	1q&13-	CCND2	0	0	0	1	0	0	0	1
MMRF_2307_1_BM	1q/13	CCND1	0	1	0	0	0	0	1	1
MMRF_2310_1_BM	1q/13	CCND2	1	0	0	0	0	0	1	0
MMRF_2313_1_BM	1q&13-	CCND1	0	0	0	0	0	0	0	1
MMRF_2314_1_BM	1q&13-	CCND1	0	0	0	0	0	0	0	1
MMRF_2316_1_BM	1q/13	CCND1	0	1	0	0	0	0	1	1
MMRF_2317_1_BM	1q/13	CCND2	1	0	0	0	0	0	1	0
MMRF_2325_1_BM	1q&13-	CCND1	0	1	0	0	0	0	0	0
MMRF_2326_1_BM	1q&13+	CCND2	1	0	0	0	0	1	1	0
MMRF_2328_1_BM	1q&13+	CCND2	1	0	0	0	0	1	1	0
MMRF_2329_1_BM	1q&13-	CCND1	0	0	0	0	0	0	0	1
MMRF_2330_1_BM	1q/13	CCND2	0	0	0	0	0	1	0	1
MMRF_2331_1_BM	1q/13	CCND2	1	0	0	0	0	0	1	0
MMRF_2335_1_BM	1q/13	CCND1	0	0	0	0	0	1	0	1
MMRF_2336_1_BM	1q/13	CCND1	0	0	0	0	0	0	1	0
MMRF_2339_1_BM	1q&13-	CCND1	0	1	0	0	0	0	0	1
MMRF_2352_1_BM	1q/13	CCND1	0	1	0	0	0	0	1	1
MMRF_2353_1_BM	1q&13-	CCND1	0	0	0	0	0	0	0	0
MMRF_2364_1_BM	1q&13-	CCND1	0	0	0	0	0	0	0	1
MMRF_2365_1_BM	1q/13	CCND1	0	1	0	0	0	1	0	0
MMRF_2367_1_BM	1q&13-	CCND1	0	0	0	0	0	0	0	0
MMRF_2368_1_BM	1q&13-	CCND1	0	1	0	0	0	0	0	1
MMRF_2373_1_BM	1q&13+	CCND2	0	0	0	0	0	1	1	0
MMRF_2377_1_BM	1q/13	CCND2	0	0	0	0	0	1	0	1
MMRF_2378_1_BM	1q/13	CCND1	0	0	0	0	0	0	1	1
MMRF_2379_1_BM	1q&13-	CCND2	0	0	0	0	0	0	0	0
MMRF_2380_1_BM	1q/13	CCND2	0	0	0	1	0	0	1	0
MMRF_2384_1_BM	1q/13	CCND1	0	1	0	0	0	0	1	0
MMRF_2394_1_BM	1q/13	CCND1	0	1	0	0	0	0	1	0
MMRF_2399_1_BM	1q&13-	CCND1	0	1	0	0	0	0	0	0
MMRF_2400_1_BM	1q&13-	CCND1	0	0	0	0	0	0	0	1
MMRF_2401_1_BM	1q&13+	CCND2	1	0	0	0	0	1	1	0
MMRF_2404_1_BM	1q&13+	CCND2	0	0	0	0	0	1	1	0
MMRF_2407_1_BM	1q&13-	CCND1	0	0	0	0	0	0	0	1
MMRF_2409_1_BM	1q&13-	CCND1	0	0	0	0	0	0	0	1
MMRF_2412_1_BM	1q&13+	CCND2	0	0	0	0	0	1	1	0
MMRF_2413_1_BM	1q/13	CCND2	0	0	0	0	0	1	0	0
MMRF_2419_1_BM	1q&13-	CCND1	0	0	0	0	0	0	0	1
MMRF_2422_1_BM	1q/13	CCND2	0	0	0	0	0	1	0	0
MMRF_2429_1_BM	1q&13-	CCND1	0	0	0	0	0	0	0	0
MMRF_2433_1_BM	1q&13-	CCND1	0	1	0	0	0	0	0	0
MMRF_2436_1_BM	1q/13	CCND2	0	0	0	0	0	0	1	0
MMRF_2437_1_BM	1q/13	CCND2	1	0	0	0	0	0	1	0
MMRF_2438_1_BM	1q&13+	CCND2	0	0	0	0	0	1	1	0
MMRF_2440_1_BM	1q/13	CCND1	0	0	0	0	0	0	1	1
MMRF_2444_1_BM	1q/13	CCND2	1	0	0	0	0	0	1	0
MMRF_2445_1_BM	1q&13+	CCND2	0	0	0	0	0	1	1	1
MMRF_2449_1_BM	1q/13	CCND2	1	0	0	0	0	0	1	0
MMRF_2452_1_BM	1q&13-	CCND1	0	1	0	0	0	0	0	1
MMRF_2453_1_BM	1q&13-	CCND1	0	0	0	0	0	0	0	1
MMRF_2455_1_BM	1q&13+	CCND2	0	0	0	0	0	1	1	0
MMRF_2456_1_BM	1q&13+	CCND2	0	0	0	0	0	1	1	0
MMRF_2457_1_BM	1q/13	CCND2	0	0	0	0	0	0	1	0
MMRF_2458_1_BM	1q&13-	CCND1	0	1	0	0	0	0	0	0
MMRF_2459_1_BM	1q&13+	CCND2	0	0	0	0	0	1	1	0
MMRF_2461_1_BM	1q&13-	CCND2	0	0	0	0	0	0	0	0
MMRF_2464_1_BM	1q&13-	CCND1	0	0	0	0	0	0	0	1
MMRF_2465_1_BM	1q&13-	CCND1	0	0	0	0	0	0	0	0
MMRF_2468_1_BM	1q&13+	CCND2	0	0	0	0	0	1	1	0
MMRF_2469_1_BM	1q&13-	CCND1	0	1	0	0	0	0	0	1
MMRF_2471_1_BM	1q&13-	CCND3	0	0	0	0	0	0	0	1
MMRF_2473_1_BM	1q&13+	CCND2	0	0	0	0	0	1	1	0
MMRF_2475_1_BM	1q&13-	CCND3	0	0	0	0	0	0	0	0
MMRF_2476_1_BM	1q&13+	CCND1	0	1	0	0	0	1	1	0
MMRF_2478_1_BM	1q&13-	CCND1	0	1	0	0	0	0	0	1
MMRF_2480_1_BM	1q&13-	CCND1	0	1	0	0	0	0	0	0
MMRF_2485_1_BM	1q&13-	CCND1	0	1	0	0	0	0	0	0
MMRF_2488_1_BM	1q/13	CCND1	0	1	0	0	0	0	1	0
MMRF_2489_1_BM	1q&13-	CCND1	0	0	0	0	0	0	0	1
MMRF_2490_1_BM	1q&13+	CCND2	0	0	0	0	0	1	1	0
MMRF_2497_1_BM	1q/13	CCND2	0	0	0	0	0	0	1	0
MMRF_2498_1_BM	1q&13-	CCND1	0	0	0	0	0	0	0	0
MMRF_2499_1_BM	1q&13-	CCND1	0	1	0	0	0	0	0	0
MMRF_2501_1_BM	1q&13+	CCND1	0	0	0	0	0	1	1	0
MMRF_2505_1_BM	1q/13	CCND2	1	0	0	0	0	0	1	0
MMRF_2506_1_BM	1q&13-	CCND1	0	0	0	0	0	0	0	1
MMRF_2507_1_BM	1q/13	CCND1	0	0	0	0	0	1	0	1
MMRF_2514_1_BM	1q&13+	CCND2	0	0	0	0	0	1	1	0
MMRF_2515_1_BM	1q&13+	CCND2	0	0	0	0	0	1	1	0
MMRF_2516_1_BM	1q&13-	CCND1	0	0	0	0	0	0	0	1
MMRF_2518_1_BM	1q&13-	CCND1	0	0	0	0	0	0	0	1
MMRF_2519_1_BM	1q&13-	CCND3	0	0	0	0	0	0	0	1
MMRF_2522_1_BM	1q&13+	CCND2	0	0	0	0	0	1	1	0
MMRF_2523_1_BM	1q&13-	CCND3	0	0	0	0	0	0	0	0
MMRF_2524_1_BM	1q/13	CCND2	0	0	0	0	0	1	0	0
MMRF_2525_1_BM	1q&13+	CCND1	0	0	0	0	0	1	1	1
MMRF_2526_1_BM	1q&13+	CCND2	0	0	0	0	0	1	1	0
MMRF_2531_1_BM	1q&13+	CCND2	1	0	0	0	0	1	1	0
MMRF_2532_1_BM	1q&13-	CCND1	0	0	0	0	0	0	0	0
MMRF_2535_1_BM	1q&13-	CCND1	0	1	0	0	0	0	0	0
MMRF_2538_1_BM	1q/13	CCND2	1	0	0	0	0	0	1	0
MMRF_2539_1_BM	1q&13-	CCND1	0	1	0	0	0	0	0	1
MMRF_2541_1_BM	1q/13	CCND2	0	0	0	0	0	1	0	1
MMRF_2543_1_BM	1q/13	CCND2	1	0	0	0	0	0	1	0
MMRF_2548_1_BM	1q/13	CCND2	0	0	0	0	0	1	0	0
MMRF_2549_1_BM	1q&13+	CCND2	0	0	0	0	0	1	1	0
MMRF_2554_1_BM	1q/13	CCND1	0	0	0	0	0	1	0	1
MMRF_2557_1_BM	1q&13-	CCND1	0	0	0	0	0	0	0	1
MMRF_2559_1_BM	1q/13	CCND2	1	0	0	0	0	0	1	0
MMRF_2562_1_BM	1q&13+	CCND2	0	0	0	0	0	1	1	1
MMRF_2567_1_BM	1q&13+	CCND2	1	0	0	0	0	1	1	1
MMRF_2568_1_BM	1q&13-	CCND1	0	1	0	0	0	0	0	0
MMRF_2570_1_BM	1q&13-	CCND1	0	0	0	0	0	0	0	1
MMRF_2572_1_BM	1q&13-	CCND2	0	0	0	0	0	0	0	0
MMRF_2574_1_BM	1q&13+	CCND2	0	0	0	0	0	1	1	0
MMRF_2579_1_BM	1q/13	CCND1	0	1	0	0	0	0	1	1
MMRF_2580_1_BM	1q/13	CCND2	0	0	0	0	0	0	1	0
MMRF_2581_1_BM	1q/13	CCND3	0	0	0	0	0	0	1	1
MMRF_2583_1_BM	1q/13	CCND2	0	0	0	0	0	0	1	0
MMRF_2587_1_BM	1q&13+	CCND2	0	0	0	0	0	1	1	0
MMRF_2590_1_BM	1q&13+	CCND2	0	0	0	0	0	1	1	0
MMRF_2595_1_BM	1q&13+	CCND2	0	0	0	0	0	1	1	0
MMRF_2596_1_BM	1q/13	CCND2	0	0	0	0	0	0	1	1
MMRF_2597_1_BM	1q&13+	CCND2	0	0	0	0	0	1	1	0
MMRF_2598_1_BM	1q&13-	CCND1	0	0	0	0	0	0	0	1
MMRF_2599_1_BM	1q&13-	CCND2	0	0	0	0	0	0	0	0
MMRF_2601_1_BM	1q/13	CCND2	0	0	0	0	0	0	1	0
MMRF_2602_1_BM	1q&13+	CCND2	1	0	0	0	0	1	1	0
MMRF_2604_1_BM	1q&13+	CCND2	1	0	0	0	0	1	1	0
MMRF_2605_1_BM	1q/13	CCND1	0	1	0	0	0	0	1	0
MMRF_2606_1_BM	1q&13-	CCND2	0	0	0	0	0	0	0	1
MMRF_2608_1_BM	1q&13+	CCND3	0	0	1	0	0	1	1	0
MMRF_2613_1_BM	1q/13	CCND2	0	0	0	0	0	0	1	1
MMRF_2614_1_BM	1q&13-	CCND1	0	0	0	0	0	0	0	1
MMRF_2621_1_BM	1q&13+	CCND2	1	0	0	0	0	1	1	0
MMRF_2622_1_BM	1q/13	CCND1	0	1	0	0	0	0	1	0
MMRF_2630_1_BM	1q&13+	CCND2	0	0	0	0	0	1	1	0
MMRF_2631_1_BM	1q&13+	CCND3	0	1	0	0	0	1	1	0
MMRF_2634_1_BM	1q&13-	CCND3	0	0	1	0	0	0	0	0
MMRF_2635_1_BM	1q&13-	CCND3	0	0	0	0	0	0	0	0
MMRF_2636_1_BM	1q&13+	CCND2	1	0	0	0	0	1	1	0
MMRF_2637_1_BM	1q&13+	CCND2	0	0	0	1	0	1	1	0
MMRF_2638_1_BM	1q&13-	CCND3	0	1	0	0	0	0	0	0
MMRF_2639_1_BM	1q&13-	CCND1	0	1	0	0	0	0	0	0
MMRF_2641_1_BM	1q&13-	CCND1	0	0	0	0	0	0	0	1
MMRF_2642_1_BM	1q&13+	CCND3	0	0	0	0	0	1	1	0
MMRF_2643_1_BM	1q/13	CCND1	0	1	0	0	0	0	1	0
MMRF_2646_1_BM	1q&13-	CCND2	0	0	0	0	0	0	0	0
MMRF_2651_1_BM	1q&13+	CCND2	0	0	0	0	0	1	1	0
MMRF_2652_1_BM	1q&13+	CCND2	0	0	0	0	1	1	1	0
MMRF_2654_1_BM	1q/13	CCND1	0	1	0	0	0	0	1	0
MMRF_2664_1_BM	1q&13-	CCND1	0	0	0	0	0	0	0	1
MMRF_2667_1_BM	1q/13	CCND1	0	1	0	0	0	0	1	0
MMRF_2670_1_BM	1q&13-	CCND2	1	0	0	0	0	0	0	0
MMRF_2675_1_BM	1q&13-	CCND1	0	0	0	0	0	0	0	1
MMRF_2676_1_BM	1q&13+	CCND2	0	0	0	0	0	1	1	0
MMRF_2677_1_BM	1q&13-	CCND3	0	0	0	0	0	0	0	1
MMRF_2678_1_BM	1q/13	CCND3	0	0	0	0	0	0	1	1
MMRF_2680_1_BM	1q&13-	CCND1	0	0	0	0	0	0	0	1
MMRF_2681_1_BM	1q/13	CCND2	1	0	0	0	0	0	1	0
MMRF_2682_1_BM	1q&13+	CCND2	1	0	0	0	0	1	1	0
MMRF_2689_1_BM	1q/13	CCND2	1	0	0	0	0	0	1	0
MMRF_2690_1_BM	1q/13	CCND1	0	0	0	0	0	0	1	1
MMRF_2691_1_BM	1q&13-	CCND1	0	0	0	0	0	0	0	1
MMRF_2692_1_BM	1q&13-	CCND1	0	1	0	0	0	0	0	0
MMRF_2694_1_BM	1q&13+	CCND2	1	0	0	0	0	1	1	0
MMRF_2695_1_BM	1q&13+	CCND2	0	0	0	1	0	1	1	0
MMRF_2696_1_BM	1q/13	CCND1	0	0	0	0	0	0	1	1
MMRF_2698_1_BM	1q&13-	CCND2	0	0	0	0	0	0	0	1
MMRF_2699_1_BM	1q/13	CCND1	0	0	0	0	0	0	1	1
MMRF_2700_1_BM	1q/13	CCND1	0	0	0	0	0	1	0	1
MMRF_2702_1_BM	1q&13-	CCND3	0	0	0	0	0	0	0	0
MMRF_2705_1_BM	1q&13-	CCND1	0	0	0	0	0	0	0	1
MMRF_2706_1_BM	1q&13+	CCND2	1	0	0	0	0	1	1	0
MMRF_2709_1_BM	1q/13	CCND1	0	0	0	0	0	0	1	1
MMRF_2716_1_BM	1q/13	CCND2	0	0	0	0	0	1	0	0
MMRF_2718_1_BM	1q&13-	CCND1	0	1	0	0	0	0	0	1
MMRF_2719_1_BM	1q&13+	CCND2	1	0	0	0	0	1	1	0
MMRF_2721_1_BM	1q&13-	CCND1	0	0	0	0	0	0	0	1
MMRF_2722_1_BM	1q&13+	CCND2	1	0	0	0	0	1	1	0
MMRF_2723_1_BM	1q&13+	CCND2	0	0	0	0	0	1	1	0
MMRF_2727_1_BM	1q&13-	CCND1	0	0	0	0	0	0	0	0
MMRF_2728_1_BM	1q&13-	CCND2	0	0	0	0	0	0	0	0
MMRF_2729_1_BM	1q&13-	CCND1	0	1	0	0	0	0	0	0
MMRF_2731_1_BM	1q&13+	CCND2	0	0	0	0	0	1	1	0
MMRF_2732_1_BM	1q/13	CCND2	0	0	0	0	0	1	0	0
MMRF_2733_1_BM	1q&13-	CCND1	0	0	0	0	0	0	0	1
MMRF_2734_1_BM	1q&13-	CCND1	0	0	0	0	0	0	0	1
MMRF_2737_1_BM	1q&13-	CCND1	0	0	0	0	0	0	0	1
MMRF_2739_1_BM	1q/13	CCND2	0	0	0	0	0	0	1	0
MMRF_2740_1_BM	1q&13+	CCND2	0	0	0	0	0	1	1	0
MMRF_2742_1_BM	1q&13-	CCND2	0	0	0	0	0	0	0	1
MMRF_2743_1_BM	1q/13	CCND2	0	0	0	0	0	0	1	1
MMRF_2745_1_BM	1q/13	CCND2	0	0	0	0	0	0	1	0
MMRF_2746_1_BM	1q&13+	CCND2	1	0	0	0	0	1	1	0
MMRF_2750_1_BM	1q&13-	CCND1	0	1	0	0	0	0	0	0
MMRF_2751_1_BM	1q/13	CCND2	1	0	0	0	0	0	1	0
MMRF_2754_1_BM	1q/13	CCND1	0	1	0	0	0	1	0	0
MMRF_2757_1_BM	1q/13	CCND2	0	0	0	0	0	0	1	0
MMRF_2760_1_BM	1q/13	CCND3	0	0	1	0	0	0	1	0
MMRF_2761_1_BM	1q/13	CCND1	0	1	0	0	0	0	1	0
MMRF_2762_1_BM	1q&13+	CCND2	0	0	0	1	0	1	1	0
MMRF_2763_1_BM	1q&13-	CCND2	0	0	0	0	0	0	0	1
MMRF_2764_1_BM	1q/13	CCND2	0	0	0	0	0	0	1	1
MMRF_2767_1_BM	1q/13	CCND2	1	0	0	0	0	0	1	0
MMRF_2769_1_BM	1q&13-	CCND1	0	1	0	0	0	0	0	0
MMRF_2770_1_BM	1q&13+	CCND2	0	0	0	0	0	1	1	0
MMRF_2772_1_BM	1q&13-	CCND1	0	1	0	0	0	0	0	0
MMRF_2774_1_BM	1q/13	CCND2	1	0	0	0	0	0	1	0
MMRF_2776_1_BM	1q/13	CCND2	0	0	0	1	0	0	1	0
MMRF_2778_1_BM	1q&13+	CCND1	0	0	0	0	0	1	1	1
MMRF_2779_1_BM	1q&13-	CCND1	0	0	0	0	0	0	0	1
MMRF_2781_1_BM	1q&13+	CCND1	0	1	0	0	0	1	1	0
MMRF_2782_1_BM	1q&13-	CCND1	0	0	0	0	0	0	0	1
MMRF_2787_1_BM	1q/13	CCND3	0	0	0	0	0	0	1	0
MMRF_2788_1_BM	1q/13	CCND1	0	1	0	0	0	0	1	0
MMRF_2789_1_BM	1q&13+	CCND2	0	0	0	0	0	1	1	0
MMRF_2793_1_BM	1q/13	CCND3	0	0	0	0	0	0	1	0
MMRF_2794_1_BM	1q/13	CCND2	0	0	0	1	0	1	0	0
MMRF_2795_1_BM	1q&13-	CCND2	0	0	0	0	0	0	0	1
MMRF_2799_1_BM	1q&13-	CCND2	1	0	0	0	0	0	0	1
MMRF_2801_1_BM	1q/13	CCND1	0	1	0	0	0	0	1	0
MMRF_2807_1_BM	1q&13+	CCND1	0	1	0	0	0	1	1	0
MMRF_2808_1_BM	1q&13-	CCND1	0	1	0	0	0	0	0	1
MMRF_2813_1_BM	1q/13	CCND1	0	0	0	0	0	0	1	0
MMRF_2814_1_BM	1q/13	CCND2	0	0	0	0	0	0	1	0
MMRF_2815_1_BM	1q/13	CCND2	1	0	0	0	0	0	1	0
MMRF_2816_1_BM	1q&13+	CCND2	0	0	0	0	0	1	1	1
MMRF_2817_1_BM	1q/13	CCND1	0	1	0	0	0	1	0	0
MMRF_2818_1_BM	1q&13-	CCND1	0	1	0	0	0	0	0	0
MMRF_2820_1_BM	1q&13+	CCND3	0	0	0	0	0	1	1	0
MMRF_2822_1_BM	1q&13-	CCND2	0	0	0	0	0	0	0	1
MMRF_2826_1_BM	1q/13	CCND2	0	0	0	0	0	1	0	0
MMRF_2827_1_BM	1q/13	CCND1	0	0	0	0	0	0	1	1
MMRF_2828_1_BM	1q&13+	CCND2	1	0	0	0	0	1	1	0
MMRF_2829_1_BM	1q&13+	CCND2	0	0	0	0	0	1	1	0
MMRF_2830_1_BM	1q&13-	CCND1	0	0	0	0	0	0	0	1
MMRF_2831_1_BM	1q&13-	CCND3	0	0	0	0	0	0	0	0
MMRF_2832_1_BM	1q&13-	CCND3	0	0	0	0	0	0	0	1
MMRF_2834_1_BM	1q&13-	CCND1	0	1	0	0	0	0	0	0
MMRF_2836_1_BM	1q/13	CCND1	0	1	0	0	0	1	0	0
MMRF_2847_1_BM	1q&13-	CCND3	0	0	0	0	0	0	0	1
MMRF_2848_1_BM	1q/13	CCND2	1	0	0	0	0	1	0	0
MMRF_2851_1_BM	1q/13	CCND1	0	1	0	0	0	0	1	0
