# Supplementary material for: Multi-dimensional scaling techniques unveiled gain1q&loss13q co-occurrence in Multiple Myeloma patients with specific genomic, transcriptional and adverse clinical features
Source: Nat Commun. 2024 Feb 20;15:1551. doi: 10.1038/s41467-024-45000-z (PMC10879136; doi:10.1038/s41467-024-45000-z)
Supplement: Supplementary file 12 — Source Data [file 41467_2024_45000_MOESM12_ESM.zip › data_source/CoMMpass/plots_data/Gene_Expression_Analysis/data_GenesExpression_heatmap.txt]

gene	MMRF_1082_1_BM	MMRF_1086_1_BM	MMRF_1089_1_BM	MMRF_1092_1_BM	MMRF_1098_1_BM	MMRF_1108_1_BM	MMRF_1021_1_BM	MMRF_1029_1_BM	MMRF_1030_1_BM	MMRF_1031_1_BM	MMRF_1032_1_BM	MMRF_1033_1_BM	MMRF_1037_1_BM	MMRF_1045_1_BM	MMRF_1048_1_BM	MMRF_1068_1_BM	MMRF_1073_1_BM	MMRF_1078_1_BM	MMRF_1079_1_BM	MMRF_1148_1_BM	MMRF_1164_1_BM	MMRF_1167_1_BM	MMRF_1169_1_BM	MMRF_1171_1_BM	MMRF_1178_1_BM	MMRF_1180_1_BM	MMRF_1185_1_BM	MMRF_1188_1_BM	MMRF_1202_1_BM	MMRF_1210_1_BM	MMRF_1216_1_BM	MMRF_1231_1_BM	MMRF_1250_1_BM	MMRF_1251_1_BM	MMRF_1267_1_BM	MMRF_1269_1_BM	MMRF_1270_1_BM	MMRF_1274_1_BM	MMRF_1284_1_BM	MMRF_1286_1_BM	MMRF_1293_1_BM	MMRF_1300_1_BM	MMRF_1309_1_BM	MMRF_1318_1_BM	MMRF_1323_1_BM	MMRF_1324_1_BM	MMRF_1325_1_BM	MMRF_1327_1_BM	MMRF_1328_1_BM
CCND1	10.595465811976833	7.220692785369794	5.403839201684169	6.45938861571547	10.937671847193322	7.914995188731875	0.8740473930076895	5.074356873217822	7.853705325473707	5.196997250945576	7.444234763573532	7.199422183156641	8.320761300254595	8.343363481322521	0.18673797533991318	6.5126823883745715	5.952751936547087	4.9273008921388985	1.4595775441545369	-0.43600984520858765	1.3272704018785588	3.5775849722193946	5.731171624957329	7.1698562584866155	2.65256631891142	1.9784447370404372	7.295624426211247	5.320802534694173	1.017876664783335	6.720379420745317	0.015552417281078937	11.1975022216685	5.019262626143839	-0.11976606336541488	2.740388720829602	11.011374337311644	-0.18947580830342747	-0.3274404459515499	6.675936938414823	11.611749226039786	7.218014048843767	0.44837649088811926	5.696562732695867	6.224380996143467	-0.03925117086721218	1.2360845907160685	11.261120754837654	0.29707836503805907	3.885022357516623
CCND2	-2.216966215366838	-1.6038472689150312	-1.8523989157064666	-1.451236421036946	1.1996921638909561	1.4682884114490595	7.428308218122148	7.763118301880023	-0.1907106395492905	8.208608227597987	0.3108399638132904	0.39636287708930645	-1.3957155616852104	-0.8546313472457381	7.1746614986645145	-1.4236850071961884	-3.396271661967567	11.044002627973596	7.999247431952577	7.2829311210643235	11.593940740439919	8.955494556581664	7.989714831855079	-2.5963265129470274	7.408422569642156	11.120023529845419	6.244040399830009	1.4754156854574767	7.4432154259302035	-2.3998626385382695	7.204352852626749	-0.18979478143771425	8.031797253077514	9.707802918229572	6.980109652490797	-1.479595550187737	8.04231197128236	6.615676602590764	-0.04935985218247114	-2.281342817592054	-3.057876255491851	7.057383365141769	6.316627178829129	9.16840162959395	6.391136622898066	7.496465450492237	0.3531406404461797	7.768914315076681	8.373077185576232
CCND3	3.196272740674182	3.586399911605924	5.316674497217641	3.8130298814475196	6.007967833164067	5.086146476414475	4.682220680122941	4.4277668367540794	4.547391164761709	3.708678661538	4.504160582386329	2.8135045250650452	2.9466942371585043	7.575566444137192	4.9503628019550385	2.9794190460542063	3.3343310823632244	5.914539972155463	5.854695621139232	6.251584942338548	4.918146210123749	3.2015404386357766	5.017218257601691	3.135332148853839	6.662716773439922	5.226723574544283	4.836915624313073	5.3868878702493825	6.269101261567882	2.7407172507718056	3.027111701593874	3.718396544413417	3.9185781041788963	6.078976196531296	3.810947715635943	1.6604427635729198	4.141997276743303	5.412738829380996	4.395114938495266	3.4939680759011043	3.795654677348431	6.229626332924738	4.9214097025328405	5.84699785673464	3.9839776273884118	5.748252933801884	4.826514379740966	5.337993379552636	2.554502511225748
FGFR3	-3.368845664317219	-3.6987476787369666	-4.779171917243479	-6.862967715698941	-1.6394651155197983	-1.7276295185324182	11.068193787576465	-3.9772695278754537	-4.958311028596379	0.23776219450824834	-4.420950080592482	0.26477827220534705	0.146832068829416	-0.3767647980398958	10.279700560825523	-6.553965200014052	-7.398275615649023	-2.917970454092826	-0.3452357723075161	0.15120153794497784	-2.615200092690833	-2.400194370350584	-2.27390141168446	-2.9058698626163433	11.312309348974702	0.30979131348992234	1.2428949421044182	-1.8882770958554465	13.23986032152315	-2.7951943531978567	12.706706190438473	-2.49392366476846	-2.22409304424257	11.973535968658704	1.9661734213816893	-0.5481760047239637	-2.9998814787664863	1.1576025191254609	-0.11443288667609779	-2.5385104111578896	-0.25780374849627774	11.809400303106345	-1.6193447872475697	1.6517038573039113	-2.5068084122212384	12.14659249451242	-3.5910444079865806	-0.3160148830296346	-2.2220796127967617
NSD2	6.384941754952725	6.465380652441909	5.631749723248391	5.424046230416189	5.57882399336146	5.2987520422236996	10.127897395248205	5.393427757804281	5.017289534909409	5.694336096516592	5.74294010932994	5.408794501073227	5.689017726496046	6.087606557361775	10.92186427348877	5.477384503272295	5.139622225497296	5.586435491772384	6.111849134302115	4.798382468167084	5.242507330973951	5.9166331822279465	5.491899102199387	5.582026756272016	9.92173167040961	4.897660674275646	5.359589380354555	5.794450012599566	10.89861491457698	5.943615316625816	11.575211233426037	5.384174708274349	5.233997137921357	10.186093589061157	10.1825633130449	6.1991827742759655	5.275174119807782	5.768517151047595	5.595761876106867	5.994343283573054	5.120513424596076	9.782249616294461	5.116446679573384	9.433555148357438	5.314927834012952	10.342243072599963	5.760944074926427	5.660258209476987	5.998581618427059
MAF	-0.8447033205035878	2.9155119264473996	2.6952843847472243	4.021967458104102	-2.7395803670284162	4.404674874348001	2.826668013945642	2.9696221489596732	4.412544513955346	3.4403738485400415	4.26166173899535	5.000845769328274	3.259516758463955	1.051789257496226	8.322164014012234	-2.6301732742445374	4.683014740045282	10.00775151182779	4.028099906285826	-1.4143052853233635	9.773971092968262	4.5353310878013895	6.048506471992991	4.041435887319991	2.1255316792510137	8.777255616554111	4.87752117110347	3.1604828595781562	3.175251674291497	-0.7412303302001638	5.142937356357204	3.7999788955299567	2.8050156727418196	7.920072256940375	3.6452665835809763	-0.4462854453225751	-2.026745883311683	4.169908845658876	5.234246667809872	-0.7161204124734812	-1.6409616402306653	2.647456617957215	2.930665446955034	6.57294768851633	2.751377463454761	1.0443122484352254	1.319952100989084	-2.0823944330085418	9.719036903650148
MAFB	-1.5847409539963766	-1.6038472689150312	1.2065937652623642	-1.5483581893516585	-1.8981652208824824	-0.8500462101499794	3.4999253010975617	2.3179862777134526	1.448001541218336	-0.6793207531618026	3.7161976781973376	2.0491539547594035	2.1208527137849975	0.8921478745179889	1.4913766010649436	-1.5454783110485613	0.44305599519975986	-0.7580737774047872	-0.7528784603682392	-2.106465815011913	4.171915447097292	-0.16920774491118207	6.490762212779619	-1.4862236559768933	3.8114721151208233	2.6168566597321723	4.706561019896323	5.021361127529358	1.8411736727383607	0.010030563683496977	3.2475794624370105	3.8673552530360533	3.0871772373254416	1.6358672887861159	4.007981233079764	-0.2618429239381442	-1.8286546636138077	1.3177118160155765	6.070824174140063	-1.4641930462527029	-1.2983322284821224	0.7456689781366722	1.4823604845769625	2.0713398982865523	3.3691143170118165	4.41154273868295	1.6293562121263045	0.6756434981761182	-2.0804369156843125
[truncated: 610 more columns]
