# Supplementary material for: Multi-dimensional scaling techniques unveiled gain1q&loss13q co-occurrence in Multiple Myeloma patients with specific genomic, transcriptional and adverse clinical features
Source: Nat Commun. 2024 Feb 20;15:1551. doi: 10.1038/s41467-024-45000-z (PMC10879136; doi:10.1038/s41467-024-45000-z)
Supplement: Supplementary file 12 — Source Data [file 41467_2024_45000_MOESM12_ESM.zip › data_source/CoMMpass/plots_data/Gene_Expression_Analysis/Data_Volcano_plot_strict_DEG.txt]

log2_FoldChange	pvalue	neg_log10_pvalue	gene	strict	status	top20
0.09706108174207823	0.9982976102819433	7.399684968439486e-4	TSPAN6	0	NA	0
-0.08660010587250877	1	-0	DPM1	0	NA	0
0.6007888346128842	0.9999999999999575	1.8466870984495842e-14	SCYL3	0	NA	0
0.8581789724623337	0.934429015886922	0.029453684311378455	C1orf112	0	NA	0
-0.16929438431843624	0.9995832762529159	1.8101854381978385e-4	FGR	0	NA	0
0.24819998314711467	0.9971860205713653	0.0012238184467154843	CFH	0	NA	0
-0.05417522698532995	1	-0	FUCA2	0	NA	0
0.022331650491170585	1	-0	GCLC	0	NA	0
0.22303380315055943	1	-0	NFYA	0	NA	0
-0.46934819885354395	0.9999998217353516	7.741936000873754e-8	STPG1	0	NA	0
-0.1375329752094041	1	-0	NIPAL3	0	NA	0
0.014828445187915484	1	-0	LAS1L	0	NA	0
0.8156464400449615	0.9236400072935999	0.0344972639634531	ENPP4	0	NA	0
-0.3708827132837951	0.9989402254217746	4.604983067065135e-4	SEMA3F	0	NA	0
0.08771838685383848	1	-0	ANKIB1	0	NA	0
0.24783185575052524	1	-0	CYP51A1	0	NA	0
-0.16311904478181116	1	-0	KRIT1	0	NA	0
-0.015342678068269056	1	-0	RAD52	0	NA	0
0.7598638504973696	0.929266539596524	0.03185970035160272	MYH16	0	NA	0
-0.24473247476674143	1	-0	BAD	0	NA	0
0.1238061988241741	1	-0	LAP3	0	NA	0
0.15005010808340846	0.9985994105558846	6.086946322031246e-4	CD99	0	NA	0
0.5102870622809279	0.99096532658448	0.00394154101065856	HS3ST1	0	NA	0
1.29162265957289	0.19316183172737258	0.7140786848966736	AOC1	0	NA	0
-0.5404045308839043	0.9977586087084531	9.745164144492294e-4	WNT16	0	NA	0
0.2335978014111495	0.9977859239806627	9.626270561325274e-4	HECW1	0	NA	0
-0.026198155417419322	1	-0	MAD1L1	0	NA	0
0.19379258225415885	1	-0	LASP1	0	NA	0
0.0040764794685186345	1	-0	SNX11	0	NA	0
0.10343278303461934	0.9992882122217513	3.0923557249073607e-4	TMEM176A	0	NA	0
0.055138031338380245	1	-0	M6PR	0	NA	0
2.050610514454713	8.787627495065243e-5	4.056128360976201	KLHL13	1	upreg	0
-0.0770248113217642	0.9999997238553768	1.1992810260788848e-7	CYP26B1	0	NA	0
0.4916199932921379	0.9929109935377701	0.003089680757291106	ICA1	0	NA	0
0.12553799717706837	0.9999983072411645	7.351564436927275e-7	DBNDD1	0	NA	0
0.23872309926831115	1	-0	ALS2	0	NA	0
0.014868240989918569	1	-0	CASP10	0	NA	0
0.3449500029253283	0.9999999999999902	4.243040852834484e-15	CFLAR	0	NA	0
0.31859693178722914	0.9999855462391583	6.2772339412489455e-6	TFPI	0	NA	0
-0.023721484902108347	1	-0	NDUFAF7	0	NA	0
-0.3130953593696013	1	-0	RBM5	0	NA	0
-0.2938123221731952	1	-0	MTMR7	0	NA	0
0.039905852783333806	0.9993112106442547	2.992404850591752e-4	SLC7A2	0	NA	0
0.18976885477380456	1	-0	ARF5	0	NA	0
-0.6194522590469465	0.9998644322817978	5.888030316379824e-5	SARM1	0	NA	0
0.22766509584797134	1	-0	POLDIP2	0	NA	0
-0.4974464653705465	0.9865016671679723	0.005902176462232019	PLXND1	0	NA	0
0.049740987433509964	1	-0	AK2	0	NA	0
-0.08850169599503488	1	-0	CD38	0	NA	0
0.4149178625646339	1	-0	FKBP4	0	NA	0
0.16669920846649067	1	-0	KDM1A	0	NA	0
-0.2886351655277757	1	-0	RBM6	0	NA	0
-0.1040412306457612	1	-0	CAMKK1	0	NA	0
0.28986062581738015	1	-0	RECQL	0	NA	0
0.014442105935129401	1	-0	VPS50	0	NA	0
0.2028043850736525	0.9999881880637134	5.1298890468980075e-6	HSPB6	0	NA	0
-0.10557819320257611	1	-0	ARHGAP33	0	NA	0
0.1281210606972527	1	-0	NDUFAB1	0	NA	0
-0.7351333308395855	0.8417946395159033	0.07479384413334675	PDK4	0	NA	0
-0.7522521678435599	0.8576373714307275	0.0666963029165499	SLC22A16	0	NA	0
-0.46052429659684896	0.9999955982843254	1.9116450356556446e-6	ZMYND10	0	NA	0
-0.1790180474125811	0.993216661179229	0.0029560037796660383	ARX	0	NA	0
0.24795910674429766	1	-0	SLC25A13	0	NA	0
-0.08896524482484836	1	-0	ST7	0	NA	0
0.01441019226774376	1	-0	CDC27	0	NA	0
-0.8344068354841415	0.7132129429857526	0.1467807840941488	SLC4A1	0	NA	0
-0.5641048584308237	0.9880379224272762	0.005226386196946893	CALCR	0	NA	0
0.30148593066297424	1	-0	HCCS	0	NA	0
0.22110613143485658	1	-0	DVL2	0	NA	0
-0.1814025400708532	1	-0	UPF1	0	NA	0
0.12578797942610764	0.9999999999999973	1.157192959863946e-15	SKAP2	0	NA	0
-0.0090917247356046	1	-0	SLC25A5	0	NA	0
0.24684582493728202	1	-0	MCUB	0	NA	0
0.05994336847190773	1	-0	POLR2J	0	NA	0
0.09950849051844912	1	-0	DHX33	0	NA	0
-1.2263228397970949	0.23608709346902565	0.6269277545070199	THSD7A	0	NA	0
0.23128983202540532	1	-0	LIG3	0	NA	0
0.09211707756556065	1	-0	RPAP3	0	NA	0
-0.3417761175436911	0.9999999991658586	3.622630171136167e-10	ACSM3	0	NA	0
0.5241771861669025	0.9999968038062876	1.388091510678795e-6	REXO5	0	NA	0
0.15170716657999694	1	-0	CIAPIN1	0	NA	0
-0.06820822509845748	1	-0	SPPL2B	0	NA	0
0.044771409878314294	1	-0	FAM214B	0	NA	0
0.0037466061628246283	0.9999999975632562	1.0582643903654154e-9	COPZ2	0	NA	0
-0.39402134490311497	0.9997178446865514	1.2255578636673352e-4	PRKAR2B	0	NA	0
-0.20821576590486224	1	-0	MSL3	0	NA	0
-0.01793606241377166	1	-0	CREBBP	0	NA	0
-0.18247191679389596	0.9999999854318921	6.326848937154945e-9	TSPOAP1	0	NA	0
-0.5363454891973927	0.9392088668455839	0.027237816007095773	MPO	0	NA	0
0.3174083130596701	1	-0	GCFC2	0	NA	0
0.1838534629466433	1	-0	WDR54	0	NA	0
0.2671000826439802	1	-0	CROT	0	NA	0
-0.7063024864888845	0.8860320453168721	0.05255057060435573	ABCB4	0	NA	0
-0.04744103104349673	1	-0	KMT2E	0	NA	0
-0.059927517576773504	1	-0	RHBDD2	0	NA	0
-1.1155488921302243	0.33407023257478125	0.47616222057397534	SOX8	0	NA	0
0.18996040638276934	1	-0	IBTK	0	NA	0
-0.11702352182425102	1	-0	ZNF195	0	NA	0
-1.107148166988738	0.03434187632306436	1.4641759801567078	MYCBP2	0	downreg	0
-0.6669231349811247	0.9999999737194494	1.141349826761549e-8	FBXL3	0	NA	0
-0.33655937641992306	0.9999553116946359	1.940831809088117e-5	ITGAL	0	NA	0
-0.037168552472230054	1	-0	PDK2	0	NA	0
-0.07436939314609425	1	-0	ITGA3	0	NA	0
-0.0036559516104279766	1	-0	ZFX	0	NA	0
0.006159806486822461	1	-0	LAMP2	0	NA	0
-0.44431235396759805	0.9990934933921215	3.938693671866818e-4	ITGA2B	0	NA	0
-0.0479677815695112	1	-0	GDE1	0	NA	0
-0.24848823863576808	1	-0	REX1BD	0	NA	0
-0.019098078550880637	1	-0	CRLF1	0	NA	0
-0.442950072055023	1	-0	OSBPL7	0	NA	0
1.5296833229787175	0.02830982935599224	1.5480627484368856	TMEM98	0	upreg	0
0.2588379374991838	0.999730769311845	1.1694114500366731e-4	YBX2	0	NA	0
0.053878007976265074	1	-0	MAP3K14	0	NA	0
0.3394446639049882	0.992554887213291	0.0032454678849872893	CACNG3	0	NA	0
-0.08783343495362494	0.9998334027964798	7.235827369972738e-5	TMEM132A	0	NA	0
0.31138649574151867	1	-0	AP2B1	0	NA	0
0.6729469154070875	0.9491906248844896	0.022646559941677795	TAC1	0	NA	0
-0.07302165661668525	1	-0	ZNF263	0	NA	0
0.021796926941744843	1	-0	SPATA20	0	NA	0
-0.09947682653517564	0.9999996683158856	1.4404860450660888e-7	TNFRSF12A	0	NA	0
0.8033906707477776	0.8476733425667708	0.07177147421934467	DLX6	0	NA	0
-0.3007450775523446	0.9999999999995852	1.8013637075219138e-13	MAP3K9	0	NA	0
0.09628816028902154	1	-0	RALA	0	NA	0
0.9536865401431054	0.5832984111808264	0.23410920652273545	BAIAP2L1	0	NA	0
0.004379396830441529	1	-0	KDM7A	0	NA	0
0.01138250304247701	0.9991413511198222	3.73066660119609e-4	ETV1	0	NA	0
0.35865481269706745	1	-0	AGK	0	NA	0
-0.2141603519900448	0.999999892219803	4.680834733350813e-8	ALDH3B1	0	NA	0
-0.1195670752264335	0.999999999999998	8.678947198979593e-16	TTC22	0	NA	0
0.4143111027004447	1	-0	PHTF2	0	NA	0
-0.15778716661551684	1	-0	FARP2	0	NA	0
0.024424092618541504	1	-0	GGCT	0	NA	0
-0.016469415052293712	1	-0	DBF4	0	NA	0
0.5168556808925246	0.9901883171271447	0.004282202057398501	TBXA2R	0	NA	0
-0.12401495202895241	0.9999999999999999	4.821637332766436e-17	IFRD1	0	NA	0
2.412862607527579	1.4772630215464341e-6	5.830542173180526	LGALS14	1	upreg	0
0.04120455011689694	1	-0	COX10	0	NA	0
1.419156805342693	0.05430160166983983	1.2651873603537944	GTF2IRD1	0	NA	0
0.010957749987727361	1	-0	PAF1	0	NA	0
0.11862545652549272	1	-0	VPS41	0	NA	0
0.2738249096513361	0.9947467835395437	0.0022874564472547304	ARHGAP44	0	NA	0
0.20311228066553966	1	-0	ELAC2	0	NA	0
-1.7369760778264585	0.00709971252520476	2.1487592359632983	SCIN	0	downreg	0
-0.4653959795703393	0.9549463420936694	0.020021030497215226	ARSD	0	NA	0
-0.186461398016172	1	-0	PNPLA4	0	NA	0
-0.03496958515413784	1	-0	ADIPOR2	0	NA	0
-0.007119760715877388	1	-0	CDKL3	0	NA	0
-0.6243258263637328	0.8738521408623403	0.058562045443331934	PRSS21	0	NA	0
-0.1356839201111275	1	-0	MARK4	0	NA	0
1.2962133747879725	0.0771145017427815	1.1128639431598841	PROM1	0	NA	0
0.046518152394273926	1	-0	CCDC124	0	NA	0
-0.33975070136056473	0.9999999998438713	6.78058179212677e-11	CEACAM21	0	NA	0
0.06353437302323695	1	-0	PAFAH1B1	0	NA	0
0.08912428648617166	0.9999921657846853	3.4023698086801573e-6	DNAH9	0	NA	0
-0.04024152337592124	1	-0	KIAA0100	0	NA	0
-0.24833809189638134	0.9980983669746215	8.26654976078603e-4	GAS7	0	NA	0
-0.23653593474315437	1	-0	TRAPPC6A	0	NA	0
-0.1270789083894659	0.9998482247924367	6.592013778229666e-5	MATK	0	NA	0
-0.48931218944236576	0.9999999999999398	2.6133274343594866e-14	CD79B	0	NA	0
-0.3208400033166632	0.9999879266922002	5.243402608461587e-6	SCN4A	0	NA	0
-0.3224518249481796	1	-0	ST7L	0	NA	0
0.0860425098086468	0.9999708778222426	1.2647785267469134e-5	TKTL1	0	NA	0
-0.5515074999475824	0.9999985115150998	6.464412596731839e-7	PAX6	0	NA	0
-0.04080038551935683	1	-0	RPUSD1	0	NA	0
0.15081093636657697	0.9999999964889121	1.524846087877706e-9	RHBDF1	0	NA	0
-0.6541159448367164	0.9999999975641792	1.0578635194365927e-9	LUC7L	0	NA	0
-0.17047558307723898	0.9999999999999629	1.6104268691440194e-14	CACNA2D2	0	NA	0
-0.4844720074493105	0.9988713534445677	4.904417908538701e-4	BAIAP3	0	NA	0
0.12315948518626207	1	-0	TSR3	0	NA	0
-0.06144965104428124	1	-0	PIGQ	0	NA	0
-0.10656057373299888	1	-0	CRAMP1	0	NA	0
0.8746794015542578	0.7401438059767074	0.13068389097915475	TEAD3	0	NA	0
-0.19974467916824423	0.9999538410581216	2.004703642684789e-5	SELE	0	NA	0
0.06520792186498614	1	-0	DNAJC11	0	NA	0
0.06558154572880337	0.9997328709178163	1.1602818428951879e-4	FMO3	0	NA	0
-0.3889028818427098	0.9999981956131487	7.836359597156307e-7	MYLIP	0	NA	0
0.03076868559616175	0.9999998846560756	5.0093232782043833e-08	NOX1	0	NA	0
1.4460373386457506	7.626595392947877e-4	3.1176692932430043	E2F2	0	upreg	0
0.02319656037206208	1	-0	PSMB1	0	NA	0
0.3890804165753323	0.9993273957348183	2.92206601596077e-4	SYN1	0	NA	0
-0.06154404330584029	1	-0	JARID2	0	NA	0
0.26184674939862285	0.9999999999938334	2.6781302401200463e-12	CDKL5	0	NA	0
-0.08881386486062848	1	-0	CDK11A	0	NA	0
0.0636894004168731	1	-0	NADK	0	NA	0
0.2641304352689824	0.9999935599622944	2.796881844794369e-6	DLEC1	0	NA	0
1.1150848364215187	0.23215560198404428	0.6342208322157504	CYTH3	0	NA	0
1.0982177325436646	0.25188703382396826	0.5987941877366395	ADAM22	0	NA	0
0.12092831962925032	0.9999999798147338	8.766349830631795e-9	SYPL1	0	NA	0
0.06881867688211862	1	-0	CYB561	0	NA	0
0.07051044072816115	1	-0	SPAG9	0	NA	0
0.36034082340209217	0.9998380671191305	7.033225130606674e-5	CELSR3	0	NA	0
-0.09011300139401168	0.9999999999990077	4.309579448028778e-13	AASS	0	NA	0
0.08775972606913829	1	-0	SS18L2	0	NA	0
-0.5029145049805446	1	-0	MPND	0	NA	0
0.7567576833066052	0.770144449724564	0.1134278101071333	MGST1	0	NA	0
-0.03634161784800005	0.9999999964390893	1.546483860514233e-9	CRY1	0	NA	0
-0.5940732858990125	0.9568023081339434	0.019177785687785994	PGLYRP1	0	NA	0
-1.175567448824921	0.2040219102173632	0.6903231905371469	NFIX	0	NA	0
0.7030489427904927	0.9323054413584947	0.030441781031680257	ST3GAL1	0	NA	0
-0.43399510245646555	0.9924460948372607	0.0032930728273099087	MMP25	0	NA	0
0.5741828357917942	0.9569369241495288	0.019116687506952647	IL32	0	NA	0
-0.22078069386865362	1	-0	PKD1	0	NA	0
0.047123186520974136	0.9999999999999993	2.8929823996598625e-16	MAPK8IP2	0	NA	0
0.15550781911934752	1	-0	MED24	0	NA	0
0.33194345607957354	0.9999999999601717	1.7297189984284096e-11	RHOBTB2	0	NA	0
0.19754298666046743	1	-0	HEATR5B	0	NA	0
-0.44314659377656795	1	-0	SEC62	0	NA	0
-0.37462556615801823	1	-0	RPS20	0	NA	0
-0.2502272715511076	1	-0	CSDE1	0	NA	0
0.16806149855163444	1	-0	UBE3C	0	NA	0
0.044235492274402155	1	-0	REV3L	0	NA	0
1.9256003081945587	8.367915985978119e-4	3.077382688779056	TENM1	0	upreg	0
-0.4054527543787908	0.9999999999927656	3.1418753187886298e-12	MASP2	0	NA	0
0.1452266735840415	1	-0	FAM76A	0	NA	0
0.41673308604834247	0.9996674527580421	1.4444745128660725e-4	TRAF3IP3	0	NA	0
-0.1153749577402503	1	-0	POMT2	0	NA	0
0.14476936078371905	1	-0	VTA1	0	NA	0
0.09833757223985629	1	-0	BAZ1B	0	NA	0
0.08705946592830038	1	-0	RANBP9	0	NA	0
-1.2489194051634143	0.2124453713310945	0.6727527266938492	ETV7	0	NA	0
0.6945788951720404	0.9999999994069517	2.5755759434625003e-10	SPRTN	0	NA	0
0.6600572693263556	0.9999442068876323	2.4231316806075452e-5	METTL13	0	NA	0
0.18446531941089317	1	-0	DYRK4	0	NA	0
0.04083920681829234	1	-0	ZNF207	0	NA	0
0.039265022399331606	1	-0	UQCRC1	0	NA	0
-0.013733845460004446	1	-0	STARD3NL	0	NA	0
0.8465665470960615	0.6860133317824194	0.16366744425931462	CD9	0	NA	0
0.14544760415797064	1	-0	NCAPD2	0	NA	0
-0.34653714338626784	1	-0	IFFO1	0	NA	0
-0.23531721257739457	0.9998202783288054	7.80591447483551e-5	GIPR	0	NA	0
0.01202961352012899	1	-0	PHF7	0	NA	0
0.953420719510511	0.5951967070827304	0.22533948018354116	SEMA3G	0	NA	0
-0.24341230925310153	1	-0	NISCH	0	NA	0
-0.7482284370037227	0.8926330480953053	0.04932703824416086	STAB1	0	NA	0
0.12827907235168778	1	-0	FUZ	0	NA	0
0.14350865232491627	0.9999999997373895	1.1405028623863275e-10	SLC6A13	0	NA	0
0.22670349648288113	1	-0	IDS	0	NA	0
0.2754105914414662	1	-0	ZNF200	0	NA	0
-0.988541819704488	0.5186449437448698	0.2851298516726137	CD4	0	NA	0
0.05107624354169893	1	-0	LRRC23	0	NA	0
-0.14780813386649783	1	-0	BTK	0	NA	0
0.30249717620580646	0.9999984821830141	6.591800417616827e-7	HFE	0	NA	0
-0.27596697225385647	1	-0	SCMH1	0	NA	0
-0.43409736382277697	0.9963878554742566	0.0015715745243896088	FYN	0	NA	0
-0.353211549949795	0.9999999999999996	1.9286549331065747e-16	HIVEP2	0	NA	0
1.3112419154816246	0.10100187758656527	0.9956705527727503	FMO1	0	NA	0
0.07037128758600808	1	-0	ELOA	0	NA	0
0.016773708963862433	1	-0	LYPLA2	0	NA	0
0.046750497488665665	1	-0	CLCN6	0	NA	0
-0.8434737029366257	0.7595917795283822	0.11941974394131341	MRC2	0	NA	0
-0.3913906831037339	0.9999999999987051	5.623475621209134e-13	NME1-NME2	0	NA	0
0.25774883343664046	0.9985630512282851	6.245077226712968e-4	TSPAN9	0	NA	0
-0.01969684005167771	1	-0	BTBD7	0	NA	0
-0.09747985062737552	1	-0	APBA3	0	NA	0
0.2518234034063316	0.999999999999998	8.678947198979593e-16	MKS1	0	NA	0
0.3970633570152686	1	-0	ABHD5	0	NA	0
-0.9977914206626899	0.5029717665338443	0.2984563926432636	ANOS1	0	NA	0
-0.25239234678416356	1	-0	AKAP8L	0	NA	0
-0.0511268018118356	1	-0	MBTD1	0	NA	0
0.11812486125983845	1	-0	UTP18	0	NA	0
-0.08654714860517121	1	-0	RNF216	0	NA	0
0.05877089772894717	1	-0	TTC19	0	NA	0
0.08252332171287424	1	-0	PTBP1	0	NA	0
0.38818119921091965	0.9999951032917842	2.1266185643299796e-6	DPF1	0	NA	0
0.03328740509871553	1	-0	LARS2	0	NA	0
-0.1673486294274129	1	-0	PIK3C2A	0	NA	0
-0.24016906122475717	0.9987902640342968	5.25699697530985e-4	PLAUR	0	NA	0
0.6806776161144328	0.9907131539376951	0.00405207073649774	ANLN	0	NA	0
0.01943180748285034	1	-0	WIZ	0	NA	0
-0.11675268418202833	1	-0	RABGAP1	0	NA	0
-0.9723498189517312	0.5373536913038995	0.2697397634290072	DCN	0	NA	0
-0.2582068534364854	1	-0	QPCTL	0	NA	0
0.1083973122934081	1	-0	PPP5C	0	NA	0
0.07925817762118426	1	-0	CEP68	0	NA	0
-0.02536850678485969	1	-0	MAP4K3	0	NA	0
0.8748644701838983	0.7898020034287502	0.10248176895735311	ZBTB32	0	NA	0
-1.2162285710518732	0.19248046512934502	0.7156133405296677	TYROBP	0	NA	0
0.047146514510346016	1	-0	LDAF1	0	NA	0
1.0134853748024528	0.48484431724585625	0.31439769029458214	GABRA3	0	NA	0
0.2896005586685897	0.9999999997035551	1.2874437066346584e-10	BRCA1	0	NA	0
-0.5709160478500417	1	-0	ERCC1	0	NA	0
-0.7846326631652869	0.8164535181842133	0.08806853520254275	CD22	0	NA	0
0.9329038692381573	0.7200214160525401	0.14265458588106478	SEMA3B	0	NA	0
0.45653406414826003	1	-0	MBTPS2	0	NA	0
-0.15797997613605874	1	-0	PRICKLE3	0	NA	0
-0.700646767561254	0.8342875238119166	0.07868425093871591	LTF	0	NA	0
-0.13351194984776704	1	-0	EXTL3	0	NA	0
0.023677809153091367	1	-0	ELOVL5	0	NA	0
-1.3015659497153802	0.03541774654594847	1.4507790742524616	ALOX5	0	downreg	0
-2.5175528531230156	0.008119961636103299	2.0904460226391204	KDM5D	0	downreg	0
-0.0655049839264139	1	-0	CALCOCO1	0	NA	0
0.0889237841761421	1	-0	UBR7	0	NA	0
-0.32199955332164976	1	-0	MAP4K5	0	NA	0
1.4009860842861914	0.04255739337082643	1.3710249803214307	EHD3	0	upreg	0
0.13949723623109378	1	-0	PSMC4	0	NA	0
-0.2377483954047248	1	-0	MAN2B2	0	NA	0
-0.1492462240789062	1	-0	CLDN11	0	NA	0
0.16708215828720263	1	-0	SLC25A39	0	NA	0
0.2865412514670824	1	-0	MVP	0	NA	0
-0.3421843478092059	0.9999992719931405	3.1616947693921444e-7	NUB1	0	NA	0
0.07027987750210585	1	-0	PGM3	0	NA	0
0.014167546118756036	1	-0	RWDD2A	0	NA	0
-0.25418269556333506	1	-0	CLK1	0	NA	0
0.24249786244356608	1	-0	POLR3B	0	NA	0
-0.45145992018803316	0.9999999999984543	6.712683494682619e-13	ANGEL1	0	NA	0
0.04749367807550087	1	-0	RNF14	0	NA	0
0.2925487092528556	1	-0	DNASE1L1	0	NA	0
-0.09950295466544734	1	-0	DDX11	0	NA	0
0.21488781268913826	0.9999999999989125	4.722793767447291e-13	HEBP1	0	NA	0
0.6068806565854006	0.9415985305887594	0.026134227902186908	GPRC5A	0	NA	0
-0.9336148341533531	0.5789935031916543	0.23732630940528304	MAMLD1	0	NA	0
1.4195274709492303	0.026901892199168238	1.5702171719397384	CD6	0	upreg	0
0.0343698657948206	1	-0	TACC3	0	NA	0
0.17517363606552205	1	-0	UFL1	0	NA	0
-0.18090688131733446	1	-0	POLA2	0	NA	0
0.20808542691779897	1	-0	ZC3H3	0	NA	0
-0.17392590230111793	1	-0	CAPN1	0	NA	0
0.7346282417321417	0.8313662789939039	0.0802075948693424	ACP3	0	NA	0
0.3086232820966943	1	-0	MDH1	0	NA	0
-0.06477662684523633	1	-0	SLC30A9	0	NA	0
1.7285923543460724	3.3357800376623184e-7	6.476802594598747	MTMR11	1	upreg	0
0.29036218858460483	1	-0	COX15	0	NA	0
-0.49203565620265355	0.999999999997977	8.785987547775886e-13	CCDC88C	0	NA	0
-0.23781311539750538	1	-0	YAF2	0	NA	0
-0.010893807888868956	1	-0	ZMYND11	0	NA	0
-0.12587356577320108	1	-0	WAS	0	NA	0
-1.3290168827522386	0.14816821319812912	0.8292449563656797	DPEP1	0	NA	0
-0.3214502242023909	1	-0	BID	0	NA	0
-0.04632843864525604	1	-0	MATR3	0	NA	0
0.5013985321918266	0.9943381094171758	0.002465915314814276	NPC1L1	0	NA	0
0.13506879503506264	1	-0	XYLT2	0	NA	0
-0.0619718225171213	0.9999999997950123	8.902502414825752e-11	RGPD5	0	NA	0
0.09618441395089139	1	-0	NUDCD3	0	NA	0
0.42462699688597993	0.9912365777514921	0.0038226803784284996	CHDH	0	NA	0
0.32235842483693045	0.9905055060692477	0.004143105941845106	CLCA4	0	NA	0
0.09507033897208395	1	-0	GLT8D1	0	NA	0
0.24461452672925432	1	-0	ATP2C1	0	NA	0
-0.004369443268599227	1	-0	IGF1	0	NA	0
0.05716826950465226	1	-0	SLC38A5	0	NA	0
0.3560616271195203	1	-0	RALBP1	0	NA	0
-0.3626136320321578	0.9999999999707854	1.2687752910373588e-11	RUFY3	0	NA	0
-0.591175902687783	0.929576278156968	0.03171496756667472	CNTN1	0	NA	0
-0.5596170560790713	0.9663997104307577	0.01484320885367902	SLC11A1	0	NA	0
0.23698719955175418	0.9999996605530516	1.4741996162639846e-7	WWTR1	0	NA	0
0.08212433459089663	1	-0	AGPS	0	NA	0
0.1606994524614791	1	-0	STEEP1	0	NA	0
-0.1050334681506877	0.9999984333995984	6.803664427047727e-7	ATP1A2	0	NA	0
0.05173882539179564	1	-0	TTC27	0	NA	0
0.8618120701599667	0.7347977125600226	0.13383220433153434	ZNF582	0	NA	0
0.041927092202467264	0.9999996567745459	1.4906094632691547e-7	VSIG2	0	NA	0
-0.5434643497206055	0.9960678614131979	0.0017110723862256798	PHLDB1	0	NA	0
-0.2443107498936783	0.9977032956964479	9.985931816823648e-4	MARCO	0	NA	0
-0.6117729825882983	0.9999004864403769	4.322034035949958e-5	PRDM11	0	NA	0
0.8140775658202442	0.7476264582108423	0.1263153375077019	SYT13	0	NA	0
0.4125127232338395	0.9891877075567278	0.004721289170275895	SNAI2	0	NA	0
-0.5259648142404547	0.9996886678533539	1.3523088528088673e-4	CD74	0	NA	0
-0.9610280497133594	0.561113183705305	0.2509495271561024	HGF	0	NA	0
0.02651717044074342	1	-0	ZRANB1	0	NA	0
0.0335745357062498	1	-0	NCDN	0	NA	0
-0.17725297068672852	0.9999560998587268	1.9066007613000342e-5	ADGRA2	0	NA	0
0.31150425699693685	1	-0	ZFP64	0	NA	0
-0.23010286899169463	1	-0	MNAT1	0	NA	0
-0.45294871621905575	0.9990336804892294	4.1987012831939025e-4	SAMD4A	0	NA	0
-0.09722913632251196	1	-0	RUNX3	0	NA	0
-0.1743494502458196	1	-0	MRE11	0	NA	0
-0.07340410137093367	0.9999999999339549	2.8683004382481485e-11	PLEKHB1	0	NA	0
0.20185908105451222	1	-0	SERPINB1	0	NA	0
-0.16457220925549154	0.999999989846502	4.40960819419122e-9	CYP3A43	0	NA	0
0.17679145463433166	1	-0	SPAST	0	NA	0
0.6110992502141057	0.9576390329121806	0.0187981606040531	NRXN3	0	NA	0
-0.2024822905563397	0.9999169036366359	3.608979156124962e-5	OSBPL5	0	NA	0
-0.14865190999192368	1	-0	AQR	0	NA	0
0.6340430680896768	0.9535795807040849	0.020643057186982765	CPS1	0	NA	0
0.8471487782687532	0.702537160853251	0.1533306987158778	FHL1	0	NA	0
0.03742179454052863	1	-0	RTF2	0	NA	0
0.845061233253686	0.7822806138560224	0.10663743212093874	GABRA1	0	NA	0
-0.6875577479714339	0.8293373273811843	0.08126878715494254	NLRP2	0	NA	0
-0.07496474599193759	1	-0	SLC45A4	0	NA	0
0.024118504299637245	1	-0	RNF10	0	NA	0
0.15367060739657745	1	-0	ZNF839	0	NA	0
-0.059869606098780004	1	-0	ZDHHC6	0	NA	0
-0.7642888440359215	0.812218576568925	0.09032708181333429	GRAMD1B	0	NA	0
-0.033380856312910545	1	-0	RNH1	0	NA	0
0.2831830988521551	1	-0	NDUFS1	0	NA	0
0.14507356763638324	1	-0	RB1CC1	0	NA	0
0.001830177841658731	1	-0	ERP44	0	NA	0
0.14387692581931866	1	-0	ALAS1	0	NA	0
-0.2906046483740754	0.9985981781188825	6.092306238269367e-4	BIRC3	0	NA	0
-0.801076002207787	0.9980513314132102	8.471216623140278e-4	AKAP11	0	NA	0
0.8163782082462261	0.9983563986044075	7.143942672174861e-4	GLRX2	0	NA	0
0.061918172414816786	1	-0	SNAPC1	0	NA	0
0.008633628618381017	1	-0	DERA	0	NA	0
0.11768223286975221	1	-0	STRAP	0	NA	0
0.351061522870562	0.9999999999999996	1.9286549331065747e-16	ABCC2	0	NA	0
0.34492853066388385	1	-0	DEF6	0	NA	0
0.6330912902350634	0.953939317692939	0.020479250903145355	PLEKHO1	0	NA	0
0.32748617851081985	0.9999999999999976	1.060760213208617e-15	GCLM	0	NA	0
-0.1748852850742404	1	-0	UBR2	0	NA	0
-0.14430461370168146	0.999914842750361	3.698489840073046e-5	EHD2	0	NA	0
0.6802339220725754	0.9803239840746706	0.008630372018926203	DEPDC1	0	NA	0
0.05145255073773303	1	-0	CCDC28A	0	NA	0
0.3221507064063669	0.9999999981955223	7.836746991498555e-10	RRAGD	0	NA	0
0.09387668557991313	1	-0	HSF2	0	NA	0
0.13231358584784836	1	-0	PHF20	0	NA	0
0.8887727237690081	0.8235135090785897	0.08432927218315729	HSD17B6	0	NA	0
-0.8167410691955377	0.9540819694979341	0.02041431148944569	NR1H3	0	NA	0
0.38546203898951514	0.9999936456652703	2.759661277203019e-6	TYMP	0	NA	0
-0.047853803612932566	1	-0	NCAPH2	0	NA	0
0.020100617511445762	1	-0	TOMM34	0	NA	0
0.1238885264117977	1	-0	SEC63	0	NA	0
0.28192694532092144	1	-0	KPNA6	0	NA	0
0.5278012189751315	0.9999245595605831	3.2764602454648086e-5	VIM	0	NA	0
-0.017706009262544065	1	-0	RTEL1-TNFRSF6B	0	NA	0
0.1961659437021136	0.9999771431231413	9.926728940699456e-6	FAS	0	NA	0
0.009301442966924256	1	-0	RNASET2	0	NA	0
-0.7246113729919132	0.8238893901907514	0.08413108982501202	CD44	0	NA	0
0.44229995061423544	0.9980850673388733	8.324419777314464e-4	AGPAT4	0	NA	0
0.28463795200658915	1	-0	SLAMF7	0	NA	0
-0.032139574187756814	1	-0	BTN3A1	0	NA	0
-0.6030708331451671	0.999999998146971	8.0476024962471e-10	MIPEP	0	NA	0
0.12750217163842503	0.9999621722054148	1.642871318386007e-5	PRKCH	0	NA	0
2.0806827308355396	3.499896216820461e-8	7.4559448336869965	INSRR	1	upreg	0
-0.08131744313575062	1	-0	IFNGR1	0	NA	0
-0.2265944052692328	1	-0	B4GALT7	0	NA	0
2.1229360303298033	8.571793609898612e-9	8.066928294368571	SH2D2A	1	upreg	0
0.0070057813319310824	1	-0	VRK2	0	NA	0
-0.5307981626015744	0.980739811855035	0.00844619472340349	TNFRSF1B	0	NA	0
-0.10643969480618676	1	-0	VEZT	0	NA	0
0.2528781474091275	1	-0	POU2F2	0	NA	0
-0.16186050839403698	1	-0	BRD9	0	NA	0
-0.18574055133984313	1	-0	SNX1	0	NA	0
-0.0835829880869543	1	-0	TBPL1	0	NA	0
0.6398032420249582	0.943847410320773	0.02509821143515469	ARNTL2	0	NA	0
-0.08605640793547131	1	-0	BCLAF1	0	NA	0
-0.1358319013265632	1	-0	SLC39A9	0	NA	0
-0.5555251353186654	0.9650980888311324	0.015428544404183765	ANK1	0	NA	0
0.4111316790453863	0.9931567677813857	0.0029821935905187448	IBSP	0	NA	0
-0.3125239218190683	0.9999999999999984	6.750292265873015e-16	TFB1M	0	NA	0
0.030315210359173506	1	-0	RABEP1	0	NA	0
0.535176712537357	0.9992922978425534	3.0745994968191904e-4	HMGB3	0	NA	0
-0.3632323457825226	1	-0	NUP160	0	NA	0
0.5538143188971762	0.999999999895546	4.536379625122229e-11	BAK1	0	NA	0
0.3331134427201443	0.9999974235210047	1.1189520518617478e-6	IKZF2	0	NA	0
0.21760560670734108	0.9999999999999971	1.2536257065192751e-15	GRN	0	NA	0
-0.5076422933860272	1	-0	FAM13B	0	NA	0
0.23824327042283366	0.9999999999719589	1.2178105844285585e-11	ARHGAP31	0	NA	0
0.23371370219956478	0.9999999998758515	5.391699514954097e-11	CENPQ	0	NA	0
-0.17145032531008386	1	-0	SARS1	0	NA	0
-0.11928355267014634	1	-0	RANBP3	0	NA	0
-0.19206823427673836	1	-0	ARID4A	0	NA	0
-0.1685324388667908	1	-0	EIPR1	0	NA	0
-0.015546934562783221	1	-0	PNPLA6	0	NA	0
-0.5066600693935304	0.9999999996140811	1.6760242810522148e-10	IFT88	0	NA	0
0.19528660029906408	1	-0	ALG1	0	NA	0
-0.21078817118782567	1	-0	ZCCHC8	0	NA	0
0.3402746239632286	1	-0	ABCF2	0	NA	0
0.08098524881491542	1	-0	CHPF2	0	NA	0
1.0270599791752055	0.4276745118226086	0.3688866316806213	LRRC7	0	NA	0
0.3342506657204014	0.9999528148484038	2.0492734446184618e-5	FUT8	0	NA	0
-0.12907348183082146	1	-0	UBA6	0	NA	0
-0.6776648731575854	0.995514107146136	0.0019525813298790207	GAB2	0	NA	0
-0.041864018998671426	1	-0	ATP6V0A1	0	NA	0
-0.24759369168564493	1	-0	PIAS1	0	NA	0
0.7790034700979864	0.8427091894556361	0.07432227022007368	SLC4A7	0	NA	0
1.266095078705158	0.17533398662512922	0.756133892388204	APBA2	0	NA	0
0.06460938173487119	1	-0	MAP2K3	0	NA	0
0.12251329564174718	1	-0	TMSB10	0	NA	0
0.13856504421859395	1	-0	ASTE1	0	NA	0
0.20070783948472037	1	-0	RNF19A	0	NA	0
-0.06225627941051881	1	-0	PEX3	0	NA	0
4.97026459270522e-4	1	-0	GABARAPL2	0	NA	0
0.3180218153774863	1	-0	SH3YL1	0	NA	0
-0.23759960414239778	1	-0	FAM136A	0	NA	0
0.6670073831147887	0.9990579239346419	4.093312776058541e-4	VCL	0	NA	0
0.3768664601683498	0.9999974401388374	1.1117350002993186e-6	DEPDC1B	0	NA	0
-0.3956339527371339	0.9974866179019343	0.0010929220174857313	DAPK2	0	NA	0
-0.7245441001792621	0.9600782615104613	0.01769336367209809	NSMAF	0	NA	0
0.6478104709929209	0.9999999999992479	3.2661771292172117e-13	ADSS2	0	NA	0
-1.887375074505559	6.240746926226441e-8	7.204763428502571	STAP1	-1	downreg	0
0.41826127834669524	0.9996010302178892	1.7330494883502533e-4	TIMP2	0	NA	0
-0.08920021953427515	1	-0	RFC1	0	NA	0
-0.1300602048589239	1	-0	TBC1D23	0	NA	0
0.005333892067657331	1	-0	CUL3	0	NA	0
0.5630212789685398	0.927996510851587	0.03245365666987826	MYOM2	0	NA	0
-0.39085533758898733	0.9999769930304401	9.991914867472615e-6	CYP46A1	0	NA	0
-0.015849819911480267	1	-0	ZZZ3	0	NA	0
0.4644644910867626	0.981635300974634	0.008049832164891154	USP2	0	NA	0
-0.3065033798462027	1	-0	TUBG2	0	NA	0
0.12248391873580244	1	-0	RPL26L1	0	NA	0
0.06220460630857971	0.9999945867175272	2.35096507015952e-6	FLT4	0	NA	0
-0.09724543879252856	1	-0	NSUN2	0	NA	0
-0.03777490833099506	1	-0	FBXO42	0	NA	0
0.19394064299221103	1	-0	MFAP3	0	NA	0
-0.14224473470781884	1	-0	MRI1	0	NA	0
0.08086852164557401	1	-0	METTL1	0	NA	0
0.3762934900040378	0.9999999999648178	1.5279431193192322e-11	AGA	0	NA	0
0.1768914839911888	1	-0	PI4K2B	0	NA	0
-0.07637746540295165	1	-0	BOD1L1	0	NA	0
-0.10532916620302935	1	-0	MAT2B	0	NA	0
-0.042236918116868694	1	-0	EDC4	0	NA	0
0.5498798127735931	0.9681281242611202	0.014067163376073041	TRIO	0	NA	0
-0.899433226547541	0.6649831037134165	0.17718938936945292	VCAN	0	NA	0
-0.024141638173677205	1	-0	CLEC16A	0	NA	0
-1.2159293266518931	0.18010089507152327	0.7444841288036897	MSR1	0	NA	0
-0.10059289324482323	0.996635366284145	0.0014637056563051672	CDH1	0	NA	0
-0.048865087281916963	1	-0	MTREX	0	NA	0
1.7245595438910755	0.0017739520469546063	2.7510581240896816	DNAH5	0	upreg	0
-0.23723206667031604	1	-0	ZFYVE16	0	NA	0
-0.32625975829861265	0.9999999990026864	4.3312777825113765e-10	RIPOR1	0	NA	0
0.08218950296184957	0.9999581958766004	1.815567960702942e-5	C6	0	NA	0
0.6156245288871975	0.9167196975433034	0.03776343687020793	RAI14	0	NA	0
-0.07197514837456981	0.9999999999652734	1.5081551197048673e-11	SOX30	0	NA	0
-0.2419551182914006	1	-0	PNKP	0	NA	0
-0.10633849933791861	0.9999999999970326	1.288727226303725e-12	PHLPP2	0	NA	0
0.19263950535693564	1	-0	SPDL1	0	NA	0
0.4286672316414637	1	-0	STAU2	0	NA	0
-0.08881705907077464	1	-0	SLC66A1	0	NA	0
0.27009871554619513	1	-0	CTNS	0	NA	0
0.3034229460396043	0.9998016703670569	8.614200772385693e-5	RTN4R	0	NA	0
0.06807459259383464	1	-0	PHF23	0	NA	0
0.03499165613034094	0.9998866662291432	4.9223020664341365e-5	CDH10	0	NA	0
-0.12616792031781365	1	-0	INPP4A	0	NA	0
0.5273528146063091	0.9698246899546357	0.013306763740225	RAB27B	0	NA	0
0.007452777977946745	1	-0	PSMA4	0	NA	0
0.5236323000907075	0.9887400980055602	0.004917852827342759	MYO16	0	NA	0
-0.27149060866994024	1	-0	LSG1	0	NA	0
-0.27195965707198777	1	-0	PARP3	0	NA	0
-1.2621426491750745	0.1695513682050561	0.7706987013060749	TNC	0	NA	0
0.07832053877173895	1	-0	THAP3	0	NA	0
-0.40062434881222597	0.9997283696672052	1.1798357933529805e-4	RIPOR3	0	NA	0
-0.08705268676667854	1	-0	TDP1	0	NA	0
-0.052931511297149125	1	-0	AIFM2	0	NA	0
0.10925911468331595	1	-0	SPATA7	0	NA	0
-0.23504085370764916	1	-0	MED17	0	NA	0
0.17130372339040623	1	-0	RETSAT	0	NA	0
-0.33291808389388855	0.9999993303661155	2.9081839828458647e-7	CAPG	0	NA	0
-0.0651866221031474	1	-0	AP2S1	0	NA	0
-2.8796860396970168	2.354426910460489e-9	8.628114787012036	USH2A	-1	downreg	0
1.1854426391878032	0.10131087385077071	0.9943439386481734	TG	0	NA	0
-0.6990412262350767	0.8632740968051771	0.06385129022906035	ADAM28	0	NA	0
-1.998184969903225	0.01997028307186019	1.6996157791114923	BARX2	0	downreg	0
0.13480476496371896	1	-0	DCUN1D1	0	NA	0
-0.021380355869845324	1	-0	JADE2	0	NA	0
-0.0404988705063416	0.9999662494823599	1.4657910929904403e-5	LCP2	0	NA	0
-0.107901954293816	1	-0	TRIT1	0	NA	0
-0.5152262091428268	0.9613427835914186	0.017121729419740248	ADRB1	0	NA	0
0.24229488540742228	1	-0	CUL7	0	NA	0
0.10267803193434677	1	-0	CTNNA1	0	NA	0
-0.12267658603341047	1	-0	PHKA2	0	NA	0
0.7253753829890807	0.9389465709614149	0.02735911976456767	CNTLN	0	NA	0
1.4721839032955923	0.06618946306811292	1.1792111419137834	EPHA3	0	NA	0
0.1649945060501814	1	-0	HSPA5	0	NA	0
1.8175405193644083	0.02390050780993933	1.621592871574389	DSG2	0	upreg	0
0.16703743576470176	1	-0	GEMIN8	0	NA	0
0.06304714893663466	1	-0	OFD1	0	NA	0
0.34679640589787486	0.9999980573176328	8.436970516816251e-7	GPM6B	0	NA	0
0.7289291170268097	0.8148889244138461	0.08890158488173948	MAGEC2	0	NA	0
-0.56572500876866	0.9819565816787591	0.00790771461040209	PREX2	0	NA	0
0.05272591316181385	1	-0	WDR37	0	NA	0
-0.06990340727127364	1	-0	YTHDC2	0	NA	0
0.0031819224070313012	1	-0	CTPS2	0	NA	0
0.034064696359674684	1	-0	ATP6V1H	0	NA	0
0.20237261029491105	1	-0	POLR2B	0	NA	0
-0.16340458214400844	1	-0	FAM214A	0	NA	0
0.04011568107892183	0.9999997685888024	1.005006178179334e-7	ARAP2	0	NA	0
0.6636879255184933	0.9999999999229627	3.345685928962173e-11	TPR	0	NA	0
-1.159982989703316	0.23833136947557304	0.6228187915036271	CP	0	NA	0
-0.06455718867745786	1	-0	KATNIP	0	NA	0
-0.023585890968500944	1	-0	DTNBP1	0	NA	0
0.22242958122359546	0.9999974828849263	1.0931705626455085e-6	XK	0	NA	0
-0.1708709821876151	1	-0	C12orf4	0	NA	0
-0.7804435127653132	0.7721370857608952	0.11230558787126345	SCML1	0	NA	0
-0.38343038316048617	1	-0	WWC3	0	NA	0
0.6655279106183173	0.890737520105478	0.05025025372271635	ARHGAP6	0	NA	0
0.27462218028278285	0.9999802026093587	8.597982620684385e-6	FAM184B	0	NA	0
0.3005163283305805	1	-0	MAP4	0	NA	0
-0.24108438867575455	1	-0	GOPC	0	NA	0
-0.21300325098912687	1	-0	USP28	0	NA	0
-0.016511189353173528	1	-0	HDAC9	0	NA	0
-0.18015722292587988	1	-0	TSPAN17	0	NA	0
0.031179949483224778	1	-0	NOP16	0	NA	0
-0.08573734897943952	0.999999971456391	1.2396332073088172e-8	CC2D2A	0	NA	0
-0.327890853918531	1	-0	RRM2B	0	NA	0
-0.08436763493711386	1	-0	ZNF800	0	NA	0
0.207196149488321	0.999999999999988	5.207368319387782e-15	TNFRSF17	0	NA	0
-0.19881488789344814	1	-0	SNX29	0	NA	0
-0.12445335829533377	0.9936276011429735	0.002776353099864817	LMO3	0	NA	0
0.23295912446835665	1	-0	MRPS10	0	NA	0
1.0676576943828975	0.3899207216826262	0.40902368434705044	GUCA1A	0	NA	0
-0.38953568505569436	1	-0	RSF1	0	NA	0
-0.12762179593943124	1	-0	VPS13D	0	NA	0
-0.6041102339295286	0.9999185605421352	3.537014744222475e-5	CELF2	0	NA	0
-0.07199865405747907	1	-0	FAM120A	0	NA	0
0.03954753178085735	1	-0	R3HDM1	0	NA	0
0.23866664535338522	0.9993272828309321	2.9225566813599044e-4	COL9A2	0	NA	0
-1.079201368693648	0.3826667403870602	0.41717928299126944	KITLG	0	NA	0
-0.24334814010845385	1	-0	ERCC8	0	NA	0
-0.010657011132827687	0.9999966775878073	1.4429076788646151e-6	ADAMTS6	0	NA	0
0.04923874930786898	1	-0	H6PD	0	NA	0
0.04426301339536831	1	-0	VAMP3	0	NA	0
-0.1752496233239904	0.9999999935774389	2.7892828759047435e-9	PER3	0	NA	0
0.03027125516934781	0.9999999876752266	5.3525811217596185e-9	UTS2	0	NA	0
-1.1436012037207912	0.17410910624927112	0.7591785138316307	LTBP1	0	NA	0
-0.42299716508830443	0.9999999999999771	9.93257290549897e-15	RCN1	0	NA	0
0.43239568785451965	1	-0	RFC2	0	NA	0
-0.06033017430333398	1	-0	ARID1B	0	NA	0
-0.03191189238104997	1	-0	CLPTM1L	0	NA	0
-0.3135478921916386	0.9999969719003168	1.3150889741876235e-6	NEDD4L	0	NA	0
0.2957297566854745	0.9999999999926885	3.175337481878272e-12	PPP1R3F	0	NA	0
0.222040328243434	1	-0	HEXB	0	NA	0
0.09577674347426535	1	-0	PTCD2	0	NA	0
-0.35125397474086584	0.9936646224901519	0.002760172120940005	NEXMIF	0	NA	0
0.030776963041569516	1	-0	JKAMP	0	NA	0
0.06491125997172897	0.9999995152237691	2.1053569308457613e-7	DKK3	0	NA	0
-0.9299979423336695	0.6389272111776507	0.19454861536974483	ARHGEF5	0	NA	0
-0.08918015164423299	0.9999999999999902	4.243040852834484e-15	NFE2L3	0	NA	0
0.26564211820480477	1	-0	MCUR1	0	NA	0
0.5468164533828871	0.9902922253878754	0.004236630507128577	LIMA1	0	NA	0
-0.5386392449147266	1	-0	LETMD1	0	NA	0
-1.165726143599457	0.07312207984183444	1.1359514642793418	SLC4A8	0	NA	0
-0.06781415159613058	0.9999819087315872	7.857009114149935e-6	LAMC3	0	NA	0
0.7781544410598107	0.8781647169138438	0.05642401605587196	PTGER3	0	NA	0
-0.23679149411506817	0.9996209996697699	1.6462895124287803e-4	TNIP3	0	NA	0
-0.10682910573655935	1	-0	MAPK9	0	NA	0
-0.28331701023554734	0.999999713983404	1.242154471232515e-7	BCAR1	0	NA	0
-0.007286932298919524	1	-0	FHIP1B	0	NA	0
0.07680891529429168	1	-0	HERPUD1	0	NA	0
0.5526587032063892	0.9968932073967108	0.0013513631752412349	HOMER3	0	NA	0
0.36287716238191653	0.9999999963918169	1.567014006619757e-9	RAD51	0	NA	0
0.21193967983380402	0.9999999999947345	2.2867579378171578e-12	POLQ	0	NA	0
-0.11187038862125842	1	-0	PIK3CB	0	NA	0
-0.1943301624149676	1	-0	CYBA	0	NA	0
0.32808734386500227	1	-0	THOC3	0	NA	0
0.4062351415853662	1	-0	HEBP2	0	NA	0
0.14167546561535804	1	-0	MPHOSPH9	0	NA	0
0.3074583705677401	0.9928875964091969	0.0030999146691124274	PLEKHA5	0	NA	0
0.2715888038607419	0.9983724161876606	7.074265228058672e-4	PRSS8	0	NA	0
0.16670839830588235	1	-0	SIKE1	0	NA	0
0.4058228616730766	0.9999999987325952	5.504269320588112e-10	RRP12	0	NA	0
0.12810768221905544	0.9999999999999736	1.1475496851984268e-14	FNIP2	0	NA	0
0.5557996788937962	0.9999975959774565	1.0440549799700856e-6	MSMO1	0	NA	0
-0.1480649879900353	1	-0	TTC17	0	NA	0
1.1313393050501055	0.2884345027885238	0.5399527901578491	FSTL4	0	NA	0
-0.20432393178699915	1	-0	FOXN3	0	NA	0
0.0744668062295113	1	-0	AKR7A2	0	NA	0
0.07729951948311253	1	-0	MRTO4	0	NA	0
0.1258781857778597	0.9999999999999959	1.7840058131235846e-15	NNAT	0	NA	0
-0.10388726470796072	1	-0	USE1	0	NA	0
-0.1760447869722715	0.9999994229792905	2.5059698239990283e-7	MCF2L2	0	NA	0
-0.4906354795685932	0.9999999999986044	6.060798127291638e-13	NRIP2	0	NA	0
-1.1330231516552765	0.31847602352057103	0.49692325797436904	LAMA3	0	NA	0
-0.07331964957556902	1	-0	AP5M1	0	NA	0
-0.21155926305674821	1	-0	ANAPC4	0	NA	0
0.6516887410786083	0.9323084257575177	0.030440390815667868	KCNQ1	0	NA	0
-0.015797552227373224	1	-0	TRAPPC3	0	NA	0
0.1750144835891314	1	-0	THRAP3	0	NA	0
-4.862671177185973e-5	1	-0	PHPT1	0	NA	0
-0.1663187973500717	0.9998682980643689	5.720119073700233e-5	ENTPD2	0	NA	0
-0.5350592536010215	0.9999999961569899	1.6689980975817447e-9	LY75	0	NA	0
0.3838224336936715	1	-0	ARID4B	0	NA	0
1.2752292851314229	0.0028911201462417527	2.5389338599842706	OPN3	0	upreg	0
0.2636059913814428	1	-0	SDCCAG8	0	NA	0
0.9102192679373584	0.6114231716497643	0.21365810645236122	HHAT	0	NA	0
0.13064403861953178	1	-0	KIF1B	0	NA	0
-0.37326521422118253	0.9965822226162043	0.0014868641934048866	FOXC1	0	NA	0
-0.22012369749995253	1	-0	TBC1D22A	0	NA	0
-0.08934285255843744	0.9999999999999971	1.2536257065192751e-15	SYNE2	0	NA	0
-0.49298364581038734	0.9966885910166963	0.0014405130311740202	PLEKHH1	0	NA	0
-0.4462789678769885	0.9646139161832873	0.01564647693827552	ATP9A	0	NA	0
-0.034840007080411795	1	-0	FAM168A	0	NA	0
-0.8300132354890932	0.9269048414556126	0.03296484940676788	RELT	0	NA	0
-0.09759112472235332	1	-0	GALC	0	NA	0
0.10425171864104144	1	-0	NOP58	0	NA	0
0.09972126870429232	1	-0	SZRD1	0	NA	0
0.45698613519772247	0.9778750366013602	0.009716640490499032	KCNH2	0	NA	0
0.12557279464516657	1	-0	CUL1	0	NA	0
-0.0815952413790928	1	-0	FAM114A2	0	NA	0
-0.27071648152652283	0.9999999951381064	2.111493547418432e-9	CYFIP2	0	NA	0
-0.045612462132345044	1	-0	TAB2	0	NA	0
0.0817146162162592	1	-0	GINM1	0	NA	0
0.023810790788496128	1	-0	EIF2AK2	0	NA	0
-0.05552470966628409	1	-0	USP36	0	NA	0
-0.06878748031954984	1	-0	KMT2C	0	NA	0
1.815053199622513	3.9616878214364815e-4	3.402119749587243	MCOLN3	1	upreg	0
-0.07951755671918459	0.9990015667447925	4.3383066482414486e-4	CCDC85A	0	NA	0
0.15972520951522817	1	-0	PUM2	0	NA	0
0.10595455300186618	1	-0	MRPL43	0	NA	0
-0.3332824193378596	0.9999999999987299	5.515953108688305e-13	ITIH4	0	NA	0
0.2052199511155819	1	-0	HPF1	0	NA	0
-0.015367952304697674	1	-0	ZFR	0	NA	0
-0.05153791780851913	1	-0	ZNF280C	0	NA	0
0.937751263970263	0.6280785356621181	0.20198604818609275	PHF21B	0	NA	0
0.27284619894790296	1	-0	TRAF1	0	NA	0
-0.3007279525159614	1	-0	RC3H2	0	NA	0
0.11415249056170784	0.9999999998618181	6.00116411717038e-11	IL17RB	0	NA	0
-0.153554622532051	1	-0	TRAF3IP2	0	NA	0
0.05655488518867724	1	-0	DCBLD2	0	NA	0
0.5485101684116334	0.9999999999999958	1.8322221864512493e-15	SOAT1	0	NA	0
3.8277750567936133	1.2313783662472395e-16	15.909608480679553	PKP2	1	upreg	1
-0.1849230277781695	0.9999994975006067	2.1823276850857915e-7	MSH4	0	NA	0
0.12308743153056678	1	-0	GDI2	0	NA	0
0.24023073782920346	1	-0	PRDM1	0	NA	0
-0.16772705786302833	1	-0	ATG5	0	NA	0
0.08860939138898516	0.9999999999995033	2.157200542680239e-13	TMCC3	0	NA	0
-0.15359050652293682	1	-0	PITHD1	0	NA	0
0.013809404156842842	1	-0	MTA3	0	NA	0
0.649235911820623	0.9907641457055358	0.004029718279162398	USP13	0	NA	0
-0.21002320508432692	1	-0	ATP11B	0	NA	0
0.4169966248833097	1	-0	CDK14	0	NA	0
0.10130692946161268	1	-0	SEC61A1	0	NA	0
0.04764413090272246	1	-0	PPP1R12A	0	NA	0
-0.12408175147305034	0.99958816299524	1.7889537900841142e-4	RASGRF1	0	NA	0
-0.08736472011865548	0.9999999989428816	4.5910068496372373e-10	CAMK2B	0	NA	0
0.17736026718269704	1	-0	CROCC	0	NA	0
-0.19740851658746106	1	-0	POLR3E	0	NA	0
1.4780745966411795	1.4859053414241144e-4	3.828008856124957	ATP2B4	1	upreg	0
0.4804805285080551	1	-0	ZC3H11A	0	NA	0
0.005511107162530671	1	-0	RIOK2	0	NA	0
-0.07855686118776273	1	-0	YIPF1	0	NA	0
0.2588582366577614	1	-0	NDC1	0	NA	0
0.4007406243284742	0.9956700259710621	0.001884566841110809	DGKG	0	NA	0
-0.1604140113901762	1	-0	FLYWCH1	0	NA	0
-0.4230060821468449	0.9999999999999949	2.217953173072566e-15	UNKL	0	NA	0
-0.5485289368411781	0.9849850769316634	0.006570349253989108	TBXAS1	0	NA	0
-0.3728706546977669	1	-0	PARP12	0	NA	0
-0.06243857933430608	1	-0	ALDH18A1	0	NA	0
0.4167383482128626	0.9999979392793379	8.94960534431186e-7	TARBP1	0	NA	0
0.19913969730586123	1	-0	GATB	0	NA	0
-0.24851661060806496	0.9999999999978904	9.162075259732446e-13	MXD1	0	NA	0
-0.06507403492375463	1	-0	CDK17	0	NA	0
-0.24130569178255534	1	-0	DNAJC25	0	NA	0
0.1278413709723467	0.9992160382776539	3.406037776516682e-4	SLC2A3	0	NA	0
0.14212110164504943	1	-0	PSD	0	NA	0
0.10034392388812385	1	-0	CTDP1	0	NA	0
0.7776608619438963	0.776712010591452	0.109739979133785	YBX3	0	NA	0
0.27570763973510104	1	-0	WNK1	0	NA	0
0.03372837568126741	1	-0	CCAR1	0	NA	0
-0.19932853230567638	1	-0	OGFR	0	NA	0
-0.9432081461714754	0.5955733541951801	0.22506474071311589	GNA15	0	NA	0
0.14240911260093636	1	-0	PIGV	0	NA	0
0.2537887746838785	0.9997196548767274	1.2176940959347179e-4	PTPRU	0	NA	0
0.12075336830584904	1	-0	SNRNP40	0	NA	0
0.39436071507973836	0.9840493332862035	0.00698312856366878	RIMBP2	0	NA	0
0.5762643170294477	0.9443663548154045	0.0248594940396264	COL11A1	0	NA	0
-0.2673071619383789	1	-0	QSER1	0	NA	0
-0.03950772268894909	1	-0	MPC1	0	NA	0
-0.31774180198205926	1	-0	ACAA1	0	NA	0
-0.3793456481341271	0.9973879800451434	0.0011358699571607713	BCAT1	0	NA	0
-0.14153714251868355	1	-0	HDAC7	0	NA	0
0.5972879244672531	0.9893823621620226	0.00463583612261978	PRDM6	0	NA	0
-0.303625949340927	0.999999995037036	2.155387901689379e-9	SPAG4	0	NA	0
-0.2414222524339218	0.9999978409014925	9.376855799870147e-7	NCKAP1	0	NA	0
0.31763429783407293	1	-0	MRPS35	0	NA	0
0.5608177144024411	0.9783006811342561	0.00952764410011312	GUCY1B1	0	NA	0
-0.19073106984219468	1	-0	SFSWAP	0	NA	0
-0.6131663834954111	0.9999996175912171	1.6607805598311207e-7	TNK2	0	NA	0
-0.007491686686026178	1	-0	MON2	0	NA	0
-0.09871373435911845	1	-0	GPBP1	0	NA	0
0.09287862855585205	0.9999998090529343	8.292726489285052e-8	DGAT2	0	NA	0
1.1219446038701837	0.32891329523824364	0.48291857123639437	ZNF112	0	NA	0
-9.385787442646176e-4	1	-0	CS	0	NA	0
-0.40659896210142765	0.9955196994063268	0.0019501417050627563	LTK	0	NA	0
0.12687684319558024	1	-0	MRPS24	0	NA	0
-0.11313243300233555	1	-0	ELMO2	0	NA	0
0.09820684344253028	1	-0	WAPL	0	NA	0
0.21990141447229394	1	-0	VMP1	0	NA	0
0.10705778629229812	1	-0	APPBP2	0	NA	0
0.21464413459587872	1	-0	POLD1	0	NA	0
-0.11738943558685966	0.9999993993774798	2.6084712454929775e-7	SEZ6	0	NA	0
-0.3715142704153571	1	-0	EIF4B	0	NA	0
0.6550844562765388	0.942789775286604	0.02558513611874271	SLC6A16	0	NA	0
-0.06510562681538534	1	-0	BICRA	0	NA	0
-0.10444486312854462	1	-0	SPHK2	0	NA	0
-0.7890351832199354	0.9945156373003124	0.0023883838418618597	RPL18	0	NA	0
0.10927641503906038	1	-0	CA11	0	NA	0
-0.17889421687134144	1	-0	ISOC2	0	NA	0
-0.0847996909698212	1	-0	U2AF2	0	NA	0
-0.2998126583378262	1	-0	EPN1	0	NA	0
-0.10201476102378848	1	-0	MED29	0	NA	0
-0.17848419721914444	0.9999999999581735	1.816503648784416e-11	AHRR	0	NA	0
0.19426971228913992	1	-0	ZNF275	0	NA	0
0.10956462611490725	1	-0	MTMR1	0	NA	0
0.1847919751873786	0.9999996905258192	1.3440294982632433e-7	GPC1	0	NA	0
-0.2657750390334659	1	-0	ADCK1	0	NA	0
0.035077029219865885	1	-0	HAGH	0	NA	0
0.012485871303302254	1	-0	RNF4	0	NA	0
0.09489101331286065	1	-0	CASP8	0	NA	0
-0.4584958209896426	0.9713022420387598	0.012645608789236946	LIMCH1	0	NA	0
0.002781114694913711	1	-0	INTS13	0	NA	0
0.2990964027757048	1	-0	TM7SF3	0	NA	0
0.836759896285101	0.8872300184309645	0.05196377274440425	SPA17	0	NA	0
-0.9182421831828755	0.6090531375200633	0.21534481520782667	TSPAN32	0	NA	0
-0.06354335294774227	1	-0	ST3GAL6	0	NA	0
-0.23225180172750237	0.9997782269255885	9.632550404807218e-5	ATP2C2	0	NA	0
-0.8151264627993773	0.7653398964779116	0.11614564670114891	NGFR	0	NA	0
1.3668961993871358	0.023901340077485386	1.621577748761413	CDON	0	upreg	0
0.04049237708730136	1	-0	TAF2	0	NA	0
0.05879686271417217	1	-0	HIPK2	0	NA	0
0.08205481837119954	1	-0	TNPO3	0	NA	0
-0.433912499055197	0.9999999999960049	1.7350661941994677e-12	BORCS8-MEF2B	0	NA	0
-0.10841062740415008	1	-0	RFXANK	0	NA	0
0.15478051497026435	1	-0	TMEM161A	0	NA	0
-0.31424446705077447	0.9999999987556265	5.404245418321719e-10	LPAR2	0	NA	0
0.34979576199870266	1	-0	CTSA	0	NA	0
-0.2822074600549742	1	-0	SUGP2	0	NA	0
-0.008849391012007324	1	-0	SLC12A2	0	NA	0
0.21422476702896498	1	-0	SNX24	0	NA	0
0.4338736071611491	0.9233480285582114	0.034634573737211446	EYA2	0	NA	0
0.27435878552466697	1	-0	CNN2	0	NA	0
-0.2811768146299629	1	-0	ABCA7	0	NA	0
-0.4703938367614642	0.9915068957664201	0.003704261001905355	SNCAIP	0	NA	0
-0.12995070955768018	1	-0	DDX20	0	NA	0
-0.019301478604630162	1	-0	BTBD1	0	NA	0
-0.1690115735098896	0.9999999864940861	5.865543938019119e-9	FAR2	0	NA	0
-1.7085322864596406	0.002415141720166045	2.6170573798274877	BCAS1	0	downreg	0
0.43451397469283604	0.9999125582430558	3.7977132946602714e-5	CHI3L2	0	NA	0
0.18354576664539568	1	-0	SBNO2	0	NA	0
-0.03799786491502033	1	-0	PMS1	0	NA	0
0.04863878911981523	1	-0	HMG20B	0	NA	0
0.29720642837384004	0.9999958411575871	1.8061660668074984e-6	CALCRL	0	NA	0
-0.06963031537662534	1	-0	TAF11	0	NA	0
0.1521716779711575	1	-0	ANKS1A	0	NA	0
-0.16008746851331512	1	-0	AP3D1	0	NA	0
-0.1650442563812966	1	-0	ZNF76	0	NA	0
0.44331526275141986	0.9938280483942867	0.0026887505055896424	SLC9A3R2	0	NA	0
0.6893932218306511	0.9983979012788771	6.963405862913881e-4	NTHL1	0	NA	0
-0.12296576661955694	1	-0	UHRF1BP1	0	NA	0
0.28481279331101206	1	-0	GNAI3	0	NA	0
-0.680249840228643	0.9999999998783642	5.282576218825516e-11	IPO5	0	NA	0
0.26213222886767085	1	-0	OAT	0	NA	0
0.059806502332675926	1	-0	WDR3	0	NA	0
-0.28664970099094766	1	-0	PKN2	0	NA	0
-0.10980685103089316	1	-0	WDR18	0	NA	0
0.19219274851714196	1	-0	TRAM2	0	NA	0
0.1571786542869149	0.9999966377618956	1.4602039103534673e-6	NTN1	0	NA	0
0.6411743593196283	0.9935211024877336	0.0028229039979033926	MCM10	0	NA	0
-0.5943314041839001	0.9999997579928148	1.0510239782260914e-7	DGKA	0	NA	0
0.8647227733719713	0.7693340864018194	0.11388502512332398	ERBB3	0	NA	0
-0.12905177800902923	1	-0	ANKRD44	0	NA	0
-0.2201001802217455	1	-0	KARS1	0	NA	0
0.14158465383926755	1	-0	ADAT1	0	NA	0
-0.1950616218530472	1	-0	PDIA5	0	NA	0
0.02098910505327556	1	-0	TBC1D22B	0	NA	0
0.03566847957659114	1	-0	NDUFB4	0	NA	0
-0.013094704579950545	1	-0	SPEN	0	NA	0
0.22389009966525997	0.9997692009882102	1.002463060682659e-4	MYLK	0	NA	0
0.03556603869456154	1	-0	ZC3H15	0	NA	0
0.060902855254671096	1	-0	MAP2K4	0	NA	0
0.18824827414509882	1	-0	PACC1	0	NA	0
0.5857079663558258	0.9999999998273104	7.499815789899123e-11	SLK	0	NA	0
-0.1552040676751174	1	-0	CYB5R4	0	NA	0
-0.30769648754788115	0.9981718451273912	7.946841976646577e-4	COL17A1	0	NA	0
-0.01221709465916665	0.9999999999999999	4.821637332766436e-17	GSTO2	0	NA	0
0.09514283229023057	1	-0	SEC61A2	0	NA	0
-0.13753099293529059	0.9999750181754402	1.084960407620847e-5	PRKCQ	0	NA	0
0.3166660109342878	0.9993288796310056	2.915617203988572e-4	TLE2	0	NA	0
-0.023227348826172278	1	-0	ASB1	0	NA	0
-0.32514975766410004	0.998422102182097	6.85813529563384e-4	FAM107B	0	NA	0
-0.8438475344012771	0.7422167005419419	0.12946927786164886	ME1	0	NA	0
0.10066886428140798	1	-0	TBC1D1	0	NA	0
-0.08489732596108635	1	-0	CDK13	0	NA	0
0.3291890634148853	0.9999999999999972	1.2054093331916106e-15	MTHFD2	0	NA	0
0.7884289080490121	0.9042941019286723	0.04369030174554094	SLC9A7	0	NA	0
0.16758869763898687	1	-0	FOXJ2	0	NA	0
0.16181843599087387	1	-0	YBX1	0	NA	0
-0.3919103449089816	0.999999999999786	9.296116777574683e-14	PDE4A	0	NA	0
0.6740461211517728	0.9999999976294732	1.0295066987524736e-9	PPP2R5A	0	NA	0
1.358707433514578	0.11029456582582327	0.9574458845679388	CTNNA2	0	NA	0
0.14283126914395794	1	-0	ELAVL1	0	NA	0
-0.3286113201312104	0.9997376629754879	1.1394646898689531e-4	TIE1	0	NA	0
0.08388066712289799	1	-0	DIP2B	0	NA	0
-0.03203293534974705	1	-0	SMARCD1	0	NA	0
-0.2153259155568481	1	-0	KDM4A	0	NA	0
-0.021229810680732264	1	-0	NFYC	0	NA	0
0.8522933301876209	0.912127109374232	0.03994463639389587	ZMYND12	0	NA	0
-0.09017158216651067	0.9999999999999994	2.4108186663832183e-16	SLC9A3	0	NA	0
1.3263684062698795	0.006825165047138935	2.165886841987571	ASPM	0	upreg	0
-0.5894834677712704	0.9860341531487951	0.0061080421914640895	CD84	0	NA	0
-0.07719037475635826	1	-0	ELOVL1	0	NA	0
-0.4264379721225513	0.9999999999976952	1.0009719102834656e-12	SPI1	0	NA	0
0.13827265779093167	1	-0	POLR1H	0	NA	0
0.7769899064558954	0.7745820670487569	0.11093256192252005	MPPED2	0	NA	0
-0.04185116963420832	1	-0	ZBTB11	0	NA	0
0.03383237706498088	1	-0	ATXN3	0	NA	0
-0.16580981322956578	1	-0	GOLGA5	0	NA	0
0.4586922085833862	0.9940160967938279	0.002606582713217435	FGFR2	0	NA	0
0.16947400951004177	1	-0	LRRC40	0	NA	0
-0.06914085650029556	1	-0	ISOC1	0	NA	0
-0.33024859651511496	0.9785582031673445	0.009413338056400227	EML1	0	NA	0
-0.27905802656279066	1	-0	TRMT11	0	NA	0
-0.03797235202143412	1	-0	THUMPD1	0	NA	0
0.339360064046514	1	-0	MSANTD3	0	NA	0
-0.2660722134352911	0.9988920022072036	4.814641072399629e-4	KIF26A	0	NA	0
-0.262057174505423	1	-0	ATG2B	0	NA	0
0.0495298016988297	1	-0	ARFGEF1	0	NA	0
-0.24374855780831384	0.9999999999999971	1.2536257065192751e-15	ZFAT	0	NA	0
0.18165919240809636	1	-0	MTFR1	0	NA	0
-0.3126013163286845	0.9999999999999996	1.9286549331065747e-16	STAG3	0	NA	0
0.11984075881779477	1	-0	FECH	0	NA	0
-0.06361286671375677	1	-0	MYO9A	0	NA	0
-2.2422399962788373	0.022623464018594913	1.6454408968031018	DDX3Y	0	downreg	0
0.32066445449518954	0.9977469083388333	9.79609265277025e-4	PFKP	0	NA	0
-0.026820985962390687	1	-0	IDI1	0	NA	0
-0.30462416677783555	1	-0	SP100	0	NA	0
-0.002147708225313849	0.9999999999996574	1.487957280891977e-13	KLF6	0	NA	0
-0.675452546408962	0.9991327502081696	3.768052147729304e-4	PLPP1	0	NA	0
0.30718266630376156	0.9999999998775162	5.319403884777682e-11	NEO1	0	NA	0
0.14715289825786115	1	-0	TRAM1	0	NA	0
0.2205146721695539	0.9996924401818178	1.3359207672234655e-4	PHKA1	0	NA	0
0.40441848868013475	0.9999574457249534	1.8481480069924394e-5	TNFRSF1A	0	NA	0
-0.25931723436333043	0.9999999737694296	1.1391792123668189e-8	CACNB1	0	NA	0
-0.23619523352537808	1	-0	EVI5	0	NA	0
-0.048063563219759686	1	-0	STOML1	0	NA	0
-0.07985144036428338	1	-0	PKM	0	NA	0
-0.08366361851416126	1	-0	DHX29	0	NA	0
0.07682194332356396	1	-0	DNTTIP2	0	NA	0
-0.018145851964022963	1	-0	METTL22	0	NA	0
-0.12012284007573903	1	-0	TP53BP1	0	NA	0
0.4262071915312086	0.9960510746156057	0.001718391641548685	TRO	0	NA	0
0.7643140194331726	0.9999454842939801	2.3676515678344676e-5	RRP15	0	NA	0
0.09790623043501778	1	-0	RHOA	0	NA	0
0.07533462784542433	1	-0	DHX8	0	NA	0
-0.14149341487444278	1	-0	PMS2P4	0	NA	0
-0.5037797795146504	0.999997120033761	1.250755246751954e-6	PRKCZ	0	NA	0
-2.2121194704539615	0.01512006318783197	1.820446393883132	ZFY	0	downreg	0
0.884833121375685	0.9755389239829594	0.010755397582877326	IARS2	0	NA	0
-1.0916360748821257	0.363787156042708	0.43915263830784784	SYT1	0	NA	0
-0.10503739514486421	0.9999974412181739	1.1112662492096334e-6	NAV3	0	NA	0
0.2449016781832709	1	-0	IDH3G	0	NA	0
-0.18632848152756853	0.9999999999999936	2.7965496530045417e-15	ROGDI	0	NA	0
0.11973174874828896	0.9999923288539176	3.3315491918572613e-6	PDZD4	0	NA	0
-0.0023813316472507395	1	-0	ROCK1	0	NA	0
-0.03720553788203329	1	-0	CBFB	0	NA	0
0.18554435997651253	1	-0	PDK3	0	NA	0
0.07091694582534913	1	-0	HYAL2	0	NA	0
0.09860662822750044	1	-0	HDAC4	0	NA	0
-0.3616805346846874	1	-0	RASSF1	0	NA	0
2.893812939420684	2.000063033838838e-5	4.69895631692752	FGFR3	1	upreg	0
-0.08886106348511369	1	-0	IFI35	0	NA	0
0.30502916702761906	1	-0	HEATR6	0	NA	0
0.07506937961991511	1	-0	COASY	0	NA	0
0.35922159139573573	0.9999999878705482	5.267754006910695e-9	PLEKHH3	0	NA	0
-0.19090586715588476	1	-0	MEF2A	0	NA	0
0.24959629566320185	1	-0	OTUD5	0	NA	0
0.07460721465547415	1	-0	TFE3	0	NA	0
0.11147632284611042	1	-0	TBC1D25	0	NA	0
-0.11898661890607709	1	-0	ACSL4	0	NA	0
-0.11184214905196033	1	-0	INPP5A	0	NA	0
0.3012539857703871	1	-0	GPKOW	0	NA	0
-0.09951379923704273	1	-0	GRIPAP1	0	NA	0
0.15490795239921695	1	-0	FTSJ1	0	NA	0
0.7042991418447844	0.9881753876520012	0.005165967224618891	PRR11	0	NA	0
1.1175016076746966	0.2703422658649971	0.5680860505018958	REEP1	0	NA	0
-0.19097429303454838	0.9993410982197811	2.8625172351019344e-4	ATP11A	0	NA	0
0.12906237561817147	1	-0	POLR1A	0	NA	0
0.0924097607350518	1	-0	LAPTM4A	0	NA	0
0.2388876132474529	1	-0	TTC7A	0	NA	0
-0.2920961524349579	1	-0	IP6K2	0	NA	0
0.06300974060995346	1	-0	SRBD1	0	NA	0
0.17263776502949568	1	-0	KIF2A	0	NA	0
0.2591602962829507	0.9998000496206153	8.684602915884584e-5	RASGRP2	0	NA	0
0.23447333391415093	1	-0	PSME4	0	NA	0
-0.4451923272453939	0.9999999999990998	3.9093835494087855e-13	IFT80	0	NA	0
0.012587107176311285	1	-0	SIRT2	0	NA	0
0.09737851323853342	1	-0	ERLEC1	0	NA	0
-0.10170217937619963	1	-0	PPP2R5B	0	NA	0
-0.25520814058505736	0.9999999986708721	5.772329212778741e-10	PYGM	0	NA	0
0.8883090654954628	0.6169291793947711	0.20976468809539478	PAGE1	0	NA	0
-0.9875775820356596	0.5134017982005001	0.28954261453643576	PITX1	0	NA	0
0.4193047975287665	0.9999920627740626	3.4471071064813495e-6	MAST4	0	NA	0
-0.6487038022336895	0.9185206257761004	0.03691108697910858	ADGRF5	0	NA	0
-0.3769879883033045	0.9788465055701574	0.009285405245155236	SDK2	0	NA	0
0.7013359166545863	0.9999999999824487	7.622430026690694e-12	NUP133	0	NA	0
0.6825614031387959	0.9999966229420163	1.466640123854007e-6	NUCKS1	0	NA	0
0.24281510252673932	1	-0	VPS35	0	NA	0
-0.028050145828283135	1	-0	DNAJA2	0	NA	0
0.3010526404927214	0.9999999900365202	4.327084327486911e-9	BCL3	0	NA	0
-0.30808756818630467	1	-0	KCNAB2	0	NA	0
0.0666214031830048	1	-0	ABCC9	0	NA	0
0.002177781744575391	0.9999999998994045	4.368808441242084e-11	GAL	0	NA	0
-0.42986996291587154	0.9999974027227869	1.1279846264582389e-6	CLEC2D	0	NA	0
0.020119722635013382	1	-0	FUNDC1	0	NA	0
-0.7001754424329927	0.9659719767257366	0.01503547247675241	RORA	0	NA	0
0.1744419868586914	0.9998997077189923	4.3558568549754414e-5	TGFBR3	0	NA	0
0.5212974821907497	0.9992002910238237	3.4744814270560795e-4	PLA2G10	0	NA	0
0.1785265905019804	1	-0	ATP1B3	0	NA	0
0.12520497724182444	1	-0	NEDD4	0	NA	0
-0.08776015871802034	1	-0	PIGB	0	NA	0
0.1770491965907217	1	-0	MAPK6	0	NA	0
-0.35412878888211186	1	-0	GNB5	0	NA	0
-0.45521265025865887	0.9999999999876656	5.356742643989891e-12	RAB27A	0	NA	0
0.15745192726422896	1	-0	HDHD5	0	NA	0
0.02257787297025704	1	-0	UFD1	0	NA	0
-0.2693430685691802	0.9999764272698057	1.0237627311651033e-5	LRP6	0	NA	0
-0.2561354981049897	1	-0	PHRF1	0	NA	0
-0.09808709459471832	1	-0	ELP1	0	NA	0
0.3250794177474132	0.9999999995529885	1.9413464473277842e-10	NUCB2	0	NA	0
0.2960244543822772	0.9999989375340668	4.614233371364209e-7	PFN2	0	NA	0
1.25926527465296	0.16412088115499762	0.7848361599982893	PTPN3	0	NA	0
2.2723441783762452	1.1735187049988777e-6	5.9305099836852815	SPTB	1	upreg	0
-0.3030442966030895	0.9999999999999998	9.643274665532872e-17	DAPP1	0	NA	0
-0.3686478780264313	0.9999999999999931	2.9894151463152004e-15	SLC44A1	0	NA	0
-0.06633872664113216	1	-0	TMEM260	0	NA	0
-0.023990866419108414	1	-0	SMG6	0	NA	0
0.12069030490444366	1	-0	EXOC5	0	NA	0
0.8788551243854579	0.7889894415622112	0.10292880858012467	CLTCL1	0	NA	0
-0.22238300266468847	0.9999999991536679	3.6755736777493605e-10	FSTL3	0	NA	0
-0.14620203841427504	1	-0	DGCR2	0	NA	0
0.12429945711536838	1	-0	RNF126	0	NA	0
0.22227861834230467	1	-0	MNT	0	NA	0
0.06902866688241271	1	-0	ZXDC	0	NA	0
-0.04898903907386387	1	-0	JMJD6	0	NA	0
-0.06399150871124437	1	-0	POLB	0	NA	0
-0.24453616138214862	1	-0	WIPI1	0	NA	0
0.761756389907903	0.8974976637071148	0.046966673268226816	FRMPD1	0	NA	0
-0.26078254622028574	1	-0	GBA2	0	NA	0
-0.1819601327765712	1	-0	NDST1	0	NA	0
-0.08858803210706778	1	-0	ASNS	0	NA	0
-0.0336825550437041	1	-0	AP3M2	0	NA	0
0.9757957291163377	0.5539424281043449	0.2565353696684197	CNGB1	0	NA	0
-0.43587913652138566	0.9999046086274669	4.142992277232567e-5	ST6GALNAC2	0	NA	0
-0.010229177322232275	1	-0	PABPC1	0	NA	0
-0.3241826849249039	1	-0	TESK2	0	NA	0
-0.1441661150902922	1	-0	CFAP20	0	NA	0
-0.0904575844579183	1	-0	CSNK2A2	0	NA	0
0.38972699818063594	0.9998524904597387	6.406730474909297e-5	PTPN21	0	NA	0
0.11490632053147243	1	-0	EIF2B3	0	NA	0
0.7869753153450372	0.8359901765659955	0.07779882577659018	CAMK2A	0	NA	0
-0.11664699131206291	1	-0	TCOF1	0	NA	0
0.28572043292584404	1	-0	CDC42	0	NA	0
0.2900966596538561	0.9991723097713373	3.596101424723514e-4	OSBPL3	0	NA	0
0.12214821573063839	0.9999245431904723	3.277171243988503e-5	EPHA8	0	NA	0
-0.12608368749116727	0.9999599493183702	1.739413835416943e-5	SLC12A3	0	NA	0
0.22307002499021467	1	-0	RAD18	0	NA	0
-0.2945741700452782	0.9999999999998332	7.24209927381579e-14	ATP2B1	0	NA	0
0.5258442509068644	0.9631790751263501	0.01629296094492241	TRPM5	0	NA	0
0.1030575939581988	1	-0	NCK2	0	NA	0
-0.32941193366026855	0.9962782053826513	0.0016193702195217152	MAP4K4	0	NA	0
0.4459867953238579	0.9999851288396389	6.458510907236486e-6	MGAT4A	0	NA	0
-0.4364154053014193	0.9999999999971461	1.2394500927627086e-12	RPL31	0	NA	0
0.048139452678371164	1	-0	WDR1	0	NA	0
-0.03269798037434768	1	-0	SNX13	0	NA	0
0.5973713730473461	0.9062728053950722	0.042741051722884955	ARHGAP10	0	NA	0
-0.07179758047459517	0.9999975415555042	1.0676901910015427e-6	RPS6KA2	0	NA	0
-0.19617307894925684	1	-0	ING3	0	NA	0
-0.3177813692700352	0.9999999999625451	1.6266468571618786e-11	VASH1	0	NA	0
0.8591067828562879	0.7019373469697553	0.15370165009186593	LMCD1	0	NA	0
-0.05761582473871574	1	-0	BUD23	0	NA	0
-0.015486743267079106	1	-0	SEL1L	0	NA	0
0.5724954941326623	0.9997025644136959	1.2919384823014023e-4	TRIP13	0	NA	0
0.3810525359939483	1	-0	ATP6AP1	0	NA	0
0.1046308383981085	1	-0	TCF3	0	NA	0
-1.2421896625198454	0.12438971946385392	0.9052155116437233	TRIB2	0	NA	0
0.11039486615154459	1	-0	DAZAP1	0	NA	0
-0.14082841736106388	1	-0	MBD3	0	NA	0
-0.24350242899430086	0.9999999999965319	1.5061830700121909e-12	HLTF	0	NA	0
0.4941924896094383	1	-0	FAM50A	0	NA	0
0.07090554591379128	1	-0	FAM3A	0	NA	0
0.07759937027219621	1	-0	CPSF1	0	NA	0
-1.1896109383954474	0.263248440338326	0.5796341931888773	MYO3B	0	NA	0
0.08548350421218237	0.9998938516160201	4.610210430065677e-5	CYBRD1	0	NA	0
0.4964470650963664	0.979993632361424	0.008776746184322148	CDH19	0	NA	0
-0.163974605058133	1	-0	PDCD2	0	NA	0
1.300885086998199	0.1227573256868117	0.9109525814011116	SLC6A15	0	NA	0
-0.34183621618437154	1	-0	RDH11	0	NA	0
0.3212628606518946	1	-0	PRKACA	0	NA	0
1.2284998328158854	0.06756558314469628	1.1702744705760255	ADGRL1	0	NA	0
-0.704026186602223	0.9080164894855383	0.04190626466442796	ACTN1	0	NA	0
-0.2651302943429066	1	-0	ZFYVE26	0	NA	0
-0.28151325986511244	0.9591322325777893	0.018121513872111902	RPS6KA6	0	NA	0
-0.20946950322486568	1	-0	EPN2	0	NA	0
0.09288911689910595	0.999999998156553	8.00598839084228e-10	PTPN18	0	NA	0
0.7218447308997269	0.9217332438981531	0.03539474864857719	LIMS2	0	NA	0
0.2524432070016136	0.999998397353069	6.960212763341419e-7	ASIC4	0	NA	0
1.2749584438096941	0.12714451814317976	0.8957023597626717	SPEG	0	NA	0
-0.292247860349249	0.9999999999997937	8.958602164280961e-14	LNX1	0	NA	0
-0.12953410979261815	1	-0	ALDH3A2	0	NA	0
-0.0781769987432952	1	-0	TFRC	0	NA	0
-0.11940679345121064	1	-0	SREBF1	0	NA	0
-0.1307399779001992	1	-0	AFF4	0	NA	0
0.138290842761843	1	-0	UBE2D1	0	NA	0
-0.07314597191234107	1	-0	PALS1	0	NA	0
0.3658330485586032	0.99293639498452535	0.0030785704290528784	RHOBTB1	0	NA	0
0.19621729640639352	1	-0	SMC1A	0	NA	0
0.12974221932034524	1	-0	HSD17B10	0	NA	0
-0.20030712936665562	1	-0	MARK2	0	NA	0
0.2641371083554567	0.999999994309986	2.471141695920141e-9	HMMR	0	NA	0
-0.15059085169067288	0.9999999996011649	1.7321187276398966e-10	CHFR	0	NA	0
0.7010032425222361	0.9790079388739924	0.009213786444882532	P4HA2	0	NA	0
0.2976228395266016	0.9999987698004313	5.342692129369219e-7	FCGR2B	0	NA	0
0.08970908298531999	1	-0	NFATC3	0	NA	0
-0.2619129364231796	1	-0	TRNT1	0	NA	0
-0.0464915704921296	1	-0	ACADVL	0	NA	0
-0.32310776503108674	1	-0	STK10	0	NA	0
-0.22897131106077495	1	-0	FBXW11	0	NA	0
-0.4380656551356443	0.9999996937117366	1.330193230455609e-7	ACAP1	0	NA	0
1.3822742802231507	0.1200629375802136	0.9205910349659054	CRMP1	0	NA	0
1.123845061476778	0.3724066233470755	0.42898260358353335	EVC	0	NA	0
0.07577770875307621	1	-0	DERL2	0	NA	0
-1.27325680558145	0.0030547796714080378	2.5150201081521577	SIDT1	0	downreg	0
0.10744306715783436	1	-0	NDE1	0	NA	0
0.04832163562115066	0.9999993093041443	2.999655024102341e-7	IRAG1	0	NA	0
0.11155941918233525	0.9999999999995407	1.9947113645659325e-13	TMEM38A	0	NA	0
0.0962485496758978	1	-0	AP1M1	0	NA	0
0.9155621007278394	0.6313974177306885	0.19969719860408977	PVR	0	NA	0
-0.05913157927519386	1	-0	XRCC1	0	NA	0
0.2552039829021253	0.9999994622709446	2.3353282430548503e-7	SCARB1	0	NA	0
0.4612430019995286	0.9999994633649594	2.3305769947353834e-7	MCM2	0	NA	0
0.5950321667274114	0.952776206066501	0.021009097141412247	PANX2	0	NA	0
0.03329282867180261	1	-0	SELENOO	0	NA	0
0.18654409681218098	0.9978755842704422	9.236034351804776e-4	TP63	0	NA	0
-0.23334689900939676	0.9999999999999991	3.8573098662131503e-16	ALPK1	0	NA	0
0.1587217620959942	0.9999999999999983	7.232455999149659e-16	LLGL2	0	NA	0
-0.10470026588351278	1	-0	PDE8A	0	NA	0
-1.0727089608420437	0.3683918402315146	0.4336899978608373	CLCN4	0	NA	0
-0.37189605008804527	1	-0	NLE1	0	NA	0
-0.14778539035228722	1	-0	SDHA	0	NA	0
0.09694356409791816	1	-0	SMARCE1	0	NA	0
0.5127830899306156	0.9999999892691135	4.660364823405307e-9	GSDMB	0	NA	0
-0.05091458087537859	1	-0	KDM5A	0	NA	0
0.6547323701451341	0.9995893753558341	1.783686408813459e-4	ADAM11	0	NA	0
0.6021739408034983	0.9985120299238244	6.466984466964124e-4	PPP2R3A	0	NA	0
0.1510902323831005	0.9999991794391854	3.563651800692764e-7	FERMT2	0	NA	0
-0.16161651632466256	0.9996811537525512	1.3849524636088488e-4	ABCB11	0	NA	0
0.9764764809103439	0.5312289515905858	0.27471826426239626	DHRS9	0	NA	0
-0.7901482292170097	0.8205367683005901	0.08590195341371512	CD5L	0	NA	0
-0.7872779711805178	0.7993775382738637	0.09724805915418107	PTGS2	0	NA	0
1.2983415007596495	0.1345421044848576	0.8711417834392073	IGF2BP2	0	NA	0
0.14638384034912022	1	-0	MAP3K13	0	NA	0
0.14019465601500336	1	-0	ST6GAL1	0	NA	0
-2.5181941925025946	1.895640526317717e-7	6.722244015224789	TBX21	-1	downreg	0
-0.05127232645178503	0.9999896072562414	4.513534720231476e-6	FRY	0	NA	0
-0.261826239165611	1	-0	PICALM	0	NA	0
0.21050522646139225	1	-0	NSF	0	NA	0
0.031807894300524	1	-0	CLASP1	0	NA	0
0.2062450344128246	1	-0	MRPS34	0	NA	0
-1.2155630357188865	0.17985227960275696	0.7450840531881219	NOTCH3	0	NA	0
-0.45176682997068873	1	-0	CLNS1A	0	NA	0
0.35535235405895005	0.998446960766664	6.750006562446394e-4	TEAD2	0	NA	0
-0.07897542468301655	1	-0	EED	0	NA	0
1.0190749938769663	0.4460496257188883	0.35061682071179484	CDHR2	0	NA	0
-0.2725360070404399	1	-0	TSG101	0	NA	0
-0.04903444973084703	1	-0	NCBP3	0	NA	0
-0.1131739632692117	1	-0	ATP2A3	0	NA	0
-0.07012517275437968	0.9999830422046269	7.364739400847707e-6	MGLL	0	NA	0
0.04914654785238337	1	-0	BCS1L	0	NA	0
2.3707167975658745	4.1375375023368306e-5	4.383258056785015	NUAK1	1	upreg	0
-0.23019892435897749	1	-0	DPP8	0	NA	0
0.01837241912381371	1	-0	SLC24A1	0	NA	0
-0.40417416581964183	0.9999999999702016	1.2941274601337928e-11	ZNF532	0	NA	0
-1.5374936468433327	0.0015934217573482555	2.7976692570639017	SCARF1	0	downreg	0
0.3313474750074157	1	-0	LMAN1	0	NA	0
-0.0164933902590656	1	-0	HACD3	0	NA	0
-0.6379667024415094	0.9360443330750451	0.028703581653022465	IPCEF1	0	NA	0
-0.23407987306377986	1	-0	ZZEF1	0	NA	0
0.2550125137315762	1	-0	ENO1	0	NA	0
0.21021808135767905	0.9999595468269784	1.7568945180940854e-5	SLC12A1	0	NA	0
-0.27095230033245254	1	-0	MYDGF	0	NA	0
0.5081736202240026	0.9999999511213001	2.1227750152924486e-8	ANO8	0	NA	0
0.07568124044884028	1	-0	TUBE1	0	NA	0
0.9292131172951448	0.6025801023527132	0.21998521315567748	ARHGEF10L	0	NA	0
-0.04400300579750427	0.9999999999999999	4.821637332766436e-17	TXK	0	NA	0
0.9756389222434727	0.5394694733809599	0.26803312543388114	WSCD2	0	NA	0
-0.07918564713343934	0.9999999999699565	1.3047736353648597e-11	TACR2	0	NA	0
0.12631694758125356	1	-0	ACTR6	0	NA	0
0.28306656963304455	1	-0	TIPIN	0	NA	0
-0.2437683867094158	1	-0	SRI	0	NA	0
-0.48400018223606	1	-0	EIF4G3	0	NA	0
0.21657643691742035	1	-0	NUP37	0	NA	0
1.2196148953058252	0.21654149055929411	0.664458878088629	SEMA3A	0	NA	0
0.5177566738166144	0.9999223777116493	3.371223993095786e-5	GTSE1	0	NA	0
0.9217457304806693	0.6155791638400024	0.21071608861712698	SEMA3C	0	NA	0
-0.6136038506865975	0.9999999636775012	1.5774661078397563e-8	TTC38	0	NA	0
-0.16018895769530417	1	-0	ACAT1	0	NA	0
-0.07697772662631053	1	-0	GRAMD4	0	NA	0
-0.05327546048480403	0.9999929388878442	3.0666128722078044e-6	CELSR1	0	NA	0
1.1927487167800155	0.17674466731119992	0.7526536807404403	WNT8B	0	NA	0
0.10713884992080924	1	-0	ZNF638	0	NA	0
0.13980770962607858	1	-0	SLC25A40	0	NA	0
0.2633325705918863	1	-0	TIMM21	0	NA	0
1.6212672937670423	0.013400940548516692	1.8728647194937027	ADD2	0	upreg	0
1.553951702448624	0.008467718810127764	2.07223357214973	RASAL2	0	upreg	0
-0.1856389890722574	1	-0	VPS9D1	0	NA	0
0.12382847679731679	1	-0	ZNF37A	0	NA	0
-0.16518548609981565	1	-0	MARK3	0	NA	0
-0.0033913338437780993	1	-0	SLC25A3	0	NA	0
-0.32086477815519565	1	-0	FNDC3B	0	NA	0
0.014840598038230013	0.9999999995750241	1.845647071669045e-10	FOSL2	0	NA	0
-0.15426908992998545	1	-0	FRYL	0	NA	0
-0.06326045023023585	1	-0	TMEM131	0	NA	0
-1.0912962985164862	0.3252388592505352	0.48779757085825226	FSCN1	0	NA	0
-0.24914662305828195	1	-0	ACTB	0	NA	0
1.2043007865534738	0.2183550454718535	0.6608367684998272	MOCOS	0	NA	0
-0.714289487814871	0.9547044260532198	0.02013106402142352	PLD1	0	NA	0
0.6574117183973565	0.9276760817364923	0.032603640668635046	ATP12A	0	NA	0
0.3996518657210839	0.9999999707441114	1.2705671168269386e-8	WDR62	0	NA	0
-0.26637251470501155	1	-0	DLG1	0	NA	0
0.05779379381281213	1	-0	RAB7A	0	NA	0
0.31216726997765143	0.9999999999999999	4.821637332766436e-17	BCAP29	0	NA	0
-0.7062174260278447	0.9999195874681489	3.492412304619708e-5	SEC31B	0	NA	0
-0.026989894094213263	1	-0	SART3	0	NA	0
-0.7431296465437751	0.9849753211785895	0.006574650731045065	ARHGAP15	0	NA	0
1.1926968737255201	0.258131583146824	0.5881588550174145	PAX2	0	NA	0
-6.584088338321692e-4	1	-0	EXOSC7	0	NA	0
0.9911147840877685	0.5514845140685954	0.25846667823554426	KIFAP3	0	NA	0
0.029045512151006037	1	-0	MKRN2	0	NA	0
0.5068261846555293	0.9999999998209886	7.774364641312456e-11	MCM6	0	NA	0
-0.30181275930368656	1	-0	REXO2	0	NA	0
-0.48201910979978235	0.9999999999995055	2.1475572680147014e-13	RBM7	0	NA	0
0.13852312038615588	0.9999999864969612	5.86429527858219e-9	RBMS2	0	NA	0
-0.025082034622310623	1	-0	BAZ2A	0	NA	0
-0.09246534366964454	1	-0	PTPN23	0	NA	0
-0.12823279260315967	1	-0	MLH1	0	NA	0
0.26852307841614786	1	-0	UNG	0	NA	0
0.6001492863876475	0.9998572694456677	6.199151629251716e-5	FMO4	0	NA	0
0.5721209761233168	1	-0	KLHL20	0	NA	0
-0.04984393685042843	1	-0	SLC46A1	0	NA	0
1.4467854970296077	0.06738546298671452	1.1714337833695871	PLXNA2	0	NA	0
0.652537942097815	0.9999042208763541	4.1598337038874576e-5	SPAG5	0	NA	0
-0.4488829307340314	0.9999999999999928	3.1340642662981944e-15	ANKRD13A	0	NA	0
-0.106995404134266	1	-0	TPD52	0	NA	0
-0.826525440652353	0.8837938495627038	0.053649025075460335	ACACB	0	NA	0
-0.3479052832609417	0.9999995486273359	1.9602870155645378e-7	TRAF4	0	NA	0
-1.2814625518571574	0.1647991155505839	0.7830451234188281	PAG1	0	NA	0
0.020587298923884667	1	-0	GPATCH1	0	NA	0
-0.3482235992688052	0.9999999999998463	6.67314606854926e-14	ICAM3	0	NA	0
-0.06613523025662627	1	-0	NT5C2	0	NA	0
-0.08257515427561685	0.999929010859092	3.0831286527605235e-5	MCAM	0	NA	0
0.471004077820524	0.9779716549866992	0.00967373239159972	GPC4	0	NA	0
-0.12099170545278959	0.9999999999991807	3.558368351583087e-13	MBNL3	0	NA	0
0.06899015065989023	0.9999999761447355	1.036020987829586e-8	CAMSAP3	0	NA	0
-0.15154481038213113	0.9999999669956534	1.4333605838977433e-8	RAP1GAP	0	NA	0
-0.1101957193593126	1	-0	XAB2	0	NA	0
-0.3354598575085763	1	-0	ARHGEF1	0	NA	0
-0.2135805524861496	1	-0	STXBP2	0	NA	0
-0.022273895319753656	1	-0	MAP2K7	0	NA	0
0.09305927577162976	0.9999999217464425	3.398508955116841e-8	NMRK2	0	NA	0
-0.7585252756115333	0.996368308269951	0.0015800946264685777	DGKD	0	NA	0
-0.048244881196955136	0.9978439936071435	9.373525118579074e-4	CTTNBP2	0	NA	0
-0.2043588995436436	0.9999999999990735	4.0236563541954543e-13	RARB	0	NA	0
-0.2112208833849918	1	-0	TOP2B	0	NA	0
0.21212697369090527	1	-0	TM9SF3	0	NA	0
0.4008389014629685	0.9999996601123113	1.476113727378238e-7	NFKB2	0	NA	0
1.284814707528418	0.013425303250408162	1.872075895684908	UBE2T	0	upreg	0
0.5402963977827211	1	-0	PPP1R12B	0	NA	0
-0.025302834313126965	1	-0	DNAJC10	0	NA	0
0.2639436808781772	1	-0	GTF3C1	0	NA	0
0.1765287189939622	0.9996474775644448	1.531255401889398e-4	IL4R	0	NA	0
-0.18500832288250724	1	-0	USP33	0	NA	0
1.0734351660045873	0.37957607427780904	0.42070117015569547	PAK3	0	NA	0
-0.15102815641648437	1	-0	SNRPA	0	NA	0
-0.7829361621638223	0.731716447052627	0.13565718306429386	SPAG6	0	NA	0
-0.14912529373873307	1	-0	EXOSC5	0	NA	0
0.3471539446303984	1	-0	DYNC1I2	0	NA	0
0.6499283538727538	0.9611097090954858	0.017227035499694888	APBB1IP	0	NA	0
-0.2328946615927272	1	-0	LRCH4	0	NA	0
-0.5688465319467682	0.9999999999980418	8.504403927541766e-13	FAM76B	0	NA	0
0.08142920410378096	1	-0	SIRT6	0	NA	0
0.005125965824592349	1	-0	POLD3	0	NA	0
0.27791048155403963	0.9999531751434221	2.0336252952481806e-5	ACTN2	0	NA	0
-0.015812537115163394	1	-0	CAPZB	0	NA	0
-0.44258780462463054	0.9949602188998405	0.002194283131322445	GPR137B	0	NA	0
0.10339499265271496	0.9999999999999998	9.643274665532872e-17	NAALAD2	0	NA	0
0.07235990190870645	1	-0	JADE1	0	NA	0
0.24703983325668033	0.9999999312533048	2.985631141173101e-8	SLC25A43	0	NA	0
0.24188363102541643	1	-0	UBE2A	0	NA	0
0.29386560804628714	0.9995751108095958	1.845662436910508e-4	FGFR1	0	NA	0
0.42606504887390484	0.9966543458518353	0.0014554351861703937	SMC1B	0	NA	0
-0.5042801051469739	0.9965455109541254	0.0015028628391471103	FBLN1	0	NA	0
-1.4065581274193626	0.0458572673454448	1.3385918286325484	ITGA8	0	downreg	0
-0.1660150740766695	0.9989107930215695	4.732943849737968e-4	CST7	0	NA	0
-0.8114251587428165	0.7940391502389326	0.10015808407974837	MAP2	0	NA	0
0.32416195810043247	1	-0	PIAS2	0	NA	0
0.7898982249194602	0.8643340345679429	0.0633183856068502	AMPH	0	NA	0
0.031133218882002822	1	-0	ARAF	0	NA	0
-0.12356814058443533	1	-0	MCCC1	0	NA	0
-0.8503791995442125	0.8871611664359002	0.051997476745860645	LAMP3	0	NA	0
0.07690856731329498	0.9999988954772645	4.796883940758197e-7	FAP	0	NA	0
-1.3885014879535744	0.12939332218451993	0.8880881364435858	NEBL	0	NA	0
-0.2942049352577869	1	-0	ACER3	0	NA	0
0.11431115959888682	1	-0	UBE2K	0	NA	0
0.07268289840818642	1	-0	PIK3C3	0	NA	0
0.025562730151142077	1	-0	N4BP2	0	NA	0
0.20480031112298347	1	-0	TIGAR	0	NA	0
0.535999403466084	0.9999999999981121	8.199194284377064e-13	TULP3	0	NA	0
0.1477899084372214	0.9999999999817597	7.921660839567534e-12	SYNJ2	0	NA	0
0.6470622992626964	0.9419508646066375	0.02597175090856382	ADCY2	0	NA	0
-0.31353325641594854	1	-0	PPP2R5C	0	NA	0
0.05094448335403001	1	-0	PMS2P1	0	NA	0
2.008850677976924	7.011980957360952e-7	6.154159272002699	RBFOX1	1	upreg	0
0.13809416919692197	1	-0	GNB1	0	NA	0
-1.0924658730863204	0.37212148496406394	0.42931525464396414	HOXA9	0	NA	0
0.8166799781333582	0.8016613467806198	0.09600905601166691	EDN1	0	NA	0
-0.09885453894827378	1	-0	MLLT10	0	NA	0
-0.145773179762837	1	-0	ZCWPW1	0	NA	0
-0.6709909005809918	0.9946240480278956	0.002341044601523559	P2RY10	0	NA	0
0.19662844823656833	0.9999998089336799	8.297905642372022e-8	ITM2A	0	NA	0
-0.12392118316588974	1	-0	NRDC	0	NA	0
0.3016942727032106	1	-0	VDAC3	0	NA	0
-4.286385659515446e-4	1	-0	PCM1	0	NA	0
0.4051389478402836	0.9999668671360273	1.4389658379591634e-5	TNRC6C	0	NA	0
-0.27904762594566357	1	-0	CBFA2T2	0	NA	0
0.24122458251614365	0.9990123853832995	4.2912751948288354e-4	BRINP1	0	NA	0
0.14976116763207692	1	-0	ITCH	0	NA	0
-0.02940362348528547	1	-0	PKD2L2	0	NA	0
-0.23377276120881074	0.9999999975326914	1.07153850262419e-9	TP53INP2	0	NA	0
-0.09013739274081267	1	-0	SDF4	0	NA	0
0.1501771456704964	1	-0	MYH7B	0	NA	0
-1.159001285002938	0.2701702677975573	0.5683624467349387	TP73	0	NA	0
-0.09944503235791124	1	-0	TOLLIP	0	NA	0
0.26194332432946466	1	-0	UBE2D4	0	NA	0
1.4639513182881512	0.01223007288577701	1.912570954754684	CLUL1	0	upreg	0
-0.20754560584569148	0.9904643498651645	0.004161151559529228	RUNX1T1	0	NA	0
1.5259556520324007	0.05346233376015751	1.2719520871612913	CDH17	0	NA	0
-0.008038159897084896	1	-0	THOC1	0	NA	0
0.03855454197332042	1	-0	FKBP7	0	NA	0
1.4535390708106533	0.014453761296008814	1.8400191219358637	OSBPL6	0	upreg	0
-0.8619182552292377	0.7343523752207927	0.1340954960898719	SLC1A3	0	NA	0
0.10262048232954779	1	-0	XRCC5	0	NA	0
-0.12297480664117155	0.9999999999990993	3.911794368075171e-13	LXN	0	NA	0
-0.8087208608849359	0.9929981108982526	0.0030515777153389003	SP140	0	NA	0
-0.12350519375580316	1	-0	MKNK1	0	NA	0
-1.0365199632768354	0.4374557892212744	0.3590658317101078	TNS1	0	NA	0
-0.08366566697987388	1	-0	REXO1	0	NA	0
0.1957911420702496	1	-0	SAR1A	0	NA	0
-0.5536843129228097	0.99923914189639	3.305622473446156e-4	CDC14A	0	NA	0
-0.9460637668241332	0.6554540860481641	0.1834577248347723	RAPGEF3	0	NA	0
-0.7029286933224763	0.9611985259183697	0.01718690389602847	CEACAM1	0	NA	0
0.07165726890000101	1	-0	SENP1	0	NA	0
-0.7711656489175094	0.7643844828612552	0.11668813778151044	DUSP13	0	NA	0
0.11391197304189493	1	-0	CIC	0	NA	0
-0.231799724929459	1	-0	LIPE	0	NA	0
0.1761579808069742	1	-0	FDFT1	0	NA	0
0.05245596395548713	1	-0	PAFAH1B3	0	NA	0
0.10868797150779352	1	-0	OPHN1	0	NA	0
0.3655674853801907	1	-0	KIF22	0	NA	0
0.4771166540812519	0.9911770701377336	0.0038487534720251133	SCGN	0	NA	0
-0.22296253438173874	1	-0	CARMIL1	0	NA	0
-0.03763233516152109	1	-0	PGM1	0	NA	0
0.23855531217526416	1	-0	DDX1	0	NA	0
-0.1148997333316899	1	-0	DNM2	0	NA	0
-0.1764974304974105	0.999999999992833	3.1126079801785267e-12	EPB41L2	0	NA	0
0.31589036732973497	0.9955322969120662	0.0019446460904443753	RIMS1	0	NA	0
-1.6853170447936243	3.374047385115306e-4	3.471848822473155	MOXD1	-1	downreg	0
-0.21068236363358483	1	-0	STX7	0	NA	0
-0.010198463063946672	1	-0	RABL2B	0	NA	0
-7.557377847522417e-5	1	-0	KEAP1	0	NA	0
-1.0246077694622024	0.4694417835812962	0.3284182577898544	DDX43	0	NA	0
0.5553592567852048	0.9908459610582724	0.003993856576471885	PTPRH	0	NA	0
-0.8073350301435684	0.8147324944873374	0.08898496210458147	DCT	0	NA	0
-0.0928550458656403	1	-0	SLC35C2	0	NA	0
-0.2108329448829842	0.9999999999999999	4.821637332766436e-17	CRYBG3	0	NA	0
-0.7942482178991641	0.7255442747164605	0.1393360805682801	EPHA6	0	NA	0
0.6558342415236664	0.9639040948644109	0.015966174751912844	SCTR	0	NA	0
-0.34879991806493615	1	-0	RFX3	0	NA	0
0.053057224914530465	1	-0	RIF1	0	NA	0
0.2767592013836868	1	-0	RAB21	0	NA	0
0.47958889758891	0.9757430700808749	0.010664524480557935	SLC4A4	0	NA	0
-0.12231697906764794	1	-0	SMARCA2	0	NA	0
-0.23749199800462062	0.9999999999998532	6.374204553917696e-14	SESN1	0	NA	0
0.2079094587288619	0.9999992428899159	3.2880885617755057e-7	MID2	0	NA	0
-0.7194863979845314	0.8567948964651733	0.06712312906183872	COL5A3	0	NA	0
0.2214681304255306	1	-0	SRCAP	0	NA	0
0.04100037727122974	1	-0	PUM3	0	NA	0
1.5152050558772645	0.006729455031399036	2.172020104637732	KCNN2	0	upreg	0
-0.04049286933488894	1	-0	CNOT4	0	NA	0
-0.23528425687319388	1	-0	PSEN1	0	NA	0
0.24563800719892548	1	-0	CPOX	0	NA	0
0.2780775339283732	1	-0	CLDND1	0	NA	0
0.8335457011618663	0.8919079552464073	0.049679962430137996	MOK	0	NA	0
0.13075732469528134	1	-0	HSP90AA1	0	NA	0
0.22100952672175733	1	-0	RBL1	0	NA	0
0.029954387255986425	1	-0	DLGAP4	0	NA	0
0.8779510530578558	0.7011621692218267	0.15418152404062999	IGSF9B	0	NA	0
0.04785292742894942	1	-0	CROCCP3	0	NA	0
0.5905111853561908	0.999306332850212	3.0136034940590403e-4	NDC80	0	NA	0
-0.031181342637537135	1	-0	AP4E1	0	NA	0
-0.13318427928888	1	-0	RSBN1	0	NA	0
0.6707331758804838	0.9856891465260292	0.006260025458123407	MAGI3	0	NA	0
-1.0757995850287208	0.4014299869151602	0.3963901887360395	CXCL2	0	NA	0
-0.34253795676946996	1	-0	COL4A4	0	NA	0
-0.2774329661014884	0.9999324272154327	2.9347479021004366e-5	TCF7	0	NA	0
0.06696569878214209	1	-0	OSTM1	0	NA	0
-0.11528817921280343	1	-0	IMPG2	0	NA	0
-0.04581061900431038	1	-0	PCNP	0	NA	0
-0.2912755470374484	1	-0	EXD2	0	NA	0
-0.40151252108057855	0.999959975936211	1.7382577909931153e-5	ARG2	0	NA	0
-0.1802358763797045	1	-0	MEF2C	0	NA	0
-0.6258714704837613	0.9386380081252328	0.027501863947464497	PTPRC	0	NA	0
-0.15465378787157125	1	-0	UBA5	0	NA	0
-0.22153883908981786	0.9999999998088231	8.302705195422796e-11	STK17B	0	NA	0
-0.4105560941350821	0.9999962213606046	1.6410453389769288e-6	CDC14B	0	NA	0
0.06755751628545958	1	-0	ZNF510	0	NA	0
1.7609866440006923	0.0010364269365935735	2.984461308285664	LRP2	0	upreg	0
-0.1246360780009308	0.9999999995968795	1.750730247751838e-10	ZNF506	0	NA	0
0.7358295659557728	0.9999999067546277	4.0495952546305445e-8	JMJD4	0	NA	0
0.713521296788076	0.9999999961023833	1.6927134173274888e-9	DUSP12	0	NA	0
-0.03176641946204928	1	-0	AACS	0	NA	0
-0.5108737400091199	1	-0	DELE1	0	NA	0
-0.15538964859393456	0.9999999999980588	8.430632876350296e-13	CADPS2	0	NA	0
0.8511218125093976	0.7575960893910165	0.12056227576862373	PCDHB4	0	NA	0
0.984059870974639	0.5310293939167419	0.27488143887610106	PCDHGA2	0	NA	0
-0.2657791805132308	1	-0	HSPB11	0	NA	0
0.7403365334784873	0.8603546164995602	0.0653225066105223	PHLPP1	0	NA	0
0.5459837624364661	0.9994931302407423	2.2018654715567066e-4	ATP8B1	0	NA	0
0.5168073584794579	0.9981710598380535	7.950258692534397e-4	IL12RB2	0	NA	0
-0.4195083944891127	0.9999998458969377	6.692611476277452e-8	SMARCD3	0	NA	0
-0.15032999152432946	1	-0	WDR70	0	NA	0
-1.0547623583101866	0.41315279219455614	0.3838893078219978	FYB1	0	NA	0
1.0674047964664197	0.306756966204636	0.5132055660096593	MPP4	0	NA	0
0.06756281598228142	1	-0	STRADB	0	NA	0
0.14042652941678302	1	-0	BZW1	0	NA	0
0.8584721768065502	0.7033620330067523	0.15282107830039898	PGR	0	NA	0
-0.08465435983340819	1	-0	C1QTNF3	0	NA	0
-0.15290703980250164	1	-0	ME2	0	NA	0
-0.0903797579269785	1	-0	C5orf22	0	NA	0
-0.4736990871250244	1	-0	CCNT2	0	NA	0
0.364889660087397	0.9999999999999378	2.700116906349288e-14	FAM135A	0	NA	0
1.0347366605362778	0.444799056122462	0.3518361430115234	COL19A1	0	NA	0
-0.5305584571217766	0.9686400103519869	0.013837596082157138	EPB41L3	0	NA	0
-0.25036342006343837	0.9999999995493178	1.9572877446845317e-10	COBLL1	0	NA	0
0.09180894890928482	1	-0	DLG3	0	NA	0
1.3489294708758939	0.04542329049361516	1.3427214083932952	KCNK2	0	upreg	0
-0.6201476411420388	0.9855825551454948	0.006306992143020713	TRAF5	0	NA	0
0.0290709392707047	1	-0	MRPL22	0	NA	0
0.12557796608511484	1	-0	GEMIN5	0	NA	0
0.8551375914156916	0.7567852880349814	0.1210273192427986	OPRK1	0	NA	0
0.29267796315710815	1	-0	NFE2L1	0	NA	0
0.10550401663627174	1	-0	GSK3B	0	NA	0
0.9056730265584678	0.6847743957799892	0.16445248661850506	ITGB5	0	NA	0
-0.10634257547596881	1	-0	ERC1	0	NA	0
0.04334390401215238	1	-0	XPO1	0	NA	0
-0.011859048360840951	1	-0	RNF13	0	NA	0
-1.1080795239476553	0.3718112059526603	0.4296775252417263	TRPM3	0	NA	0
0.24124008935370922	1	-0	PALB2	0	NA	0
-0.2939191662683376	1	-0	DOP1A	0	NA	0
0.12435964013000422	1	-0	LYRM2	0	NA	0
0.36564048994287024	0.9999999999999984	6.750292265873015e-16	BCKDHB	0	NA	0
0.058650179051706	1	-0	KAT6A	0	NA	0
-0.36510036847182903	1	-0	TUT7	0	NA	0
-0.454018163014156	0.9910296792940119	0.0039133390963528815	ULK2	0	NA	0
-0.056058913437870395	1	-0	TNPO1	0	NA	0
0.061126452792099606	1	-0	PLOD1	0	NA	0
0.5134176582970724	0.9999317141540212	2.965717869500006e-5	P2RX5	0	NA	0
0.3940594521976317	1	-0	ITGAE	0	NA	0
-0.8030084242316411	0.9999539853496512	1.9984368523588494e-5	DIS3	0	NA	0
-0.8596896119248711	0.9830994705397293	0.0074025377925155626	PIBF1	0	NA	0
-0.8385020919091923	0.9925580644503817	0.0032440776804298524	TDRD3	0	NA	0
-0.7755604294588885	0.9999587329671236	1.7922414467732953e-5	NUFIP1	0	NA	0
-0.73426188824252	0.9999890040276205	4.775516383359032e-6	PDS5B	0	NA	0
-0.0904168639118037	1	-0	OXCT1	0	NA	0
0.12957522600357585	1	-0	RRAGB	0	NA	0
-0.2562255030529226	1	-0	CYLD	0	NA	0
-0.12307474514491079	1	-0	SLC27A5	0	NA	0
0.047930312340317194	1	-0	ZNF324	0	NA	0
-0.009161067885210095	1	-0	ZNF671	0	NA	0
0.10797747323921181	1	-0	ZNF416	0	NA	0
-0.13012103521284724	1	-0	ZNF586	0	NA	0
0.016694386890721447	1	-0	ZNF446	0	NA	0
-0.07586875139174021	1	-0	ZNF264	0	NA	0
-0.8661952657068888	0.9385378661372679	0.027548200695573767	RPS5	0	NA	0
0.26015752957742233	0.996378808203429	0.0015755179663071851	FAT1	0	NA	0
-0.2515640575562017	1	-0	YTHDC1	0	NA	0
0.2108999685194375	1	-0	CHMP2B	0	NA	0
-0.09206668031037246	0.9999999999873398	5.498257699708354e-12	SMAP2	0	NA	0
0.0342531255885099	1	-0	PPIE	0	NA	0
0.29104751509617355	1	-0	ZMPSTE24	0	NA	0
0.07410313968250293	1	-0	STARD7	0	NA	0
-0.2508557868896366	1	-0	NOA1	0	NA	0
0.16974841368957883	1	-0	REST	0	NA	0
0.03788324361616866	1	-0	HAL	0	NA	0
0.08667339617605929	1	-0	SSH1	0	NA	0
-0.4049467575822119	0.9999780278516375	9.542487624265307e-6	GSTP1	0	NA	0
-0.03385090291942383	1	-0	APLP2	0	NA	0
0.8726733382038883	0.8316808501333148	0.08004329824870098	FAM234B	0	NA	0
1.0060537240548242	0.4920047393192455	0.30803071379710517	SLCO1A2	0	NA	0
0.28374031848487835	1	-0	WBP11	0	NA	0
-0.1268057658883679	1	-0	EIF3I	0	NA	0
0.45215784354231303	0.9939835385542073	0.0026208079309262724	NKAIN1	0	NA	0
0.07019818199906824	0.999871735445001	5.570816122749206e-5	COL16A1	0	NA	0
0.10181477728713784	1	-0	TXLNA	0	NA	0
-1.555768049496721	0.016147142688746525	1.7919043169425846	APOB	0	downreg	0
-0.029495252245215653	1	-0	NCOA1	0	NA	0
0.24197882998763687	1	-0	AGBL5	0	NA	0
0.44532322535509117	0.9991314975278378	3.773497194912679e-4	EFR3B	0	NA	0
0.7639435391856417	0.9289329026249933	0.03201565422174116	KIF3C	0	NA	0
0.1402372737755675	1	-0	RAB10	0	NA	0
0.04975130008208595	1	-0	HADHA	0	NA	0
0.32090497574587395	0.9999999999999993	2.8929823996598625e-16	MAPRE3	0	NA	0
0.44946253640960077	0.9999999998169337	7.950470123286299e-11	CAD	0	NA	0
0.4885418309117453	0.9999999996871628	1.3586346997109093e-10	CD59	0	NA	0
-0.4271510057405757	0.9967734084768075	0.0014035564652330104	CD82	0	NA	0
0.32383873123075846	1	-0	BCORL1	0	NA	0
-0.10775034541541562	1	-0	ATRX	0	NA	0
-0.18975938058332087	1	-0	AK6	0	NA	0
-0.7964550842935951	0.7674013700596142	0.11497742978091437	FCN1	0	NA	0
-0.03890600625389684	1	-0	MYNN	0	NA	0
-0.9616765067045301	0.5530222556489083	0.25725739073685383	MECOM	0	NA	0
0.14791306152341388	1	-0	SCAMP1	0	NA	0
-0.132631779966637	1	-0	PREP	0	NA	0
0.7687604156594001	0.9950138532175424	0.0021708726873869294	HACE1	0	NA	0
0.1992170433390319	1	-0	SEH1L	0	NA	0
-0.07423460553256911	1	-0	WDR47	0	NA	0
-0.11639115674788059	1	-0	WDFY1	0	NA	0
0.234266656762953	0.999999999999394	2.631649656224718e-13	OVGP1	0	NA	0
0.2842140290211903	1	-0	SLC25A24	0	NA	0
0.05095483452316163	1	-0	MAP3K4	0	NA	0
-0.8283940270120849	0.9085552548048239	0.04164865544772343	PILRA	0	NA	0
2.292335586655039	1.5929632160621828e-10	9.797794252601667	IGSF9	1	upreg	0
-0.3422251859171712	0.9980671800903345	8.402252851891248e-4	ABCB1	0	NA	0
-0.1850219571980487	1	-0	ZNF213	0	NA	0
-0.5356841899967915	0.999883909614681	5.042034046107467e-5	AKR1B1	0	NA	0
0.4005951666749761	1	-0	CPNE3	0	NA	0
-0.03592243308910792	1	-0	RRN3	0	NA	0
-0.009457219092467994	0.9999999999424276	2.5003371851753346e-11	CTTN	0	NA	0
0.6474156489160213	0.9288460648412233	0.03205625449873847	WNT11	0	NA	0
0.08097656328387881	1	-0	MTIF2	0	NA	0
-0.3133821948500852	1	-0	DDHD2	0	NA	0
0.06550241607266802	0.9999999808996324	8.29518433928892e-9	TTC39A	0	NA	0
-0.16056074613941806	1	-0	EPS15	0	NA	0
0.5171873953494779	0.9999986000589087	6.079871165028726e-7	ORC1	0	NA	0
0.04732805110862959	0.999999749495843	1.0879258669385594e-7	MGST2	0	NA	0
-0.02655258858948173	1	-0	CHERP	0	NA	0
-0.0438874852083071	1	-0	ATG16L1	0	NA	0
-0.2424298558718112	1	-0	USP40	0	NA	0
-0.0639909822996918	1	-0	POMGNT1	0	NA	0
0.3114769208261694	0.9999999966875542	1.4385769184781584e-9	RAD54L	0	NA	0
-0.028356914484387374	1	-0	MAST2	0	NA	0
0.047544228049710924	1	-0	DNAJA1	0	NA	0
-0.010414375093424688	0.999999999999977	9.980789278826636e-15	B4GALT1	0	NA	0
-0.16277937411222432	1	-0	CHMP5	0	NA	0
-0.0024756038582580686	1	-0	NFX1	0	NA	0
-0.02673786912250442	1	-0	DIMT1	0	NA	0
0.03666769604861431	1	-0	IPO11	0	NA	0
-0.0793445859271733	0.9999996140508662	1.6761561143425826e-7	FOLH1	0	NA	0
0.17825560454325107	1	-0	EIF2AK1	0	NA	0
-1.7980107103161163	0.0013439735432420315	2.871609280491336	NME8	0	downreg	0
-0.07147432075930787	0.9997114078551504	1.253520647095184e-4	EPDR1	0	NA	0
-0.831109212759539	0.8659024063256582	0.0625310534591714	SNX10	0	NA	0
0.072750609795035	1	-0	SEPHS1	0	NA	0
-0.012063932527175414	1	-0	MRPL28	0	NA	0
-0.5214075666975146	0.9950955530549224	0.002135214558788975	HBQ1	0	NA	0
0.20502721397143686	1	-0	ITPKC	0	NA	0
-0.5796289974266666	0.9272837716734337	0.03278734070700359	CEACAM6	0	NA	0
-0.7407714755136998	0.9817912213198181	0.007980855460233922	FAT2	0	NA	0
-0.057217517787685246	1	-0	RBM22	0	NA	0
0.2848675619006604	1	-0	TMED2	0	NA	0
0.34332343202823523	1	-0	ERO1B	0	NA	0
0.011781626682058288	1	-0	ZFAND6	0	NA	0
0.14949709453740923	1	-0	TXLNG	0	NA	0
1.2277163965971103	0.10317343627096948	0.9864321047043443	PPEF1	0	NA	0
0.28878685476322774	0.9999965064180787	1.5172460008150344e-6	LAT2	0	NA	0
0.01404902264399066	1	-0	HUWE1	0	NA	0
-0.048184524317978816	1	-0	ZW10	0	NA	0
-0.36578395288342413	1	-0	ALG9	0	NA	0
2.580670670016369	5.0231326419658997e-5	4.299025353611648	MYBPC2	1	upreg	0
-0.195785364026011	1	-0	ACOX3	0	NA	0
-0.12936057286556224	1	-0	MTMR2	0	NA	0
-0.049808988477527905	0.9999999999999999	4.821637332766436e-17	PPP1R15A	0	NA	0
0.5608173449950986	0.9837354183171786	0.007121692031934045	HSD17B14	0	NA	0
-0.02631513856777934	0.9999999999935685	2.7931745068805785e-12	TRIP6	0	NA	0
1.5779403636880716	0.016653380098041203	1.7784976054643584	ACHE	0	upreg	0
0.09465593818530493	1	-0	FTL	0	NA	0
-0.01047584001739299	1	-0	SRRT	0	NA	0
0.2125495113560154	1	-0	BAX	0	NA	0
-0.5833448080344033	0.9999999994433785	2.417376575992295e-10	NLK	0	NA	0
0.0739716396650616	1	-0	PIGS	0	NA	0
-0.8429776070330255	0.7244810305245826	0.1399729814093033	ADAMTS2	0	NA	0
-1.677976671709526	0.024414656009478553	1.6123493903328672	TMPRSS11E	0	downreg	0
0.014465179382844084	1	-0	ATXN7L3	0	NA	0
-0.21839259404514078	1	-0	PGS1	0	NA	0
0.04463160273005595	1	-0	PSMC5	0	NA	0
-0.1021614940074107	1	-0	UIMC1	0	NA	0
-1.308172101047927	0.07787721268877852	1.1085896007517155	CETP	0	NA	0
-1.1362568273595746	0.31376369591253783	0.5033973079669363	MMP2	0	NA	0
0.8618006025189127	0.7083934931660761	0.14972543660540455	LPCAT2	0	NA	0
1.1017704012540377	0.3236153122129177	0.48997093745455156	GNAO1	0	NA	0
0.023033642316141467	1	-0	OGFOD1	0	NA	0
-0.09279115126810389	1	-0	SH3BP2	0	NA	0
-0.02496972749855164	1	-0	NOP14	0	NA	0
0.05520837793558275	1	-0	ADD1	0	NA	0
0.19896731284272096	1	-0	L2HGDH	0	NA	0
0.08589800580448781	1	-0	TXNDC16	0	NA	0
-0.17838765972864845	1	-0	RTRAF	0	NA	0
-0.6997823036016433	0.9289516591717921	0.0320068852541292	NID2	0	NA	0
0.3605159476954012	1	-0	GMCL1	0	NA	0
0.009713629884523733	1	-0	SF3B2	0	NA	0
-0.25988499092264883	0.9999999999999998	9.643274665532872e-17	KLHL42	0	NA	0
0.2054987061293687	1	-0	GNAS	0	NA	0
0.06856357709382	1	-0	DNM1L	0	NA	0
-0.23699391307932793	0.9974155819293375	0.0011238513842797885	PTHLH	0	NA	0
1.6300767125577567	0.04136151938818959	1.3834035160991558	PHACTR3	0	upreg	0
0.07500905112404421	1	-0	ERGIC2	0	NA	0
3.409873303673681	4.187758757531698e-10	9.378018344493304	TFAP2C	1	upreg	0
0.7159351718556297	0.9748825664058529	0.011047695925628136	AURKA	0	NA	0
-0.6230021281301945	0.9787665335328968	0.009320888677084239	CASS4	0	NA	0
0.3502216342383526	0.999997326077549	1.1612713180876047e-6	PIR	0	NA	0
-0.20218448780406262	1	-0	AAMDC	0	NA	0
0.4068008969480292	0.9999999999718998	1.2203756954896623e-11	RFX2	0	NA	0
0.18114305486745996	1	-0	METTL2A	0	NA	0
0.1261172954165266	1	-0	ALG6	0	NA	0
-0.20744520530784172	1	-0	CNOT3	0	NA	0
0.06868772663101153	0.9999992371478548	3.313026035492408e-7	GP6	0	NA	0
0.06237913672922346	1	-0	PTPN4	0	NA	0
0.0656263906329384	1	-0	DDX18	0	NA	0
0.11490942154165307	1	-0	KHSRP	0	NA	0
0.46226689805588794	0.99973185703388	1.1646862636648962e-4	GNA11	0	NA	0
1.0014826678006543	0.497427529756633	0.30327018269587935	ASAP3	0	NA	0
-0.09007498326097174	1	-0	EDEM2	0	NA	0
-0.046982163665026166	0.9999999999994984	2.178415746944422e-13	DNMT3B	0	NA	0
0.9120416957934252	0.7294452378656119	0.13700730662932908	TPX2	0	NA	0
-0.17614356858794	0.9999999616375248	1.666061160956462e-8	FER1L4	0	NA	0
0.009200517146592535	1	-0	PDRG1	0	NA	0
-0.043148507160264415	1	-0	EPB41L1	0	NA	0
-1.0345088439905799	0.3495593346603578	0.45647909594563185	DOCK9	0	NA	0
-0.9351143933979005	0.8916826326146725	0.049789692069660565	ANKRD10	0	NA	0
-1.0138903171327502	0.433564234702499	0.36294655052867825	TGDS	0	NA	0
-0.17508146385768875	0.9999644327423978	1.5446938417327963e-5	DOCK3	0	NA	0
-0.17665398455254788	1	-0	C3orf18	0	NA	0
0.060607673337234935	1	-0	COQ9	0	NA	0
-0.062404903843189974	1	-0	KIF9	0	NA	0
1.674594127955223	0.002700956445990954	2.568482418929284	ARHGAP28	0	upreg	0
-0.0782401262511705	1	-0	CRLS1	0	NA	0
-0.23205424466816682	1	-0	PPP1R13B	0	NA	0
0.24401268884228156	1	-0	ATRN	0	NA	0
0.9190589961601576	0.6567017200196952	0.182631846215704	SMOX	0	NA	0
-1.7995595187152116	0.0030417323505848655	2.51687900322779	SIGLEC1	0	downreg	0
0.1556145062565788	1	-0	FKBP1A	0	NA	0
0.09102411216928452	1	-0	NSFL1C	0	NA	0
0.7410004814367519	0.8681407477924373	0.061409858885391064	SLC4A11	0	NA	0
-0.5100604641638368	0.9944896603846584	0.002399727834901205	DNAAF9	0	NA	0
0.1809063882202393	1	-0	ZNF343	0	NA	0
1.09013767080812	0.38685704125568976	0.412449494061229	EBF4	0	NA	0
-0.3995405522129829	0.9897262597644352	0.0044849067285318974	CPXM1	0	NA	0
0.07359014197071678	1	-0	MAVS	0	NA	0
0.08744208031969425	0.999999997541871	1.0675518764348942e-9	LZTS3	0	NA	0
0.15002982211388982	1	-0	XRN2	0	NA	0
-0.09775734024888472	1	-0	KIZ	0	NA	0
0.15799964941435896	1	-0	DYNLL1	0	NA	0
1.3494552361687715	0.08436321051780056	1.0738469011512137	TESC	0	NA	0
-0.18816233965087825	1	-0	SNX5	0	NA	0
-0.39177441468685537	1	-0	RPL6	0	NA	0
1.09464416004802	0.3419145179977371	0.4660824582778605	SIRPG	0	NA	0
0.09309675279563745	1	-0	MAPKAPK5	0	NA	0
0.06488129157493194	0.9999999998976812	4.443649895928878e-11	P2RX7	0	NA	0
0.13717431751102271	1	-0	ESF1	0	NA	0
0.8212919277786044	0.9718887055429073	0.012383464843229993	RBBP9	0	NA	0
-0.12779320601178856	1	-0	ANAPC5	0	NA	0
-0.09139052901330658	1	-0	SLC23A2	0	NA	0
0.06935247426279068	1	-0	SLC8B1	0	NA	0
-0.020238499932863085	1	-0	TMEM230	0	NA	0
-0.13401311753431056	1	-0	DZANK1	0	NA	0
-0.15123224036038252	1	-0	KDM2B	0	NA	0
0.7894471299291022	0.7962398486676221	0.09895609148012699	CFAP61	0	NA	0
-0.06729475314913946	1	-0	TASP1	0	NA	0
-0.20261137345296287	0.9999999999539357	2.0005455457841985e-11	OAS1	0	NA	0
0.10101876909890617	1	-0	GCN1	0	NA	0
-0.11430145351027399	1	-0	RPLP0	0	NA	0
0.13983407325973207	1	-0	PXN	0	NA	0
0.5331351355976646	0.9999945380572217	2.3720980872180797e-6	SIRT4	0	NA	0
1.5777850757403176	0.05118806245584184	1.290831308829545	RPH3A	0	NA	0
0.041863190231901104	0.9999999999969894	1.3074833955282426e-12	KIF16B	0	NA	0
0.06865048556241016	1	-0	TRMT6	0	NA	0
0.3317028618863862	1	-0	PEBP1	0	NA	0
0.077327139125833	1	-0	BRAP	0	NA	0
-0.2368523366369395	1	-0	ERP29	0	NA	0
-0.002182001479843265	1	-0	FUS	0	NA	0
-0.4947805449638034	1	-0	IGBP1	0	NA	0
-0.3946187935135663	0.9999999999774238	9.804703083544568e-12	FXYD5	0	NA	0
-0.38565173966146027	0.999999999999877	5.342374164705539e-14	ZNF302	0	NA	0
-0.6047930465648648	0.9999706362016244	1.2752722837346818e-5	GRAMD1A	0	NA	0
0.38029588828870065	0.9983429604603623	7.202400263994511e-4	HEPH	0	NA	0
-0.16511609081583511	1	-0	CDIP1	0	NA	0
-0.543584369637822	0.9998567774127418	6.220523403375713e-5	CMTM1	0	NA	0
0.6299332489029041	0.9729491025489488	0.01190987819032776	KCNH4	0	NA	0
-0.12175897004195235	1	-0	GANAB	0	NA	0
-0.28480442507862413	1	-0	GMIP	0	NA	0
0.17198452443625944	1	-0	RBM41	0	NA	0
0.6703002745165272	0.9913556798774137	0.0037705008181241765	BIRC5	0	NA	0
-1.5782895096499718	0.048610470386520374	1.313270176389318	LAG3	0	downreg	0
-0.002271887467450995	1	-0	MLF2	0	NA	0
0.13984672472116533	0.9999999999995715	1.8611520104482428e-13	OTUB2	0	NA	0
-0.15962328983803253	1	-0	DDX24	0	NA	0
-0.12849736533828304	1	-0	ZBTB25	0	NA	0
-0.08019295294049655	1	-0	NECAP1	0	NA	0
0.38508701425446823	1	-0	ARHGAP4	0	NA	0
0.376187994593836	0.9999999797118388	8.811036525254319e-9	ANKRD24	0	NA	0
0.6023913649506651	0.9996417594977867	1.556097478271029e-4	DHX32	0	NA	0
-0.13062012619150432	1	-0	RCOR1	0	NA	0
-0.33277046552986267	1	-0	GPATCH2L	0	NA	0
0.04790878377032293	1	-0	LTBP4	0	NA	0
0.3034602218755138	0.9999999999999686	1.3645233651729228e-14	BLVRB	0	NA	0
0.2546787949607774	1	-0	SLC9A1	0	NA	0
-0.0813324846691943	1	-0	SPTLC1	0	NA	0
-0.08222224433195446	1	-0	PAPOLA	0	NA	0
-0.06855541688176814	1	-0	CCNK	0	NA	0
-0.49409391619403564	0.9999999999799489	8.708069888556797e-12	PCBP4	0	NA	0
-0.23098878067252482	0.9995064874398566	2.1438268624662994e-4	RGS1	0	NA	0
0.168485052689074	1	-0	YPEL3	0	NA	0
-0.09017603276141894	1	-0	MRPS33	0	NA	0
0.15846106137094385	1	-0	NDUFB2	0	NA	0
0.035266497612872705	1	-0	NUDC	0	NA	0
-0.1748112382161109	1	-0	MAEA	0	NA	0
0.3854923503001464	0.9999978142431001	9.492631978466721e-7	ICAM1	0	NA	0
-0.2099726181759758	1	-0	STRN4	0	NA	0
0.06279784346253858	0.9999873174733341	5.5079862752406725e-6	IRAK3	0	NA	0
-0.7182376329407174	0.8617231927572246	0.06463221812448125	LYZ	0	NA	0
-0.10642861247923108	1	-0	MUL1	0	NA	0
0.29938839481519164	1	-0	TFAP4	0	NA	0
-0.036711438204582336	1	-0	PDCD7	0	NA	0
-0.07291006526303612	1	-0	SPG21	0	NA	0
0.11800454364212243	1	-0	DNAJB11	0	NA	0
-0.9058146832567717	0.6118618046519079	0.21334665670145905	P3H2	0	NA	0
0.2504368331238842	0.9995840049525232	1.807019417811249e-4	THPO	0	NA	0
0.3635682210657336	0.9898775735235762	0.004418514928663728	CHRD	0	NA	0
0.0025034964695107575	1	-0	FLT3LG	0	NA	0
-0.2906780331161638	1	-0	RAB11FIP3	0	NA	0
0.1394851468016114	1	-0	GNPTG	0	NA	0
0.41908945280941357	0.999999558213833	1.9186533688343404e-7	ZNF268	0	NA	0
0.05911608443023475	1	-0	GOLGA3	0	NA	0
-0.02051091707304664	1	-0	PABPC4	0	NA	0
-1.3741403461216923	0.0831142282200803	1.0803246235259967	CD209	0	NA	0
-0.722464618627563	0.9239276941487053	0.034362014993035775	CERS4	0	NA	0
0.03428421766920664	1	-0	MCOLN1	0	NA	0
-0.11908994054486399	1	-0	USP48	0	NA	0
0.3855630247902424	0.9999999992752225	3.1476685171732634e-10	EFNB1	0	NA	0
-0.289260832777237	1	-0	PDPR	0	NA	0
0.07967626527155325	1	-0	AARS1	0	NA	0
-0.020943161687134726	1	-0	GLG1	0	NA	0
0.8545877602567238	0.831156770498954	0.08031705306154974	KIF4A	0	NA	0
0.05813287739590134	1	-0	TNRC6A	0	NA	0
-0.22176783992182525	0.9999999998249425	7.602651670950245e-11	PLEKHG2	0	NA	0
0.23028922738890856	0.999770134425612	9.984082596029124e-5	DLL3	0	NA	0
-0.30427138217740557	0.9999999999999918	3.568011626247177e-15	NAT14	0	NA	0
-0.09790229119738458	0.9999999770899747	9.949697691272944e-9	PITPNM2	0	NA	0
0.054176850011555366	1	-0	EXOC1	0	NA	0
-0.0055468133388805185	1	-0	RBM27	0	NA	0
0.24423225026909368	1	-0	OSBPL8	0	NA	0
-0.05976350484150483	1	-0	DTX2	0	NA	0
-0.20413049268642458	0.9999999999982082	7.781640491358722e-13	NLRC4	0	NA	0
0.3498119175562797	0.9999999999967598	1.407194855570164e-12	PUS7	0	NA	0
-0.4339970255904797	0.9967694257895182	0.0014052917267816047	LAMB4	0	NA	0
-0.6359860227366877	0.9159106945912752	0.038146869931494874	NRCAM	0	NA	0
-0.4394722768968927	0.9999784265294565	9.369340277520802e-6	LAMB1	0	NA	0
0.15503894653556394	1	-0	DLD	0	NA	0
0.22949358911480777	1	-0	WDR7	0	NA	0
0.05342762677763435	1	-0	TXNL1	0	NA	0
-1.3294128012840978	0.09938198942601302	1.0026923138081172	IL5RA	0	NA	0
0.26451244189430767	0.9999978905752279	9.161125047393758e-7	ABCC6	0	NA	0
-0.02305810709837708	1	-0	CMTM6	0	NA	0
-0.17963982700865078	0.9999999976378189	1.025882225744483e-9	ITGA6	0	NA	0
-0.564777080268982	0.9962144275906768	0.0016471729252116607	RAPGEF4	0	NA	0
-1.0056056038474426	0.4844396093027178	0.31476035479749426	MAP3K20	0	NA	0
0.296186366344211	0.9902811034570782	0.0042415080777825345	SMPX	0	NA	0
0.9157504731427757	0.9264083167789606	0.033197554744664924	FH	0	NA	0
-0.7448875815801781	0.9941050599142851	0.0025677156731450487	SEL1L3	0	NA	0
-0.6512553435041727	0.9833686415238598	0.007283644968259439	TF	0	NA	0
-0.36701322966085925	1	-0	CDV3	0	NA	0
0.22352461255297126	0.9999999999999907	4.0501753595238245e-15	MYO15A	0	NA	0
0.08552216416240555	1	-0	ALKBH5	0	NA	0
7.373898413636226e-4	1	-0	NLRP1	0	NA	0
-0.27732369944207386	0.9999999999999439	2.4349268530471183e-14	PITPNM3	0	NA	0
-0.1021335061285722	1	-0	SPAG7	0	NA	0
0.07848021642739234	1	-0	ORC6	0	NA	0
0.15238264817329927	0.9999998493181382	6.54403060181341e-8	ZFHX4	0	NA	0
0.11192699086810931	1	-0	ZC3HC1	0	NA	0
-0.03927646193803902	1	-0	ESR1	0	NA	0
0.7590415920813959	0.9580494059590532	0.018612094071637452	RGS17	0	NA	0
-0.22914643308245441	0.9999999999635791	1.5817381270428332e-11	ANGPT2	0	NA	0
-0.18193732123837947	1	-0	TMEM101	0	NA	0
-0.8168501501692722	0.7868632429704726	0.10410074157261277	CD200	0	NA	0
-1.424457539007489	0.04032848674623964	1.3943880738041288	CCDC80	0	downreg	0
-0.23530215417992473	1	-0	PSME1	0	NA	0
-0.1885246732069219	1	-0	PPP2R3C	0	NA	0
0.5003215426358207	1	-0	HAUS4	0	NA	0
-0.7313265133504849	0.8452264140010864	0.07302693935792952	CEBPE	0	NA	0
-1.0791328545266792	0.37450617413790543	0.42654101809289957	SLC7A8	0	NA	0
-0.12569086960712372	1	-0	OSGEP	0	NA	0
-0.18459612329278574	0.9940577962436926	0.0025883642344770356	SLC22A17	0	NA	0
-0.22197940467130817	1	-0	RNF31	0	NA	0
-0.08776361830144186	1	-0	SCFD1	0	NA	0
-0.22411055731442575	1	-0	G2E3	0	NA	0
-0.20984075902010257	1	-0	HECTD1	0	NA	0
0.13157718756403547	1	-0	HNRNPC	0	NA	0
1.16778657651221	0.16605844721129503	0.7797390274191457	RPGRIP1	0	NA	0
0.21330639854004296	1	-0	SUPT16H	0	NA	0
-0.005614658502299363	1	-0	TOX4	0	NA	0
0.03971229697612033	1	-0	GEMIN2	0	NA	0
-0.034239156421512595	0.9999999999999999	4.821637332766436e-17	TGM1	0	NA	0
0.02303827119578017	1	-0	TINF2	0	NA	0
0.15797133620422876	0.9999809519413112	8.272545567730937e-6	TBL1Y	0	NA	0
-0.26314001354032984	1	-0	SEMA6A	0	NA	0
-0.2558485995835049	1	-0	TRPM7	0	NA	0
0.6203418330720346	0.9897078693171603	0.004492976580065846	TYRO3	0	NA	0
0.707338510020846	0.9988997820666394	4.7808162258910136e-4	WDR76	0	NA	0
0.06527140090305439	1	-0	CAPN3	0	NA	0
-0.19430718810500203	1	-0	SNAP23	0	NA	0
-0.09445190472572573	0.9999999870018282	5.645034307384442e-9	TBX15	0	NA	0
-0.3519522000632618	0.9999286393460131	3.099264409236371e-5	PHGDH	0	NA	0
0.1645555568648303	0.9970027018346294	0.0013036647673005265	COL9A3	0	NA	0
0.43103436294572184	0.9999995280274976	2.0497510177970086e-7	EZR	0	NA	0
0.2599941192983817	1	-0	MYL6	0	NA	0
0.2762320078899707	1	-0	AGO1	0	NA	0
0.5052244724395154	0.9999809427689486	8.276529150112408e-6	CLSPN	0	NA	0
0.004142426786843956	1	-0	RFFL	0	NA	0
-0.5520227264538144	0.9999998477356504	6.612757184469589e-8	UNC13D	0	NA	0
0.21255460682550176	1	-0	MFSD11	0	NA	0
0.6954737573333705	0.905050678861695	0.04332710153098152	DPYSL2	0	NA	0
1.8458336995116522	0.0014291351612781033	2.8449266956167443	TGFB2	0	upreg	0
0.5129498505459167	0.9999999999999962	1.6393566931405912e-15	GPATCH2	0	NA	0
-0.003950452820269845	1	-0	NUP50	0	NA	0
0.3588426289706377	0.9999993217352687	2.9456672995668593e-7	CDC45	0	NA	0
-0.1628460654587247	1	-0	COMT	0	NA	0
-0.5988080885486777	0.999635892382096	1.5815872442045812e-4	ADA2	0	NA	0
-0.5434595734802183	0.9998261546343812	7.550664642316469e-5		0	NA	0
-0.8030986500570245	0.7577617409192456	0.12046732585847535	VNN3	0	NA	0
-0.009058095050930248	1	-0	ECHDC1	0	NA	0
0.02817330177459354	1	-0	LRRFIP2	0	NA	0
0.13228925532845803	1	-0	SEC22C	0	NA	0
0.6322818083673316	0.9993008666091416	3.037359621168456e-4	XYLB	0	NA	0
0.07239254023276942	1	-0	HDAC6	0	NA	0
0.40929843141523437	0.9999998741857894	5.464042084817173e-8	CDC6	0	NA	0
0.18947747877840282	1	-0	UPRT	0	NA	0
-0.00409329768532718	1	-0	CDC23	0	NA	0
-0.13452753023610065	1	-0	AAAS	0	NA	0
0.5348393586378659	0.9999999897524514	4.450453827377678e-9	CBX5	0	NA	0
-0.129133089470308	0.9998226383531474	7.703401617128246e-5	FMO2	0	NA	0
0.4903985464696694	1	-0	SUCO	0	NA	0
0.5906850890121516	0.9998522042530322	6.419162109802362e-5	MSH2	0	NA	0
-0.2005817912700607	1	-0	MAP3K1	0	NA	0
-0.47674613985580994	1	-0	DHPS	0	NA	0
-0.29351870193802565	0.9999999999999989	4.821637332766439e-16	HOOK2	0	NA	0
-0.4942394927613173	0.9699058326903317	0.01327042895869893	NXPE1	0	NA	0
-0.19375684498963963	1	-0	ARCN1	0	NA	0
1.9516088155768738	4.420721778999964e-4	3.3545068168397125	EPB41L4B	1	upreg	0
0.1836311520932954	1	-0	TMEM38B	0	NA	0
0.03731461914529266	1	-0	PSMD5	0	NA	0
-1.598387293948703	0.0021466073581404327	2.6682473862984346	PTGS1	0	downreg	0
0.1631587902399474	1	-0	NUP188	0	NA	0
-0.04388035223054576	1	-0	CRAT	0	NA	0
0.15301561344805714	1	-0	SH2D3C	0	NA	0
-0.1331441727960927	1	-0	NANS	0	NA	0
-0.05826553649738919	1	-0	TBC1D2	0	NA	0
0.6849956337744922	0.9712787305949239	0.012656121494204073	WHRN	0	NA	0
0.18870881967909048	1	-0	CWF19L1	0	NA	0
-0.20617998899820256	0.9999999999999398	2.6133274343594866e-14	SEMA4G	0	NA	0
-0.6440345932643421	0.9999999887276164	4.895534015202449e-9	BTAF1	0	NA	0
-0.11516570644177726	1	-0	IKZF5	0	NA	0
-0.15561272641653368	1	-0	BLNK	0	NA	0
-1.573625801549725	6.813357855593538e-4	3.1666388001655306	TLL2	-1	downreg	0
-0.7566590516049629	0.8761607810213067	0.05741619074610595	CYP26A1	0	NA	0
0.07456616284187856	0.9999997269703051	1.1857530605757578e-7	TDRD1	0	NA	0
-0.4318633929926361	0.9999993162456935	2.9695082381449147e-7	SORBS1	0	NA	0
-0.7420676656866805	0.8283261485749621	0.08179862862952302	CRTAC1	0	NA	0
1.5268477639867548	0.02715711038669965	1.5661164424134069	BAMBI	0	upreg	0
0.5550820083965802	0.9977998208014733	9.56578393367779e-4	IL11	0	NA	0
1.3188020464066792	0.09669972592074506	1.0145747568505734	MYO3A	0	NA	0
6.505111235810546e-5	1	-0	WAC	0	NA	0
0.11307809535052593	1	-0	CREM	0	NA	0
-0.09380854947082273	1	-0	NUBP2	0	NA	0
-0.3636671257477708	0.9982016465271855	7.817181033554512e-4	SMIM24	0	NA	0
0.2288901678328843	1	-0	HIVEP1	0	NA	0
-0.6167569531431223	0.9769030517818659	0.010148533686865515	TREM2	0	NA	0
-0.5264069411134651	0.9263015631451477	0.03324760307078633	CRISP3	0	NA	0
0.7768505169719662	0.9360940917527784	0.028680495839618004	FKBP5	0	NA	0
0.11560790866467219	1	-0	SRPK1	0	NA	0
0.22623664057322568	1	-0	BRPF3	0	NA	0
0.2418633758572848	1	-0	MRPS18A	0	NA	0
0.16626793220642666	1	-0	TMEM14A	0	NA	0
0.23552315410655655	0.999999999999013	4.2864355888314764e-13	EFHC1	0	NA	0
0.27334920177062827	1	-0	HSP90AB1	0	NA	0
0.16376315374696837	1	-0	CDC5L	0	NA	0
0.047917115379652486	1	-0	ITPR3	0	NA	0
0.4578043990651808	1	-0	ZNF184	0	NA	0
1.2326144214432753	0.2180004211915882	0.6615426673082123	DSP	0	NA	0
-0.00478861219454263	1	-0	SIRT1	0	NA	0
-0.0029658727511687744	1	-0	HNRNPH3	0	NA	0
0.11869509868771111	1	-0	IFT74	0	NA	0
-0.31172757728481226	1	-0	JAK2	0	NA	0
-0.4246412705857878	0.9999996605432704	1.4742420953854696e-7	IL12RB1	0	NA	0
-0.10879975406400266	1	-0	ABL1	0	NA	0
0.2325857198186685	0.9999999999999816	8.003917972392357e-15	ACOT7	0	NA	0
-0.001646711478777263	1	-0	SH3GLB1	0	NA	0
0.6087574110615972	0.9999625593279994	1.6260581654071177e-5	CDC7	0	NA	0
1.0663976484076674	0.3965503745398051	0.40170163559721156	SYDE2	0	NA	0
0.8938742319548778	0.6513836548122838	0.18616314339763185	PCSK5	0	NA	0
-0.31515081581794435	0.9996785893724353	1.3960929913470638e-4	SCD	0	NA	0
-0.10447294502226079	1	-0	TMED1	0	NA	0
-0.4608198859048027	0.9674085673052751	0.014390070847780188	ABLIM1	0	NA	0
0.20751765617392337	1	-0	ERMP1	0	NA	0
0.12554085502486867	1	-0	RAB18	0	NA	0
-1.414327030047008	0.06740261108838548	1.1713232791425314	NRP1	0	NA	0
-0.5734945266732075	0.9950760718936005	0.002143716901760177	HSD17B7P2	0	NA	0
0.5152214146643348	0.9942399420617429	0.002508793733159951	PRTFDC1	0	NA	0
-0.44122843667242595	0.9969354538346135	0.0013329589911499158	PALMD	0	NA	0
-0.5282174399056361	0.9875055184275979	0.005460468748633209	TSPAN15	0	NA	0
-0.45796601784060975	0.9998151487155	8.028731366623228e-5	MACROH2A2	0	NA	0
0.11130994583957499	1	-0	WASHC2A	0	NA	0
-0.37026919179912365	1	-0	MAST3	0	NA	0
-0.2844978700543903	1	-0	MZF1	0	NA	0
0.014035216484705515	1	-0	OCEL1	0	NA	0
-0.06815877822394523	1	-0	MYO9B	0	NA	0
-0.2789407499903396	0.9999999999797058	8.813663746146511e-12	KCNK6	0	NA	0
0.11489524259252915	1	-0	CATSPERG	0	NA	0
-0.10615358054144775	1	-0	PSMD8	0	NA	0
-0.09040787042838572	1	-0	FBXL19	0	NA	0
0.4005237752151023	0.9992715106141717	3.164942157306915e-4	STX1B	0	NA	0
1.310855168362777	0.04691117905275869	1.3287236514768028	HSD3B7	0	upreg	0
0.14276996109245133	1	-0	SETD1A	0	NA	0
0.3244267795193796	1	-0	BCL7C	0	NA	0
0.735982845973568	0.7663499294282247	0.11557287825544475	MAGEB2	0	NA	0
-0.563604841111311	0.9999999999999223	3.3751461329366363e-14	CIRBP	0	NA	0
-0.4366966073824754	0.999999999999999	4.339473599489794e-16	ATP5F1D	0	NA	0
-0.3449450674278518	0.999969303086169	1.3331704910387413e-5	CBARP	0	NA	0
0.04881703771212553	0.9999996900099511	1.3462698852800901e-7	PCDH11Y	0	NA	0
-2.2583571236761077	0.0051653503017665	2.2869002203272477	PRKY	0	downreg	0
0.0015019155433235731	1	-0	IGFALS	0	NA	0
-0.015235824817242616	1	-0	HNRNPM	0	NA	0
0.2725979812375945	1	-0	MARCHF2	0	NA	0
-0.07512758277970022	1	-0	NDUFB7	0	NA	0
0.0470656260247857	1	-0	TECR	0	NA	0
-0.20070071468884443	1	-0	TIMM13	0	NA	0
-0.13629454974942679	1	-0	CDC34	0	NA	0
-0.009319613236286273	1	-0	MTAP	0	NA	0
-0.13517750635969472	0.9999960938411361	1.6964265532958903e-6	CEP170B	0	NA	0
-0.18692788818663608	1	-0	POLR2E	0	NA	0
-0.12778892672753717	1	-0	POLRMT	0	NA	0
-0.2818635204219735	0.9991127426103101	3.855020334351287e-4	HCN2	0	NA	0
-0.12217728869316025	0.9999999998043392	8.497441484056232e-11	IZUMO4	0	NA	0
-0.4139407360250731	1	-0	RASSF7	0	NA	0
0.33445283953740645	0.9999925207559017	3.248206587768001e-6	GADD45B	0	NA	0
-0.06297994679729113	0.9999999999999984	6.750292265873015e-16	MADCAM1	0	NA	0
-0.06638066915880181	1	-0	MKNK2	0	NA	0
-0.4173942502290159	0.9999997752194442	9.762096601006546e-8	ARVCF	0	NA	0
-0.13165585888990083	1	-0	TRMT2A	0	NA	0
-0.009028488813558333	1	-0	RANBP1	0	NA	0
-0.0059555806018147806	1	-0	ZDHHC8	0	NA	0
-0.21939966111305198	1	-0	KLHL22	0	NA	0
-0.10807374228583466	1	-0	MED15	0	NA	0
0.1459863480281447	1	-0	SNAP29	0	NA	0
0.1408615832810618	1	-0	CRKL	0	NA	0
0.1651644290855634	1	-0	LZTR1	0	NA	0
-0.29119471820589027	0.9999999999957454	1.847747858666684e-12	MMP11	0	NA	0
-1.0461811207535332	0.4395509577207421	0.3569907693409238	CECR2	0	NA	0
-0.37700389729643113	1	-0	SMARCB1	0	NA	0
0.293471770818436	0.9999373197142281	2.72225554025629e-5	P2RX6	0	NA	0
-0.3670500839036883	0.9999999998168724	7.953131667094473e-11	DERL3	0	NA	0
0.06791178270028109	1	-0	BCL2L13	0	NA	0
-0.08944294952904341	1	-0	DDTL	0	NA	0
0.06322140605565707	1	-0	DDT	0	NA	0
-1.1700030690700596	0.2732502756185258	0.5634393913195423	GSTT2	0	NA	0
-0.7899501830959803	0.880173625056947	0.05543164947887598	OSM	0	NA	0
0.006374703591943032	1	-0	CABIN1	0	NA	0
-0.397889370091411	1	-0	TBC1D10A	0	NA	0
-0.13390059374498986	0.9999999999942504	2.49702954190026e-12	SUSD2	0	NA	0
-0.022532558390736313	1	-0	SF3A1	0	NA	0
-0.9368273909494338	0.5885867814966865	0.23018949552813442	GGT5	0	NA	0
0.04264889864609689	1	-0	RNF215	0	NA	0
-0.029892042799734453	1	-0	SEC14L2	0	NA	0
0.09971233035260507	1	-0	SPECC1L	0	NA	0
-0.16679684315665355	1	-0	PPIL2	0	NA	0
-0.6425592289979001	0.9710803187390527	0.012744847803048274	UPB1	0	NA	0
0.1309673058095402	1	-0	YPEL1	0	NA	0
0.07878735427031458	1	-0	SNRPD3	0	NA	0
0.09033917013766324	1	-0	PES1	0	NA	0
0.031710085951555556	1	-0	MAPK1	0	NA	0
0.19972492829865818	0.9999999999417846	2.5282641086083347e-11	GGT1	0	NA	0
0.31671851507220117	0.9999994923395565	2.2047418523852215e-7	PRODH	0	NA	0
-0.20454086911418035	1	-0	PPM1F	0	NA	0
0.40162440629909424	0.9999995579840512	1.919651299214616e-7	SLC35E4	0	NA	0
0.06587281078077822	1	-0	TOP3B	0	NA	0
-0.30476863438129875	0.9999999999999971	1.2536257065192751e-15	CYTH4	0	NA	0
-0.04922173470773883	1	-0	ESS2	0	NA	0
-0.1092538067603952	1	-0	CRYBB2P1	0	NA	0
-0.5195444973272378	0.9946536827386482	0.002328105039435733	MFNG	0	NA	0
0.4440031949942522	0.9955512078756351	0.001936396384085065	CARD10	0	NA	0
-0.05072182102871259	0.9999999999802294	8.586275329528692e-12	LRP5L	0	NA	0
0.009277391869914275	1	-0	SLC25A1	0	NA	0
-0.24225544119405318	0.9999999862344449	5.978304678875703e-9	GRK3	0	NA	0
-0.5205112685499635	0.9824285677160898	0.007699017313381911	LGALS2	0	NA	0
-0.07468267362718439	1	-0	GGA1	0	NA	0
-0.08884271629580631	1	-0	HIRA	0	NA	0
0.6033368955479834	0.9999594996449367	1.7589436910742845e-5	SH3BP1	0	NA	0
0.20231380725633397	0.999938525883218	2.6698690345925977e-5	SEZ6L	0	NA	0
0.6630955552781774	0.9977962651637948	9.58125994943354e-4	LGALS1	0	NA	0
-0.13705968969371973	1	-0	HPS4	0	NA	0
-0.03229794759778537	0.9999999999932715	2.922153305532929e-12	PIK3IP1	0	NA	0
-0.32169063016772537	1	-0		0	NA	0
0.10526775417037015	1	-0	SRRD	0	NA	0
-0.3183115878104492	1	-0	PATZ1	0	NA	0
0.08596027580932208	1	-0	TRIOBP	0	NA	0
-0.057238490067682335	1	-0	TFIP11	0	NA	0
0.11593040055477927	0.9999172481358822	3.59401650318918e-5	GCAT	0	NA	0
0.4885926569869188	0.9884656292677815	0.005038427289973196	CRYBB1	0	NA	0
0.013482799496837394	1	-0	ANKRD54	0	NA	0
-0.5510784060658089	0.999999999996555	1.496154064360002e-12	EIF3L	0	NA	0
-0.20044728074803775	1	-0	SNU13	0	NA	0
-0.2647871882997386	1	-0	MICALL1	0	NA	0
0.09853932181014402	1	-0	POLR2F	0	NA	0
[truncated: 17,923 more rows]
