# Supplementary material for: Multi-dimensional scaling techniques unveiled gain1q&loss13q co-occurrence in Multiple Myeloma patients with specific genomic, transcriptional and adverse clinical features
Source: Nat Commun. 2024 Feb 20;15:1551. doi: 10.1038/s41467-024-45000-z (PMC10879136; doi:10.1038/s41467-024-45000-z)
Supplement: Supplementary file 12 — Source Data [file 41467_2024_45000_MOESM12_ESM.zip › data_source/CoMMpass/plots_data/NMDS/data_NMDS_CoMM_3D.tsv]

MDS1	MDS2	MDS3	HD	t_IgH	AMP_1q	DEL_13	MM_risk	risk_1	risk_3
-1.6151995820691674	1.7666497799098435	-1.0947885173127028	gray10	purple	green	gray10	gray60	red	red
0.9818648114410691	-5.27668287420376	5.097119108972165	blue	gray10	gray10	red	gray60	red	red
4.52258106212775	6.584256788300238	0.7793754308544469	blue	gray10	green	gray10	gray60	red	red
2.6722046374927717	0.2089644143249824	0.5160892338941182	blue	gray10	gray10	gray10	turquoise3	red	turquoise3
0.879250836804056	-0.36947538876154934	0.6254446416883079	blue	gray10	gray10	gray10	turquoise3	red	turquoise3
-2.9593013912832657	0.9125633084840931	0.8351031301644085	gray10	purple	gray10	red	gray60	red	red
-0.10931008819020625	-2.378238476477119	1.3687522444957683	blue	gray10	gray10	gray10	turquoise3	red	turquoise3
3.760724284632772	2.6211634891632145	2.653749904115549	blue	purple	gray10	gray10	turquoise3	red	turquoise3
-2.7567679646991077	1.460397324434312	-0.9860320663841012	gray10	purple	green	red	orangered	green	red
-0.9984563428641855	-1.3596119074934276	-0.744743395356041	blue	gray10	gray10	red	gray60	red	red
0.15254611816777916	-1.6179229610749115	0.06318546836266736	blue	gray10	gray10	gray10	turquoise3	red	turquoise3
2.6568972621691067	-2.161846753537947	-6.200971156162171	blue	gray10	green	red	orangered	green	red
1.681267347886828	-1.570557511609366	1.8880154078555427	blue	gray10	gray10	gray10	turquoise3	red	turquoise3
0.879250836804056	-0.36947538876154934	0.625444641688308	blue	gray10	gray10	gray10	turquoise3	red	turquoise3
2.28838760772739	-1.504910884151686	3.5355138409632945	blue	gray10	gray10	gray10	turquoise3	red	turquoise3
2.194654800154075	-1.0643045640402817	-0.5631398659648786	blue	gray10	green	gray10	gray60	red	red
-2.4329824882365423	1.7350555368041336	1.8041252124517964	gray10	purple	gray10	red	gray60	red	red
5.544582200019058	2.5542304563235128	-1.8656674415528816	blue	gray10	green	gray10	gray60	red	red
-0.4283165517926108	0.8362082402062982	1.2281480311635857	gray10	purple	gray10	gray10	turquoise3	red	turquoise3
1.6585629470046872	1.1167736496678844	-2.240851110162901	blue	gray10	green	gray10	gray60	red	red
1.3490901899847338	-0.35806124914058807	0.5665039545819994	blue	gray10	gray10	gray10	turquoise3	red	turquoise3
1.2580034496978567	-0.3768167776627046	2.2722860479821834	blue	gray10	gray10	gray10	turquoise3	red	turquoise3
-0.7111642526802645	1.3833536617303315	-0.9688640587917416	blue	purple	green	red	orangered	green	red
2.329076647473863	-1.5309546879122033	-3.308897511296945	blue	gray10	green	red	orangered	green	red
-2.819782154694499	0.45811210600629254	0.19456884242495817	gray10	purple	gray10	red	gray60	red	red
4.638069968421859	-3.66879989156744	-2.4775401446063032	blue	gray10	green	gray10	gray60	red	red
-2.081677463923275	0.854862939214322	0.6253862065185469	gray10	purple	gray10	red	gray60	red	red
5.189736167038071	3.0284917008920966	-4.0445761913831095	blue	gray10	green	red	orangered	green	red
-3.6415460929302066	-4.32891262597105	-0.6337244057042707	blue	gray10	gray10	red	gray60	red	red
-0.5030286142909792	-0.8918221511921124	-0.14163771387751314	blue	gray10	gray10	red	gray60	red	red
1.936607946857956	4.467108230276052	-1.391894956889834	blue	purple	green	red	orangered	green	red
-1.090650966482838	1.5182851521312983	-0.3806222153451991	gray10	purple	green	red	orangered	green	red
0.0680056684659908	0.028683856103668266	0.7200728072055737	gray10	gray10	gray10	gray10	turquoise3	red	turquoise3
2.6722046374927717	0.2089644143249824	0.5160892338941182	blue	gray10	gray10	gray10	turquoise3	red	turquoise3
-1.1537642127621848	2.4462316991712463	-0.7059660312447252	gray10	purple	green	red	orangered	green	red
5.402186456677351	-0.96587227431983	5.688230975051831	blue	gray10	gray10	gray10	turquoise3	red	turquoise3
-1.2295498675180663	3.595382110688148	-0.17295069432279608	gray10	purple	green	red	orangered	green	red
-0.42831655179261086	0.8362082402062987	1.2281480311635862	gray10	purple	gray10	gray10	turquoise3	red	turquoise3
2.341197463840918	1.912887632917703	-4.219247537979975	blue	gray10	green	red	orangered	green	red
-1.8291560918826044	1.932460552117578	-0.39912839265570144	gray10	purple	green	red	orangered	green	red
-2.709864507791507	1.4818064179139643	1.1806716035204272	gray10	purple	gray10	red	gray60	red	red
-0.8128081671491137	2.02594104509116	0.039699431001360974	gray10	purple	green	gray10	gray60	red	red
-8.71549108285244	-3.9449195770993963	-0.11769964134336253	gray10	gray10	gray10	red	gray60	red	red
0.005055866445954635	-0.6552148373560399	-3.0082433213967126	blue	gray10	green	red	orangered	green	red
1.2426984060904964	-0.3725173094983538	1.1673659849075342	blue	gray10	gray10	gray10	turquoise3	red	turquoise3
0.8792508368040559	-0.36947538876154934	0.6254446416883079	blue	gray10	gray10	gray10	turquoise3	red	turquoise3
-1.2546264323059442	1.2266016181260786	2.856817167279395	gray10	purple	gray10	gray10	turquoise3	red	turquoise3
0.38754266357737005	-0.737498052208147	0.45765994057082116	blue	gray10	gray10	gray10	turquoise3	red	turquoise3
2.871763910880949	1.859809729099692	-1.8986050552849902	blue	gray10	green	red	orangered	green	red
0.9794639369221555	0.16717822073323024	-0.6596146396082739	blue	gray10	green	gray10	gray60	red	red
-1.6893421958986488	-0.8627812409859377	1.179298948445858	blue	purple	gray10	red	gray60	red	red
2.8381103466437723	1.479741458156693	-1.8408262678076073	blue	gray10	green	red	orangered	green	red
-1.7950892708839337	0.7344247448474522	-1.6434944815045343	blue	purple	green	red	orangered	green	red
-0.42831655179261086	0.8362082402062986	1.2281480311635862	gray10	purple	gray10	gray10	turquoise3	red	turquoise3
-3.5407259420547463	-0.0879876226722243	-2.9340583741629676	gray10	gray10	green	red	orangered	green	red
-0.14143886882540616	1.8098755945213334	-1.6782958528428855	blue	purple	green	red	orangered	green	red
-0.3360063009359962	-0.888280736247619	-0.10519333139316593	blue	gray10	gray10	red	gray60	red	red
-0.4283165517926107	0.8362082402062982	1.2281480311635857	gray10	purple	gray10	gray10	turquoise3	red	turquoise3
-2.3214904777314276	0.8791015861859094	5.311425057075852	blue	purple	gray10	red	gray60	red	red
1.4208682811384354	-2.6032824476010266	1.5506058092487802	blue	gray10	gray10	gray10	turquoise3	red	turquoise3
4.7494787395053955	-1.5063989583752229	-4.647898326552569	blue	gray10	green	red	orangered	green	red
-2.002528249431776	1.072108764400509	0.9425465888658283	gray10	purple	gray10	red	gray60	red	red
-1.090650966482838	1.5182851521312983	-0.3806222153451991	gray10	purple	green	red	orangered	green	red
0.37740309271851513	0.29754490641235837	1.137003483770943	blue	purple	gray10	gray10	turquoise3	red	turquoise3
3.1612817992203515	0.6813265175765894	1.0863544692511087	blue	gray10	gray10	gray10	turquoise3	red	turquoise3
-1.398356200761948	0.5652430165011169	-1.3529716836284356	gray10	gray10	green	red	orangered	green	red
0.8792508368040559	-0.36947538876154934	0.6254446416883079	blue	gray10	gray10	gray10	turquoise3	red	turquoise3
-2.244180745096325	2.5670909503590824	-0.5426605102752569	gray10	purple	green	red	orangered	green	red
0.15191928726822582	-0.3891554223418499	0.06124740287012466	blue	gray10	gray10	red	gray60	red	red
-0.3247979201774894	3.7716895943664293	-1.1063412783370772	gray10	purple	green	red	orangered	green	red
-25.07409280366917	-7.471815047746322	-2.404365139046578	gray10	gray10	gray10	red	gray60	red	red
-0.8800630675461718	1.1579744628674746	1.770624515135427	gray10	purple	gray10	gray10	turquoise3	red	turquoise3
3.507177237387576	-2.3314246408929598	-0.017918927880144712	blue	gray10	gray10	gray10	turquoise3	red	turquoise3
-8.174616226517962	-3.1211232946727434	-2.0294472310704843	gray10	gray10	gray10	red	gray60	red	red
-3.4460382058356203	-3.6372108949725233	0.5399153067641136	blue	gray10	gray10	red	gray60	red	red
7.7054784564161105	-0.26059954397698776	-3.150037948427226	blue	gray10	green	gray10	gray60	red	red
-0.42831655179261086	0.8362082402062985	1.228148031163586	gray10	purple	gray10	gray10	turquoise3	red	turquoise3
-0.9424090190118459	0.7268805975910897	-5.230433499772301	blue	gray10	green	gray10	gray60	red	red
-1.9312293475916769	1.033763596827474	1.1137980647470829	gray10	purple	gray10	red	gray60	red	red
-0.4537770621747348	0.30465817347174967	0.5004231215126236	blue	purple	gray10	red	gray60	red	red
2.2598145898058193	-0.9620333748118054	2.569092600465696	blue	gray10	gray10	gray10	turquoise3	red	turquoise3
1.780561038106198	-0.02097064271411394	2.20183491673131	blue	gray10	gray10	gray10	turquoise3	red	turquoise3
0.6057483978170404	-0.8483436219729183	0.24872566513476943	blue	gray10	gray10	gray10	turquoise3	red	turquoise3
0.27372914738150395	1.3216172380002784	-0.29403165603785436	blue	purple	green	gray10	gray60	red	red
-1.8006353656083434	-3.245816750351863	-4.831349275841895	blue	purple	green	red	orangered	green	red
9.692209982488809	0.290478814924629	4.138281271930629	blue	gray10	gray10	gray10	turquoise3	red	turquoise3
11.647310000892396	1.9184796683961256	0.30874031580115974	blue	gray10	green	gray10	gray60	red	red
4.133453303097423	0.5570658098608008	1.4763200853877845	blue	gray10	gray10	gray10	turquoise3	red	turquoise3
-4.08322512267814	-1.6894394405204896	-0.06243746871766562	gray10	gray10	gray10	red	gray60	red	red
3.3663503546353954	0.6164855649886838	3.407488880704738	blue	gray10	gray10	gray10	turquoise3	red	turquoise3
0.879250836804056	-0.36947538876154934	0.625444641688308	blue	gray10	gray10	gray10	turquoise3	red	turquoise3
-6.226234245562239	1.5625334401640414	-1.8620793016562482	gray10	purple	green	red	orangered	green	red
-1.1537642127621848	2.4462316991712463	-0.7059660312447251	gray10	purple	green	red	orangered	green	red
-0.885947590402613	1.3401384803107468	1.8586359656311215	gray10	purple	gray10	gray10	turquoise3	red	turquoise3
0.879250836804056	-0.36947538876154934	0.625444641688308	blue	gray10	gray10	gray10	turquoise3	red	turquoise3
-0.21852336690722818	0.8805951334164732	4.1279169288299915	blue	purple	gray10	gray10	turquoise3	red	turquoise3
-7.472306304583132	-1.6102737847273234	-5.125119704267837	gray10	gray10	green	red	orangered	green	red
-1.132514969391097	1.044293510268202	1.4003202222826465	gray10	purple	gray10	gray10	turquoise3	red	turquoise3
6.8795824390501075	3.211017232635496	-0.5629405608693595	blue	gray10	green	gray10	gray60	red	red
2.36851707080425	-3.8362581447514144	-4.440087534108958	blue	gray10	green	red	orangered	green	red
-4.431372847364379	-4.957747239721886	-6.023689781262037	blue	gray10	green	red	orangered	green	red
-3.7467824045318054	0.34678544683386203	-4.769624967234677	gray10	gray10	green	red	orangered	green	red
-2.8848289159088467	3.730647148930306	0.29534615706058825	gray10	purple	green	red	orangered	green	red
-2.1182990012036877	-4.230513162016712	1.389097713051496	blue	gray10	gray10	red	gray60	red	red
-1.1537642127621848	2.4462316991712463	-0.7059660312447252	gray10	purple	green	red	orangered	green	red
-2.081677463923275	0.854862939214322	0.6253862065185469	gray10	purple	gray10	red	gray60	red	red
5.421553418262345	1.1518040367643345	2.342122082619923	blue	gray10	gray10	gray10	turquoise3	red	turquoise3
-0.2701633991379873	1.4040346127006618	1.6069561932856642	gray10	purple	gray10	gray10	turquoise3	red	turquoise3
1.2203383793119753	0.5508853526931653	-1.3641038367226186	blue	gray10	green	red	orangered	green	red
8.849232894783352	-0.6073626292745297	-2.3676207908539038	blue	gray10	green	gray10	gray60	red	red
1.7714585135839889	-0.09455462298233201	0.4049488006860974	blue	gray10	gray10	gray10	turquoise3	red	turquoise3
-7.487781348877371	4.23329431413469	-1.517876834306832	gray10	purple	green	red	orangered	green	red
-2.8387469935813887	1.3029840805517476	1.1298065728847055	gray10	purple	gray10	red	gray60	red	red
-24.588001312076216	-7.029874080507659	0.7407210280799296	gray10	gray10	gray10	red	gray60	red	red
3.578661631635019	0.9061530250295695	2.059220521318289	blue	gray10	gray10	gray10	turquoise3	red	turquoise3
0.699178774310318	-5.811902430638697	-4.055034497330894	blue	gray10	green	red	orangered	green	red
-2.4158668586491987	1.5538352271361746	-1.2168717774476634	gray10	purple	green	red	orangered	green	red
-8.781889737669879	-2.182205705362331	-1.9823932383282095	gray10	gray10	gray10	red	gray60	red	red
8.523995897912696	-2.3627327457419662	-2.8178228074992866	blue	gray10	green	gray10	gray60	red	red
4.0250405233471955	0.3429465616170126	1.6905364000090206	blue	gray10	gray10	gray10	turquoise3	red	turquoise3
0.8792508368040559	-0.36947538876154934	0.6254446416883079	blue	gray10	gray10	gray10	turquoise3	red	turquoise3
-0.42831655179261086	0.8362082402062982	1.2281480311635857	gray10	purple	gray10	gray10	turquoise3	red	turquoise3
6.853523240355125	6.077408816555591	-7.1934626970613325	blue	gray10	green	red	orangered	green	red
0.879250836804056	-0.36947538876154934	0.625444641688308	blue	gray10	gray10	gray10	turquoise3	red	turquoise3
-0.9813969946537043	2.287259428132642	-0.8101804238223071	gray10	purple	green	gray10	gray60	red	red
4.514548551976142	0.7782371949687076	2.2860326126358856	blue	gray10	gray10	gray10	turquoise3	red	turquoise3
1.8540429257750652	0.15922884018432326	-1.2727379678960316	blue	gray10	green	gray10	gray60	red	red
-2.1870863676625225	-2.8066667514593155	-0.8955759606277574	blue	gray10	gray10	red	gray60	red	red
-0.38787000516773046	1.5981276227183134	0.30240228229236055	gray10	purple	green	gray10	gray60	red	red
-0.39418660278729045	0.8260212216203393	-1.0931437964542494	gray10	gray10	green	gray10	gray60	red	red
4.07525740415956	2.8091524759653996	2.9083069884547803	blue	purple	gray10	gray10	turquoise3	red	turquoise3
2.6722046374927717	0.20896441432498247	0.5160892338941182	blue	gray10	gray10	gray10	turquoise3	red	turquoise3
-0.42831655179261086	0.8362082402062987	1.2281480311635862	gray10	purple	gray10	gray10	turquoise3	red	turquoise3
-2.102380096162087	0.5710006259364033	3.0034901699804037	gray10	purple	gray10	gray10	turquoise3	red	turquoise3
-0.8782186393967707	0.8985984665515893	1.319227266714806	gray10	purple	gray10	gray10	turquoise3	red	turquoise3
-0.5675002722502124	1.5236461484275021	2.2160368440895417	gray10	purple	gray10	gray10	turquoise3	red	turquoise3
5.3352678806008145	2.4957965571098075	-0.9444620283350016	blue	gray10	green	gray10	gray60	red	red
9.030826713909581	3.510627760863612	-0.21705855131213644	blue	gray10	green	gray10	gray60	red	red
3.2899738847647404	-1.6189423975281987	-2.2985708950974164	blue	gray10	green	gray10	gray60	red	red
-1.6174722664108205	2.7251805074729623	-0.8357869623367544	gray10	purple	green	red	orangered	green	red
-0.42831655179261086	0.8362082402062982	1.2281480311635857	gray10	purple	gray10	gray10	turquoise3	red	turquoise3
-0.30077540252185614	-0.15852617176639675	2.428982994048433	blue	purple	gray10	gray10	turquoise3	red	turquoise3
2.6722046374927717	0.2089644143249824	0.5160892338941182	blue	gray10	gray10	gray10	turquoise3	red	turquoise3
0.7743249434234233	0.6814918859591524	1.337971473909578	blue	purple	gray10	gray10	turquoise3	red	turquoise3
-2.081677463923275	0.8548629392143221	0.6253862065185468	gray10	purple	gray10	red	gray60	red	red
1.681267347886828	-1.570557511609366	1.8880154078555427	blue	gray10	gray10	gray10	turquoise3	red	turquoise3
-8.961555669970453	1.981239522925488	3.3863224586933356	gray10	purple	gray10	red	gray60	red	red
4.928713286555587	-1.69771152677729	-0.08883395268849054	blue	gray10	gray10	gray10	turquoise3	red	turquoise3
0.879250836804056	-0.36947538876154934	0.625444641688308	blue	gray10	gray10	gray10	turquoise3	red	turquoise3
-0.2860850426156707	-4.024047275649028	-1.9305406573362471	blue	gray10	gray10	red	gray60	red	red
2.323442525328659	-0.7428647408701128	1.5698158247211162	blue	gray10	gray10	gray10	turquoise3	red	turquoise3
0.7011240138829432	-0.0773482688423393	-0.8928009699946496	blue	gray10	green	gray10	gray60	red	red
-0.8782186393967707	0.8985984665515893	1.319227266714806	gray10	purple	gray10	gray10	turquoise3	red	turquoise3
-7.869186168427092	1.711733181688793	3.6071789458645007	gray10	purple	gray10	red	gray60	red	red
-1.090650966482838	1.5182851521312983	-0.3806222153451991	gray10	purple	green	red	orangered	green	red
-4.954200466210525	0.5992239737627209	-3.1559033003794057	gray10	gray10	green	red	orangered	green	red
2.323442525328659	-0.742864740870113	1.5698158247211158	blue	gray10	gray10	gray10	turquoise3	red	turquoise3
-1.590524231146578	1.3106461784890941	2.236083703738352	gray10	purple	gray10	gray10	turquoise3	red	turquoise3
-13.813909510825251	-2.984436278996958	-2.0219450903991887	gray10	gray10	gray10	red	gray60	red	red
-4.277492694277823	-1.1202179707951363	-3.201209911015138	gray10	gray10	green	red	orangered	green	red
-3.115002608780181	-3.6390015909347637	-0.4502078597817378	blue	gray10	gray10	red	gray60	red	red
0.15254611816777913	-1.6179229610749115	0.06318546836266743	blue	gray10	gray10	gray10	turquoise3	red	turquoise3
-1.9132500198666138	1.2990144285172556	1.125762791369695	gray10	purple	gray10	red	gray60	red	red
0.06800566846599078	0.028683856103668297	0.7200728072055737	gray10	gray10	gray10	gray10	turquoise3	red	turquoise3
-2.9593013912832657	0.9125633084840931	0.8351031301644085	gray10	purple	gray10	red	gray60	red	red
2.067118275375088	2.536750580407101	-2.4698447908127004	blue	gray10	green	red	orangered	green	red
-4.130725589106084	-2.656650081957359	-0.9818839803628758	gray10	gray10	gray10	red	gray60	red	red
0.879250836804056	-0.36947538876154934	0.6254446416883079	blue	gray10	gray10	gray10	turquoise3	red	turquoise3
2.979787948126815	-0.05755346390164848	0.23733538473045815	blue	gray10	gray10	gray10	turquoise3	red	turquoise3
-1.2209036782474765	0.8890141693551911	0.6780108824395448	gray10	purple	gray10	red	gray60	red	red
-0.5091666452961042	1.4485240549459149	-0.9104732098899395	blue	purple	green	red	orangered	green	red
1.2004849602399055	-1.0788013834883223	0.4400696748176979	blue	gray10	gray10	gray10	turquoise3	red	turquoise3
-0.4283165517926108	0.8362082402062982	1.2281480311635857	gray10	purple	gray10	gray10	turquoise3	red	turquoise3
-2.7285205266261956	-1.411425253497328	1.346464428377356	blue	purple	gray10	red	gray60	red	red
0.9638705621098392	-1.8721035630186456	1.9981711518985856	blue	gray10	gray10	gray10	turquoise3	red	turquoise3
0.6606996392543345	-0.7962613390647756	0.5462394779064204	blue	gray10	gray10	gray10	turquoise3	red	turquoise3
2.524571619293562	2.796666776433752	-4.209523934728167	blue	gray10	green	red	orangered	green	red
2.337872895752942	4.7699062950990925	1.0540201609018243	blue	purple	green	gray10	gray60	red	red
-2.5099652209874006	2.42855021541471	-0.5850927828230885	gray10	purple	green	red	orangered	green	red
-0.9427319298590456	-1.9328941039677612	0.7929921703868106	blue	gray10	gray10	red	gray60	red	red
0.09197783529117526	0.5529585871967005	1.8942070370088993	blue	purple	gray10	gray10	turquoise3	red	turquoise3
0.7191595093434887	1.9951433156949745	0.3269618944878028	blue	purple	green	gray10	gray60	red	red
0.2753120152076712	-1.6227301495081663	0.5636603886133206	blue	gray10	gray10	gray10	turquoise3	red	turquoise3
-1.7777327042363535	3.484235923889966	0.06251193656347183	gray10	purple	green	red	orangered	green	red
0.06800566846599086	0.02868385610366821	0.7200728072055737	gray10	gray10	gray10	gray10	turquoise3	red	turquoise3
4.007923234500593	1.7266835686242075	-1.8605641442837115	blue	gray10	green	red	orangered	green	red
2.549421557571478	-2.331036040192019	-4.87762164884339	blue	gray10	green	red	orangered	green	red
2.683495238289339	-0.3867605552309079	5.059394117560923	blue	gray10	gray10	gray10	turquoise3	red	turquoise3
4.681101879508974	-0.9599498028491915	-2.7335936516959314	blue	gray10	green	gray10	gray60	red	red
1.0335754915013122	-1.2899856047463083	1.2761810221457375	blue	gray10	gray10	gray10	turquoise3	red	turquoise3
-0.4860550484172626	-2.1436533163837286	-4.01176591493468	blue	gray10	green	red	orangered	green	red
-0.07471894395489756	0.16649229811065108	1.3095207671477689	blue	purple	gray10	gray10	turquoise3	red	turquoise3
-0.4388989110543274	-1.7854793680905738	-0.7058473917538722	blue	gray10	gray10	red	gray60	red	red
-0.42831655179261086	0.8362082402062982	1.2281480311635857	gray10	purple	gray10	gray10	turquoise3	red	turquoise3
6.235873044719503	-0.2318903210383745	-2.657997836445943	blue	gray10	green	gray10	gray60	red	red
-0.42831655179261086	0.8362082402062986	1.2281480311635862	gray10	purple	gray10	gray10	turquoise3	red	turquoise3
5.981736652779626	3.889629738840398	4.789723296374115	blue	gray10	gray10	red	gray60	red	red
1.1112740187845913	-0.5805310704361073	-1.3925472108138044	blue	gray10	green	gray10	gray60	red	red
0.33001894172294655	-0.9432906842571056	-0.8727611366331748	blue	gray10	gray10	red	gray60	red	red
1.0240029547046163	-3.4598419971640006	-1.1494951029919716	blue	gray10	gray10	red	gray60	red	red
2.9058229011676433	-3.145261005205895	-3.3586297824066267	blue	gray10	green	gray10	gray60	red	red
4.172321802852144	-1.4505596572005461	-1.825590265889071	blue	gray10	green	gray10	gray60	red	red
-4.507838998144285	1.3829458988196117	1.9365500367389565	gray10	purple	gray10	red	gray60	red	red
0.49320783021957043	-1.1901196394424505	1.911550637987951	blue	gray10	gray10	gray10	turquoise3	red	turquoise3
1.3490901899847345	-0.3580612491405885	0.5665039545819992	blue	gray10	gray10	gray10	turquoise3	red	turquoise3
-5.243781333415667	3.025784870278276	-0.8406304972945331	gray10	purple	green	red	orangered	green	red
-2.7903332500139104	0.37010317895861367	1.097642867943133	gray10	purple	gray10	red	gray60	red	red
-0.38787000516773035	1.5981276227183134	0.30240228229236055	gray10	purple	green	gray10	gray60	red	red
2.4402144394467586	0.37303005570568804	3.8039154306619065	blue	gray10	gray10	gray10	turquoise3	red	turquoise3
-2.1046455233932053	3.431090603724158	-1.0277022654676344	gray10	purple	green	red	orangered	green	red
2.4553439343005166	0.05733902513582756	0.3933304042239476	blue	gray10	gray10	gray10	turquoise3	red	turquoise3
-0.9921826219451488	1.0203194086974432	1.3748798638954067	gray10	purple	gray10	gray10	turquoise3	red	turquoise3
1.7117075924829246	0.14183421928905296	-2.243290125162538	blue	gray10	green	gray10	gray60	red	red
-6.057547995642972	2.6114837939758715	-1.5744193418035908	gray10	purple	green	red	orangered	green	red
4.192379240797844	-1.444419406752274	-0.013703097323378618	blue	gray10	gray10	gray10	turquoise3	red	turquoise3
-1.8291560918826044	1.932460552117578	-0.39912839265570144	gray10	purple	green	red	orangered	green	red
2.6100670671365807	-0.7144225694674821	4.077172200529664	blue	gray10	gray10	gray10	turquoise3	red	turquoise3
-3.39686154035439	-1.318170702688574	0.4162026791098532	gray10	gray10	gray10	red	gray60	red	red
2.238526362813409	2.5116947654236172	4.271479075408254	blue	gray10	gray10	red	gray60	red	red
3.819880008365563	0.8516663274914529	5.671169220559204	blue	gray10	gray10	gray10	turquoise3	red	turquoise3
-5.596992586010913	1.2593619921730168	1.375908538880672	gray10	purple	gray10	red	gray60	red	red
6.019242547632706	-1.915403072328895	0.3622775017558606	blue	gray10	gray10	gray10	turquoise3	red	turquoise3
1.3490901899847338	-0.35806124914058807	0.5665039545819994	blue	gray10	gray10	gray10	turquoise3	red	turquoise3
-1.039178130014285	-1.6367237506395456	-0.3484949368393168	blue	gray10	gray10	red	gray60	red	red
-0.23752483535434088	0.1484672332940092	1.4103956481439817	blue	purple	gray10	gray10	turquoise3	red	turquoise3
2.6722046374927717	0.2089644143249824	0.5160892338941182	blue	gray10	gray10	gray10	turquoise3	red	turquoise3
-2.901438229766501	0.8034990889413238	1.1529370647438144	gray10	purple	gray10	red	gray60	red	red
-0.9568196881948117	-1.575137194403693	-0.2939279595066916	blue	gray10	gray10	red	gray60	red	red
0.1519192872682258	-0.38915542234184974	0.06124740287012461	blue	gray10	gray10	red	gray60	red	red
-4.133084463014683	1.0373904072292093	-1.9589831952576477	gray10	purple	green	red	orangered	green	red
4.990929252604843	3.570638668480737	-2.8503527684552243	blue	gray10	green	red	orangered	green	red
0.15191928726822576	-0.3891554223418499	0.06124740287012459	blue	gray10	gray10	red	gray60	red	red
1.3490901899847338	-0.3580612491405881	0.5665039545819994	blue	gray10	gray10	gray10	turquoise3	red	turquoise3
0.879250836804056	-0.36947538876154934	0.625444641688308	blue	gray10	gray10	gray10	turquoise3	red	turquoise3
-3.5657089074287716	1.0877921294544655	1.9105840057851182	gray10	purple	gray10	red	gray60	red	red
-1.9634381073325327	0.8758139010601662	0.4832060336495404	gray10	purple	gray10	red	gray60	red	red
-0.49956061918495287	-1.4615096397764762	-4.211358256035316	blue	gray10	green	red	orangered	green	red
-2.6988257822311814	-0.05688503770485	-2.5256305492628397	gray10	gray10	green	red	orangered	green	red
0.4479591814453171	-1.795143978917831	-3.713619433888335	blue	gray10	green	red	orangered	green	red
0.39038212724651183	1.7305421940608898	-0.7953891135724336	gray10	gray10	green	gray10	gray60	red	red
2.8006903269922017	0.5171770641643229	1.6760134976213472	blue	gray10	gray10	gray10	turquoise3	red	turquoise3
2.9923701627394634	-0.7179015249345901	2.108981240225068	blue	gray10	gray10	gray10	turquoise3	red	turquoise3
0.879250836804056	-0.36947538876154934	0.6254446416883079	blue	gray10	gray10	gray10	turquoise3	red	turquoise3
-2.5280435519307343	-1.163619104224101	2.321959027936891	blue	purple	gray10	red	gray60	red	red
2.0619709518288767	-4.870119874596426	-8.559710848531298	blue	gray10	green	red	orangered	green	red
0.9922460019399286	-1.2013780181661822	1.4356445419204187	blue	gray10	gray10	gray10	turquoise3	red	turquoise3
0.24211201917845265	3.9065371164215104	-0.20153028529020106	gray10	purple	green	gray10	gray60	red	red
-5.047998617904518	0.5851579694885171	3.046431490415708	gray10	purple	gray10	red	gray60	red	red
-0.4283165517926108	0.8362082402062981	1.2281480311635857	gray10	purple	gray10	gray10	turquoise3	red	turquoise3
-0.07170244822245998	2.152679406733193	1.976327231943821	gray10	purple	gray10	gray10	turquoise3	red	turquoise3
-0.4283165517926107	0.8362082402062985	1.2281480311635857	gray10	purple	gray10	gray10	turquoise3	red	turquoise3
0.42521292853289955	-7.621584334503151	4.4120875511260635	blue	purple	gray10	gray10	turquoise3	red	turquoise3
6.6188913663548945	5.48332001955711	2.195879952559502	blue	gray10	green	gray10	gray60	red	red
1.4099317228623365	-1.7112256111795292	0.7213119371950554	blue	gray10	gray10	gray10	turquoise3	red	turquoise3
-1.2209036782474765	0.889014169355191	0.6780108824395448	gray10	purple	gray10	red	gray60	red	red
-0.7504207364917961	-1.8403913675370513	0.18026708171955283	blue	gray10	gray10	red	gray60	red	red
0.5958987286020283	-0.7172510818549034	-1.5390264753284957	blue	gray10	green	gray10	gray60	red	red
1.91933277059235	-2.0546421514017355	2.889834055121322	blue	gray10	gray10	gray10	turquoise3	red	turquoise3
7.748948712058975	3.089943290727316	-2.2606399629029004	blue	gray10	green	gray10	gray60	red	red
4.644038067502864	5.230282146665221	-2.178520683922141	blue	gray10	green	gray10	gray60	red	red
-3.254417798685303	-0.7107999298084637	4.69837675158087	blue	purple	gray10	red	gray60	red	red
-1.1327896262638681	1.6578968906110314	2.4008632482275485	gray10	purple	gray10	gray10	turquoise3	red	turquoise3
-1.8152980383532646	-0.8623231679697606	1.0322781087844204	blue	purple	gray10	red	gray60	red	red
0.879250836804056	-0.36947538876154934	0.625444641688308	blue	gray10	gray10	gray10	turquoise3	red	turquoise3
4.192379240797845	-1.4444194067522738	-0.013703097323378812	blue	gray10	gray10	gray10	turquoise3	red	turquoise3
-2.0805933404045516	4.7166586150450085	0.18193657468485752	gray10	purple	green	gray10	gray60	red	red
-0.9374058863581407	2.100891699587774	0.11045337270925915	gray10	purple	green	gray10	gray60	red	red
-1.3541679205741628	1.9160123258412805	-5.676727777810978	gray10	gray10	green	gray10	gray60	red	red
-2.4673354026147925	-0.5683060087981547	-0.09015000640083178	gray10	gray10	gray10	red	gray60	red	red
-1.8032698705881158	1.5820548886643695	-0.7109439853157414	gray10	purple	green	red	orangered	green	red
5.179386972796286	-0.8557245294138243	-1.8156719335800535	blue	gray10	green	gray10	gray60	red	red
-0.033821676718851765	3.9054685012310966	-1.1127777764924798	gray10	purple	green	red	orangered	green	red
0.15191928726822573	-0.38915542234184974	0.06124740287012456	blue	gray10	gray10	red	gray60	red	red
0.2590357962676494	3.109341368051426	0.4522116637837716	gray10	purple	green	gray10	gray60	red	red
-0.42831655179261086	0.8362082402062986	1.2281480311635862	gray10	purple	gray10	gray10	turquoise3	red	turquoise3
0.12081655765811068	-2.5463922127804564	0.9605771731705796	blue	gray10	gray10	gray10	turquoise3	red	turquoise3
1.681267347886828	-1.570557511609366	1.8880154078555427	blue	gray10	gray10	gray10	turquoise3	red	turquoise3
-1.6671504856328931	2.034691008987942	-0.3368548587933071	gray10	purple	green	red	orangered	green	red
5.5531294620703875	-1.0590877603576037	-2.8828640683826867	blue	gray10	green	gray10	gray60	red	red
2.8245520717124375	-0.9006951110330504	2.607118240797597	blue	gray10	gray10	gray10	turquoise3	red	turquoise3
-0.637917342706706	3.37396536932127	0.5783982647512035	gray10	purple	green	gray10	gray60	red	red
-0.5815595435555797	0.6862486777745939	-0.9940293403889762	gray10	gray10	green	red	orangered	green	red
1.6698245516371892	-3.244051522515509	2.7845995244384425	blue	gray10	gray10	gray10	turquoise3	red	turquoise3
-0.16532233953148778	-6.365179921530526	1.0434300240193133	blue	gray10	gray10	red	gray60	red	red
0.06800566846599077	0.028683856103668262	0.7200728072055737	gray10	gray10	gray10	gray10	turquoise3	red	turquoise3
0.879250836804056	-0.36947538876154934	0.625444641688308	blue	gray10	gray10	gray10	turquoise3	red	turquoise3
-0.7437730971389924	-0.5260393207142573	-2.1325186695166747	blue	gray10	green	red	orangered	green	red
-0.8288184773352749	-2.8431512165228163	-0.07968808748005878	blue	gray10	gray10	red	gray60	red	red
-2.8624389709525553	4.556391799126516	-0.973525676386306	gray10	purple	green	red	orangered	green	red
-0.8984630629615264	12.316780795851258	-0.6326546293625056	gray10	purple	green	red	orangered	green	red
-1.2209036782474765	0.889014169355191	0.6780108824395448	gray10	purple	gray10	red	gray60	red	red
-0.4283165517926108	0.8362082402062981	1.2281480311635857	gray10	purple	gray10	gray10	turquoise3	red	turquoise3
0.8792508368040559	-0.36947538876154934	0.6254446416883079	blue	gray10	gray10	gray10	turquoise3	red	turquoise3
-1.2209036782474765	0.889014169355191	0.6780108824395448	gray10	purple	gray10	red	gray60	red	red
-3.341465071180611	1.9019965778864247	1.7838296711685266	gray10	purple	gray10	red	gray60	red	red
1.2385672428846992	0.6391639219642515	-0.9007048678622023	blue	gray10	green	gray10	gray60	red	red
2.7970068021231107	3.9339200031967985	-0.450812402886007	blue	purple	green	red	orangered	green	red
-1.4510214068775222	4.464349759836795	-1.8639560898099001	gray10	purple	green	red	orangered	green	red
-0.5577698391713091	-3.243859595437067	2.0210745924516478	blue	gray10	gray10	gray10	turquoise3	red	turquoise3
-1.883038591241396	0.6952983113771155	0.4226184993765368	gray10	purple	gray10	red	gray60	red	red
7.306730005845654	-1.4110207725722868	-5.002758024279148	blue	gray10	green	gray10	gray60	red	red
2.9845760913339774	-3.48469569227456	1.2687713828904643	blue	gray10	gray10	gray10	turquoise3	red	turquoise3
-0.8782186393967707	0.8985984665515893	1.3192272667148062	gray10	purple	gray10	gray10	turquoise3	red	turquoise3
-1.2209036782474765	0.8890141693551911	0.678010882439545	gray10	purple	gray10	red	gray60	red	red
-0.4283165517926108	0.8362082402062982	1.2281480311635857	gray10	purple	gray10	gray10	turquoise3	red	turquoise3
-0.10527474372395765	-2.7162762178898836	0.48181819243704666	blue	gray10	gray10	gray10	turquoise3	red	turquoise3
-4.421622464804607	-1.0841394077689281	4.495356639517332	blue	purple	gray10	red	gray60	red	red
-1.8822022134698928	1.2256371027038504	1.1421175296915191	gray10	purple	gray10	red	gray60	red	red
-1.4831183671188852	3.4403121345321863	-0.670947496519248	gray10	purple	green	red	orangered	green	red
3.063169674316138	0.34176576544230275	-1.8407302830569845	blue	gray10	gray10	red	gray60	red	red
-2.0867407085139504	5.5427119751565535	-3.965937322561352	blue	purple	green	red	orangered	green	red
1.4102895494326728	-0.7131494092880191	0.9013191682368623	blue	gray10	gray10	gray10	turquoise3	red	turquoise3
-2.317118143528708	2.282181424343229	2.1427003280028663	gray10	purple	gray10	red	gray60	red	red
3.999816772317028	-2.2263470261814176	-4.209535047581079	blue	gray10	green	red	orangered	green	red
-3.472563074354943	3.504585123307961	-1.9447304096790439	gray10	purple	green	red	orangered	green	red
-0.4283165517926107	0.8362082402062982	1.2281480311635857	gray10	purple	gray10	gray10	turquoise3	red	turquoise3
-0.8379754410649216	-1.6862325898880086	-0.44528738049840505	blue	gray10	gray10	red	gray60	red	red
0.4782759190603534	-1.6155580977463306	2.841408518435121	blue	gray10	gray10	gray10	turquoise3	red	turquoise3
-0.4283165517926108	0.8362082402062982	1.2281480311635857	gray10	purple	gray10	gray10	turquoise3	red	turquoise3
2.1216444959272107	-2.653150857322109	0.4526544223867967	blue	gray10	gray10	gray10	turquoise3	red	turquoise3
-0.8782186393967707	0.8985984665515893	1.319227266714806	gray10	purple	gray10	gray10	turquoise3	red	turquoise3
-1.2736358409179065	1.2814803932073282	2.309484977663439	gray10	purple	gray10	gray10	turquoise3	red	turquoise3
-1.613260413151753	1.6874145451191895	-0.6605285321246666	gray10	purple	green	red	orangered	green	red
1.9783630942204236	-1.8137410484090464	0.2044211452342372	blue	gray10	gray10	gray10	turquoise3	red	turquoise3
2.6931907794875127	-0.4776151990575838	0.42664641896251776	blue	gray10	gray10	gray10	turquoise3	red	turquoise3
1.7029108926436773	-4.7212187988065	-6.191050271620308	blue	gray10	green	red	orangered	green	red
1.1566857672240431	-1.9741807131482692	-2.7528700377637114	blue	gray10	green	red	orangered	green	red
-1.883038591241396	0.6952983113771155	0.4226184993765368	gray10	purple	gray10	red	gray60	red	red
1.3490901899847338	-0.35806124914058807	0.5665039545819994	blue	gray10	gray10	gray10	turquoise3	red	turquoise3
2.6722046374927717	0.2089644143249824	0.5160892338941182	blue	gray10	gray10	gray10	turquoise3	red	turquoise3
0.15191928726822573	-0.38915542234184974	0.06124740287012459	blue	gray10	gray10	red	gray60	red	red
-0.8128081671491137	2.02594104509116	0.039699431001360974	gray10	purple	green	gray10	gray60	red	red
4.35039648368271	-2.962080025722114	3.0352060155642375	blue	gray10	green	gray10	gray60	red	red
-15.166385176450735	2.3985046564023995	3.2076546094747993	gray10	purple	gray10	red	gray60	red	red
0.24721180877637952	-0.0187759788059682	-3.004264412411086	blue	gray10	green	red	orangered	green	red
0.01207734227488285	0.892739501072017	2.6011706721093213	gray10	purple	gray10	gray10	turquoise3	red	turquoise3
0.6057483978170404	-0.8483436219729183	0.24872566513476943	blue	gray10	gray10	gray10	turquoise3	red	turquoise3
0.6606996392543344	-0.7962613390647757	0.5462394779064205	blue	gray10	gray10	gray10	turquoise3	red	turquoise3
-0.3878700051677303	1.5981276227183134	0.30240228229236055	gray10	purple	green	gray10	gray60	red	red
-4.5983452393419615	0.4494469792875874	0.6198987358236594	gray10	purple	gray10	red	gray60	red	red
-1.587697168953414	-0.18311976315598305	-0.02145911198761143	gray10	gray10	gray10	red	gray60	red	red
-3.7173500301256563	0.4208456549828811	4.335273947261961	gray10	purple	gray10	gray10	turquoise3	red	turquoise3
-0.5815595435555797	0.6862486777745939	-0.9940293403889762	gray10	gray10	green	red	orangered	green	red
-2.460157527674912	-0.8568863646905549	0.655403437700396	gray10	gray10	gray10	red	gray60	red	red
-0.3878700051677303	1.5981276227183134	0.30240228229236055	gray10	purple	green	gray10	gray60	red	red
0.8792508368040559	-0.36947538876154934	0.6254446416883079	blue	gray10	gray10	gray10	turquoise3	red	turquoise3
1.7714585135839889	-0.09455462298233201	0.4049488006860974	blue	gray10	gray10	gray10	turquoise3	red	turquoise3
-2.9011281945011724	0.7637515669057906	0.39104878412197763	gray10	purple	gray10	red	gray60	red	red
0.639881760541132	0.05807969313902145	-0.9547797533369659	blue	gray10	green	gray10	gray60	red	red
-2.081677463923275	0.8548629392143221	0.6253862065185468	gray10	purple	gray10	red	gray60	red	red
0.4119315171516809	-8.156266563880763	-1.6909784150628837	blue	purple	gray10	red	gray60	red	red
0.31941789090338907	0.3650509471548019	-2.8237710333657815	blue	gray10	green	gray10	gray60	red	red
1.8195137227956724	-6.300691567364826	0.32109867650159646	blue	gray10	gray10	gray10	turquoise3	red	turquoise3
0.06800566846599077	0.028683856103668262	0.7200728072055737	gray10	gray10	gray10	gray10	turquoise3	red	turquoise3
0.30124486173468845	-0.6632713267841246	0.5385670566077717	blue	gray10	gray10	gray10	turquoise3	red	turquoise3
1.880467165540383	-2.608287850306968	-0.14964598523099126	blue	gray10	gray10	gray10	turquoise3	red	turquoise3
0.17225681428307432	-2.7483814441325713	3.5733657500814195	blue	gray10	gray10	gray10	turquoise3	red	turquoise3
-8.39559002010777	-2.8768990270097503	-0.7951071310660087	gray10	gray10	gray10	red	gray60	red	red
-3.464939239427335	1.6747244435078734	-1.3197610951283443	gray10	purple	green	red	orangered	green	red
1.488072650843799	-1.6653942711478935	4.031648629133356	blue	gray10	gray10	gray10	turquoise3	red	turquoise3
0.15191928726822576	-0.38915542234184974	0.06124740287012459	blue	gray10	gray10	red	gray60	red	red
-2.5163272359189155	1.7438923873332446	-1.119270001499563	gray10	purple	green	red	orangered	green	red
-0.9751919746412251	-1.6968370258288676	-0.29740705311720067	blue	gray10	gray10	red	gray60	red	red
-0.2593944828444227	-1.524924637783	0.4795776544157634	blue	gray10	gray10	gray10	turquoise3	red	turquoise3
3.2560293415450134	1.5194076420955966	-0.9171810656464483	blue	gray10	green	gray10	gray60	red	red
9.942052064926909	-7.095297781929932	4.854570160384596	blue	gray10	gray10	gray10	turquoise3	red	turquoise3
3.412300896615119	0.47957620790991146	0.606806961649646	blue	gray10	gray10	gray10	turquoise3	red	turquoise3
0.9478670283517946	-4.573483769064488	-1.7141501343172607	blue	gray10	gray10	red	gray60	red	red
0.16665708203303886	0.1842955045262962	1.4171295042863188	blue	purple	gray10	gray10	turquoise3	red	turquoise3
2.3591585893959155	-0.894486934994438	0.4155132787517891	blue	gray10	gray10	gray10	turquoise3	red	turquoise3
5.0321909964049025	-3.867581711485908	-0.21183499100803008	blue	gray10	gray10	red	gray60	red	red
1.435248275401342	-0.6905681817494567	3.508222803437735	blue	purple	gray10	gray10	turquoise3	red	turquoise3
-2.2684460253844048	0.0783956569014613	-2.994477769514905	gray10	gray10	green	red	orangered	green	red
0.8792508368040559	-0.36947538876154934	0.6254446416883079	blue	gray10	gray10	gray10	turquoise3	red	turquoise3
0.15191928726822576	-0.38915542234184974	0.061247402870124625	blue	gray10	gray10	red	gray60	red	red
-0.9853777953097804	4.215378149773812	0.49887263735807236	gray10	purple	green	gray10	gray60	red	red
1.7312837162045616	2.6359941087398675	0.6064815211770056	blue	purple	green	gray10	gray60	red	red
-1.2209036782474765	0.889014169355191	0.6780108824395448	gray10	purple	gray10	red	gray60	red	red
6.325133093432684	-3.6602086728369314	1.3546307156662396	blue	gray10	gray10	gray10	turquoise3	red	turquoise3
8.198331838297088	-5.723374302654235	-3.36162216112938	blue	gray10	green	gray10	gray60	red	red
-0.42831655179261086	0.8362082402062982	1.2281480311635857	gray10	purple	gray10	gray10	turquoise3	red	turquoise3
3.18341889335975	2.5780122355144037	2.241604778816958	blue	purple	gray10	gray10	turquoise3	red	turquoise3
-0.38787000516773035	1.5981276227183134	0.30240228229236055	gray10	purple	green	gray10	gray60	red	red
3.8489013781252335	2.1358823170316206	0.9047980644796875	blue	gray10	gray10	red	gray60	red	red
-6.264898045685167	-1.2026269660325266	2.475216540232568	gray10	gray10	gray10	red	gray60	red	red
-0.40411858838738446	-0.296335287121576	2.94890160470404	blue	purple	gray10	red	gray60	red	red
-4.851426932402691	2.9869235063616473	3.7509294609412747	gray10	purple	gray10	red	gray60	red	red
1.129084419449472	-3.2555582175095785	2.6107298997543262	blue	gray10	gray10	gray10	turquoise3	red	turquoise3
-0.4283165517926108	0.8362082402062982	1.2281480311635857	gray10	purple	gray10	gray10	turquoise3	red	turquoise3
0.6223459779217482	-0.555621653866504	0.9080100327483452	blue	gray10	gray10	gray10	turquoise3	red	turquoise3
-1.2209036782474765	0.8890141693551911	0.678010882439545	gray10	purple	gray10	red	gray60	red	red
0.8792508368040559	-0.36947538876154934	0.6254446416883079	blue	gray10	gray10	gray10	turquoise3	red	turquoise3
-1.658680699064604	-1.9029920603373924	-3.386379666340531	blue	gray10	green	red	orangered	green	red
2.163844569613818	-1.5259351989093064	0.7814836521713295	blue	gray10	gray10	gray10	turquoise3	red	turquoise3
-0.847306425353861	-0.6649836679852337	-3.9298073491729832	blue	gray10	green	red	orangered	green	red
-2.5922115013339115	2.094174794173644	-1.0186270557577275	gray10	purple	green	red	orangered	green	red
0.5204815911448609	-2.13719426602027	1.2850819921539551	blue	gray10	gray10	red	gray60	red	red
1.0096369125944606	0.10850108145961146	-0.36876658852301836	blue	gray10	green	gray10	gray60	red	red
1.0885519464770579	-0.3788604587546372	-1.4096744759771436	blue	gray10	green	gray10	gray60	red	red
0.8792508368040559	-0.36947538876154934	0.6254446416883079	blue	gray10	gray10	gray10	turquoise3	red	turquoise3
-0.23252665201008327	-0.17073604102332252	-1.4805410120039104	blue	gray10	green	red	orangered	green	red
-0.4283165517926108	0.8362082402062985	1.2281480311635857	gray10	purple	gray10	gray10	turquoise3	red	turquoise3
0.15191928726822573	-0.38915542234184974	0.06124740287012459	blue	gray10	gray10	red	gray60	red	red
8.70742805451614	1.374897729534935	0.6538523986883609	blue	gray10	green	gray10	gray60	red	red
-1.7314113159033964	-0.5943563465990194	-2.4436205494748178	gray10	gray10	green	gray10	gray60	red	red
-0.2599646987477488	-4.001089508546723	0.004627822832639879	blue	gray10	gray10	red	gray60	red	red
-2.6698919302548	-4.912501646829605	-1.5535316309059857	blue	gray10	gray10	red	gray60	red	red
5.094286138908718	0.8600943514573707	1.2756560486634747	blue	gray10	gray10	gray10	turquoise3	red	turquoise3
5.86895597278259	-2.585787714666648	-3.0102873569390187	blue	gray10	green	gray10	gray60	red	red
-14.850293724137147	-4.595042125770521	0.01276592138744997	gray10	gray10	gray10	red	gray60	red	red
2.548623997545598	-1.5825897209147863	-3.1937559200135195	blue	gray10	green	red	orangered	green	red
-1.2996589033271115	-6.282477874105031	3.9360556147226053	blue	purple	gray10	red	gray60	red	red
2.323442525328659	-0.742864740870113	1.5698158247211158	blue	gray10	gray10	gray10	turquoise3	red	turquoise3
2.323442525328659	-0.742864740870113	1.5698158247211158	blue	gray10	gray10	gray10	turquoise3	red	turquoise3
-5.003902410271565	0.5077190003836833	-4.697387929845987	gray10	gray10	green	red	orangered	green	red
2.9797879481268152	-0.05755346390164828	0.237335384730458	blue	gray10	gray10	gray10	turquoise3	red	turquoise3
-1.9398073819015698	0.934214607049562	1.2053111026515329	gray10	purple	gray10	red	gray60	red	red
1.7618224747889681	-2.655947752098678	0.018381840986260296	blue	gray10	gray10	gray10	turquoise3	red	turquoise3
7.453953818123516	-0.6265854549490357	-7.713535449366125	blue	gray10	green	red	orangered	green	red
-1.4197119939388332	0.7595555388995179	-1.774854121287807	blue	purple	green	red	orangered	green	red
-3.5577383690573128	0.03732045399757788	1.3829078166653437	gray10	purple	gray10	red	gray60	red	red
-1.6937122102775686	3.060990523257032	-0.39148863182041244	gray10	purple	green	red	orangered	green	red
-0.4283165517926108	0.8362082402062985	1.2281480311635857	gray10	purple	gray10	gray10	turquoise3	red	turquoise3
-2.9112583037603	0.9203413657843735	1.0389000545188027	gray10	purple	gray10	red	gray60	red	red
0.6487011523808804	-0.4329354029938331	1.1453487269374514	blue	gray10	gray10	gray10	turquoise3	red	turquoise3
3.207490734755229	-2.165141075304558	3.14143866064913	blue	gray10	gray10	gray10	turquoise3	red	turquoise3
-0.4283165517926109	0.8362082402062986	1.2281480311635862	gray10	purple	gray10	gray10	turquoise3	red	turquoise3
-1.4821662805044309	3.610098859753191	-0.10829776768892947	gray10	purple	green	red	orangered	green	red
8.552643762920404	1.4195894100336228	3.1989580431740756	blue	gray10	gray10	gray10	turquoise3	red	turquoise3
3.1248191233606155	0.03669198295202392	0.5678972829409494	blue	gray10	gray10	gray10	turquoise3	red	turquoise3
-0.23252665201008327	-0.17073604102332252	-1.4805410120039104	blue	gray10	green	red	orangered	green	red
-1.821806126849859	1.9570844977889046	-3.0832318681987823	gray10	gray10	green	red	orangered	green	red
-3.321979160874491	-4.419776098521553	-1.3480342123496862	blue	gray10	gray10	red	gray60	red	red
0.879250836804056	-0.36947538876154934	0.625444641688308	blue	gray10	gray10	gray10	turquoise3	red	turquoise3
-4.704334779931809	1.232482126297064	1.1812821582965856	gray10	purple	gray10	red	gray60	red	red
0.33661758495773547	0.17981260947019007	-0.9479952540443165	blue	gray10	green	red	orangered	green	red
-2.002528249431776	1.0721087644005092	0.9425465888658284	gray10	purple	gray10	red	gray60	red	red
-3.102335371422332	4.6917294227154525	-2.1744029415036668	gray10	purple	green	red	orangered	green	red
-0.38787000516773035	1.5981276227183134	0.30240228229236055	gray10	purple	green	gray10	gray60	red	red
1.2939872353514583	1.4944653445784093	3.1830197325155294	blue	purple	gray10	gray10	turquoise3	red	turquoise3
0.879250836804056	-0.36947538876154934	0.625444641688308	blue	gray10	gray10	gray10	turquoise3	red	turquoise3
0.6036203690104165	0.7101927701235775	1.9782267445824262	blue	purple	gray10	gray10	turquoise3	red	turquoise3
-0.9365550618011991	-1.6823107883671995	-6.655370769245115	blue	gray10	green	gray10	gray60	red	red
-1.1537642127621848	2.4462316991712463	-0.7059660312447252	gray10	purple	green	red	orangered	green	red
0.879250836804056	-0.36947538876154934	0.6254446416883079	blue	gray10	gray10	gray10	turquoise3	red	turquoise3
-0.6641030526698707	1.9176670153882547	-0.09494463191060415	gray10	purple	green	gray10	gray60	red	red
0.38754266357737005	-0.737498052208147	0.45765994057082116	blue	gray10	gray10	gray10	turquoise3	red	turquoise3
0.8792508368040559	-0.36947538876154934	0.6254446416883079	blue	gray10	gray10	gray10	turquoise3	red	turquoise3
-1.3663826233328495	-0.1941089201887741	-0.592791557294564	gray10	gray10	gray10	red	gray60	red	red
0.8285429883122312	-2.9131586501905598	3.043053095438629	blue	gray10	gray10	gray10	turquoise3	red	turquoise3
5.534085178323468	-2.4678661036535425	-2.70079216399495	blue	gray10	green	gray10	gray60	red	red
-3.4642505963537347	-1.6871127004857576	2.1208617476455602	blue	purple	gray10	red	gray60	red	red
4.844815948312391	-14.448823826751989	-2.772056420626674	blue	gray10	gray10	red	gray60	red	red
-0.42831655179261086	0.8362082402062986	1.2281480311635862	gray10	purple	gray10	gray10	turquoise3	red	turquoise3
-0.8800630675461717	1.1579744628674746	1.7706245151354267	gray10	purple	gray10	gray10	turquoise3	red	turquoise3
3.3312445059699556	-3.0100146010033497	-1.8450918408112114	blue	gray10	gray10	red	gray60	red	red
0.8792508368040559	-0.36947538876154934	0.6254446416883079	blue	gray10	gray10	gray10	turquoise3	red	turquoise3
-6.269809990477238	-0.2767278661745055	-4.2624665630587515	gray10	gray10	green	red	orangered	green	red
-3.343705587372755	2.8242351214207404	-0.46148538395956	gray10	purple	green	red	orangered	green	red
-0.143021123806356	1.9497618411036515	1.6838818344057422	gray10	purple	gray10	gray10	turquoise3	red	turquoise3
1.3152342709983549	-3.828181926525781	-1.0764335301584327	blue	gray10	green	gray10	gray60	red	red
-2.5618229061497733	0.9155775454037643	1.7768417820322828	gray10	purple	gray10	red	gray60	red	red
0.6057483978170402	-0.8483436219729183	0.24872566513476949	blue	gray10	gray10	gray10	turquoise3	red	turquoise3
-1.7515403959673883	4.028221699606136	-3.9274125847629384	gray10	gray10	green	gray10	gray60	red	red
4.459575444329157	0.22834039440339485	1.10257978385624	blue	gray10	gray10	gray10	turquoise3	red	turquoise3
-0.4283165517926108	0.8362082402062981	1.2281480311635857	gray10	purple	gray10	gray10	turquoise3	red	turquoise3
-0.42831655179261086	0.8362082402062987	1.2281480311635862	gray10	purple	gray10	gray10	turquoise3	red	turquoise3
1.2962840069489898	0.25114941577597405	-0.7169471219068838	blue	gray10	green	gray10	gray60	red	red
-0.4283165517926108	0.8362082402062985	1.2281480311635857	gray10	purple	gray10	gray10	turquoise3	red	turquoise3
1.8959020631872983	3.7065801545216193	-7.61577385356872	blue	gray10	green	red	orangered	green	red
-6.0461869817688605	-0.08312818873516062	2.358102299799621	gray10	purple	gray10	red	gray60	red	red
-2.4129727636886207	-3.2591714820798567	-0.3882248317275358	blue	gray10	gray10	red	gray60	red	red
0.14828231971556474	-1.5801632697492165	0.7306947128096657	blue	gray10	gray10	gray10	turquoise3	red	turquoise3
-1.399588981817122	-3.57827296572201	0.3168233342357867	blue	gray10	gray10	red	gray60	red	red
5.457179374453986	-5.970991616635183	4.385131454965872	blue	purple	gray10	gray10	turquoise3	red	turquoise3
-2.1055844146271316	-5.559516211285768	2.0046606966144513	blue	gray10	gray10	gray10	turquoise3	red	turquoise3
-0.0225773698186547	1.3408486432662254	3.7393341456928746	gray10	purple	gray10	gray10	turquoise3	red	turquoise3
-2.2467395235289507	-0.44222381283126505	0.8456966996936506	blue	purple	gray10	red	gray60	red	red
0.1806393747324018	0.21917820495804582	-5.226088511693869	blue	gray10	green	gray10	gray60	red	red
2.2112147908878566	0.428918008493274	-0.10330887506349064	blue	gray10	gray10	red	gray60	red	red
2.9949825741159124	0.6243543322321689	4.752753434103259	blue	gray10	gray10	gray10	turquoise3	red	turquoise3
-7.198047355743928	-3.296582120943592	-1.7505545330700198	gray10	gray10	gray10	red	gray60	red	red
2.6517647149250068	-1.736225640469846	-4.331458256852068	blue	gray10	green	red	orangered	green	red
1.1103532415260187	-0.9794368218629976	1.473361152978183	blue	gray10	gray10	gray10	turquoise3	red	turquoise3
0.879250836804056	-0.36947538876154934	0.6254446416883079	blue	gray10	gray10	gray10	turquoise3	red	turquoise3
1.3190257881866365	-0.6028938125339907	1.12763036363276	blue	gray10	gray10	gray10	turquoise3	red	turquoise3
0.14828231971556477	-1.5801632697492165	0.7306947128096657	blue	gray10	gray10	gray10	turquoise3	red	turquoise3
-2.901438229766501	0.8034990889413238	1.1529370647438146	gray10	purple	gray10	red	gray60	red	red
3.4917762954797573	-0.22519757810784494	1.078337806916124	blue	gray10	gray10	gray10	turquoise3	red	turquoise3
-0.8800630675461718	1.1579744628674746	1.770624515135427	gray10	purple	gray10	gray10	turquoise3	red	turquoise3
-1.132514969391097	1.044293510268202	1.4003202222826465	gray10	purple	gray10	gray10	turquoise3	red	turquoise3
-0.4283165517926107	0.8362082402062982	1.2281480311635857	gray10	purple	gray10	gray10	turquoise3	red	turquoise3
1.0827572953500189	0.049947997433123	-3.1423420584337554	blue	gray10	green	red	orangered	green	red
6.902542651431805	-3.751992928451809	4.372134488679591	blue	gray10	gray10	gray10	turquoise3	red	turquoise3
0.7325780120883439	1.1881186416754574	0.5486504868212247	blue	purple	gray10	red	gray60	red	red
-1.2209036782474765	0.889014169355191	0.6780108824395448	gray10	purple	gray10	red	gray60	red	red
-1.0591286210170479	1.5006157677017087	-3.2055257729086377	gray10	gray10	green	red	orangered	green	red
1.527408605229703	0.8343992757279838	-2.7815793365335173	blue	gray10	green	gray10	gray60	red	red
4.459575444329157	0.22834039440339485	1.10257978385624	blue	gray10	gray10	gray10	turquoise3	red	turquoise3
2.323442525328659	-0.742864740870113	1.5698158247211158	blue	gray10	gray10	gray10	turquoise3	red	turquoise3
-0.7069994101402891	4.3429007185878294	-2.2665233746645757	blue	purple	green	red	orangered	green	red
-0.3878700051677303	1.5981276227183134	0.30240228229236055	gray10	purple	green	gray10	gray60	red	red
-0.5442557687523852	4.003783855985197	2.526965264891249	gray10	purple	gray10	red	gray60	red	red
2.2401757629372896	-1.4776840749436257	-3.343888173782243	blue	gray10	green	red	orangered	green	red
3.624766087324614	2.6993567929428086	-0.9637799467518223	blue	gray10	green	gray10	gray60	red	red
-3.7454781443603005	1.367166662328382	1.3339763906757276	gray10	purple	gray10	red	gray60	red	red
1.6957460177088628	2.2532203854862107	3.973327654899392	blue	purple	gray10	gray10	turquoise3	red	turquoise3
-0.03807871448458897	1.9079409716810687	-1.1962570713093388	blue	purple	green	red	orangered	green	red
0.06800566846599083	0.02868385610366827	0.7200728072055737	gray10	gray10	gray10	gray10	turquoise3	red	turquoise3
1.4904743099835507	-0.47309726143737363	2.276406546922837	blue	gray10	gray10	gray10	turquoise3	red	turquoise3
-1.1654638308310932	-1.5575873401517022	-0.3993352806880893	blue	gray10	gray10	red	gray60	red	red
-1.1857164417352246	-3.859882907828856	-1.4284021890537213	blue	gray10	gray10	red	gray60	red	red
0.8792508368040559	-0.36947538876154934	0.6254446416883079	blue	gray10	gray10	gray10	turquoise3	red	turquoise3
0.06800566846599068	0.02868385610366829	0.7200728072055737	gray10	gray10	gray10	gray10	turquoise3	red	turquoise3
-2.522763536805747	2.0190367161800946	5.153749425917771	gray10	purple	gray10	gray10	turquoise3	red	turquoise3
-4.439772146941361	2.741921961911641	-4.783579099948846	gray10	gray10	green	red	orangered	green	red
-1.9598037008234128	0.17968809049039788	-1.9737820353346434	gray10	gray10	green	red	orangered	green	red
-0.45988459117847463	-0.20791416860559475	2.42561055647097	blue	purple	gray10	gray10	turquoise3	red	turquoise3
1.055320610835365	-1.0177420128409231	0.7755402925347862	blue	gray10	gray10	gray10	turquoise3	red	turquoise3
1.6077894541433524	0.6743622958769229	-1.0483793123918066	blue	gray10	green	gray10	gray60	red	red
-0.20890832570308998	1.0066172840901624	-0.6605695556693926	blue	purple	green	red	orangered	green	red
0.3875426635773701	-0.737498052208147	0.45765994057082116	blue	gray10	gray10	gray10	turquoise3	red	turquoise3
1.2385672428846992	0.6391639219642515	-0.9007048678622026	blue	gray10	green	gray10	gray60	red	red
1.731019128638735	-3.630380010779542	-0.17715327576225134	blue	gray10	gray10	gray10	turquoise3	red	turquoise3
0.7011240138829431	-0.07734826884233931	-0.8928009699946496	blue	gray10	green	gray10	gray60	red	red
0.5302508996475253	0.021148427911686894	-4.15642994161249	blue	gray10	green	red	orangered	green	red
0.6606996392543345	-0.7962613390647755	0.5462394779064204	blue	gray10	gray10	gray10	turquoise3	red	turquoise3
-0.5898983157381256	-0.393743639446524	-2.1218364871117337	blue	gray10	green	red	orangered	green	red
4.514720798956008	-3.4077085936927363	-1.885660657131518	blue	gray10	green	gray10	gray60	red	red
-2.6165825216647596	4.06602459173312	0.4738723555427265	gray10	purple	green	red	orangered	green	red
-0.8128081671491137	2.02594104509116	0.039699431001360974	gray10	purple	green	gray10	gray60	red	red
-0.25939448284442274	-1.524924637783	0.47957765441576344	blue	gray10	gray10	gray10	turquoise3	red	turquoise3
5.464317099356926	-1.7685763059510042	-3.1350171007179553	blue	gray10	green	gray10	gray60	red	red
-0.42831655179261086	0.8362082402062987	1.2281480311635862	gray10	purple	gray10	gray10	turquoise3	red	turquoise3
0.39217941709223275	-0.7836925238094913	3.5821158434376246	blue	purple	gray10	gray10	turquoise3	red	turquoise3
-1.2209036782474765	0.889014169355191	0.6780108824395448	gray10	purple	gray10	red	gray60	red	red
-1.6671504856328931	2.0346910089879424	-0.33685485879330723	gray10	purple	green	red	orangered	green	red
-5.428225474132976	0.18582130579038472	0.6768317301321022	gray10	purple	gray10	red	gray60	red	red
8.981170936661597	-3.2333258510919296	-0.01855890636763234	blue	gray10	gray10	gray10	turquoise3	red	turquoise3
1.2438563195606687	-3.3256939564723775	-0.3277097170114744	blue	gray10	gray10	gray10	turquoise3	red	turquoise3
-1.2209036782474765	0.889014169355191	0.6780108824395448	gray10	purple	gray10	red	gray60	red	red
-2.002528249431776	1.072108764400509	0.9425465888658283	gray10	purple	gray10	red	gray60	red	red
0.5422781033647697	-3.5706461340524234	-1.598552931875147	blue	gray10	gray10	red	gray60	red	red
-0.4283165517926108	0.8362082402062985	1.2281480311635857	gray10	purple	gray10	gray10	turquoise3	red	turquoise3
-1.9274866911566557	1.5939757690173473	-0.5922881304161612	gray10	purple	green	red	orangered	green	red
-0.42831655179261086	0.8362082402062985	1.2281480311635857	gray10	purple	gray10	gray10	turquoise3	red	turquoise3
-1.6418056579676559	3.2301704100457664	-3.226168034509115	blue	purple	green	red	orangered	green	red
4.084227215614317	0.9980624849432381	1.2000473081004328	blue	gray10	gray10	gray10	turquoise3	red	turquoise3
1.9181862038521023	0.3052641595771576	-2.4434718538565496	blue	gray10	green	gray10	gray60	red	red
-1.2209036782474765	0.889014169355191	0.6780108824395448	gray10	purple	gray10	red	gray60	red	red
-0.38787000516773035	1.5981276227183134	0.30240228229236055	gray10	purple	green	gray10	gray60	red	red
0.8462725771152945	-0.20739561400550266	-0.9480580104698229	blue	gray10	green	gray10	gray60	red	red
-14.299565811871082	-2.8400569977106116	-0.3120739066757717	gray10	gray10	gray10	red	gray60	red	red
-0.42831655179261086	0.8362082402062985	1.2281480311635857	gray10	purple	gray10	gray10	turquoise3	red	turquoise3
0.9313510080571037	1.1900864013755224	-6.200779489362096	blue	gray10	green	red	orangered	green	red
-4.268961870174679	2.0766285120519234	2.17582355032056	gray10	purple	gray10	red	gray60	red	red
0.506905591942628	-1.6594717413253797	0.28110568929070184	blue	gray10	gray10	gray10	turquoise3	red	turquoise3
5.761277083161552	0.6758643637962638	3.642613327095079	blue	gray10	gray10	gray10	turquoise3	red	turquoise3
-0.6435124265955056	2.368122727340637	0.5303014747606323	gray10	purple	green	gray10	gray60	red	red
1.7714585135839889	-0.09455462298233201	0.4049488006860974	blue	gray10	gray10	gray10	turquoise3	red	turquoise3
4.120062106763431	0.0023799845537817426	9.471180055041307	blue	purple	gray10	gray10	turquoise3	red	turquoise3
-0.2910672048195601	1.103569602091197	-4.804044836390629	blue	gray10	green	red	orangered	green	red
10.650383229615201	3.5408011732815163	-1.8655466928828686	blue	gray10	green	gray10	gray60	red	red
2.6100036592642852	-4.508398360844238	-2.311005099151502	blue	gray10	gray10	red	gray60	red	red
0.30124486173468845	-0.6632713267841246	0.5385670566077717	blue	gray10	gray10	gray10	turquoise3	red	turquoise3
-2.936429949823057	0.8048671363189839	0.7745695631118819	gray10	purple	gray10	red	gray60	red	red
0.38754266357737016	-0.7374980522081472	0.45765994057082116	blue	gray10	gray10	gray10	turquoise3	red	turquoise3
-1.883038591241396	0.6952983113771155	0.4226184993765368	gray10	purple	gray10	red	gray60	red	red
0.09892185954140544	0.18038466989591054	1.2177492741442364	blue	purple	gray10	gray10	turquoise3	red	turquoise3
-1.1755619450410375	-1.4150895449542835	-4.734505986785474	blue	gray10	green	red	orangered	green	red
-0.9591875864273891	3.09795273712278	1.4540859492897773	gray10	purple	gray10	red	gray60	red	red
2.4984914948426167	2.8305077005015558	2.6953261578924907	blue	purple	gray10	red	gray60	red	red
-0.42831655179261086	0.8362082402062982	1.2281480311635857	gray10	purple	gray10	gray10	turquoise3	red	turquoise3
1.2004849602399053	-1.0788013834883228	0.4400696748176979	blue	gray10	gray10	gray10	turquoise3	red	turquoise3
-3.2414012202204017	3.158248856159091	-0.49331651254804687	gray10	purple	green	red	orangered	green	red
0.5929448790593231	2.165922304480227	-4.457036930087305	blue	gray10	green	red	orangered	green	red
0.15878776480245627	-1.3655256044025617	1.2971497126271376	blue	gray10	gray10	gray10	turquoise3	red	turquoise3
1.4241684290264676	-3.2175861363405485	1.005477353274051	blue	gray10	gray10	gray10	turquoise3	red	turquoise3
3.4761163147232508	0.5415502508185144	-0.7262392201587214	blue	gray10	gray10	red	gray60	red	red
0.6099332585734097	-1.3438676803675333	1.2881234214112585	blue	gray10	gray10	gray10	turquoise3	red	turquoise3
-0.041776407784736395	-0.21796576668246015	-1.5471126601094731	blue	gray10	green	red	orangered	green	red
6.718900705908902	-2.771086908517474	-2.3256020973320055	blue	gray10	green	gray10	gray60	red	red
3.1434358365323165	-1.5943152622962626	2.543093419223643	blue	gray10	gray10	gray10	turquoise3	red	turquoise3
5.894102110815717	3.276202002534759	-0.5044125024488616	blue	gray10	green	gray10	gray60	red	red
-1.429415319827546	-2.7774582620083312	-0.27165101850459805	blue	gray10	gray10	red	gray60	red	red
-0.1941184182132875	-2.085592943339239	4.191840968446292	blue	gray10	gray10	gray10	turquoise3	red	turquoise3
-2.3746686350067594	-4.241334820320588	0.8730403409696407	blue	gray10	gray10	red	gray60	red	red
-1.2509821533582361	-3.7300329382417585	2.902443236355957	blue	gray10	gray10	gray10	turquoise3	red	turquoise3
-0.2701633991379873	1.4040346127006618	1.6069561932856642	gray10	purple	gray10	gray10	turquoise3	red	turquoise3
-5.421308484565618	-2.643531446804078	-0.9145579022607803	gray10	gray10	gray10	red	gray60	red	red
-3.2151046450286187	1.679394534361899	2.3878427633634014	gray10	purple	gray10	red	gray60	red	red
4.241781413667985	-1.9451634109384655	-4.740288394370224	blue	gray10	green	red	orangered	green	red
3.394267609394938	1.1938726366877854	-2.5414582147023097	blue	gray10	gray10	red	gray60	red	red
0.6606996392543344	-0.7962613390647755	0.5462394779064204	blue	gray10	gray10	gray10	turquoise3	red	turquoise3
-2.9673636131017957	1.1160446280424767	0.7766962131054311	gray10	purple	gray10	red	gray60	red	red
6.23410726313644	4.080390788625235	-4.121536174244142	blue	gray10	green	red	orangered	green	red
1.9692427703783022	0.05818742826406224	0.8139883659380109	blue	gray10	gray10	gray10	turquoise3	red	turquoise3
-2.081677463923275	0.854862939214322	0.6253862065185468	gray10	purple	gray10	red	gray60	red	red
-0.42831655179261086	0.8362082402062982	1.2281480311635857	gray10	purple	gray10	gray10	turquoise3	red	turquoise3
0.11430967536634543	-2.7753053704875557	0.6624966466451626	blue	gray10	gray10	gray10	turquoise3	red	turquoise3
0.49232353870648765	-3.3247483915066103	-5.727132008660948	blue	gray10	green	red	orangered	green	red
-1.9598037008234128	0.17968809049039788	-1.9737820353346434	gray10	gray10	green	red	orangered	green	red
-1.519003415910347	-0.302411029084325	0.245310363224623	gray10	gray10	gray10	red	gray60	red	red
0.012077342274882785	0.8927395010720172	2.6011706721093213	gray10	purple	gray10	gray10	turquoise3	red	turquoise3
-1.8276975332370047	0.3064954812675025	-2.259578961154282	gray10	gray10	green	red	orangered	green	red
3.130461572273174	-1.5640893683210375	-0.09898779702004135	blue	gray10	gray10	gray10	turquoise3	red	turquoise3
0.9323630003578031	-1.4840612682923187	2.9423843933780116	blue	gray10	gray10	gray10	turquoise3	red	turquoise3
0.06800566846599071	0.02868385610366826	0.7200728072055737	gray10	gray10	gray10	gray10	turquoise3	red	turquoise3
0.24516301061132323	-2.326633983381143	-3.4793326378408254	blue	gray10	green	red	orangered	green	red
-0.42831655179261086	0.8362082402062982	1.2281480311635857	gray10	purple	gray10	gray10	turquoise3	red	turquoise3
2.3796889632975544	-5.776198362373894	0.5138353464817987	blue	gray10	gray10	gray10	turquoise3	red	turquoise3
-2.9149696209651967	0.6104590272524748	0.40164065822459705	gray10	purple	gray10	red	gray60	red	red
-0.5815595435555797	0.6862486777745939	-0.9940293403889762	gray10	gray10	green	red	orangered	green	red
0.4474053721919145	-0.6544909752870993	0.868201597572468	blue	gray10	gray10	gray10	turquoise3	red	turquoise3
-1.090650966482838	1.5182851521312983	-0.3806222153451991	gray10	purple	green	red	orangered	green	red
-1.5255280065307122	2.5472846353015965	-1.094216359606487	gray10	purple	green	red	orangered	green	red
-0.4283165517926108	0.8362082402062982	1.2281480311635857	gray10	purple	gray10	gray10	turquoise3	red	turquoise3
-0.4283165517926108	0.8362082402062982	1.2281480311635857	gray10	purple	gray10	gray10	turquoise3	red	turquoise3
-0.42831655179261086	0.8362082402062982	1.2281480311635857	gray10	purple	gray10	gray10	turquoise3	red	turquoise3
1.3490901899847345	-0.35806124914058834	0.5665039545819993	blue	gray10	gray10	gray10	turquoise3	red	turquoise3
0.3500789989436744	-3.454083076687857	-1.8203761651054475	blue	purple	gray10	red	gray60	red	red
1.2004849602399055	-1.0788013834883223	0.4400696748176979	blue	gray10	gray10	gray10	turquoise3	red	turquoise3
-1.1116750101568025	1.0478496953901268	-2.1230019846395574	gray10	gray10	green	red	orangered	green	red
-3.1208111303549355	-1.1120869296920342	-0.7480970510177807	gray10	gray10	gray10	red	gray60	red	red
0.8792508368040559	-0.36947538876154934	0.6254446416883079	blue	gray10	gray10	gray10	turquoise3	red	turquoise3
-0.4283165517926108	0.8362082402062982	1.2281480311635857	gray10	purple	gray10	gray10	turquoise3	red	turquoise3
-1.0873070681204384	-4.378859015677341	-3.2187062771440536	blue	gray10	green	red	orangered	green	red
5.914012478809058	-0.3425514631347989	-4.333389732323274	blue	gray10	green	red	orangered	green	red
-2.9149696209651967	0.6104590272524748	0.40164065822459705	gray10	purple	gray10	red	gray60	red	red
-2.081677463923275	0.8548629392143221	0.6253862065185468	gray10	purple	gray10	red	gray60	red	red
0.8024247568038765	-5.309228382413997	2.4441954659734653	blue	gray10	gray10	gray10	turquoise3	red	turquoise3
0.4450848658872659	-1.5022202834042515	-2.3882300016375946	blue	gray10	green	gray10	gray60	red	red
-0.42831655179261086	0.8362082402062987	1.2281480311635862	gray10	purple	gray10	gray10	turquoise3	red	turquoise3
2.2044371188095853	1.0412788408635112	-1.4437525280864634	blue	gray10	green	red	orangered	green	red
-3.25407381280281	-0.5167569238366853	-2.7089302195916787	gray10	gray10	green	red	orangered	green	red
2.6931907794875127	-0.4776151990575838	0.42664641896251776	blue	gray10	gray10	gray10	turquoise3	red	turquoise3
1.0096369125944606	0.10850108145961147	-0.3687665885230183	blue	gray10	green	gray10	gray60	red	red
2.0916774927578263	-0.027589728887616488	2.767251573828092	blue	gray10	gray10	gray10	turquoise3	red	turquoise3
0.6223459779217482	-0.5556216538665041	0.9080100327483452	blue	gray10	gray10	gray10	turquoise3	red	turquoise3
7.09201672369676	-1.1069645388770948	-4.58669545062365	blue	gray10	green	red	orangered	green	red
2.979787948126815	-0.05755346390164845	0.2373353847304582	blue	gray10	gray10	gray10	turquoise3	red	turquoise3
8.662934019751791	-0.4770036126860507	0.37861320749028243	blue	gray10	green	gray10	gray60	red	red
1.7207324083522257	0.6885862393753641	-5.631307329642347	blue	gray10	green	red	orangered	green	red
-7.305199004486535	-0.510442350804958	-4.317966602615585	gray10	gray10	green	red	orangered	green	red
-2.4158668586491987	1.5538352271361744	-1.2168717774476636	gray10	purple	green	red	orangered	green	red
-0.2887847914870881	-4.715634732463553	0.9510198503017268	blue	gray10	gray10	gray10	turquoise3	red	turquoise3
-0.4283165517926107	0.8362082402062982	1.2281480311635857	gray10	purple	gray10	gray10	turquoise3	red	turquoise3
-4.526825059905901	1.0383992693272006	1.8813659473133622	gray10	purple	gray10	red	gray60	red	red
0.6036203690104168	0.7101927701235775	1.9782267445824262	blue	purple	gray10	gray10	turquoise3	red	turquoise3
2.6014630897166424	0.5630234450536087	-1.7494340909892439	blue	gray10	green	gray10	gray60	red	red
-2.081677463923275	0.8548629392143221	0.6253862065185468	gray10	purple	gray10	red	gray60	red	red
-0.885947590402613	1.3401384803107468	1.8586359656311215	gray10	purple	gray10	gray10	turquoise3	red	turquoise3
-0.9480329267357822	2.034965134962787	-2.3980460668610957	gray10	gray10	green	red	orangered	green	red
-4.954667945264919	-0.7786975732153019	-3.4768915635548954	gray10	gray10	green	gray10	gray60	red	red
3.926009301010997	2.288007784067996	-1.8344084279252748	blue	gray10	green	red	orangered	green	red
8.907523494733832	4.578416051534355	-2.55965074952247	blue	gray10	green	gray10	gray60	red	red
2.323442525328659	-0.742864740870113	1.5698158247211158	blue	gray10	gray10	gray10	turquoise3	red	turquoise3
-2.081677463923275	0.854862939214322	0.6253862065185468	gray10	purple	gray10	red	gray60	red	red
0.15378590391435637	-5.463548088590154	-6.242259040963022	blue	gray10	green	red	orangered	green	red
-2.002528249431776	1.072108764400509	0.9425465888658283	gray10	purple	gray10	red	gray60	red	red
4.405276746106841	0.40888084093805993	1.39817118555323	blue	gray10	gray10	gray10	turquoise3	red	turquoise3
2.757140826258454	4.409684503385119	-1.811570036980679	blue	purple	green	red	orangered	green	red
-1.0812250741153848	1.5386575155456566	2.926839586431183	gray10	purple	gray10	gray10	turquoise3	red	turquoise3
0.5736808176872266	-1.4845711113445994	0.8466603045364927	blue	gray10	gray10	gray10	turquoise3	red	turquoise3
5.018908871907821	-2.021638822355363	0.22589588151973697	blue	gray10	gray10	gray10	turquoise3	red	turquoise3
-1.2641682160742227	-0.5439651986681878	-5.800133927534141	blue	gray10	green	red	orangered	green	red
1.0096369125944606	0.10850108145961149	-0.36876658852301836	blue	gray10	green	gray10	gray60	red	red
-1.9398073819015698	0.934214607049562	1.2053111026515329	gray10	purple	gray10	red	gray60	red	red
0.15191928726822568	-0.38915542234184974	0.06124740287012462	blue	gray10	gray10	red	gray60	red	red
-1.069882930278335	-2.852556443196954	0.5916198641833119	blue	gray10	gray10	red	gray60	red	red
3.848630102494271	-7.193760553556004	-0.8539705985504848	blue	gray10	gray10	red	gray60	red	red
-1.2209036782474765	0.889014169355191	0.6780108824395448	gray10	purple	gray10	red	gray60	red	red
2.2044371188095853	1.0412788408635112	-1.4437525280864634	blue	gray10	green	red	orangered	green	red
0.33661758495773547	0.17981260947019007	-0.9479952540443165	blue	gray10	green	red	orangered	green	red
1.0096369125944606	0.10850108145961149	-0.36876658852301836	blue	gray10	green	gray10	gray60	red	red
1.0045176398944882	1.7793475782227457	-3.7205176204672927	blue	gray10	green	red	orangered	green	red
5.007278963568833	1.6387722874590631	-1.970800221771513	blue	gray10	green	red	orangered	green	red
-0.5242998554913949	-5.531990746558673	-1.9147158310442807	blue	gray10	gray10	red	gray60	red	red
2.376648909961649	1.7735715532413856	-2.971807279488405	blue	gray10	green	red	orangered	green	red
-0.49899365859706085	-2.2032967482387242	1.761185072437844	blue	gray10	gray10	gray10	turquoise3	red	turquoise3
1.2426984060904978	-0.37251730949835526	1.1673659849075342	blue	gray10	gray10	gray10	turquoise3	red	turquoise3
1.166429451384404	-2.0531497106877574	-0.8059227309852859	blue	gray10	gray10	red	gray60	red	red
-6.330934029339759	3.6292726951047425	-2.3660503908233514	gray10	purple	green	red	orangered	green	red
-0.6539880081762143	3.9721758961974434	-1.145763966098665	blue	purple	green	red	orangered	green	red
-4.797342579742683	0.30972126725569327	-0.07437809349864327	gray10	purple	gray10	red	gray60	red	red
0.5875847774482998	-0.6848297748888342	1.0747897745839787	blue	gray10	gray10	gray10	turquoise3	red	turquoise3
-6.972681843936863	7.375006073598038	-2.451327314606726	gray10	purple	green	red	orangered	green	red
1.1238147690379379	-2.33243888953501	2.247817507861758	blue	gray10	gray10	gray10	turquoise3	red	turquoise3
4.902218485109937	0.8247817981795595	0.20884394530112185	blue	gray10	gray10	red	gray60	red	red
2.6722046374927717	0.2089644143249824	0.5160892338941182	blue	gray10	gray10	gray10	turquoise3	red	turquoise3
-2.7174263314882006	2.6884997045855403	-1.6091879836425758	gray10	purple	green	red	orangered	green	red
-1.2209036782474765	0.889014169355191	0.6780108824395448	gray10	purple	gray10	red	gray60	red	red
0.8792508368040559	-0.36947538876154934	0.6254446416883079	blue	gray10	gray10	gray10	turquoise3	red	turquoise3
1.2942978471494602	-1.2839468810055956	-2.2406287396144586	blue	gray10	green	red	orangered	green	red
-1.0906509664828379	1.5182851521312983	-0.3806222153451991	gray10	purple	green	red	orangered	green	red
-3.8195001647113	-2.697351161127851	6.893199459632556	gray10	purple	gray10	gray10	turquoise3	red	turquoise3
0.0680056684659907	0.02868385610366826	0.7200728072055737	gray10	gray10	gray10	gray10	turquoise3	red	turquoise3
-3.502316870574064	0.01304434351109476	-2.4444979652247802	blue	purple	green	red	orangered	green	red
-2.599612634568241	2.6469745509508407	-1.72952347958209	gray10	purple	green	red	orangered	green	red
-0.4283165517926108	0.8362082402062985	1.2281480311635857	gray10	purple	gray10	gray10	turquoise3	red	turquoise3
-0.4283165517926107	0.8362082402062982	1.2281480311635857	gray10	purple	gray10	gray10	turquoise3	red	turquoise3
8.936626499582943	7.543123056075404	0.5084232795877991	blue	purple	green	gray10	gray60	red	red
7.755220248877219	-2.6649075481468985	1.4472367098024204	blue	gray10	gray10	gray10	turquoise3	red	turquoise3
-0.6113250705950879	-0.3312158306109233	-2.258580048762893	blue	gray10	green	red	orangered	green	red
-4.679591304683595	1.5595983077174183	3.29542937077368	gray10	purple	gray10	red	gray60	red	red
0.38754266357737005	-0.737498052208147	0.4576599405708211	blue	gray10	gray10	gray10	turquoise3	red	turquoise3
-3.5439287883445325	1.060248630145789	1.7807147987343184	gray10	purple	gray10	red	gray60	red	red
-2.4614452602478534	1.312672843939294	-1.3257020757803526	gray10	purple	green	red	orangered	green	red
-5.8824223950742835	-1.494841555861148	-4.501516497379494	gray10	gray10	green	red	orangered	green	red
-10.007157947974015	1.5973511229108324	-2.535199210046112	gray10	purple	green	red	orangered	green	red
-2.757955177159117	0.2876029836400145	0.45907914130314914	gray10	purple	gray10	red	gray60	red	red
-4.534646555884943	-0.3303373844374355	-3.032596174106593	gray10	gray10	green	red	orangered	green	red
-4.958901752407566	4.6015224360361975	-9.231683406118085	gray10	gray10	green	gray10	gray60	red	red
0.676341859267301	0.6434062230274337	2.0731524404588897	blue	purple	gray10	gray10	turquoise3	red	turquoise3
0.486089525164803	-2.2106371013947994	2.161154746970988	blue	gray10	gray10	gray10	turquoise3	red	turquoise3
1.0096369125944606	0.10850108145961146	-0.3687665885230183	blue	gray10	green	gray10	gray60	red	red
1.5514352131897315	1.8774539359849771	0.8288990778242478	blue	purple	gray10	red	gray60	red	red
-1.2209036782474765	0.889014169355191	0.6780108824395448	gray10	purple	gray10	red	gray60	red	red
-3.6863222277096783	2.751930320178532	-0.17553036792394688	gray10	purple	green	red	orangered	green	red
0.37740309271851513	0.2975449064123583	1.137003483770943	blue	purple	gray10	gray10	turquoise3	red	turquoise3
-5.497631775583398	-2.7977817521609594	0.44065001167021384	gray10	gray10	gray10	red	gray60	red	red
0.8792508368040559	-0.36947538876154934	0.6254446416883079	blue	gray10	gray10	gray10	turquoise3	red	turquoise3
-5.212309883212453	-0.16507775104182043	-3.8725623500998605	gray10	gray10	green	red	orangered	green	red
-0.3790157426756063	-2.1653249959231955	1.9456149097273252	blue	gray10	gray10	gray10	turquoise3	red	turquoise3
2.697318901406801	0.23467303935636774	-0.6570201202513299	blue	gray10	gray10	red	gray60	red	red
-3.461261284201568	3.103539221525164	-2.222233255558076	gray10	purple	green	red	orangered	green	red
0.38754266357737016	-0.7374980522081472	0.45765994057082116	blue	gray10	gray10	gray10	turquoise3	red	turquoise3
-3.802114638034226	0.9492865330260857	0.7969907598975083	gray10	purple	gray10	red	gray60	red	red
-2.7612182015529623	2.196488886677602	-0.442412852324468	gray10	purple	green	red	orangered	green	red
3.5555213627897175	1.0044483595833724	-3.2516793658375027	blue	gray10	green	gray10	gray60	red	red
1.3924589951490538	-2.542445693574999	1.895295422864959	blue	gray10	gray10	gray10	turquoise3	red	turquoise3
-1.3026065502771067	-0.0838514570899556	0.8860063477719764	blue	purple	gray10	red	gray60	red	red
-0.3749497233903874	-1.006623785806323	-0.011981896362913302	blue	gray10	gray10	red	gray60	red	red
1.3637115973372071	-3.917290623422774	3.644764172826453	blue	gray10	gray10	gray10	turquoise3	red	turquoise3
-0.4283165517926108	0.8362082402062981	1.2281480311635857	gray10	purple	gray10	gray10	turquoise3	red	turquoise3
-2.0156981954287674	3.299097523083281	0.009001345032781051	gray10	purple	green	red	orangered	green	red
-1.8904843604466852	-1.4510707599370358	-3.5952489583209415	blue	purple	green	red	orangered	green	red
0.10665748072563012	-2.1346985145651773	-0.4171477364127495	blue	gray10	gray10	red	gray60	red	red
-1.4133911845164044	-4.741966339840422	2.414455460022197	blue	gray10	gray10	gray10	turquoise3	red	turquoise3
4.068317047919413	2.3783770131779916	-0.3992671460845112	blue	gray10	gray10	red	gray60	red	red
6.700355736427145	-1.521863034363918	-2.799286541133014	blue	gray10	green	gray10	gray60	red	red
-0.8800630675461718	1.1579744628674746	1.770624515135427	gray10	purple	gray10	gray10	turquoise3	red	turquoise3
1.7887289046992816	-2.609944440040604	-0.013353043582727112	blue	gray10	gray10	gray10	turquoise3	red	turquoise3
4.68936916503961	-4.330795217565692	1.9281949909483898	blue	gray10	gray10	gray10	turquoise3	red	turquoise3
-1.2209036782474765	0.8890141693551911	0.678010882439545	gray10	purple	gray10	red	gray60	red	red
2.215535639950812	-2.7036639044404764	0.5372815378511988	blue	gray10	gray10	gray10	turquoise3	red	turquoise3
-4.025939482615409	3.8469304564837135	0.6462403172241407	gray10	purple	green	red	orangered	green	red
-1.2209036782474765	0.8890141693551911	0.678010882439545	gray10	purple	gray10	red	gray60	red	red
0.5660574538744839	1.197152787689063	-2.4593161216300103	blue	gray10	green	red	orangered	green	red
0.15191928726822576	-0.38915542234184974	0.06124740287012459	blue	gray10	gray10	red	gray60	red	red
6.458221629920295	0.15546268656920584	1.3297585211228065	blue	gray10	gray10	gray10	turquoise3	red	turquoise3
-2.5312333766820934	-0.8161992150550181	3.847131822205846	blue	purple	gray10	red	gray60	red	red
10.837697853067253	0.0849918772847163	-3.6943202969777618	blue	gray10	green	gray10	gray60	red	red
-0.42831655179261086	0.8362082402062982	1.2281480311635857	gray10	purple	gray10	gray10	turquoise3	red	turquoise3
-1.2938095252866153	5.005773019985909	-0.9033022326451544	gray10	purple	green	red	orangered	green	red
0.8792508368040559	-0.36947538876154934	0.6254446416883079	blue	gray10	gray10	gray10	turquoise3	red	turquoise3
-3.0732255282311316	4.192578146535476	-0.8970272273167733	gray10	purple	green	red	orangered	green	red
0.41152731825696043	0.04061727770534794	-2.1911567440054176	blue	gray10	green	red	orangered	green	red
1.9931931418431732	-1.2223793106233904	2.1076255060572335	blue	gray10	gray10	gray10	turquoise3	red	turquoise3
3.412300896615119	0.47957620790991146	0.606806961649646	blue	gray10	gray10	gray10	turquoise3	red	turquoise3
-0.42831655179261086	0.8362082402062987	1.2281480311635862	gray10	purple	gray10	gray10	turquoise3	red	turquoise3
0.5958987286020283	-0.7172510818549034	-1.5390264753284957	blue	gray10	green	gray10	gray60	red	red
2.2781996459203	-0.03077848185970286	-3.4834080936700658	blue	gray10	green	red	orangered	green	red
-3.6311537565708645	2.6765598748928663	-4.848082032205557	gray10	gray10	green	gray10	gray60	red	red
1.055320610835365	-1.0177420128409231	0.7755402925347862	blue	gray10	gray10	gray10	turquoise3	red	turquoise3
0.8792508368040559	-0.36947538876154934	0.6254446416883079	blue	gray10	gray10	gray10	turquoise3	red	turquoise3
0.879250836804056	-0.36947538876154934	0.625444641688308	blue	gray10	gray10	gray10	turquoise3	red	turquoise3
-0.42831655179261086	0.8362082402062985	1.228148031163586	gray10	purple	gray10	gray10	turquoise3	red	turquoise3
-8.06475984069412	-2.543065788535754	2.2837887464820894	gray10	gray10	gray10	red	gray60	red	red
1.2942978471494602	-1.2839468810055956	-2.2406287396144586	blue	gray10	green	red	orangered	green	red
4.928713286555587	-1.6977115267772904	-0.08883395268849054	blue	gray10	gray10	gray10	turquoise3	red	turquoise3
2.7375396186269163	1.0086771985631826	-0.22067547399808368	blue	gray10	gray10	red	gray60	red	red
-3.1768211028382844	-1.3512275173780706	-0.153817324246313	gray10	gray10	gray10	red	gray60	red	red
-2.7567679646991077	1.460397324434312	-0.9860320663841012	gray10	purple	green	red	orangered	green	red
-0.42831655179261086	0.8362082402062985	1.228148031163586	gray10	purple	gray10	gray10	turquoise3	red	turquoise3
-3.808627718874638	2.4710129867197033	3.013235132412686	gray10	purple	gray10	red	gray60	red	red
-0.4283165517926108	0.8362082402062981	1.2281480311635857	gray10	purple	gray10	gray10	turquoise3	red	turquoise3
-3.5310982882892894	2.7303265641614156	-2.3969116297638	gray10	purple	green	red	orangered	green	red
-0.3878700051677303	1.5981276227183134	0.30240228229236055	gray10	purple	green	gray10	gray60	red	red
7.362205600214818	0.4986329002159842	3.6417396699175084	blue	gray10	gray10	gray10	turquoise3	red	turquoise3
2.1216444959272107	-2.653150857322109	0.4526544223867967	blue	gray10	gray10	gray10	turquoise3	red	turquoise3
-5.665112934315647	-2.1674323963235484	-0.09985553246941625	gray10	gray10	gray10	red	gray60	red	red
1.2401999024175352	-1.0204804696775662	2.9424834263757425	blue	gray10	gray10	gray10	turquoise3	red	turquoise3
-3.0290527838326233	0.7840365954138181	-0.10042144866094742	gray10	purple	gray10	red	gray60	red	red
-1.2209036782474765	0.889014169355191	0.6780108824395448	gray10	purple	gray10	red	gray60	red	red
-3.0715819952621453	2.658368465098704	-2.6348256254991567	gray10	purple	green	red	orangered	green	red
1.2004849602399055	-1.0788013834883223	0.4400696748176979	blue	gray10	gray10	gray10	turquoise3	red	turquoise3
-2.731902246823171	-4.222484801712013	-0.5994463112065465	blue	gray10	gray10	red	gray60	red	red
0.5736603555079951	0.1854075298830269	-2.2184228980883725	blue	gray10	green	red	orangered	green	red
-4.419333305101395	3.616704493462326	3.9114717765494103	gray10	purple	gray10	red	gray60	red	red
1.166429451384404	-2.0531497106877574	-0.8059227309852859	blue	gray10	gray10	red	gray60	red	red
-0.4283165517926108	0.8362082402062982	1.2281480311635857	gray10	purple	gray10	gray10	turquoise3	red	turquoise3
1.193463884393788	-1.9534626564133115	-3.7037659939235836	blue	gray10	green	red	orangered	green	red
-0.4283165517926107	0.8362082402062982	1.2281480311635857	gray10	purple	gray10	gray10	turquoise3	red	turquoise3
-2.081677463923275	0.854862939214322	0.6253862065185468	gray10	purple	gray10	red	gray60	red	red
0.879250836804056	-0.36947538876154934	0.625444641688308	blue	gray10	gray10	gray10	turquoise3	red	turquoise3
-1.8830385912413963	0.6952983113771153	0.4226184993765368	gray10	purple	gray10	red	gray60	red	red
0.9838092983729105	-1.893236842247148	-2.82598223994912	blue	gray10	green	red	orangered	green	red
0.879250836804056	-0.36947538876154934	0.6254446416883079	blue	gray10	gray10	gray10	turquoise3	red	turquoise3
-2.6414676973045905	1.880787399715949	-1.9761889878215297	gray10	purple	green	red	orangered	green	red
1.2426984060904969	-0.3725173094983546	1.167365984907534	blue	gray10	gray10	gray10	turquoise3	red	turquoise3
-3.0690290410978727	-0.3802186528631512	2.547771491744351	gray10	gray10	gray10	red	gray60	red	red
-1.2209036782474765	0.889014169355191	0.6780108824395448	gray10	purple	gray10	red	gray60	red	red
-0.9803849320036497	-0.4751515687142498	-2.014470915585007	blue	gray10	green	red	orangered	green	red
-0.4283165517926108	0.8362082402062982	1.2281480311635857	gray10	purple	gray10	gray10	turquoise3	red	turquoise3
-1.4670908596706926	-0.2721102077381758	-0.1400754870551119	gray10	gray10	gray10	red	gray60	red	red
0.273729147381504	1.3216172380002784	-0.2940316560378544	blue	purple	green	gray10	gray60	red	red
0.879250836804056	-0.36947538876154934	0.625444641688308	blue	gray10	gray10	gray10	turquoise3	red	turquoise3
-0.07089146891497318	0.29766104091421475	1.7598702769579695	blue	purple	gray10	gray10	turquoise3	red	turquoise3
-2.8908238360029053	0.5678866189639243	0.9726357450748485	gray10	purple	gray10	red	gray60	red	red
-3.1768211028382844	-1.3512275173780708	-0.15381732424631314	gray10	gray10	gray10	red	gray60	red	red
-0.7443942148986142	5.5412481379308245	-1.6974124055244613	gray10	purple	green	red	orangered	green	red
-0.42831655179261086	0.8362082402062986	1.2281480311635862	gray10	purple	gray10	gray10	turquoise3	red	turquoise3
-22.214454187285792	-6.512381736578282	-0.27954561778606424	gray10	gray10	gray10	red	gray60	red	red
-2.3476936477741908	-2.463960722704065	-1.2702964099275162	blue	gray10	gray10	red	gray60	red	red
-1.2209036782474765	0.889014169355191	0.6780108824395448	gray10	purple	gray10	red	gray60	red	red
-2.639813861623174	-2.090755933900385	-4.439117440001956	blue	gray10	green	red	orangered	green	red
-0.03128970806287528	2.8028306015419635	-1.9172353254727976	gray10	purple	green	gray10	gray60	red	red
-0.42831655179261086	0.8362082402062986	1.2281480311635862	gray10	purple	gray10	gray10	turquoise3	red	turquoise3
-0.3878700051677303	1.5981276227183134	0.30240228229236055	gray10	purple	green	gray10	gray60	red	red
1.0841822419907563	-1.8692890292739461	-3.941591785343016	blue	gray10	green	red	orangered	green	red
-0.7864065538817407	-2.934398997824161	1.096289432128413	blue	gray10	gray10	red	gray60	red	red
1.0136204844060708	-3.4278923933080363	2.4665248050356574	blue	gray10	gray10	gray10	turquoise3	red	turquoise3
-1.4410240727001367	-3.2318847728320272	-0.08037095763580988	blue	gray10	gray10	gray10	turquoise3	red	turquoise3
2.0132443967830778	0.24501641940667226	-1.922685289570586	blue	gray10	green	gray10	gray60	red	red
0.7897164151794391	-5.622855278648461	-1.6506041811726848	blue	gray10	gray10	red	gray60	red	red
-2.2343522087882297	3.1177804622028162	0.06317504860722782	gray10	purple	green	red	orangered	green	red
-0.20147693830705105	-3.9046263536900487	-6.008411545834499	blue	gray10	green	red	orangered	green	red
2.323442525328659	-0.742864740870113	1.5698158247211158	blue	gray10	gray10	gray10	turquoise3	red	turquoise3
0.06800566846599079	0.028683856103668266	0.7200728072055737	gray10	gray10	gray10	gray10	turquoise3	red	turquoise3
3.412300896615119	0.47957620790991135	0.606806961649646	blue	gray10	gray10	gray10	turquoise3	red	turquoise3
0.04160922326522468	-0.11434509198903202	-4.269311257936445	blue	gray10	green	red	orangered	green	red
-1.132514969391097	1.044293510268202	1.4003202222826465	gray10	purple	gray10	gray10	turquoise3	red	turquoise3
-0.46497251694006564	4.07692550525639	0.6712851406188588	gray10	purple	green	gray10	gray60	red	red
-3.7358605646533594	0.6491980059280309	1.5348125791320124	gray10	purple	gray10	red	gray60	red	red
-4.619539485106076	4.184368047717737	0.13864099423102663	gray10	purple	green	red	orangered	green	red
-1.1122550040694188	-3.8714516725771513	3.318509406456322	blue	gray10	gray10	gray10	turquoise3	red	turquoise3
0.5902710862511956	-3.4719911478089935	0.9748595962477393	blue	gray10	gray10	gray10	turquoise3	red	turquoise3
6.504197183854106	5.535361803792624	-0.014844299266085064	blue	purple	green	gray10	gray60	red	red
-2.081677463923275	0.854862939214322	0.6253862065185469	gray10	purple	gray10	red	gray60	red	red
