# Supplementary material for: Multi-dimensional scaling techniques unveiled gain1q&loss13q co-occurrence in Multiple Myeloma patients with specific genomic, transcriptional and adverse clinical features
Source: Nat Commun. 2024 Feb 20;15:1551. doi: 10.1038/s41467-024-45000-z (PMC10879136; doi:10.1038/s41467-024-45000-z)
Supplement: Supplementary file 12 — Source Data [file 41467_2024_45000_MOESM12_ESM.zip › data_source/CoMMpass/plots_data/Venn_diagram_CoMM_data.txt]

Amp 1q	HyperDiploidy	IgH Translocation	Del 13q
TRUE	FALSE	TRUE	FALSE
FALSE	TRUE	FALSE	TRUE
TRUE	TRUE	FALSE	FALSE
FALSE	TRUE	TRUE	FALSE
FALSE	TRUE	FALSE	FALSE
FALSE	FALSE	TRUE	TRUE
FALSE	TRUE	FALSE	FALSE
FALSE	TRUE	TRUE	FALSE
TRUE	FALSE	TRUE	TRUE
FALSE	TRUE	FALSE	TRUE
FALSE	TRUE	FALSE	FALSE
TRUE	TRUE	FALSE	TRUE
FALSE	TRUE	FALSE	FALSE
FALSE	TRUE	FALSE	FALSE
FALSE	TRUE	FALSE	FALSE
TRUE	TRUE	FALSE	FALSE
FALSE	FALSE	TRUE	TRUE
TRUE	TRUE	FALSE	FALSE
FALSE	FALSE	TRUE	FALSE
TRUE	TRUE	FALSE	FALSE
FALSE	TRUE	FALSE	FALSE
FALSE	TRUE	FALSE	FALSE
TRUE	TRUE	TRUE	TRUE
TRUE	TRUE	FALSE	TRUE
FALSE	FALSE	TRUE	TRUE
TRUE	TRUE	FALSE	FALSE
FALSE	FALSE	TRUE	TRUE
TRUE	TRUE	FALSE	TRUE
FALSE	TRUE	FALSE	TRUE
FALSE	TRUE	FALSE	TRUE
TRUE	TRUE	TRUE	TRUE
TRUE	FALSE	TRUE	TRUE
FALSE	FALSE	FALSE	FALSE
FALSE	TRUE	FALSE	FALSE
TRUE	FALSE	TRUE	TRUE
FALSE	TRUE	FALSE	FALSE
TRUE	FALSE	TRUE	TRUE
FALSE	FALSE	TRUE	FALSE
TRUE	TRUE	FALSE	TRUE
TRUE	FALSE	TRUE	TRUE
FALSE	FALSE	TRUE	TRUE
TRUE	FALSE	TRUE	FALSE
FALSE	FALSE	FALSE	TRUE
TRUE	TRUE	FALSE	TRUE
FALSE	TRUE	FALSE	FALSE
FALSE	TRUE	FALSE	FALSE
FALSE	FALSE	TRUE	FALSE
FALSE	TRUE	FALSE	FALSE
TRUE	TRUE	FALSE	TRUE
TRUE	TRUE	FALSE	FALSE
FALSE	TRUE	TRUE	TRUE
TRUE	TRUE	FALSE	TRUE
TRUE	TRUE	TRUE	TRUE
FALSE	FALSE	TRUE	FALSE
TRUE	FALSE	FALSE	TRUE
TRUE	TRUE	TRUE	TRUE
FALSE	TRUE	FALSE	TRUE
FALSE	FALSE	TRUE	FALSE
FALSE	TRUE	TRUE	TRUE
FALSE	TRUE	FALSE	FALSE
TRUE	TRUE	FALSE	TRUE
FALSE	FALSE	TRUE	TRUE
TRUE	FALSE	TRUE	TRUE
FALSE	TRUE	TRUE	FALSE
FALSE	TRUE	FALSE	FALSE
TRUE	FALSE	FALSE	TRUE
FALSE	TRUE	FALSE	FALSE
TRUE	FALSE	TRUE	TRUE
FALSE	TRUE	FALSE	TRUE
TRUE	FALSE	TRUE	TRUE
FALSE	FALSE	FALSE	TRUE
FALSE	FALSE	TRUE	FALSE
FALSE	TRUE	FALSE	FALSE
FALSE	FALSE	FALSE	TRUE
FALSE	TRUE	FALSE	TRUE
TRUE	TRUE	FALSE	FALSE
FALSE	FALSE	TRUE	FALSE
TRUE	TRUE	FALSE	FALSE
FALSE	FALSE	TRUE	TRUE
FALSE	TRUE	TRUE	TRUE
FALSE	TRUE	FALSE	FALSE
FALSE	TRUE	FALSE	FALSE
FALSE	TRUE	FALSE	FALSE
TRUE	TRUE	TRUE	FALSE
TRUE	TRUE	TRUE	TRUE
FALSE	TRUE	FALSE	FALSE
TRUE	TRUE	FALSE	FALSE
FALSE	TRUE	FALSE	FALSE
FALSE	FALSE	FALSE	TRUE
FALSE	TRUE	FALSE	FALSE
FALSE	TRUE	FALSE	FALSE
TRUE	FALSE	TRUE	TRUE
TRUE	FALSE	TRUE	TRUE
FALSE	FALSE	TRUE	FALSE
FALSE	TRUE	FALSE	FALSE
FALSE	TRUE	TRUE	FALSE
TRUE	FALSE	FALSE	TRUE
FALSE	FALSE	TRUE	FALSE
TRUE	TRUE	FALSE	FALSE
TRUE	TRUE	FALSE	TRUE
TRUE	TRUE	FALSE	TRUE
TRUE	FALSE	FALSE	TRUE
TRUE	FALSE	TRUE	TRUE
FALSE	TRUE	FALSE	TRUE
TRUE	FALSE	TRUE	TRUE
FALSE	FALSE	TRUE	TRUE
FALSE	TRUE	FALSE	FALSE
FALSE	FALSE	TRUE	FALSE
TRUE	TRUE	FALSE	TRUE
TRUE	TRUE	FALSE	FALSE
FALSE	TRUE	FALSE	FALSE
TRUE	FALSE	TRUE	TRUE
FALSE	FALSE	TRUE	TRUE
FALSE	FALSE	FALSE	TRUE
FALSE	TRUE	FALSE	FALSE
TRUE	TRUE	FALSE	TRUE
TRUE	FALSE	TRUE	TRUE
FALSE	FALSE	FALSE	TRUE
TRUE	TRUE	FALSE	FALSE
FALSE	TRUE	FALSE	FALSE
FALSE	TRUE	FALSE	FALSE
FALSE	FALSE	TRUE	FALSE
TRUE	TRUE	FALSE	TRUE
FALSE	TRUE	FALSE	FALSE
TRUE	FALSE	TRUE	FALSE
FALSE	TRUE	FALSE	FALSE
TRUE	TRUE	FALSE	FALSE
FALSE	TRUE	FALSE	TRUE
TRUE	FALSE	TRUE	FALSE
TRUE	FALSE	FALSE	FALSE
FALSE	TRUE	TRUE	FALSE
FALSE	TRUE	FALSE	FALSE
FALSE	FALSE	TRUE	FALSE
FALSE	FALSE	TRUE	FALSE
FALSE	FALSE	TRUE	FALSE
FALSE	FALSE	TRUE	FALSE
TRUE	TRUE	FALSE	FALSE
TRUE	TRUE	FALSE	FALSE
TRUE	TRUE	FALSE	FALSE
TRUE	FALSE	TRUE	TRUE
FALSE	FALSE	TRUE	FALSE
FALSE	TRUE	TRUE	FALSE
FALSE	TRUE	FALSE	FALSE
FALSE	TRUE	TRUE	FALSE
FALSE	FALSE	TRUE	TRUE
FALSE	TRUE	FALSE	FALSE
FALSE	FALSE	TRUE	TRUE
FALSE	TRUE	FALSE	FALSE
FALSE	TRUE	FALSE	FALSE
FALSE	TRUE	FALSE	TRUE
FALSE	TRUE	FALSE	FALSE
TRUE	TRUE	FALSE	FALSE
FALSE	FALSE	TRUE	FALSE
FALSE	FALSE	TRUE	TRUE
TRUE	FALSE	TRUE	TRUE
TRUE	FALSE	FALSE	TRUE
FALSE	TRUE	FALSE	FALSE
FALSE	FALSE	TRUE	FALSE
FALSE	FALSE	FALSE	TRUE
TRUE	FALSE	FALSE	TRUE
FALSE	TRUE	FALSE	TRUE
FALSE	TRUE	FALSE	FALSE
FALSE	FALSE	TRUE	TRUE
FALSE	FALSE	FALSE	FALSE
FALSE	FALSE	TRUE	TRUE
TRUE	TRUE	FALSE	TRUE
FALSE	FALSE	FALSE	TRUE
FALSE	TRUE	FALSE	FALSE
FALSE	TRUE	FALSE	FALSE
FALSE	FALSE	TRUE	TRUE
TRUE	TRUE	TRUE	TRUE
FALSE	TRUE	FALSE	FALSE
FALSE	FALSE	TRUE	FALSE
FALSE	TRUE	TRUE	TRUE
FALSE	TRUE	FALSE	FALSE
FALSE	TRUE	FALSE	FALSE
TRUE	TRUE	FALSE	TRUE
TRUE	TRUE	TRUE	FALSE
TRUE	FALSE	TRUE	TRUE
FALSE	TRUE	FALSE	TRUE
FALSE	TRUE	TRUE	FALSE
TRUE	TRUE	TRUE	FALSE
FALSE	TRUE	FALSE	FALSE
TRUE	FALSE	TRUE	TRUE
FALSE	FALSE	FALSE	FALSE
TRUE	TRUE	FALSE	TRUE
TRUE	TRUE	FALSE	TRUE
FALSE	TRUE	FALSE	FALSE
TRUE	TRUE	FALSE	FALSE
FALSE	TRUE	FALSE	FALSE
TRUE	TRUE	FALSE	TRUE
FALSE	TRUE	TRUE	FALSE
FALSE	TRUE	FALSE	TRUE
FALSE	FALSE	TRUE	FALSE
TRUE	TRUE	FALSE	FALSE
FALSE	FALSE	TRUE	FALSE
FALSE	TRUE	FALSE	TRUE
TRUE	TRUE	FALSE	FALSE
FALSE	TRUE	FALSE	TRUE
FALSE	TRUE	FALSE	TRUE
TRUE	TRUE	FALSE	FALSE
TRUE	TRUE	FALSE	FALSE
FALSE	FALSE	TRUE	TRUE
FALSE	TRUE	FALSE	FALSE
FALSE	TRUE	FALSE	FALSE
TRUE	FALSE	TRUE	TRUE
FALSE	FALSE	TRUE	TRUE
TRUE	FALSE	TRUE	FALSE
FALSE	TRUE	FALSE	FALSE
TRUE	FALSE	TRUE	TRUE
FALSE	TRUE	FALSE	FALSE
FALSE	FALSE	TRUE	FALSE
TRUE	TRUE	FALSE	FALSE
TRUE	FALSE	TRUE	TRUE
FALSE	TRUE	FALSE	FALSE
TRUE	FALSE	TRUE	TRUE
FALSE	TRUE	FALSE	FALSE
FALSE	FALSE	FALSE	TRUE
FALSE	TRUE	FALSE	TRUE
FALSE	TRUE	FALSE	FALSE
FALSE	FALSE	TRUE	TRUE
FALSE	TRUE	FALSE	FALSE
FALSE	TRUE	FALSE	FALSE
FALSE	TRUE	FALSE	TRUE
FALSE	TRUE	TRUE	FALSE
FALSE	TRUE	FALSE	FALSE
FALSE	FALSE	TRUE	TRUE
FALSE	TRUE	FALSE	TRUE
FALSE	TRUE	FALSE	TRUE
TRUE	FALSE	TRUE	TRUE
TRUE	TRUE	FALSE	TRUE
FALSE	TRUE	FALSE	TRUE
FALSE	TRUE	FALSE	FALSE
FALSE	TRUE	FALSE	FALSE
FALSE	FALSE	TRUE	TRUE
FALSE	FALSE	TRUE	TRUE
TRUE	TRUE	FALSE	TRUE
TRUE	FALSE	FALSE	TRUE
TRUE	TRUE	TRUE	TRUE
TRUE	FALSE	FALSE	FALSE
FALSE	TRUE	FALSE	FALSE
FALSE	TRUE	FALSE	FALSE
FALSE	TRUE	FALSE	FALSE
FALSE	TRUE	TRUE	TRUE
TRUE	TRUE	FALSE	TRUE
FALSE	TRUE	FALSE	FALSE
TRUE	FALSE	TRUE	FALSE
FALSE	FALSE	TRUE	TRUE
FALSE	FALSE	TRUE	FALSE
FALSE	FALSE	TRUE	FALSE
FALSE	FALSE	TRUE	FALSE
FALSE	TRUE	TRUE	FALSE
TRUE	TRUE	FALSE	FALSE
FALSE	TRUE	FALSE	FALSE
FALSE	FALSE	TRUE	TRUE
FALSE	TRUE	FALSE	TRUE
TRUE	TRUE	FALSE	FALSE
FALSE	TRUE	FALSE	FALSE
TRUE	TRUE	FALSE	FALSE
TRUE	TRUE	FALSE	FALSE
FALSE	TRUE	TRUE	TRUE
FALSE	FALSE	TRUE	FALSE
FALSE	TRUE	TRUE	TRUE
FALSE	TRUE	FALSE	FALSE
FALSE	TRUE	FALSE	FALSE
TRUE	FALSE	TRUE	FALSE
TRUE	FALSE	TRUE	FALSE
TRUE	FALSE	FALSE	FALSE
FALSE	FALSE	FALSE	TRUE
TRUE	FALSE	TRUE	TRUE
TRUE	TRUE	FALSE	FALSE
TRUE	FALSE	TRUE	TRUE
FALSE	TRUE	FALSE	TRUE
TRUE	FALSE	TRUE	FALSE
FALSE	FALSE	TRUE	FALSE
FALSE	TRUE	FALSE	FALSE
FALSE	TRUE	FALSE	FALSE
TRUE	FALSE	TRUE	TRUE
TRUE	TRUE	FALSE	FALSE
FALSE	TRUE	FALSE	FALSE
TRUE	FALSE	TRUE	FALSE
TRUE	FALSE	FALSE	TRUE
FALSE	TRUE	FALSE	FALSE
FALSE	TRUE	FALSE	TRUE
FALSE	FALSE	FALSE	FALSE
FALSE	TRUE	FALSE	FALSE
TRUE	TRUE	FALSE	TRUE
FALSE	TRUE	FALSE	TRUE
TRUE	FALSE	TRUE	TRUE
TRUE	FALSE	TRUE	TRUE
FALSE	FALSE	TRUE	TRUE
FALSE	FALSE	TRUE	FALSE
FALSE	TRUE	FALSE	FALSE
FALSE	FALSE	TRUE	TRUE
FALSE	FALSE	TRUE	TRUE
TRUE	TRUE	FALSE	FALSE
TRUE	TRUE	TRUE	TRUE
TRUE	FALSE	TRUE	TRUE
FALSE	TRUE	FALSE	FALSE
FALSE	FALSE	TRUE	TRUE
TRUE	TRUE	FALSE	FALSE
FALSE	TRUE	FALSE	FALSE
FALSE	FALSE	TRUE	FALSE
FALSE	FALSE	TRUE	TRUE
FALSE	FALSE	TRUE	FALSE
FALSE	TRUE	FALSE	FALSE
FALSE	TRUE	TRUE	TRUE
FALSE	FALSE	TRUE	TRUE
TRUE	FALSE	TRUE	TRUE
FALSE	TRUE	FALSE	TRUE
TRUE	TRUE	TRUE	TRUE
FALSE	TRUE	FALSE	FALSE
FALSE	FALSE	TRUE	TRUE
TRUE	TRUE	FALSE	TRUE
TRUE	FALSE	TRUE	TRUE
FALSE	FALSE	TRUE	FALSE
FALSE	TRUE	FALSE	TRUE
FALSE	TRUE	FALSE	FALSE
FALSE	FALSE	TRUE	FALSE
FALSE	TRUE	FALSE	FALSE
FALSE	FALSE	TRUE	FALSE
FALSE	FALSE	TRUE	FALSE
TRUE	FALSE	TRUE	TRUE
FALSE	TRUE	FALSE	FALSE
FALSE	TRUE	FALSE	FALSE
TRUE	TRUE	FALSE	TRUE
TRUE	TRUE	FALSE	TRUE
FALSE	FALSE	TRUE	TRUE
FALSE	TRUE	FALSE	FALSE
FALSE	TRUE	FALSE	FALSE
FALSE	TRUE	FALSE	TRUE
TRUE	FALSE	TRUE	FALSE
TRUE	TRUE	FALSE	FALSE
FALSE	FALSE	TRUE	TRUE
TRUE	TRUE	FALSE	TRUE
FALSE	FALSE	TRUE	FALSE
FALSE	TRUE	FALSE	FALSE
FALSE	TRUE	FALSE	FALSE
TRUE	FALSE	TRUE	FALSE
FALSE	FALSE	TRUE	TRUE
FALSE	FALSE	TRUE	TRUE
FALSE	FALSE	TRUE	FALSE
TRUE	FALSE	FALSE	TRUE
FALSE	FALSE	FALSE	TRUE
TRUE	FALSE	TRUE	FALSE
FALSE	TRUE	FALSE	FALSE
FALSE	TRUE	FALSE	FALSE
FALSE	FALSE	TRUE	TRUE
TRUE	TRUE	FALSE	FALSE
FALSE	FALSE	TRUE	TRUE
FALSE	TRUE	TRUE	TRUE
TRUE	TRUE	FALSE	FALSE
FALSE	TRUE	FALSE	FALSE
FALSE	FALSE	FALSE	FALSE
FALSE	TRUE	TRUE	FALSE
FALSE	TRUE	FALSE	FALSE
FALSE	TRUE	FALSE	FALSE
FALSE	FALSE	FALSE	TRUE
TRUE	FALSE	TRUE	TRUE
FALSE	TRUE	FALSE	FALSE
FALSE	TRUE	FALSE	TRUE
TRUE	FALSE	TRUE	TRUE
FALSE	TRUE	FALSE	TRUE
FALSE	TRUE	FALSE	FALSE
TRUE	TRUE	FALSE	FALSE
FALSE	TRUE	FALSE	FALSE
FALSE	TRUE	FALSE	FALSE
FALSE	TRUE	FALSE	TRUE
FALSE	TRUE	TRUE	FALSE
FALSE	TRUE	FALSE	FALSE
FALSE	TRUE	FALSE	TRUE
FALSE	TRUE	TRUE	FALSE
TRUE	FALSE	FALSE	TRUE
FALSE	TRUE	FALSE	FALSE
FALSE	TRUE	FALSE	TRUE
TRUE	FALSE	TRUE	FALSE
TRUE	TRUE	TRUE	FALSE
FALSE	FALSE	TRUE	TRUE
FALSE	TRUE	FALSE	FALSE
TRUE	TRUE	FALSE	FALSE
FALSE	FALSE	TRUE	FALSE
FALSE	TRUE	TRUE	FALSE
TRUE	FALSE	TRUE	FALSE
FALSE	TRUE	FALSE	TRUE
FALSE	FALSE	FALSE	TRUE
FALSE	TRUE	TRUE	TRUE
FALSE	FALSE	TRUE	TRUE
FALSE	TRUE	FALSE	FALSE
FALSE	FALSE	TRUE	FALSE
FALSE	TRUE	FALSE	FALSE
FALSE	FALSE	TRUE	TRUE
FALSE	TRUE	FALSE	FALSE
TRUE	TRUE	FALSE	TRUE
FALSE	TRUE	FALSE	FALSE
TRUE	TRUE	FALSE	TRUE
TRUE	FALSE	TRUE	TRUE
FALSE	TRUE	FALSE	TRUE
TRUE	TRUE	FALSE	FALSE
TRUE	TRUE	FALSE	FALSE
FALSE	TRUE	FALSE	FALSE
TRUE	TRUE	FALSE	TRUE
FALSE	FALSE	TRUE	FALSE
FALSE	TRUE	FALSE	TRUE
TRUE	TRUE	FALSE	FALSE
TRUE	FALSE	TRUE	FALSE
FALSE	TRUE	FALSE	TRUE
FALSE	TRUE	FALSE	TRUE
FALSE	TRUE	FALSE	FALSE
TRUE	TRUE	FALSE	FALSE
FALSE	FALSE	FALSE	TRUE
TRUE	TRUE	FALSE	TRUE
FALSE	TRUE	TRUE	TRUE
FALSE	TRUE	FALSE	FALSE
FALSE	TRUE	FALSE	FALSE
TRUE	FALSE	FALSE	TRUE
FALSE	TRUE	TRUE	FALSE
FALSE	FALSE	TRUE	TRUE
FALSE	TRUE	FALSE	FALSE
TRUE	TRUE	FALSE	TRUE
TRUE	TRUE	TRUE	TRUE
FALSE	FALSE	TRUE	TRUE
TRUE	FALSE	TRUE	TRUE
FALSE	FALSE	TRUE	FALSE
FALSE	FALSE	TRUE	TRUE
FALSE	TRUE	FALSE	FALSE
FALSE	TRUE	FALSE	FALSE
FALSE	FALSE	TRUE	FALSE
TRUE	FALSE	TRUE	TRUE
FALSE	TRUE	FALSE	FALSE
FALSE	TRUE	FALSE	FALSE
TRUE	TRUE	FALSE	TRUE
TRUE	FALSE	FALSE	TRUE
FALSE	TRUE	FALSE	TRUE
FALSE	TRUE	FALSE	FALSE
FALSE	FALSE	TRUE	TRUE
TRUE	TRUE	FALSE	TRUE
FALSE	FALSE	TRUE	TRUE
TRUE	FALSE	TRUE	TRUE
TRUE	FALSE	TRUE	FALSE
FALSE	TRUE	TRUE	FALSE
FALSE	TRUE	FALSE	FALSE
FALSE	TRUE	TRUE	FALSE
TRUE	TRUE	FALSE	FALSE
TRUE	FALSE	TRUE	TRUE
FALSE	TRUE	FALSE	FALSE
TRUE	FALSE	TRUE	FALSE
FALSE	TRUE	FALSE	FALSE
FALSE	TRUE	FALSE	FALSE
FALSE	FALSE	TRUE	TRUE
FALSE	TRUE	FALSE	FALSE
TRUE	TRUE	FALSE	FALSE
FALSE	TRUE	TRUE	TRUE
FALSE	TRUE	FALSE	TRUE
FALSE	FALSE	TRUE	FALSE
FALSE	FALSE	TRUE	FALSE
FALSE	TRUE	FALSE	TRUE
FALSE	TRUE	FALSE	FALSE
TRUE	FALSE	FALSE	TRUE
TRUE	FALSE	TRUE	TRUE
FALSE	FALSE	TRUE	FALSE
TRUE	TRUE	TRUE	FALSE
FALSE	FALSE	TRUE	TRUE
FALSE	TRUE	FALSE	FALSE
TRUE	FALSE	FALSE	FALSE
FALSE	TRUE	FALSE	FALSE
FALSE	FALSE	TRUE	FALSE
FALSE	FALSE	TRUE	FALSE
TRUE	TRUE	FALSE	FALSE
FALSE	FALSE	TRUE	FALSE
TRUE	TRUE	FALSE	TRUE
FALSE	FALSE	TRUE	TRUE
FALSE	TRUE	FALSE	TRUE
FALSE	TRUE	FALSE	FALSE
FALSE	TRUE	FALSE	TRUE
FALSE	TRUE	TRUE	FALSE
FALSE	TRUE	FALSE	FALSE
FALSE	FALSE	TRUE	FALSE
FALSE	TRUE	TRUE	TRUE
TRUE	TRUE	FALSE	FALSE
FALSE	TRUE	FALSE	TRUE
FALSE	TRUE	FALSE	FALSE
FALSE	FALSE	FALSE	TRUE
TRUE	TRUE	FALSE	TRUE
FALSE	TRUE	FALSE	FALSE
FALSE	TRUE	FALSE	FALSE
FALSE	TRUE	FALSE	FALSE
FALSE	TRUE	FALSE	FALSE
FALSE	FALSE	TRUE	TRUE
FALSE	TRUE	FALSE	FALSE
FALSE	FALSE	TRUE	FALSE
FALSE	FALSE	TRUE	FALSE
FALSE	FALSE	TRUE	FALSE
TRUE	TRUE	FALSE	TRUE
FALSE	TRUE	FALSE	FALSE
FALSE	TRUE	TRUE	TRUE
FALSE	FALSE	TRUE	TRUE
TRUE	FALSE	TRUE	TRUE
TRUE	TRUE	FALSE	FALSE
FALSE	TRUE	FALSE	FALSE
FALSE	TRUE	FALSE	FALSE
TRUE	TRUE	TRUE	TRUE
TRUE	FALSE	TRUE	FALSE
FALSE	FALSE	TRUE	TRUE
TRUE	TRUE	FALSE	TRUE
TRUE	TRUE	FALSE	FALSE
FALSE	FALSE	TRUE	TRUE
FALSE	TRUE	TRUE	FALSE
TRUE	TRUE	TRUE	TRUE
FALSE	FALSE	FALSE	FALSE
FALSE	TRUE	FALSE	FALSE
FALSE	TRUE	FALSE	TRUE
FALSE	TRUE	FALSE	TRUE
FALSE	TRUE	FALSE	FALSE
FALSE	FALSE	FALSE	FALSE
FALSE	FALSE	TRUE	FALSE
TRUE	FALSE	FALSE	TRUE
TRUE	FALSE	FALSE	TRUE
FALSE	TRUE	TRUE	FALSE
FALSE	TRUE	FALSE	FALSE
TRUE	TRUE	FALSE	FALSE
TRUE	TRUE	TRUE	TRUE
FALSE	TRUE	FALSE	FALSE
TRUE	TRUE	FALSE	FALSE
FALSE	TRUE	FALSE	FALSE
TRUE	TRUE	FALSE	FALSE
TRUE	TRUE	FALSE	TRUE
FALSE	TRUE	FALSE	FALSE
TRUE	TRUE	FALSE	TRUE
TRUE	TRUE	FALSE	FALSE
TRUE	FALSE	TRUE	TRUE
TRUE	FALSE	TRUE	FALSE
FALSE	TRUE	FALSE	FALSE
TRUE	TRUE	FALSE	FALSE
FALSE	FALSE	TRUE	FALSE
FALSE	TRUE	TRUE	FALSE
FALSE	FALSE	TRUE	TRUE
TRUE	FALSE	TRUE	TRUE
FALSE	FALSE	TRUE	TRUE
FALSE	TRUE	FALSE	FALSE
FALSE	TRUE	FALSE	FALSE
FALSE	FALSE	TRUE	TRUE
FALSE	FALSE	TRUE	TRUE
FALSE	TRUE	FALSE	TRUE
FALSE	FALSE	TRUE	FALSE
TRUE	FALSE	TRUE	TRUE
FALSE	FALSE	TRUE	FALSE
TRUE	TRUE	TRUE	TRUE
FALSE	TRUE	FALSE	FALSE
TRUE	TRUE	FALSE	FALSE
FALSE	FALSE	TRUE	TRUE
TRUE	FALSE	TRUE	FALSE
TRUE	TRUE	FALSE	FALSE
FALSE	FALSE	FALSE	TRUE
FALSE	FALSE	TRUE	FALSE
TRUE	TRUE	FALSE	TRUE
FALSE	FALSE	TRUE	TRUE
FALSE	TRUE	FALSE	FALSE
FALSE	TRUE	FALSE	FALSE
TRUE	FALSE	TRUE	FALSE
FALSE	TRUE	FALSE	FALSE
FALSE	TRUE	TRUE	FALSE
TRUE	TRUE	TRUE	TRUE
TRUE	TRUE	FALSE	FALSE
FALSE	TRUE	FALSE	TRUE
FALSE	TRUE	FALSE	FALSE
FALSE	FALSE	TRUE	TRUE
FALSE	TRUE	FALSE	FALSE
FALSE	FALSE	TRUE	TRUE
FALSE	TRUE	TRUE	FALSE
TRUE	TRUE	TRUE	TRUE
FALSE	FALSE	TRUE	TRUE
FALSE	TRUE	TRUE	TRUE
FALSE	FALSE	TRUE	FALSE
FALSE	TRUE	FALSE	FALSE
TRUE	FALSE	TRUE	TRUE
TRUE	TRUE	FALSE	TRUE
FALSE	TRUE	FALSE	FALSE
FALSE	TRUE	FALSE	FALSE
FALSE	TRUE	FALSE	TRUE
FALSE	TRUE	FALSE	FALSE
TRUE	TRUE	FALSE	TRUE
TRUE	TRUE	FALSE	FALSE
FALSE	TRUE	FALSE	FALSE
TRUE	TRUE	FALSE	FALSE
FALSE	TRUE	FALSE	TRUE
FALSE	TRUE	FALSE	FALSE
FALSE	TRUE	FALSE	TRUE
FALSE	TRUE	FALSE	FALSE
FALSE	FALSE	TRUE	FALSE
FALSE	FALSE	FALSE	TRUE
FALSE	FALSE	TRUE	TRUE
TRUE	TRUE	FALSE	TRUE
FALSE	TRUE	FALSE	TRUE
FALSE	TRUE	FALSE	FALSE
FALSE	FALSE	TRUE	TRUE
TRUE	TRUE	FALSE	TRUE
FALSE	TRUE	FALSE	FALSE
FALSE	FALSE	TRUE	TRUE
FALSE	FALSE	TRUE	FALSE
FALSE	TRUE	FALSE	FALSE
TRUE	TRUE	FALSE	TRUE
TRUE	FALSE	FALSE	TRUE
FALSE	FALSE	FALSE	TRUE
FALSE	FALSE	TRUE	FALSE
TRUE	FALSE	TRUE	TRUE
FALSE	TRUE	FALSE	FALSE
FALSE	TRUE	FALSE	FALSE
FALSE	FALSE	FALSE	FALSE
TRUE	TRUE	FALSE	TRUE
FALSE	FALSE	TRUE	FALSE
FALSE	TRUE	FALSE	FALSE
FALSE	FALSE	TRUE	TRUE
TRUE	FALSE	FALSE	TRUE
FALSE	TRUE	FALSE	FALSE
TRUE	FALSE	TRUE	TRUE
TRUE	FALSE	TRUE	TRUE
FALSE	FALSE	TRUE	FALSE
FALSE	FALSE	TRUE	FALSE
FALSE	FALSE	TRUE	FALSE
FALSE	TRUE	FALSE	FALSE
FALSE	TRUE	TRUE	TRUE
FALSE	TRUE	FALSE	FALSE
TRUE	FALSE	TRUE	TRUE
FALSE	FALSE	FALSE	TRUE
FALSE	TRUE	FALSE	FALSE
FALSE	FALSE	TRUE	FALSE
TRUE	TRUE	FALSE	TRUE
TRUE	TRUE	FALSE	TRUE
FALSE	FALSE	TRUE	TRUE
FALSE	FALSE	TRUE	TRUE
FALSE	TRUE	FALSE	FALSE
TRUE	TRUE	FALSE	FALSE
FALSE	FALSE	TRUE	FALSE
TRUE	TRUE	FALSE	TRUE
TRUE	FALSE	FALSE	TRUE
FALSE	TRUE	FALSE	FALSE
TRUE	TRUE	FALSE	FALSE
FALSE	TRUE	FALSE	FALSE
FALSE	TRUE	FALSE	FALSE
TRUE	TRUE	FALSE	TRUE
FALSE	TRUE	FALSE	FALSE
TRUE	TRUE	FALSE	FALSE
TRUE	TRUE	FALSE	TRUE
TRUE	FALSE	FALSE	TRUE
TRUE	FALSE	TRUE	TRUE
FALSE	TRUE	FALSE	FALSE
FALSE	FALSE	TRUE	FALSE
FALSE	FALSE	TRUE	TRUE
FALSE	TRUE	TRUE	FALSE
TRUE	TRUE	FALSE	FALSE
FALSE	FALSE	TRUE	TRUE
FALSE	FALSE	TRUE	FALSE
TRUE	FALSE	FALSE	TRUE
TRUE	FALSE	FALSE	FALSE
TRUE	TRUE	FALSE	TRUE
TRUE	TRUE	FALSE	FALSE
FALSE	TRUE	FALSE	FALSE
FALSE	FALSE	TRUE	TRUE
TRUE	TRUE	FALSE	TRUE
FALSE	FALSE	TRUE	TRUE
FALSE	TRUE	FALSE	FALSE
TRUE	TRUE	TRUE	TRUE
FALSE	FALSE	TRUE	FALSE
FALSE	TRUE	FALSE	FALSE
FALSE	TRUE	FALSE	FALSE
TRUE	TRUE	FALSE	TRUE
TRUE	TRUE	FALSE	FALSE
FALSE	FALSE	TRUE	TRUE
FALSE	TRUE	FALSE	TRUE
FALSE	TRUE	FALSE	TRUE
FALSE	TRUE	FALSE	TRUE
FALSE	FALSE	TRUE	TRUE
TRUE	TRUE	FALSE	TRUE
TRUE	TRUE	FALSE	TRUE
TRUE	TRUE	TRUE	FALSE
TRUE	TRUE	FALSE	TRUE
TRUE	TRUE	FALSE	TRUE
FALSE	TRUE	FALSE	TRUE
TRUE	TRUE	FALSE	TRUE
FALSE	TRUE	FALSE	FALSE
FALSE	TRUE	TRUE	FALSE
FALSE	TRUE	FALSE	TRUE
TRUE	FALSE	TRUE	TRUE
TRUE	TRUE	TRUE	TRUE
FALSE	FALSE	TRUE	TRUE
FALSE	TRUE	FALSE	FALSE
TRUE	FALSE	TRUE	TRUE
FALSE	TRUE	FALSE	FALSE
FALSE	TRUE	FALSE	TRUE
FALSE	TRUE	FALSE	FALSE
TRUE	FALSE	TRUE	TRUE
FALSE	FALSE	TRUE	TRUE
FALSE	TRUE	FALSE	FALSE
TRUE	TRUE	FALSE	TRUE
TRUE	FALSE	TRUE	TRUE
FALSE	FALSE	TRUE	FALSE
FALSE	FALSE	FALSE	FALSE
TRUE	TRUE	TRUE	TRUE
TRUE	FALSE	TRUE	TRUE
FALSE	FALSE	TRUE	FALSE
FALSE	FALSE	TRUE	FALSE
TRUE	TRUE	TRUE	FALSE
FALSE	TRUE	FALSE	FALSE
TRUE	TRUE	FALSE	TRUE
FALSE	FALSE	TRUE	TRUE
FALSE	TRUE	FALSE	FALSE
FALSE	FALSE	TRUE	TRUE
TRUE	FALSE	TRUE	TRUE
TRUE	FALSE	FALSE	TRUE
TRUE	FALSE	TRUE	TRUE
FALSE	FALSE	TRUE	TRUE
TRUE	FALSE	FALSE	TRUE
TRUE	FALSE	FALSE	FALSE
FALSE	TRUE	TRUE	FALSE
FALSE	TRUE	FALSE	FALSE
TRUE	TRUE	TRUE	FALSE
FALSE	TRUE	TRUE	TRUE
FALSE	FALSE	TRUE	TRUE
TRUE	FALSE	TRUE	TRUE
FALSE	TRUE	TRUE	FALSE
FALSE	FALSE	FALSE	TRUE
FALSE	TRUE	FALSE	FALSE
TRUE	FALSE	FALSE	TRUE
FALSE	TRUE	FALSE	FALSE
FALSE	TRUE	FALSE	TRUE
TRUE	FALSE	TRUE	TRUE
FALSE	TRUE	FALSE	FALSE
FALSE	FALSE	TRUE	TRUE
TRUE	FALSE	TRUE	TRUE
TRUE	TRUE	FALSE	FALSE
FALSE	TRUE	FALSE	FALSE
FALSE	TRUE	TRUE	TRUE
FALSE	TRUE	FALSE	TRUE
FALSE	TRUE	FALSE	FALSE
FALSE	FALSE	TRUE	FALSE
TRUE	FALSE	TRUE	TRUE
TRUE	TRUE	TRUE	TRUE
FALSE	TRUE	FALSE	TRUE
FALSE	TRUE	FALSE	FALSE
FALSE	TRUE	FALSE	TRUE
TRUE	TRUE	FALSE	FALSE
FALSE	FALSE	TRUE	FALSE
FALSE	TRUE	FALSE	FALSE
FALSE	TRUE	FALSE	FALSE
FALSE	FALSE	TRUE	TRUE
FALSE	TRUE	FALSE	FALSE
TRUE	FALSE	TRUE	TRUE
FALSE	FALSE	TRUE	TRUE
TRUE	TRUE	FALSE	TRUE
FALSE	TRUE	FALSE	TRUE
FALSE	TRUE	FALSE	FALSE
FALSE	TRUE	TRUE	TRUE
TRUE	TRUE	FALSE	FALSE
FALSE	FALSE	TRUE	FALSE
TRUE	FALSE	TRUE	TRUE
FALSE	TRUE	FALSE	FALSE
TRUE	FALSE	TRUE	TRUE
TRUE	TRUE	FALSE	TRUE
FALSE	TRUE	FALSE	FALSE
FALSE	TRUE	FALSE	FALSE
FALSE	FALSE	TRUE	FALSE
TRUE	TRUE	FALSE	FALSE
TRUE	TRUE	FALSE	TRUE
TRUE	FALSE	FALSE	FALSE
FALSE	TRUE	FALSE	FALSE
FALSE	TRUE	FALSE	FALSE
FALSE	TRUE	FALSE	FALSE
FALSE	FALSE	TRUE	FALSE
FALSE	FALSE	FALSE	TRUE
TRUE	TRUE	FALSE	TRUE
FALSE	TRUE	FALSE	FALSE
FALSE	TRUE	FALSE	TRUE
FALSE	FALSE	FALSE	TRUE
TRUE	FALSE	TRUE	TRUE
FALSE	FALSE	TRUE	FALSE
FALSE	FALSE	TRUE	TRUE
FALSE	FALSE	TRUE	FALSE
TRUE	FALSE	TRUE	TRUE
TRUE	FALSE	TRUE	FALSE
FALSE	TRUE	FALSE	FALSE
FALSE	TRUE	FALSE	FALSE
FALSE	FALSE	FALSE	TRUE
FALSE	TRUE	FALSE	FALSE
FALSE	FALSE	TRUE	TRUE
FALSE	FALSE	TRUE	TRUE
TRUE	FALSE	TRUE	TRUE
FALSE	TRUE	FALSE	FALSE
FALSE	TRUE	FALSE	TRUE
TRUE	TRUE	FALSE	TRUE
FALSE	FALSE	TRUE	TRUE
FALSE	TRUE	FALSE	TRUE
FALSE	FALSE	TRUE	FALSE
TRUE	TRUE	FALSE	TRUE
FALSE	FALSE	TRUE	FALSE
FALSE	FALSE	TRUE	TRUE
FALSE	TRUE	FALSE	FALSE
FALSE	FALSE	TRUE	TRUE
TRUE	TRUE	FALSE	TRUE
FALSE	TRUE	FALSE	FALSE
TRUE	FALSE	TRUE	TRUE
FALSE	TRUE	FALSE	FALSE
FALSE	FALSE	FALSE	TRUE
FALSE	FALSE	TRUE	TRUE
TRUE	TRUE	FALSE	TRUE
FALSE	FALSE	TRUE	FALSE
FALSE	FALSE	FALSE	TRUE
TRUE	TRUE	TRUE	FALSE
FALSE	TRUE	FALSE	FALSE
FALSE	TRUE	TRUE	FALSE
FALSE	FALSE	TRUE	TRUE
FALSE	FALSE	FALSE	TRUE
TRUE	FALSE	TRUE	TRUE
FALSE	FALSE	TRUE	FALSE
FALSE	FALSE	FALSE	TRUE
FALSE	TRUE	FALSE	TRUE
FALSE	FALSE	TRUE	TRUE
TRUE	TRUE	FALSE	TRUE
TRUE	FALSE	TRUE	FALSE
FALSE	FALSE	TRUE	FALSE
TRUE	FALSE	TRUE	FALSE
TRUE	TRUE	FALSE	TRUE
FALSE	TRUE	FALSE	TRUE
FALSE	TRUE	FALSE	FALSE
FALSE	TRUE	FALSE	FALSE
TRUE	TRUE	FALSE	FALSE
FALSE	TRUE	FALSE	TRUE
TRUE	FALSE	TRUE	TRUE
TRUE	TRUE	FALSE	TRUE
FALSE	TRUE	FALSE	FALSE
FALSE	FALSE	FALSE	FALSE
FALSE	TRUE	FALSE	FALSE
TRUE	TRUE	FALSE	TRUE
FALSE	FALSE	TRUE	FALSE
TRUE	FALSE	TRUE	FALSE
FALSE	FALSE	TRUE	TRUE
TRUE	FALSE	TRUE	TRUE
FALSE	TRUE	FALSE	FALSE
FALSE	TRUE	FALSE	FALSE
TRUE	TRUE	TRUE	FALSE
FALSE	FALSE	TRUE	TRUE
