# Supplementary material for: Multi-dimensional scaling techniques unveiled gain1q&loss13q co-occurrence in Multiple Myeloma patients with specific genomic, transcriptional and adverse clinical features
Source: Nat Commun. 2024 Feb 20;15:1551. doi: 10.1038/s41467-024-45000-z (PMC10879136; doi:10.1038/s41467-024-45000-z)
Supplement: Supplementary file 12 — Source Data [file 41467_2024_45000_MOESM12_ESM.zip › data_source/CoMMpass/plots_data/violin_plot_CoMMpass_data.txt]

sample	variable	value	status
MMRF_1016_1_BM	chr_1p	0	normal
MMRF_1021_1_BM	chr_1p	0.4683815648445873	subclonal_minor
MMRF_1029_1_BM	chr_1p	0	normal
MMRF_1030_1_BM	chr_1p	0	normal
MMRF_1031_1_BM	chr_1p	0.8821007502679528	subclonal_major
MMRF_1032_1_BM	chr_1p	0	normal
MMRF_1033_1_BM	chr_1p	0	normal
MMRF_1037_1_BM	chr_1p	-0.15112540192926044	subclonal_minor
MMRF_1045_1_BM	chr_1p	0	normal
MMRF_1048_1_BM	chr_1p	0	normal
MMRF_1049_1_BM	chr_1p	0	normal
MMRF_1054_1_BM	chr_1p	0.16291532690246516	subclonal_minor
MMRF_1055_1_BM	chr_1p	0	normal
MMRF_1068_1_BM	chr_1p	0	normal
MMRF_1073_1_BM	chr_1p	0	normal
MMRF_1077_1_BM	chr_1p	-0.1232583065380493	subclonal_minor
MMRF_1078_1_BM	chr_1p	0	normal
MMRF_1079_1_BM	chr_1p	0	normal
MMRF_1082_1_BM	chr_1p	-1.0192926045016075	clonal
MMRF_1086_1_BM	chr_1p	0	normal
MMRF_1089_1_BM	chr_1p	0.9271168274383708	clonal
MMRF_1090_1_BM	chr_1p	0	normal
MMRF_1092_1_BM	chr_1p	0	normal
MMRF_1098_1_BM	chr_1p	0	normal
MMRF_1100_1_BM	chr_1p	0.17041800643086816	subclonal_minor
MMRF_1107_1_BM	chr_1p	0	normal
MMRF_1108_1_BM	chr_1p	0	normal
MMRF_1127_1_BM	chr_1p	0	normal
MMRF_1128_1_BM	chr_1p	-1.1232583065380493	clonal
MMRF_1129_1_BM	chr_1p	0.7920685959271168	subclonal_major
MMRF_1148_1_BM	chr_1p	0	normal
MMRF_1151_1_BM	chr_1p	0	normal
MMRF_1153_1_BM	chr_1p	0.9346195069667738	clonal
MMRF_1157_1_BM	chr_1p	0	normal
MMRF_1164_1_BM	chr_1p	0	normal
MMRF_1167_1_BM	chr_1p	0	normal
MMRF_1169_1_BM	chr_1p	-0.48231511254019294	subclonal_minor
MMRF_1171_1_BM	chr_1p	0	normal
MMRF_1178_1_BM	chr_1p	0.90032154340836	clonal
MMRF_1179_1_BM	chr_1p	0	normal
MMRF_1180_1_BM	chr_1p	0	normal
MMRF_1185_1_BM	chr_1p	-0.3097534833869239	subclonal_minor
MMRF_1188_1_BM	chr_1p	0.07824222936763128	normal
MMRF_1189_1_BM	chr_1p	0	normal
MMRF_1195_1_BM	chr_1p	0	normal
MMRF_1202_1_BM	chr_1p	1.0407288317256163	clonal
MMRF_1210_1_BM	chr_1p	0	normal
MMRF_1212_1_BM	chr_1p	-0.2604501607717042	subclonal_minor
MMRF_1216_1_BM	chr_1p	0	normal
MMRF_1231_1_BM	chr_1p	0	normal
MMRF_1250_1_BM	chr_1p	0	normal
MMRF_1251_1_BM	chr_1p	0.2840300107181136	subclonal_minor
MMRF_1267_1_BM	chr_1p	0	normal
MMRF_1269_1_BM	chr_1p	-0.36441586280814575	subclonal_minor
MMRF_1270_1_BM	chr_1p	0	normal
MMRF_1274_1_BM	chr_1p	0	normal
MMRF_1283_1_BM	chr_1p	0	normal
MMRF_1284_1_BM	chr_1p	0	normal
MMRF_1285_1_BM	chr_1p	0	normal
MMRF_1286_1_BM	chr_1p	0	normal
MMRF_1293_1_BM	chr_1p	0	normal
MMRF_1300_1_BM	chr_1p	0	normal
MMRF_1307_1_BM	chr_1p	0	normal
MMRF_1309_1_BM	chr_1p	0	normal
MMRF_1311_1_BM	chr_1p	0	normal
MMRF_1318_1_BM	chr_1p	-0.20471596998928188	subclonal_minor
MMRF_1323_1_BM	chr_1p	0	normal
MMRF_1324_1_BM	chr_1p	0	normal
MMRF_1325_1_BM	chr_1p	0	normal
MMRF_1327_1_BM	chr_1p	-0.09860664523043944	normal
MMRF_1328_1_BM	chr_1p	0	normal
MMRF_1331_1_BM	chr_1p	0	normal
MMRF_1332_1_BM	chr_1p	0	normal
MMRF_1338_1_BM	chr_1p	0	normal
MMRF_1339_1_BM	chr_1p	0	normal
MMRF_1342_1_BM	chr_1p	0	normal
MMRF_1344_1_BM	chr_1p	0	normal
MMRF_1348_1_BM	chr_1p	-0.3858520900321543	subclonal_minor
MMRF_1349_1_BM	chr_1p	-0.112540192926045	subclonal_minor
MMRF_1352_1_BM	chr_1p	0	normal
MMRF_1354_1_BM	chr_1p	0	normal
MMRF_1356_1_BM	chr_1p	0	normal
MMRF_1358_1_BM	chr_1p	0	normal
MMRF_1359_1_BM	chr_1p	0	normal
MMRF_1360_1_BM	chr_1p	0	normal
MMRF_1361_1_BM	chr_1p	0	normal
MMRF_1364_1_BM	chr_1p	-1.085744908896034	clonal
MMRF_1365_1_BM	chr_1p	0	normal
MMRF_1371_1_BM	chr_1p	0	normal
MMRF_1377_1_BM	chr_1p	-0.9292604501607716	clonal
MMRF_1380_1_BM	chr_1p	0	normal
MMRF_1383_1_BM	chr_1p	0.8263665594855305	subclonal_major
MMRF_1386_1_BM	chr_1p	0	normal
MMRF_1388_1_BM	chr_1p	0.9871382636655949	clonal
MMRF_1389_1_BM	chr_1p	0	normal
MMRF_1391_1_BM	chr_1p	0	normal
MMRF_1392_1_BM	chr_1p	0	normal
MMRF_1393_1_BM	chr_1p	0	normal
MMRF_1395_1_BM	chr_1p	0	normal
MMRF_1401_1_BM	chr_1p	0	normal
MMRF_1403_1_BM	chr_1p	0	normal
MMRF_1408_1_BM	chr_1p	0	normal
MMRF_1413_1_BM	chr_1p	1.0568060021436227	clonal
MMRF_1423_1_BM	chr_1p	0	normal
MMRF_1424_1_BM	chr_1p	0	normal
MMRF_1425_1_BM	chr_1p	-0.11039657020364414	subclonal_minor
MMRF_1426_1_BM	chr_1p	0	normal
MMRF_1431_1_BM	chr_1p	0	normal
MMRF_1432_1_BM	chr_1p	0	normal
MMRF_1433_1_BM	chr_1p	1.0364415862808145	clonal
MMRF_1434_1_BM	chr_1p	0	normal
MMRF_1436_1_BM	chr_1p	0	normal
MMRF_1439_1_BM	chr_1p	0	normal
MMRF_1445_1_BM	chr_1p	0	normal
MMRF_1446_1_BM	chr_1p	0	normal
MMRF_1447_1_BM	chr_1p	0	normal
MMRF_1450_1_BM	chr_1p	0	normal
MMRF_1451_1_BM	chr_1p	0	normal
MMRF_1453_1_BM	chr_1p	-0.48981779206859594	subclonal_minor
MMRF_1454_1_BM	chr_1p	0.2647374062165059	subclonal_minor
MMRF_1460_1_BM	chr_1p	-0.6966773847802786	subclonal_major
MMRF_1461_1_BM	chr_1p	0.9646302250803859	clonal
MMRF_1462_1_BM	chr_1p	-0.1382636655948553	subclonal_minor
MMRF_1466_1_BM	chr_1p	0	normal
MMRF_1474_1_BM	chr_1p	0	normal
MMRF_1484_1_BM	chr_1p	0	normal
MMRF_1485_1_BM	chr_1p	0	normal
MMRF_1486_1_BM	chr_1p	0	normal
MMRF_1489_1_BM	chr_1p	-0.12433011789924973	subclonal_minor
MMRF_1491_1_BM	chr_1p	-0.510182207931404	subclonal_major
MMRF_1497_1_BM	chr_1p	0	normal
MMRF_1499_1_BM	chr_1p	-0.9314040728831725	clonal
MMRF_1501_1_BM	chr_1p	0	normal
MMRF_1502_1_BM	chr_1p	0	normal
MMRF_1505_1_BM	chr_1p	0	normal
MMRF_1506_1_BM	chr_1p	-1.0621650589496248	clonal
MMRF_1510_1_BM	chr_1p	0	normal
MMRF_1511_1_BM	chr_1p	0	normal
MMRF_1512_1_BM	chr_1p	0	normal
MMRF_1516_1_BM	chr_1p	0	normal
MMRF_1519_1_BM	chr_1p	0.9903536977491961	clonal
MMRF_1522_1_BM	chr_1p	0	normal
MMRF_1523_1_BM	chr_1p	0	normal
MMRF_1525_1_BM	chr_1p	0	normal
MMRF_1531_1_BM	chr_1p	0	normal
MMRF_1533_1_BM	chr_1p	0	normal
MMRF_1534_1_BM	chr_1p	0	normal
MMRF_1535_1_BM	chr_1p	-0.15648445873526257	subclonal_minor
MMRF_1537_1_BM	chr_1p	-0.17256162915326903	subclonal_minor
MMRF_1538_1_BM	chr_1p	0	normal
MMRF_1539_1_BM	chr_1p	0	normal
MMRF_1540_1_BM	chr_1p	0	normal
MMRF_1541_1_BM	chr_1p	0	normal
MMRF_1542_1_BM	chr_1p	-0.11361200428724544	subclonal_minor
MMRF_1543_1_BM	chr_1p	1.060021436227224	clonal
MMRF_1546_1_BM	chr_1p	0	normal
MMRF_1547_1_BM	chr_1p	0	normal
MMRF_1550_1_BM	chr_1p	0	normal
MMRF_1555_1_BM	chr_1p	0	normal
MMRF_1556_1_BM	chr_1p	0	normal
MMRF_1560_1_BM	chr_1p	0	normal
MMRF_1564_1_BM	chr_1p	0	normal
MMRF_1565_1_BM	chr_1p	0	normal
MMRF_1568_1_BM	chr_1p	0	normal
MMRF_1570_1_BM	chr_1p	0	normal
MMRF_1572_1_BM	chr_1p	0	normal
MMRF_1573_1_BM	chr_1p	0	normal
MMRF_1574_1_BM	chr_1p	0	normal
MMRF_1576_1_BM	chr_1p	-0.9271168274383708	clonal
MMRF_1577_1_BM	chr_1p	0	normal
MMRF_1579_1_BM	chr_1p	0	normal
MMRF_1580_1_BM	chr_1p	0	normal
MMRF_1583_1_BM	chr_1p	0	normal
MMRF_1586_1_BM	chr_1p	0	normal
MMRF_1587_1_BM	chr_1p	0	normal
MMRF_1588_1_BM	chr_1p	-0.15541264737406216	subclonal_minor
MMRF_1589_1_BM	chr_1p	0	normal
MMRF_1593_1_BM	chr_1p	-0.622722400857449	subclonal_major
MMRF_1595_1_BM	chr_1p	0	normal
MMRF_1596_1_BM	chr_1p	-1.1296891747052518	clonal
MMRF_1597_1_BM	chr_1p	0	normal
MMRF_1598_1_BM	chr_1p	0	normal
MMRF_1601_1_BM	chr_1p	0	normal
MMRF_1602_1_BM	chr_1p	0	normal
MMRF_1603_1_BM	chr_1p	0	normal
MMRF_1605_1_BM	chr_1p	0	normal
MMRF_1607_1_BM	chr_1p	0	normal
MMRF_1608_1_BM	chr_1p	0	normal
MMRF_1610_1_BM	chr_1p	0	normal
MMRF_1613_1_BM	chr_1p	0	normal
MMRF_1614_1_BM	chr_1p	0	normal
MMRF_1617_1_BM	chr_1p	0	normal
MMRF_1618_1_BM	chr_1p	0	normal
MMRF_1621_1_BM	chr_1p	0	normal
MMRF_1622_1_BM	chr_1p	0	normal
MMRF_1624_1_BM	chr_1p	0	normal
MMRF_1625_1_BM	chr_1p	1.0900321543408358	clonal
MMRF_1627_1_BM	chr_1p	0	normal
MMRF_1628_1_BM	chr_1p	0	normal
MMRF_1629_1_BM	chr_1p	0	normal
MMRF_1630_1_BM	chr_1p	0	normal
MMRF_1633_1_BM	chr_1p	-0.864951768488746	subclonal_major
MMRF_1634_1_BM	chr_1p	0	normal
MMRF_1637_1_BM	chr_1p	0	normal
MMRF_1639_1_BM	chr_1p	0	normal
MMRF_1640_1_BM	chr_1p	0.8585209003215434	subclonal_major
MMRF_1641_1_BM	chr_1p	0	normal
MMRF_1642_1_BM	chr_1p	0.7770632368703108	subclonal_major
MMRF_1643_1_BM	chr_1p	0	normal
MMRF_1644_1_BM	chr_1p	0	normal
MMRF_1645_1_BM	chr_1p	0	normal
MMRF_1646_1_BM	chr_1p	0	normal
MMRF_1647_1_BM	chr_1p	0	normal
MMRF_1648_1_BM	chr_1p	0.9560557341907824	clonal
MMRF_1650_1_BM	chr_1p	0	normal
MMRF_1651_1_BM	chr_1p	0	normal
MMRF_1652_1_BM	chr_1p	0	normal
MMRF_1654_1_BM	chr_1p	0	normal
MMRF_1655_1_BM	chr_1p	0	normal
MMRF_1656_1_BM	chr_1p	0.8392282958199356	subclonal_major
MMRF_1659_1_BM	chr_1p	-0.1639871382636656	subclonal_minor
MMRF_1664_1_BM	chr_1p	0	normal
MMRF_1665_1_BM	chr_1p	0	normal
MMRF_1667_1_BM	chr_1p	0	normal
MMRF_1668_1_BM	chr_1p	-0.43515541264737406	subclonal_minor
MMRF_1670_1_BM	chr_1p	0	normal
MMRF_1671_1_BM	chr_1p	0	normal
MMRF_1672_1_BM	chr_1p	0	normal
MMRF_1674_1_BM	chr_1p	0	normal
MMRF_1676_1_BM	chr_1p	0	normal
MMRF_1677_1_BM	chr_1p	0	normal
MMRF_1678_1_BM	chr_1p	0	normal
MMRF_1680_1_BM	chr_1p	0	normal
MMRF_1682_1_BM	chr_1p	0	normal
MMRF_1683_1_BM	chr_1p	0	normal
MMRF_1686_1_BM	chr_1p	0	normal
MMRF_1687_1_BM	chr_1p	0	normal
MMRF_1689_1_BM	chr_1p	0	normal
MMRF_1690_1_BM	chr_1p	0	normal
MMRF_1694_1_BM	chr_1p	0	normal
MMRF_1695_1_BM	chr_1p	0	normal
MMRF_1698_1_BM	chr_1p	0	normal
MMRF_1700_1_BM	chr_1p	0	normal
MMRF_1705_1_BM	chr_1p	0	normal
MMRF_1706_1_BM	chr_1p	0	normal
MMRF_1710_1_BM	chr_1p	0	normal
MMRF_1713_1_BM	chr_1p	0	normal
MMRF_1714_1_BM	chr_1p	0	normal
MMRF_1715_1_BM	chr_1p	0	normal
MMRF_1716_1_BM	chr_1p	0	normal
MMRF_1718_1_BM	chr_1p	0	normal
MMRF_1719_1_BM	chr_1p	-0.12647374062165057	subclonal_minor
MMRF_1720_1_BM	chr_1p	0	normal
MMRF_1721_1_BM	chr_1p	0	normal
MMRF_1722_1_BM	chr_1p	0	normal
MMRF_1723_1_BM	chr_1p	0	normal
MMRF_1725_1_BM	chr_1p	0	normal
MMRF_1726_1_BM	chr_1p	0	normal
MMRF_1727_1_BM	chr_1p	1.0117899249732045	clonal
MMRF_1730_1_BM	chr_1p	0	normal
MMRF_1733_1_BM	chr_1p	0	normal
MMRF_1735_1_BM	chr_1p	0	normal
MMRF_1736_1_BM	chr_1p	0	normal
MMRF_1738_1_BM	chr_1p	0	normal
MMRF_1739_1_BM	chr_1p	0	normal
MMRF_1740_1_BM	chr_1p	0.9356913183279743	clonal
MMRF_1744_1_BM	chr_1p	0	normal
MMRF_1746_1_BM	chr_1p	0	normal
MMRF_1750_1_BM	chr_1p	0	normal
MMRF_1753_1_BM	chr_1p	0	normal
MMRF_1755_1_BM	chr_1p	0	normal
MMRF_1758_1_BM	chr_1p	0.4458735262593783	subclonal_minor
MMRF_1759_1_BM	chr_1p	0	normal
MMRF_1760_1_BM	chr_1p	0	normal
MMRF_1761_1_BM	chr_1p	0	normal
MMRF_1763_1_BM	chr_1p	-0.8992497320471596	subclonal_major
MMRF_1766_1_BM	chr_1p	0	normal
MMRF_1768_1_BM	chr_1p	0	normal
MMRF_1771_1_BM	chr_1p	0	normal
MMRF_1772_1_BM	chr_1p	-0.2936763129689175	subclonal_minor
MMRF_1773_1_BM	chr_1p	0	normal
MMRF_1774_1_BM	chr_1p	0	normal
MMRF_1775_1_BM	chr_1p	0	normal
MMRF_1777_1_BM	chr_1p	0	normal
MMRF_1778_1_BM	chr_1p	0.9796355841371919	clonal
MMRF_1780_1_BM	chr_1p	0	normal
MMRF_1781_1_BM	chr_1p	0	normal
MMRF_1782_1_BM	chr_1p	0	normal
MMRF_1783_1_BM	chr_1p	0	normal
MMRF_1784_1_BM	chr_1p	-0.12861736334405144	subclonal_minor
MMRF_1785_1_BM	chr_1p	0	normal
MMRF_1786_1_BM	chr_1p	0	normal
MMRF_1787_1_BM	chr_1p	0	normal
MMRF_1790_1_BM	chr_1p	0	normal
MMRF_1792_1_BM	chr_1p	0	normal
MMRF_1793_1_BM	chr_1p	0	normal
MMRF_1794_1_BM	chr_1p	0	normal
MMRF_1795_1_BM	chr_1p	0	normal
MMRF_1796_1_BM	chr_1p	0	normal
MMRF_1797_1_BM	chr_1p	1.027867095391211	clonal
MMRF_1801_1_BM	chr_1p	0	normal
MMRF_1802_1_BM	chr_1p	0	normal
MMRF_1803_1_BM	chr_1p	0	normal
MMRF_1805_1_BM	chr_1p	0	normal
MMRF_1808_1_BM	chr_1p	0	normal
MMRF_1810_1_BM	chr_1p	0	normal
MMRF_1814_1_BM	chr_1p	0	normal
MMRF_1815_1_BM	chr_1p	0.84994640943194	subclonal_major
MMRF_1816_1_BM	chr_1p	1.7309753483386923	clonal
MMRF_1817_1_BM	chr_1p	0	normal
MMRF_1819_1_BM	chr_1p	0	normal
MMRF_1820_1_BM	chr_1p	0	normal
MMRF_1822_1_BM	chr_1p	0	normal
MMRF_1823_1_BM	chr_1p	0	normal
MMRF_1824_1_BM	chr_1p	0.6688102893890675	subclonal_major
MMRF_1825_1_BM	chr_1p	0	normal
MMRF_1830_1_BM	chr_1p	1.2679528403001072	clonal
MMRF_1831_1_BM	chr_1p	-0.9346195069667738	clonal
MMRF_1832_1_BM	chr_1p	0	normal
MMRF_1833_1_BM	chr_1p	0.9281886387995713	clonal
MMRF_1834_1_BM	chr_1p	0	normal
MMRF_1835_1_BM	chr_1p	0.12861736334405144	subclonal_minor
MMRF_1837_1_BM	chr_1p	0	normal
MMRF_1838_1_BM	chr_1p	0	normal
MMRF_1839_1_BM	chr_1p	-0.7363344051446945	subclonal_major
MMRF_1841_1_BM	chr_1p	0	normal
MMRF_1842_1_BM	chr_1p	0	normal
MMRF_1845_1_BM	chr_1p	0.9346195069667738	clonal
MMRF_1846_1_BM	chr_1p	0	normal
MMRF_1847_1_BM	chr_1p	0	normal
MMRF_1850_1_BM	chr_1p	0	normal
MMRF_1851_1_BM	chr_1p	0	normal
MMRF_1854_1_BM	chr_1p	-0.14040728831725616	subclonal_minor
MMRF_1855_1_BM	chr_1p	0.7331189710610932	subclonal_major
MMRF_1856_1_BM	chr_1p	0	normal
MMRF_1858_1_BM	chr_1p	-0.9871382636655949	clonal
MMRF_1859_1_BM	chr_1p	-0.5787781350482315	subclonal_major
MMRF_1860_1_BM	chr_1p	0	normal
MMRF_1861_1_BM	chr_1p	0	normal
MMRF_1862_1_BM	chr_1p	0	normal
MMRF_1865_1_BM	chr_1p	0	normal
MMRF_1866_1_BM	chr_1p	0	normal
MMRF_1867_1_BM	chr_1p	0	normal
MMRF_1871_1_BM	chr_1p	0	normal
MMRF_1873_1_BM	chr_1p	0	normal
MMRF_1876_1_BM	chr_1p	0	normal
MMRF_1879_1_BM	chr_1p	0	normal
MMRF_1880_1_BM	chr_1p	0	normal
MMRF_1881_1_BM	chr_1p	0	normal
MMRF_1882_1_BM	chr_1p	0	normal
MMRF_1886_1_BM	chr_1p	-0.9807073954983923	clonal
MMRF_1888_1_BM	chr_1p	0	normal
MMRF_1890_1_BM	chr_1p	-0.14040728831725616	subclonal_minor
MMRF_1891_1_BM	chr_1p	0	normal
MMRF_1893_1_BM	chr_1p	-0.12433011789924973	subclonal_minor
MMRF_1895_1_BM	chr_1p	0	normal
MMRF_1900_1_BM	chr_1p	0	normal
MMRF_1906_1_BM	chr_1p	0	normal
MMRF_1908_1_BM	chr_1p	0.004287245444801715	normal
MMRF_1911_1_BM	chr_1p	0	normal
MMRF_1915_1_BM	chr_1p	-0.46623794212218644	subclonal_minor
MMRF_1916_1_BM	chr_1p	0	normal
MMRF_1917_1_BM	chr_1p	0	normal
MMRF_1918_1_BM	chr_1p	0	normal
MMRF_1921_1_BM	chr_1p	0	normal
MMRF_1922_1_BM	chr_1p	-0.36441586280814575	subclonal_minor
MMRF_1927_1_BM	chr_1p	0	normal
MMRF_1928_1_BM	chr_1p	0	normal
MMRF_1929_1_BM	chr_1p	0	normal
MMRF_1930_1_BM	chr_1p	0	normal
MMRF_1931_1_BM	chr_1p	0.8745980707395498	subclonal_major
MMRF_1932_1_BM	chr_1p	-1.0032154340836013	clonal
MMRF_1940_1_BM	chr_1p	0	normal
MMRF_1955_1_BM	chr_1p	0	normal
MMRF_1957_1_BM	chr_1p	0	normal
MMRF_1960_1_BM	chr_1p	0	normal
MMRF_1963_1_BM	chr_1p	-1.0182207931404073	clonal
MMRF_1965_1_BM	chr_1p	0	normal
MMRF_1967_1_BM	chr_1p	0	normal
MMRF_1970_1_BM	chr_1p	0	normal
MMRF_1971_1_BM	chr_1p	0	normal
MMRF_1972_1_BM	chr_1p	-0.15326902465166128	subclonal_minor
MMRF_1977_1_BM	chr_1p	0	normal
MMRF_1978_1_BM	chr_1p	0	normal
MMRF_1981_1_BM	chr_1p	0	normal
MMRF_1982_1_BM	chr_1p	0	normal
MMRF_1985_1_BM	chr_1p	0	normal
MMRF_1986_1_BM	chr_1p	0	normal
MMRF_1988_1_BM	chr_1p	-0.1157556270096463	subclonal_minor
MMRF_1991_1_BM	chr_1p	0	normal
MMRF_1992_1_BM	chr_1p	0	normal
MMRF_1994_1_BM	chr_1p	0	normal
MMRF_1995_1_BM	chr_1p	0	normal
MMRF_1997_1_BM	chr_1p	0	normal
MMRF_1998_1_BM	chr_1p	1.0075026795284028	clonal
MMRF_1999_1_BM	chr_1p	0	normal
MMRF_2000_1_BM	chr_1p	0	normal
MMRF_2001_1_BM	chr_1p	0	normal
MMRF_2002_1_BM	chr_1p	0	normal
MMRF_2005_1_BM	chr_1p	0	normal
MMRF_2006_1_BM	chr_1p	0	normal
MMRF_2007_1_BM	chr_1p	0	normal
MMRF_2012_1_BM	chr_1p	0	normal
MMRF_2013_1_BM	chr_1p	-0.2861736334405145	subclonal_minor
MMRF_2014_1_BM	chr_1p	0	normal
MMRF_2015_1_BM	chr_1p	0.1682743837084673	subclonal_minor
MMRF_2016_1_BM	chr_1p	0	normal
MMRF_2017_1_BM	chr_1p	0	normal
MMRF_2018_1_BM	chr_1p	0	normal
MMRF_2024_1_BM	chr_1p	0	normal
MMRF_2026_1_BM	chr_1p	0	normal
MMRF_2035_1_BM	chr_1p	0	normal
MMRF_2038_1_BM	chr_1p	0	normal
MMRF_2039_1_BM	chr_1p	1.0107181136120043	clonal
MMRF_2041_1_BM	chr_1p	0	normal
MMRF_2043_1_BM	chr_1p	0	normal
MMRF_2047_1_BM	chr_1p	0	normal
MMRF_2050_1_BM	chr_1p	0	normal
MMRF_2054_1_BM	chr_1p	0	normal
MMRF_2055_1_BM	chr_1p	0.19614147909967844	subclonal_minor
MMRF_2056_1_BM	chr_1p	0	normal
MMRF_2057_1_BM	chr_1p	0	normal
MMRF_2058_1_BM	chr_1p	0	normal
MMRF_2059_1_BM	chr_1p	0	normal
MMRF_2061_1_BM	chr_1p	0	normal
MMRF_2062_1_BM	chr_1p	0	normal
MMRF_2063_1_BM	chr_1p	0	normal
MMRF_2068_1_BM	chr_1p	0	normal
MMRF_2072_1_BM	chr_1p	-0.3847802786709539	subclonal_minor
MMRF_2074_1_BM	chr_1p	0	normal
MMRF_2076_1_BM	chr_1p	0	normal
MMRF_2079_1_BM	chr_1p	0	normal
MMRF_2080_1_BM	chr_1p	0	normal
MMRF_2081_1_BM	chr_1p	-1.067524115755627	clonal
MMRF_2082_1_BM	chr_1p	0	normal
MMRF_2083_1_BM	chr_1p	-0.13290460878885316	subclonal_minor
MMRF_2087_1_BM	chr_1p	-1.1146838156484458	clonal
MMRF_2089_1_BM	chr_1p	0.7984994640943194	subclonal_major
MMRF_2090_1_BM	chr_1p	0	normal
MMRF_2091_1_BM	chr_1p	0	normal
MMRF_2093_1_BM	chr_1p	0	normal
MMRF_2095_1_BM	chr_1p	0	normal
MMRF_2097_1_BM	chr_1p	0	normal
MMRF_2098_1_BM	chr_1p	0	normal
MMRF_2101_1_BM	chr_1p	0	normal
MMRF_2102_1_BM	chr_1p	0	normal
MMRF_2106_1_BM	chr_1p	0	normal
MMRF_2107_1_BM	chr_1p	0.2090032154340836	subclonal_minor
MMRF_2111_1_BM	chr_1p	0	normal
MMRF_2112_1_BM	chr_1p	-0.9389067524115755	clonal
MMRF_2113_1_BM	chr_1p	0.8681672025723473	subclonal_major
MMRF_2115_1_BM	chr_1p	-0.9496248660235798	clonal
MMRF_2116_1_BM	chr_1p	0	normal
MMRF_2118_1_BM	chr_1p	0	normal
MMRF_2119_1_BM	chr_1p	0	normal
MMRF_2122_1_BM	chr_1p	0	normal
MMRF_2124_1_BM	chr_1p	0	normal
MMRF_2125_1_BM	chr_1p	0	normal
MMRF_2126_1_BM	chr_1p	0	normal
MMRF_2128_1_BM	chr_1p	-0.12861736334405144	subclonal_minor
MMRF_2129_1_BM	chr_1p	0	normal
MMRF_2132_1_BM	chr_1p	-1.0064308681672025	clonal
MMRF_2137_1_BM	chr_1p	0.6741693461950696	subclonal_major
MMRF_2138_1_BM	chr_1p	0	normal
MMRF_2140_1_BM	chr_1p	0	normal
MMRF_2141_1_BM	chr_1p	-0.1082529474812433	subclonal_minor
MMRF_2143_1_BM	chr_1p	0	normal
MMRF_2144_1_BM	chr_1p	0	normal
MMRF_2149_1_BM	chr_1p	0	normal
MMRF_2150_1_BM	chr_1p	0	normal
MMRF_2151_1_BM	chr_1p	0	normal
MMRF_2152_1_BM	chr_1p	0	normal
MMRF_2153_1_BM	chr_1p	0.112540192926045	subclonal_minor
MMRF_2159_1_BM	chr_1p	0	normal
MMRF_2167_1_BM	chr_1p	0	normal
MMRF_2168_1_BM	chr_1p	0	normal
MMRF_2170_1_BM	chr_1p	0.24115755627009647	subclonal_minor
MMRF_2172_1_BM	chr_1p	0	normal
MMRF_2173_1_BM	chr_1p	-0.22615219721329044	subclonal_minor
MMRF_2174_1_BM	chr_1p	0	normal
MMRF_2176_1_BM	chr_1p	0	normal
MMRF_2180_1_BM	chr_1p	0	normal
MMRF_2181_1_BM	chr_1p	0.5959271168274384	subclonal_major
MMRF_2183_1_BM	chr_1p	0	normal
MMRF_2185_1_BM	chr_1p	0	normal
MMRF_2186_1_BM	chr_1p	0	normal
MMRF_2187_1_BM	chr_1p	0	normal
MMRF_2190_1_BM	chr_1p	0	normal
MMRF_2191_1_BM	chr_1p	0	normal
MMRF_2194_1_BM	chr_1p	0	normal
MMRF_2195_1_BM	chr_1p	0	normal
MMRF_2197_1_BM	chr_1p	0	normal
MMRF_2198_1_BM	chr_1p	-0.9442658092175776	clonal
MMRF_2199_1_BM	chr_1p	0	normal
MMRF_2200_1_BM	chr_1p	-0.8713826366559484	subclonal_major
MMRF_2201_1_BM	chr_1p	0	normal
MMRF_2203_1_BM	chr_1p	0	normal
MMRF_2204_1_BM	chr_1p	0	normal
MMRF_2207_1_BM	chr_1p	0	normal
MMRF_2209_1_BM	chr_1p	0	normal
MMRF_2211_1_BM	chr_1p	-1.0107181136120043	clonal
MMRF_2213_1_BM	chr_1p	0	normal
MMRF_2214_1_BM	chr_1p	0	normal
MMRF_2215_1_BM	chr_1p	0	normal
MMRF_2216_1_BM	chr_1p	0	normal
MMRF_2217_1_BM	chr_1p	0	normal
MMRF_2220_1_BM	chr_1p	0	normal
MMRF_2222_1_BM	chr_1p	0	normal
MMRF_2223_1_BM	chr_1p	0	normal
MMRF_2224_1_BM	chr_1p	0	normal
MMRF_2225_1_BM	chr_1p	0	normal
MMRF_2226_1_BM	chr_1p	0	normal
MMRF_2228_1_BM	chr_1p	0	normal
MMRF_2229_1_BM	chr_1p	0	normal
MMRF_2230_1_BM	chr_1p	0	normal
MMRF_2231_1_BM	chr_1p	0	normal
MMRF_2232_1_BM	chr_1p	0.8885316184351553	subclonal_major
MMRF_2236_1_BM	chr_1p	0	normal
MMRF_2237_1_BM	chr_1p	0	normal
MMRF_2238_1_BM	chr_1p	1.1007502679528403	clonal
MMRF_2240_1_BM	chr_1p	0	normal
MMRF_2244_1_BM	chr_1p	0	normal
MMRF_2245_1_BM	chr_1p	0	normal
MMRF_2246_1_BM	chr_1p	0	normal
MMRF_2250_1_BM	chr_1p	0	normal
MMRF_2251_1_BM	chr_1p	0	normal
MMRF_2253_1_BM	chr_1p	2.1747052518756695	clonal
MMRF_2257_1_BM	chr_1p	0	normal
MMRF_2258_1_BM	chr_1p	0	normal
MMRF_2265_1_BM	chr_1p	0	normal
MMRF_2266_1_BM	chr_1p	-0.3504823151125402	subclonal_minor
MMRF_2267_1_BM	chr_1p	0	normal
MMRF_2268_1_BM	chr_1p	0	normal
MMRF_2269_1_BM	chr_1p	0	normal
MMRF_2270_1_BM	chr_1p	-0.30332261521972126	subclonal_minor
MMRF_2271_1_BM	chr_1p	0	normal
MMRF_2272_1_BM	chr_1p	0.3922829581993569	subclonal_minor
MMRF_2273_1_BM	chr_1p	0	normal
MMRF_2279_1_BM	chr_1p	0	normal
MMRF_2281_1_BM	chr_1p	0	normal
MMRF_2284_1_BM	chr_1p	0	normal
MMRF_2286_1_BM	chr_1p	0.9431939978563773	clonal
MMRF_2288_1_BM	chr_1p	0	normal
MMRF_2289_1_BM	chr_1p	-0.7792068595927116	subclonal_major
MMRF_2290_1_BM	chr_1p	-0.10718113612004287	subclonal_minor
MMRF_2291_1_BM	chr_1p	0	normal
MMRF_2292_1_BM	chr_1p	-0.9989281886387996	clonal
MMRF_2293_1_BM	chr_1p	0	normal
MMRF_2297_1_BM	chr_1p	0	normal
MMRF_2300_1_BM	chr_1p	0	normal
MMRF_2301_1_BM	chr_1p	-0.9024651661307609	clonal
MMRF_2302_1_BM	chr_1p	1.0868167202572347	clonal
MMRF_2305_1_BM	chr_1p	0.14790996784565916	subclonal_minor
MMRF_2306_1_BM	chr_1p	0	normal
MMRF_2307_1_BM	chr_1p	0	normal
MMRF_2308_1_BM	chr_1p	0	normal
MMRF_2310_1_BM	chr_1p	0	normal
MMRF_2313_1_BM	chr_1p	0	normal
MMRF_2314_1_BM	chr_1p	-0.90032154340836	clonal
MMRF_2316_1_BM	chr_1p	0	normal
MMRF_2317_1_BM	chr_1p	0	normal
MMRF_2324_1_BM	chr_1p	0	normal
MMRF_2325_1_BM	chr_1p	0	normal
MMRF_2326_1_BM	chr_1p	-0.11789924973204716	subclonal_minor
MMRF_2327_1_BM	chr_1p	0	normal
MMRF_2328_1_BM	chr_1p	-0.1232583065380493	subclonal_minor
MMRF_2329_1_BM	chr_1p	0	normal
MMRF_2330_1_BM	chr_1p	0	normal
MMRF_2331_1_BM	chr_1p	0	normal
MMRF_2333_1_BM	chr_1p	0	normal
MMRF_2335_1_BM	chr_1p	0	normal
MMRF_2336_1_BM	chr_1p	-0.5648445873526259	subclonal_major
MMRF_2339_1_BM	chr_1p	0	normal
MMRF_2341_1_BM	chr_1p	0	normal
MMRF_2344_1_BM	chr_1p	0.11897106109324758	subclonal_minor
MMRF_2352_1_BM	chr_1p	0	normal
MMRF_2353_1_BM	chr_1p	0	normal
MMRF_2362_1_BM	chr_1p	0	normal
MMRF_2364_1_BM	chr_1p	0	normal
MMRF_2365_1_BM	chr_1p	0	normal
MMRF_2366_1_BM	chr_1p	0	normal
MMRF_2367_1_BM	chr_1p	0	normal
MMRF_2368_1_BM	chr_1p	0	normal
MMRF_2373_1_BM	chr_1p	0	normal
MMRF_2377_1_BM	chr_1p	0	normal
MMRF_2378_1_BM	chr_1p	0	normal
MMRF_2379_1_BM	chr_1p	0	normal
MMRF_2380_1_BM	chr_1p	0	normal
MMRF_2383_1_BM	chr_1p	0	normal
MMRF_2384_1_BM	chr_1p	-0.135048231511254	subclonal_minor
MMRF_2386_1_BM	chr_1p	0	normal
MMRF_2388_1_BM	chr_1p	0.3954983922829582	subclonal_minor
MMRF_2394_1_BM	chr_1p	-0.9485530546623794	clonal
MMRF_2397_1_BM	chr_1p	0	normal
MMRF_2399_1_BM	chr_1p	0	normal
MMRF_2400_1_BM	chr_1p	0	normal
MMRF_2401_1_BM	chr_1p	0	normal
MMRF_2404_1_BM	chr_1p	-0.20685959271168275	subclonal_minor
MMRF_2407_1_BM	chr_1p	0	normal
MMRF_2409_1_BM	chr_1p	0	normal
MMRF_2410_1_BM	chr_1p	0	normal
MMRF_2411_1_BM	chr_1p	0	normal
MMRF_2412_1_BM	chr_1p	0	normal
MMRF_2413_1_BM	chr_1p	0	normal
MMRF_2419_1_BM	chr_1p	0	normal
MMRF_2422_1_BM	chr_1p	0	normal
MMRF_2425_1_BM	chr_1p	-0.8102893890675241	subclonal_major
MMRF_2426_1_BM	chr_1p	0	normal
MMRF_2427_1_BM	chr_1p	0	normal
MMRF_2428_1_BM	chr_1p	-0.6795284030010718	subclonal_major
MMRF_2429_1_BM	chr_1p	-1.0139335476956055	clonal
MMRF_2433_1_BM	chr_1p	0	normal
MMRF_2436_1_BM	chr_1p	0	normal
MMRF_2437_1_BM	chr_1p	-0.330117899249732	subclonal_minor
MMRF_2438_1_BM	chr_1p	0	normal
MMRF_2440_1_BM	chr_1p	0.1082529474812433	subclonal_minor
MMRF_2442_1_BM	chr_1p	0	normal
MMRF_2444_1_BM	chr_1p	0	normal
MMRF_2445_1_BM	chr_1p	0	normal
MMRF_2446_1_BM	chr_1p	0	normal
MMRF_2449_1_BM	chr_1p	0	normal
MMRF_2452_1_BM	chr_1p	0	normal
MMRF_2453_1_BM	chr_1p	0	normal
MMRF_2455_1_BM	chr_1p	0.9035369774919614	clonal
MMRF_2456_1_BM	chr_1p	0	normal
MMRF_2457_1_BM	chr_1p	0	normal
MMRF_2458_1_BM	chr_1p	0	normal
MMRF_2459_1_BM	chr_1p	0	normal
MMRF_2461_1_BM	chr_1p	0	normal
MMRF_2464_1_BM	chr_1p	0	normal
MMRF_2465_1_BM	chr_1p	-0.1414790996784566	subclonal_minor
MMRF_2468_1_BM	chr_1p	0	normal
MMRF_2469_1_BM	chr_1p	0	normal
MMRF_2471_1_BM	chr_1p	-0.14683815648445875	subclonal_minor
MMRF_2472_1_BM	chr_1p	-0.6441586280814576	subclonal_major
MMRF_2473_1_BM	chr_1p	0	normal
MMRF_2475_1_BM	chr_1p	0.1232583065380493	subclonal_minor
MMRF_2476_1_BM	chr_1p	0	normal
MMRF_2477_1_BM	chr_1p	0	normal
MMRF_2478_1_BM	chr_1p	0	normal
MMRF_2480_1_BM	chr_1p	0	normal
MMRF_2485_1_BM	chr_1p	0	normal
MMRF_2486_1_BM	chr_1p	0	normal
MMRF_2488_1_BM	chr_1p	0	normal
MMRF_2489_1_BM	chr_1p	0	normal
MMRF_2490_1_BM	chr_1p	0	normal
MMRF_2493_1_BM	chr_1p	0	normal
MMRF_2497_1_BM	chr_1p	0	normal
MMRF_2498_1_BM	chr_1p	0	normal
MMRF_2499_1_BM	chr_1p	0	normal
MMRF_2501_1_BM	chr_1p	0	normal
MMRF_2503_1_BM	chr_1p	0	normal
MMRF_2504_1_BM	chr_1p	0	normal
MMRF_2505_1_BM	chr_1p	0	normal
MMRF_2506_1_BM	chr_1p	-0.12861736334405144	subclonal_minor
MMRF_2507_1_BM	chr_1p	0	normal
MMRF_2511_1_BM	chr_1p	0	normal
MMRF_2514_1_BM	chr_1p	0	normal
MMRF_2515_1_BM	chr_1p	-0.9571275455519828	clonal
MMRF_2516_1_BM	chr_1p	0	normal
MMRF_2517_1_BM	chr_1p	0	normal
MMRF_2518_1_BM	chr_1p	0	normal
MMRF_2519_1_BM	chr_1p	0	normal
MMRF_2522_1_BM	chr_1p	1.020364415862808	clonal
MMRF_2523_1_BM	chr_1p	-0.1082529474812433	subclonal_minor
MMRF_2524_1_BM	chr_1p	0	normal
MMRF_2525_1_BM	chr_1p	0	normal
MMRF_2526_1_BM	chr_1p	-0.8542336548767417	subclonal_major
MMRF_2531_1_BM	chr_1p	0	normal
MMRF_2532_1_BM	chr_1p	0	normal
MMRF_2535_1_BM	chr_1p	0	normal
MMRF_2538_1_BM	chr_1p	0	normal
MMRF_2539_1_BM	chr_1p	0	normal
MMRF_2541_1_BM	chr_1p	0	normal
MMRF_2543_1_BM	chr_1p	0	normal
MMRF_2545_1_BM	chr_1p	0	normal
MMRF_2546_1_BM	chr_1p	0	normal
MMRF_2548_1_BM	chr_1p	-1.0911039657020365	clonal
MMRF_2549_1_BM	chr_1p	0	normal
MMRF_2550_1_BM	chr_1p	0	normal
MMRF_2554_1_BM	chr_1p	0.8317256162915326	subclonal_major
MMRF_2557_1_BM	chr_1p	0	normal
MMRF_2559_1_BM	chr_1p	0	normal
MMRF_2560_1_BM	chr_1p	0	normal
MMRF_2562_1_BM	chr_1p	0.0707395498392283	normal
MMRF_2563_1_BM	chr_1p	0	normal
MMRF_2564_1_BM	chr_1p	0	normal
MMRF_2566_1_BM	chr_1p	0	normal
MMRF_2567_1_BM	chr_1p	0	normal
MMRF_2568_1_BM	chr_1p	0	normal
MMRF_2570_1_BM	chr_1p	0	normal
MMRF_2572_1_BM	chr_1p	0	normal
MMRF_2574_1_BM	chr_1p	-0.21543408360128619	subclonal_minor
MMRF_2577_1_BM	chr_1p	0	normal
MMRF_2579_1_BM	chr_1p	0	normal
MMRF_2580_1_BM	chr_1p	0	normal
MMRF_2581_1_BM	chr_1p	0	normal
MMRF_2583_1_BM	chr_1p	0	normal
MMRF_2584_1_BM	chr_1p	0	normal
MMRF_2587_1_BM	chr_1p	0	normal
MMRF_2590_1_BM	chr_1p	0	normal
MMRF_2592_1_BM	chr_1p	0	normal
MMRF_2593_1_BM	chr_1p	2.9163987138263665	clonal
MMRF_2595_1_BM	chr_1p	0	normal
MMRF_2596_1_BM	chr_1p	0	normal
MMRF_2597_1_BM	chr_1p	0	normal
MMRF_2598_1_BM	chr_1p	-0.14469453376205788	subclonal_minor
MMRF_2599_1_BM	chr_1p	0	normal
MMRF_2601_1_BM	chr_1p	0	normal
MMRF_2602_1_BM	chr_1p	0	normal
MMRF_2604_1_BM	chr_1p	1.1061093247588425	clonal
MMRF_2605_1_BM	chr_1p	-0.9496248660235798	clonal
MMRF_2606_1_BM	chr_1p	0	normal
MMRF_2608_1_BM	chr_1p	1.3258306538049303	clonal
MMRF_2609_1_BM	chr_1p	0	normal
MMRF_2613_1_BM	chr_1p	0	normal
MMRF_2614_1_BM	chr_1p	0	normal
MMRF_2621_1_BM	chr_1p	0.9903536977491961	clonal
MMRF_2622_1_BM	chr_1p	0	normal
MMRF_2624_1_BM	chr_1p	0	normal
MMRF_2628_1_BM	chr_1p	-0.19078242229367628	subclonal_minor
MMRF_2630_1_BM	chr_1p	0	normal
MMRF_2631_1_BM	chr_1p	0	normal
MMRF_2634_1_BM	chr_1p	0	normal
MMRF_2635_1_BM	chr_1p	0	normal
MMRF_2636_1_BM	chr_1p	0	normal
MMRF_2637_1_BM	chr_1p	0.8102893890675241	subclonal_major
MMRF_2638_1_BM	chr_1p	0	normal
MMRF_2639_1_BM	chr_1p	0	normal
MMRF_2640_1_BM	chr_1p	0	normal
MMRF_2641_1_BM	chr_1p	0	normal
MMRF_2642_1_BM	chr_1p	0	normal
MMRF_2643_1_BM	chr_1p	0.112540192926045	subclonal_minor
MMRF_2646_1_BM	chr_1p	-0.6848874598070739	subclonal_major
MMRF_2647_1_BM	chr_1p	0	normal
MMRF_2650_1_BM	chr_1p	0	normal
MMRF_2651_1_BM	chr_1p	0	normal
MMRF_2652_1_BM	chr_1p	0.06966773847802786	normal
MMRF_2654_1_BM	chr_1p	0	normal
MMRF_2655_1_BM	chr_1p	-1.060021436227224	clonal
MMRF_2659_1_BM	chr_1p	1.3258306538049303	clonal
MMRF_2660_1_BM	chr_1p	0	normal
MMRF_2664_1_BM	chr_1p	0	normal
MMRF_2665_1_BM	chr_1p	0	normal
MMRF_2666_1_BM	chr_1p	0	normal
MMRF_2667_1_BM	chr_1p	0	normal
MMRF_2669_1_BM	chr_1p	0	normal
MMRF_2670_1_BM	chr_1p	0	normal
MMRF_2671_1_BM	chr_1p	-0.9732047159699893	clonal
MMRF_2675_1_BM	chr_1p	0	normal
MMRF_2676_1_BM	chr_1p	-0.9314040728831725	clonal
MMRF_2677_1_BM	chr_1p	0	normal
MMRF_2678_1_BM	chr_1p	0	normal
MMRF_2679_1_BM	chr_1p	0.5166130760986066	subclonal_major
MMRF_2680_1_BM	chr_1p	-0.16934619506966772	subclonal_minor
MMRF_2681_1_BM	chr_1p	0	normal
MMRF_2682_1_BM	chr_1p	0	normal
MMRF_2685_1_BM	chr_1p	0	normal
MMRF_2688_1_BM	chr_1p	-0.11682743837084672	subclonal_minor
MMRF_2689_1_BM	chr_1p	0	normal
MMRF_2690_1_BM	chr_1p	0.157556270096463	subclonal_minor
MMRF_2691_1_BM	chr_1p	0	normal
MMRF_2692_1_BM	chr_1p	0	normal
MMRF_2694_1_BM	chr_1p	0	normal
MMRF_2695_1_BM	chr_1p	0	normal
MMRF_2696_1_BM	chr_1p	0	normal
MMRF_2698_1_BM	chr_1p	0	normal
MMRF_2699_1_BM	chr_1p	0	normal
MMRF_2700_1_BM	chr_1p	0	normal
MMRF_2701_1_BM	chr_1p	0	normal
MMRF_2702_1_BM	chr_1p	0	normal
MMRF_2703_1_BM	chr_1p	0	normal
MMRF_2704_1_BM	chr_1p	0	normal
MMRF_2705_1_BM	chr_1p	0	normal
MMRF_2706_1_BM	chr_1p	0.157556270096463	subclonal_minor
MMRF_2707_1_BM	chr_1p	0	normal
MMRF_2708_1_BM	chr_1p	0.780278670953912	subclonal_major
MMRF_2709_1_BM	chr_1p	0	normal
MMRF_2714_1_BM	chr_1p	0	normal
MMRF_2715_1_BM	chr_1p	0	normal
MMRF_2716_1_BM	chr_1p	0.9131832797427653	clonal
MMRF_2718_1_BM	chr_1p	0	normal
MMRF_2719_1_BM	chr_1p	0.8788853161843515	subclonal_major
MMRF_2721_1_BM	chr_1p	0	normal
MMRF_2722_1_BM	chr_1p	0	normal
MMRF_2723_1_BM	chr_1p	0	normal
MMRF_2727_1_BM	chr_1p	0	normal
MMRF_2728_1_BM	chr_1p	0	normal
MMRF_2729_1_BM	chr_1p	0	normal
MMRF_2730_1_BM	chr_1p	0	normal
MMRF_2731_1_BM	chr_1p	0	normal
MMRF_2732_1_BM	chr_1p	1.172561629153269	clonal
MMRF_2733_1_BM	chr_1p	0	normal
MMRF_2734_1_BM	chr_1p	0	normal
MMRF_2737_1_BM	chr_1p	0	normal
MMRF_2738_1_BM	chr_1p	0	normal
MMRF_2739_1_BM	chr_1p	0	normal
MMRF_2740_1_BM	chr_1p	0	normal
MMRF_2742_1_BM	chr_1p	0	normal
MMRF_2743_1_BM	chr_1p	0	normal
MMRF_2745_1_BM	chr_1p	0	normal
MMRF_2746_1_BM	chr_1p	0.14362272240085744	subclonal_minor
MMRF_2750_1_BM	chr_1p	0	normal
MMRF_2751_1_BM	chr_1p	0	normal
MMRF_2752_1_BM	chr_1p	0	normal
MMRF_2753_1_BM	chr_1p	0.8863879957127545	subclonal_major
MMRF_2754_1_BM	chr_1p	0	normal
MMRF_2755_1_BM	chr_1p	0	normal
MMRF_2756_1_BM	chr_1p	0	normal
MMRF_2757_1_BM	chr_1p	-0.9721329046087889	clonal
MMRF_2758_1_BM	chr_1p	0	normal
MMRF_2760_1_BM	chr_1p	0	normal
MMRF_2761_1_BM	chr_1p	0	normal
MMRF_2762_1_BM	chr_1p	0	normal
MMRF_2763_1_BM	chr_1p	0	normal
MMRF_2764_1_BM	chr_1p	0	normal
MMRF_2765_1_BM	chr_1p	0	normal
MMRF_2767_1_BM	chr_1p	0	normal
MMRF_2768_1_BM	chr_1p	0	normal
MMRF_2769_1_BM	chr_1p	0	normal
MMRF_2770_1_BM	chr_1p	0	normal
MMRF_2772_1_BM	chr_1p	0	normal
MMRF_2774_1_BM	chr_1p	0	normal
MMRF_2775_1_BM	chr_1p	0	normal
MMRF_2776_1_BM	chr_1p	0	normal
MMRF_2778_1_BM	chr_1p	-0.14255091103965703	subclonal_minor
MMRF_2779_1_BM	chr_1p	0	normal
MMRF_2781_1_BM	chr_1p	0.04180064308681672	normal
MMRF_2782_1_BM	chr_1p	0.13719185423365488	subclonal_minor
MMRF_2787_1_BM	chr_1p	0	normal
MMRF_2788_1_BM	chr_1p	0	normal
MMRF_2789_1_BM	chr_1p	0	normal
MMRF_2792_1_BM	chr_1p	0	normal
MMRF_2793_1_BM	chr_1p	0.13183279742765272	subclonal_minor
MMRF_2794_1_BM	chr_1p	0	normal
MMRF_2795_1_BM	chr_1p	0	normal
MMRF_2799_1_BM	chr_1p	0	normal
MMRF_2801_1_BM	chr_1p	0	normal
MMRF_2805_1_BM	chr_1p	0	normal
MMRF_2807_1_BM	chr_1p	1.0621650589496248	clonal
MMRF_2808_1_BM	chr_1p	0	normal
MMRF_2813_1_BM	chr_1p	-1.0267952840300105	clonal
MMRF_2814_1_BM	chr_1p	-0.9978563772775991	clonal
MMRF_2815_1_BM	chr_1p	0	normal
MMRF_2816_1_BM	chr_1p	0.4833869239013933	subclonal_minor
MMRF_2817_1_BM	chr_1p	0	normal
MMRF_2818_1_BM	chr_1p	0	normal
MMRF_2819_1_BM	chr_1p	0	normal
MMRF_2820_1_BM	chr_1p	0.9817792068595927	clonal
MMRF_2821_1_BM	chr_1p	0	normal
MMRF_2822_1_BM	chr_1p	0	normal
MMRF_2823_1_BM	chr_1p	-0.9099678456591639	clonal
MMRF_2826_1_BM	chr_1p	0	normal
MMRF_2827_1_BM	chr_1p	0.10718113612004287	subclonal_minor
MMRF_2828_1_BM	chr_1p	0	normal
MMRF_2829_1_BM	chr_1p	-0.17363344051446944	subclonal_minor
MMRF_2830_1_BM	chr_1p	0	normal
MMRF_2831_1_BM	chr_1p	0	normal
MMRF_2832_1_BM	chr_1p	0	normal
MMRF_2833_1_BM	chr_1p	0	normal
MMRF_2834_1_BM	chr_1p	0	normal
MMRF_2835_1_BM	chr_1p	0	normal
MMRF_2836_1_BM	chr_1p	0	normal
MMRF_2838_1_BM	chr_1p	-0.28938906752411575	subclonal_minor
MMRF_2839_1_BM	chr_1p	0	normal
MMRF_2840_1_BM	chr_1p	-0.9860664523043944	clonal
MMRF_2847_1_BM	chr_1p	0	normal
MMRF_2848_1_BM	chr_1p	0.7138263665594855	subclonal_major
MMRF_2851_1_BM	chr_1p	0	normal
MMRF_2853_1_BM	chr_1p	0.8660235798499464	subclonal_major
MMRF_1016_1_BM	chr_1q	0	normal
MMRF_1021_1_BM	chr_1q	0.9410503751339764	clonal
MMRF_1029_1_BM	chr_1q	0	normal
MMRF_1030_1_BM	chr_1q	0	normal
MMRF_1031_1_BM	chr_1q	0.8821007502679528	subclonal_major
MMRF_1032_1_BM	chr_1q	0	normal
MMRF_1033_1_BM	chr_1q	0	normal
MMRF_1037_1_BM	chr_1q	0	normal
MMRF_1045_1_BM	chr_1q	1.0385852090032153	clonal
MMRF_1048_1_BM	chr_1q	0	normal
MMRF_1049_1_BM	chr_1q	0	normal
MMRF_1054_1_BM	chr_1q	0.16291532690246516	subclonal_minor
MMRF_1055_1_BM	chr_1q	0.8745980707395498	subclonal_major
MMRF_1068_1_BM	chr_1q	0	normal
MMRF_1073_1_BM	chr_1q	0	normal
MMRF_1077_1_BM	chr_1q	0	normal
MMRF_1078_1_BM	chr_1q	0.7363344051446945	subclonal_major
MMRF_1079_1_BM	chr_1q	1.2733118971061093	clonal
MMRF_1082_1_BM	chr_1q	1.0696677384780278	clonal
MMRF_1086_1_BM	chr_1q	0	normal
MMRF_1089_1_BM	chr_1q	0.9271168274383708	clonal
MMRF_1090_1_BM	chr_1q	0	normal
MMRF_1092_1_BM	chr_1q	0	normal
MMRF_1098_1_BM	chr_1q	0	normal
MMRF_1100_1_BM	chr_1q	0.17041800643086816	subclonal_minor
MMRF_1107_1_BM	chr_1q	2.0342979635584135	clonal
MMRF_1108_1_BM	chr_1q	0	normal
MMRF_1127_1_BM	chr_1q	0	normal
MMRF_1128_1_BM	chr_1q	-0.7620578778135048	subclonal_major
MMRF_1129_1_BM	chr_1q	0.7920685959271168	subclonal_major
MMRF_1148_1_BM	chr_1q	1.0760986066452305	clonal
MMRF_1151_1_BM	chr_1q	0	normal
MMRF_1153_1_BM	chr_1q	0.9346195069667738	clonal
MMRF_1157_1_BM	chr_1q	0	normal
MMRF_1164_1_BM	chr_1q	0	normal
MMRF_1167_1_BM	chr_1q	0.9410503751339764	clonal
MMRF_1169_1_BM	chr_1q	0	normal
MMRF_1171_1_BM	chr_1q	0	normal
MMRF_1178_1_BM	chr_1q	0.90032154340836	clonal
MMRF_1179_1_BM	chr_1q	0	normal
MMRF_1180_1_BM	chr_1q	2.112540192926045	clonal
MMRF_1185_1_BM	chr_1q	-0.3097534833869239	subclonal_minor
MMRF_1188_1_BM	chr_1q	0.31296891747052513	subclonal_minor
MMRF_1189_1_BM	chr_1q	1.180064308681672	clonal
MMRF_1195_1_BM	chr_1q	1.045016077170418	clonal
MMRF_1202_1_BM	chr_1q	1.0407288317256163	clonal
MMRF_1210_1_BM	chr_1q	0	normal
MMRF_1212_1_BM	chr_1q	-0.2604501607717042	subclonal_minor
MMRF_1216_1_BM	chr_1q	2.102893890675241	clonal
MMRF_1231_1_BM	chr_1q	0	normal
MMRF_1250_1_BM	chr_1q	0.9196141479099678	clonal
MMRF_1251_1_BM	chr_1q	0.2840300107181136	subclonal_minor
MMRF_1267_1_BM	chr_1q	0	normal
MMRF_1269_1_BM	chr_1q	0.9581993569131833	clonal
MMRF_1270_1_BM	chr_1q	0	normal
MMRF_1274_1_BM	chr_1q	0.9464094319399785	clonal
MMRF_1283_1_BM	chr_1q	0	normal
MMRF_1284_1_BM	chr_1q	0	normal
MMRF_1285_1_BM	chr_1q	0.9088960342979635	clonal
MMRF_1286_1_BM	chr_1q	0	normal
MMRF_1293_1_BM	chr_1q	0	normal
MMRF_1300_1_BM	chr_1q	0.9839228295819935	clonal
MMRF_1307_1_BM	chr_1q	0	normal
MMRF_1309_1_BM	chr_1q	0	normal
MMRF_1311_1_BM	chr_1q	0	normal
MMRF_1318_1_BM	chr_1q	0	normal
MMRF_1323_1_BM	chr_1q	1.4705251875669882	clonal
MMRF_1324_1_BM	chr_1q	0.9453376205787781	clonal
MMRF_1325_1_BM	chr_1q	0	normal
MMRF_1327_1_BM	chr_1q	0.8295819935691318	subclonal_major
MMRF_1328_1_BM	chr_1q	1.052518756698821	clonal
MMRF_1331_1_BM	chr_1q	0	normal
MMRF_1332_1_BM	chr_1q	0	normal
MMRF_1338_1_BM	chr_1q	0	normal
MMRF_1339_1_BM	chr_1q	0	normal
MMRF_1342_1_BM	chr_1q	0	normal
MMRF_1344_1_BM	chr_1q	0.9903536977491961	clonal
MMRF_1348_1_BM	chr_1q	-0.3858520900321543	subclonal_minor
MMRF_1349_1_BM	chr_1q	0.9378349410503751	clonal
MMRF_1352_1_BM	chr_1q	0	normal
MMRF_1354_1_BM	chr_1q	0	normal
MMRF_1356_1_BM	chr_1q	0.9785637727759914	clonal
MMRF_1358_1_BM	chr_1q	0	normal
MMRF_1359_1_BM	chr_1q	0.9914255091103965	clonal
MMRF_1360_1_BM	chr_1q	0	normal
MMRF_1361_1_BM	chr_1q	1.9871382636655948	clonal
MMRF_1364_1_BM	chr_1q	-1.085744908896034	clonal
MMRF_1365_1_BM	chr_1q	0	normal
MMRF_1371_1_BM	chr_1q	0	normal
MMRF_1377_1_BM	chr_1q	0	normal
MMRF_1380_1_BM	chr_1q	0	normal
MMRF_1383_1_BM	chr_1q	1.0010718113612005	clonal
MMRF_1386_1_BM	chr_1q	0	normal
MMRF_1388_1_BM	chr_1q	2.054662379421222	clonal
MMRF_1389_1_BM	chr_1q	0	normal
MMRF_1391_1_BM	chr_1q	0	normal
MMRF_1392_1_BM	chr_1q	0	normal
MMRF_1393_1_BM	chr_1q	0	normal
MMRF_1395_1_BM	chr_1q	0	normal
MMRF_1401_1_BM	chr_1q	1.0900321543408358	clonal
MMRF_1403_1_BM	chr_1q	0	normal
MMRF_1408_1_BM	chr_1q	0	normal
MMRF_1413_1_BM	chr_1q	1.0568060021436227	clonal
MMRF_1423_1_BM	chr_1q	0	normal
MMRF_1424_1_BM	chr_1q	0	normal
MMRF_1425_1_BM	chr_1q	0	normal
MMRF_1426_1_BM	chr_1q	0	normal
MMRF_1431_1_BM	chr_1q	0	normal
MMRF_1432_1_BM	chr_1q	0.8285101822079314	subclonal_major
MMRF_1433_1_BM	chr_1q	1.0364415862808145	clonal
MMRF_1434_1_BM	chr_1q	0	normal
MMRF_1436_1_BM	chr_1q	0	normal
MMRF_1439_1_BM	chr_1q	0	normal
MMRF_1445_1_BM	chr_1q	0.5691318327974276	subclonal_major
MMRF_1446_1_BM	chr_1q	0	normal
MMRF_1447_1_BM	chr_1q	0.8906752411575561	subclonal_major
MMRF_1450_1_BM	chr_1q	1.142550911039657	clonal
MMRF_1451_1_BM	chr_1q	0.9303322615219721	clonal
MMRF_1453_1_BM	chr_1q	1.262593783494105	clonal
MMRF_1454_1_BM	chr_1q	0.6409431939978563	subclonal_major
MMRF_1460_1_BM	chr_1q	0	normal
MMRF_1461_1_BM	chr_1q	0.9646302250803859	clonal
MMRF_1462_1_BM	chr_1q	0.28510182207931406	subclonal_minor
MMRF_1466_1_BM	chr_1q	0	normal
MMRF_1474_1_BM	chr_1q	0	normal
MMRF_1484_1_BM	chr_1q	0	normal
MMRF_1485_1_BM	chr_1q	0.9678456591639871	clonal
MMRF_1486_1_BM	chr_1q	1.4983922829581993	clonal
MMRF_1489_1_BM	chr_1q	-0.12433011789924973	subclonal_minor
MMRF_1491_1_BM	chr_1q	0	normal
MMRF_1497_1_BM	chr_1q	0.15219721329046085	subclonal_minor
MMRF_1499_1_BM	chr_1q	-0.9314040728831725	clonal
MMRF_1501_1_BM	chr_1q	0	normal
MMRF_1502_1_BM	chr_1q	0.9817792068595927	clonal
MMRF_1505_1_BM	chr_1q	0.9817792068595927	clonal
MMRF_1506_1_BM	chr_1q	0	normal
MMRF_1510_1_BM	chr_1q	0.9935691318327974	clonal
MMRF_1511_1_BM	chr_1q	0	normal
MMRF_1512_1_BM	chr_1q	0	normal
MMRF_1516_1_BM	chr_1q	0	normal
MMRF_1519_1_BM	chr_1q	0.9903536977491961	clonal
MMRF_1522_1_BM	chr_1q	0	normal
MMRF_1523_1_BM	chr_1q	0.9389067524115755	clonal
MMRF_1525_1_BM	chr_1q	0	normal
MMRF_1531_1_BM	chr_1q	0.9678456591639871	clonal
MMRF_1533_1_BM	chr_1q	0	normal
MMRF_1534_1_BM	chr_1q	0	normal
MMRF_1535_1_BM	chr_1q	0.8821007502679528	subclonal_major
MMRF_1537_1_BM	chr_1q	-0.17256162915326903	subclonal_minor
MMRF_1538_1_BM	chr_1q	0	normal
MMRF_1539_1_BM	chr_1q	0	normal
MMRF_1540_1_BM	chr_1q	0	normal
MMRF_1541_1_BM	chr_1q	0	normal
MMRF_1542_1_BM	chr_1q	-0.11361200428724544	subclonal_minor
MMRF_1543_1_BM	chr_1q	1.060021436227224	clonal
MMRF_1546_1_BM	chr_1q	0.8681672025723473	subclonal_major
MMRF_1547_1_BM	chr_1q	0	normal
MMRF_1550_1_BM	chr_1q	0.7620578778135048	subclonal_major
MMRF_1555_1_BM	chr_1q	2.095391211146838	clonal
MMRF_1556_1_BM	chr_1q	0	normal
MMRF_1560_1_BM	chr_1q	0.21436227224008575	subclonal_minor
MMRF_1564_1_BM	chr_1q	0	normal
MMRF_1565_1_BM	chr_1q	0	normal
MMRF_1568_1_BM	chr_1q	0	normal
MMRF_1570_1_BM	chr_1q	0	normal
MMRF_1572_1_BM	chr_1q	0	normal
MMRF_1573_1_BM	chr_1q	0	normal
MMRF_1574_1_BM	chr_1q	0	normal
MMRF_1576_1_BM	chr_1q	0	normal
MMRF_1577_1_BM	chr_1q	0	normal
MMRF_1579_1_BM	chr_1q	0.8617363344051447	subclonal_major
MMRF_1580_1_BM	chr_1q	0	normal
MMRF_1583_1_BM	chr_1q	0	normal
MMRF_1586_1_BM	chr_1q	0.9603429796355841	clonal
MMRF_1587_1_BM	chr_1q	0.8553054662379421	subclonal_major
MMRF_1588_1_BM	chr_1q	-0.15541264737406216	subclonal_minor
MMRF_1589_1_BM	chr_1q	0	normal
MMRF_1593_1_BM	chr_1q	-0.622722400857449	subclonal_major
MMRF_1595_1_BM	chr_1q	0	normal
MMRF_1596_1_BM	chr_1q	-0.11682743837084672	subclonal_minor
MMRF_1597_1_BM	chr_1q	0	normal
MMRF_1598_1_BM	chr_1q	0	normal
MMRF_1601_1_BM	chr_1q	0	normal
MMRF_1602_1_BM	chr_1q	0	normal
MMRF_1603_1_BM	chr_1q	0.7459807073954983	subclonal_major
MMRF_1605_1_BM	chr_1q	0	normal
MMRF_1607_1_BM	chr_1q	0	normal
MMRF_1608_1_BM	chr_1q	0	normal
MMRF_1610_1_BM	chr_1q	0	normal
MMRF_1613_1_BM	chr_1q	0.9967845659163987	clonal
MMRF_1614_1_BM	chr_1q	0	normal
MMRF_1617_1_BM	chr_1q	0	normal
MMRF_1618_1_BM	chr_1q	0	normal
MMRF_1621_1_BM	chr_1q	0	normal
MMRF_1622_1_BM	chr_1q	0	normal
MMRF_1624_1_BM	chr_1q	0.9399785637727759	clonal
MMRF_1625_1_BM	chr_1q	1.0900321543408358	clonal
MMRF_1627_1_BM	chr_1q	1.9935691318327975	clonal
MMRF_1628_1_BM	chr_1q	0	normal
MMRF_1629_1_BM	chr_1q	0	normal
MMRF_1630_1_BM	chr_1q	1.547695605573419	clonal
MMRF_1633_1_BM	chr_1q	0	normal
MMRF_1634_1_BM	chr_1q	0.9882100750267953	clonal
MMRF_1637_1_BM	chr_1q	0.187566988210075	subclonal_minor
MMRF_1639_1_BM	chr_1q	0.9892818863879957	clonal
MMRF_1640_1_BM	chr_1q	0.8585209003215434	subclonal_major
MMRF_1641_1_BM	chr_1q	0	normal
MMRF_1642_1_BM	chr_1q	0.7770632368703108	subclonal_major
MMRF_1643_1_BM	chr_1q	0	normal
MMRF_1644_1_BM	chr_1q	0.9892818863879957	clonal
MMRF_1645_1_BM	chr_1q	0	normal
MMRF_1646_1_BM	chr_1q	0	normal
MMRF_1647_1_BM	chr_1q	0	normal
MMRF_1648_1_BM	chr_1q	0.9560557341907824	clonal
MMRF_1650_1_BM	chr_1q	0	normal
MMRF_1651_1_BM	chr_1q	0	normal
MMRF_1652_1_BM	chr_1q	0	normal
MMRF_1654_1_BM	chr_1q	0	normal
MMRF_1655_1_BM	chr_1q	0	normal
MMRF_1656_1_BM	chr_1q	1.7792068595927115	clonal
MMRF_1659_1_BM	chr_1q	0.32154340836012857	subclonal_minor
MMRF_1664_1_BM	chr_1q	0	normal
MMRF_1665_1_BM	chr_1q	0	normal
MMRF_1667_1_BM	chr_1q	0	normal
MMRF_1668_1_BM	chr_1q	0.48017148981779206	subclonal_minor
MMRF_1670_1_BM	chr_1q	0	normal
MMRF_1671_1_BM	chr_1q	0.9914255091103965	clonal
MMRF_1672_1_BM	chr_1q	0	normal
MMRF_1674_1_BM	chr_1q	0.8703108252947481	subclonal_major
MMRF_1676_1_BM	chr_1q	0	normal
MMRF_1677_1_BM	chr_1q	0	normal
MMRF_1678_1_BM	chr_1q	0.7566988210075026	subclonal_major
MMRF_1680_1_BM	chr_1q	0.9978563772775991	clonal
MMRF_1682_1_BM	chr_1q	0	normal
MMRF_1683_1_BM	chr_1q	1.8756698821007503	clonal
MMRF_1686_1_BM	chr_1q	0	normal
MMRF_1687_1_BM	chr_1q	0	normal
MMRF_1689_1_BM	chr_1q	0	normal
MMRF_1690_1_BM	chr_1q	0	normal
MMRF_1694_1_BM	chr_1q	0	normal
MMRF_1695_1_BM	chr_1q	0	normal
MMRF_1698_1_BM	chr_1q	0	normal
MMRF_1700_1_BM	chr_1q	0	normal
MMRF_1705_1_BM	chr_1q	0	normal
MMRF_1706_1_BM	chr_1q	0	normal
MMRF_1710_1_BM	chr_1q	0	normal
MMRF_1713_1_BM	chr_1q	0	normal
MMRF_1714_1_BM	chr_1q	0	normal
MMRF_1715_1_BM	chr_1q	1.065380493033226	clonal
MMRF_1716_1_BM	chr_1q	0.6398713826366559	subclonal_major
MMRF_1718_1_BM	chr_1q	0	normal
MMRF_1719_1_BM	chr_1q	-0.12647374062165057	subclonal_minor
MMRF_1720_1_BM	chr_1q	0	normal
MMRF_1721_1_BM	chr_1q	0	normal
MMRF_1722_1_BM	chr_1q	0	normal
MMRF_1723_1_BM	chr_1q	0.992497320471597	clonal
MMRF_1725_1_BM	chr_1q	0.7920685959271168	subclonal_major
MMRF_1726_1_BM	chr_1q	0.9914255091103965	clonal
MMRF_1727_1_BM	chr_1q	1.0117899249732045	clonal
MMRF_1730_1_BM	chr_1q	0	normal
MMRF_1733_1_BM	chr_1q	0	normal
MMRF_1735_1_BM	chr_1q	0	normal
MMRF_1736_1_BM	chr_1q	0	normal
MMRF_1738_1_BM	chr_1q	0.9957127545551983	clonal
MMRF_1739_1_BM	chr_1q	0	normal
MMRF_1740_1_BM	chr_1q	0.9356913183279743	clonal
MMRF_1744_1_BM	chr_1q	0	normal
MMRF_1746_1_BM	chr_1q	0	normal
MMRF_1750_1_BM	chr_1q	0	normal
MMRF_1753_1_BM	chr_1q	0	normal
MMRF_1755_1_BM	chr_1q	0	normal
MMRF_1758_1_BM	chr_1q	0.6720257234726688	subclonal_major
MMRF_1759_1_BM	chr_1q	0	normal
MMRF_1760_1_BM	chr_1q	0	normal
MMRF_1761_1_BM	chr_1q	0	normal
MMRF_1763_1_BM	chr_1q	1.0514469453376205	clonal
MMRF_1766_1_BM	chr_1q	0	normal
MMRF_1768_1_BM	chr_1q	1.0932475884244373	clonal
MMRF_1771_1_BM	chr_1q	2.085744908896034	clonal
MMRF_1772_1_BM	chr_1q	0.4833869239013933	subclonal_minor
MMRF_1773_1_BM	chr_1q	0	normal
MMRF_1774_1_BM	chr_1q	0	normal
MMRF_1775_1_BM	chr_1q	0	normal
MMRF_1777_1_BM	chr_1q	0	normal
MMRF_1778_1_BM	chr_1q	0.9796355841371919	clonal
MMRF_1780_1_BM	chr_1q	1.8917470525187565	clonal
MMRF_1781_1_BM	chr_1q	0.9239013933547695	clonal
MMRF_1782_1_BM	chr_1q	0	normal
MMRF_1783_1_BM	chr_1q	0.9035369774919614	clonal
MMRF_1784_1_BM	chr_1q	0.9421221864951768	clonal
MMRF_1785_1_BM	chr_1q	2.1243301178992495	clonal
MMRF_1786_1_BM	chr_1q	0	normal
MMRF_1787_1_BM	chr_1q	0.9882100750267953	clonal
MMRF_1790_1_BM	chr_1q	0	normal
MMRF_1792_1_BM	chr_1q	0	normal
MMRF_1793_1_BM	chr_1q	0	normal
MMRF_1794_1_BM	chr_1q	0	normal
MMRF_1795_1_BM	chr_1q	1.0139335476956055	clonal
MMRF_1796_1_BM	chr_1q	0	normal
MMRF_1797_1_BM	chr_1q	1.027867095391211	clonal
MMRF_1801_1_BM	chr_1q	1.0685959271168273	clonal
MMRF_1802_1_BM	chr_1q	0	normal
MMRF_1803_1_BM	chr_1q	0	normal
MMRF_1805_1_BM	chr_1q	0	normal
MMRF_1808_1_BM	chr_1q	0	normal
MMRF_1810_1_BM	chr_1q	0.9667738478027866	clonal
MMRF_1814_1_BM	chr_1q	0	normal
MMRF_1815_1_BM	chr_1q	0.84994640943194	subclonal_major
MMRF_1816_1_BM	chr_1q	1.842443729903537	clonal
MMRF_1817_1_BM	chr_1q	0	normal
MMRF_1819_1_BM	chr_1q	0	normal
MMRF_1820_1_BM	chr_1q	0	normal
MMRF_1822_1_BM	chr_1q	0	normal
MMRF_1823_1_BM	chr_1q	0	normal
MMRF_1824_1_BM	chr_1q	0.6688102893890675	subclonal_major
MMRF_1825_1_BM	chr_1q	1.0685959271168273	clonal
MMRF_1830_1_BM	chr_1q	1.2679528403001072	clonal
MMRF_1831_1_BM	chr_1q	0	normal
MMRF_1832_1_BM	chr_1q	0	normal
MMRF_1833_1_BM	chr_1q	0.9281886387995713	clonal
MMRF_1834_1_BM	chr_1q	0	normal
MMRF_1835_1_BM	chr_1q	0.12861736334405144	subclonal_minor
MMRF_1837_1_BM	chr_1q	0	normal
MMRF_1838_1_BM	chr_1q	0	normal
MMRF_1839_1_BM	chr_1q	-0.16184351554126472	subclonal_minor
MMRF_1841_1_BM	chr_1q	0	normal
MMRF_1842_1_BM	chr_1q	0	normal
MMRF_1845_1_BM	chr_1q	0.9346195069667738	clonal
MMRF_1846_1_BM	chr_1q	0	normal
MMRF_1847_1_BM	chr_1q	0.9828510182207931	clonal
MMRF_1850_1_BM	chr_1q	0	normal
MMRF_1851_1_BM	chr_1q	0	normal
MMRF_1854_1_BM	chr_1q	0.36441586280814575	subclonal_minor
MMRF_1855_1_BM	chr_1q	0.9185423365487674	clonal
MMRF_1856_1_BM	chr_1q	0	normal
MMRF_1858_1_BM	chr_1q	0	normal
MMRF_1859_1_BM	chr_1q	0	normal
MMRF_1860_1_BM	chr_1q	0	normal
MMRF_1861_1_BM	chr_1q	0	normal
MMRF_1862_1_BM	chr_1q	0	normal
MMRF_1865_1_BM	chr_1q	0	normal
MMRF_1866_1_BM	chr_1q	0.9314040728831725	clonal
MMRF_1867_1_BM	chr_1q	0	normal
MMRF_1871_1_BM	chr_1q	0	normal
MMRF_1873_1_BM	chr_1q	2.082529474812433	clonal
MMRF_1876_1_BM	chr_1q	1.0267952840300105	clonal
MMRF_1879_1_BM	chr_1q	0	normal
MMRF_1880_1_BM	chr_1q	0	normal
MMRF_1881_1_BM	chr_1q	0	normal
MMRF_1882_1_BM	chr_1q	0.18863879957127544	subclonal_minor
MMRF_1886_1_BM	chr_1q	1.9592711682743837	clonal
MMRF_1888_1_BM	chr_1q	0	normal
MMRF_1890_1_BM	chr_1q	0.34941050375133975	subclonal_minor
MMRF_1891_1_BM	chr_1q	0.947481243301179	clonal
MMRF_1893_1_BM	chr_1q	-0.12433011789924973	subclonal_minor
MMRF_1895_1_BM	chr_1q	0	normal
MMRF_1900_1_BM	chr_1q	0	normal
MMRF_1906_1_BM	chr_1q	0.907824222936763	clonal
MMRF_1908_1_BM	chr_1q	0.45123258306538044	subclonal_minor
MMRF_1911_1_BM	chr_1q	0	normal
MMRF_1915_1_BM	chr_1q	-0.46623794212218644	subclonal_minor
MMRF_1916_1_BM	chr_1q	0.9528403001071811	clonal
MMRF_1917_1_BM	chr_1q	0	normal
MMRF_1918_1_BM	chr_1q	0.7341907824222937	subclonal_major
MMRF_1921_1_BM	chr_1q	0	normal
MMRF_1922_1_BM	chr_1q	0	normal
MMRF_1927_1_BM	chr_1q	0	normal
MMRF_1928_1_BM	chr_1q	1.0021436227224008	clonal
MMRF_1929_1_BM	chr_1q	0	normal
MMRF_1930_1_BM	chr_1q	0.3933547695605573	subclonal_minor
MMRF_1931_1_BM	chr_1q	0.8745980707395498	subclonal_major
MMRF_1932_1_BM	chr_1q	0	normal
MMRF_1940_1_BM	chr_1q	0	normal
MMRF_1955_1_BM	chr_1q	0	normal
MMRF_1957_1_BM	chr_1q	0	normal
MMRF_1960_1_BM	chr_1q	0	normal
MMRF_1963_1_BM	chr_1q	0	normal
MMRF_1965_1_BM	chr_1q	1.9807073954983923	clonal
MMRF_1967_1_BM	chr_1q	0	normal
MMRF_1970_1_BM	chr_1q	0	normal
MMRF_1971_1_BM	chr_1q	0.7663451232583065	subclonal_major
MMRF_1972_1_BM	chr_1q	0	normal
MMRF_1977_1_BM	chr_1q	0	normal
MMRF_1978_1_BM	chr_1q	0.3633440514469453	subclonal_minor
MMRF_1981_1_BM	chr_1q	0	normal
MMRF_1982_1_BM	chr_1q	0	normal
MMRF_1985_1_BM	chr_1q	0	normal
MMRF_1986_1_BM	chr_1q	0	normal
MMRF_1988_1_BM	chr_1q	-0.1157556270096463	subclonal_minor
MMRF_1991_1_BM	chr_1q	0.1232583065380493	subclonal_minor
MMRF_1992_1_BM	chr_1q	0	normal
MMRF_1994_1_BM	chr_1q	2.112540192926045	clonal
MMRF_1995_1_BM	chr_1q	0	normal
MMRF_1997_1_BM	chr_1q	0	normal
MMRF_1998_1_BM	chr_1q	1.0075026795284028	clonal
MMRF_1999_1_BM	chr_1q	0.9667738478027866	clonal
MMRF_2000_1_BM	chr_1q	0	normal
MMRF_2001_1_BM	chr_1q	0	normal
MMRF_2002_1_BM	chr_1q	0.9110396570203644	clonal
MMRF_2005_1_BM	chr_1q	0	normal
MMRF_2006_1_BM	chr_1q	0	normal
MMRF_2007_1_BM	chr_1q	0.4833869239013933	subclonal_minor
MMRF_2012_1_BM	chr_1q	0	normal
MMRF_2013_1_BM	chr_1q	-0.2861736334405145	subclonal_minor
MMRF_2014_1_BM	chr_1q	0	normal
MMRF_2015_1_BM	chr_1q	0.1682743837084673	subclonal_minor
MMRF_2016_1_BM	chr_1q	0	normal
MMRF_2017_1_BM	chr_1q	0	normal
MMRF_2018_1_BM	chr_1q	0	normal
MMRF_2024_1_BM	chr_1q	0	normal
MMRF_2026_1_BM	chr_1q	0	normal
MMRF_2035_1_BM	chr_1q	1.0342979635584135	clonal
MMRF_2038_1_BM	chr_1q	0	normal
MMRF_2039_1_BM	chr_1q	1.0107181136120043	clonal
MMRF_2041_1_BM	chr_1q	0	normal
MMRF_2043_1_BM	chr_1q	0	normal
MMRF_2047_1_BM	chr_1q	0.9571275455519828	clonal
MMRF_2050_1_BM	chr_1q	0.90032154340836	clonal
MMRF_2054_1_BM	chr_1q	0	normal
MMRF_2055_1_BM	chr_1q	1.202572347266881	clonal
MMRF_2056_1_BM	chr_1q	0	normal
MMRF_2057_1_BM	chr_1q	0	normal
MMRF_2058_1_BM	chr_1q	0.9142550911039656	clonal
MMRF_2059_1_BM	chr_1q	0.962486602357985	clonal
MMRF_2061_1_BM	chr_1q	0	normal
MMRF_2062_1_BM	chr_1q	0	normal
MMRF_2063_1_BM	chr_1q	0	normal
MMRF_2068_1_BM	chr_1q	0.637727759914255	subclonal_major
MMRF_2072_1_BM	chr_1q	-0.3847802786709539	subclonal_minor
MMRF_2074_1_BM	chr_1q	0.9185423365487674	clonal
MMRF_2076_1_BM	chr_1q	0	normal
MMRF_2079_1_BM	chr_1q	0	normal
MMRF_2080_1_BM	chr_1q	0	normal
MMRF_2081_1_BM	chr_1q	1.0160771704180063	clonal
MMRF_2082_1_BM	chr_1q	0	normal
MMRF_2083_1_BM	chr_1q	-0.13290460878885316	subclonal_minor
MMRF_2087_1_BM	chr_1q	-0.1489817792068596	subclonal_minor
MMRF_2089_1_BM	chr_1q	0.7984994640943194	subclonal_major
MMRF_2090_1_BM	chr_1q	0.8831725616291531	subclonal_major
MMRF_2091_1_BM	chr_1q	0	normal
MMRF_2093_1_BM	chr_1q	0.8949624866023579	subclonal_major
MMRF_2095_1_BM	chr_1q	0	normal
MMRF_2097_1_BM	chr_1q	0.12647374062165057	subclonal_minor
MMRF_2098_1_BM	chr_1q	0	normal
MMRF_2101_1_BM	chr_1q	0.3108252947481243	subclonal_minor
MMRF_2102_1_BM	chr_1q	0	normal
MMRF_2106_1_BM	chr_1q	1.515541264737406	clonal
MMRF_2107_1_BM	chr_1q	0.2090032154340836	subclonal_minor
MMRF_2111_1_BM	chr_1q	0	normal
MMRF_2112_1_BM	chr_1q	1.832797427652733	clonal
MMRF_2113_1_BM	chr_1q	0.8681672025723473	subclonal_major
MMRF_2115_1_BM	chr_1q	0	normal
MMRF_2116_1_BM	chr_1q	0	normal
MMRF_2118_1_BM	chr_1q	0	normal
MMRF_2119_1_BM	chr_1q	0.947481243301179	clonal
MMRF_2122_1_BM	chr_1q	0	normal
MMRF_2124_1_BM	chr_1q	1.3601286173633438	clonal
MMRF_2125_1_BM	chr_1q	0.9892818863879957	clonal
MMRF_2126_1_BM	chr_1q	0	normal
MMRF_2128_1_BM	chr_1q	-0.12861736334405144	subclonal_minor
MMRF_2129_1_BM	chr_1q	0	normal
MMRF_2132_1_BM	chr_1q	0.8885316184351553	subclonal_major
MMRF_2137_1_BM	chr_1q	0.6741693461950696	subclonal_major
MMRF_2138_1_BM	chr_1q	0	normal
MMRF_2140_1_BM	chr_1q	1.0096463022508038	clonal
MMRF_2141_1_BM	chr_1q	0	normal
MMRF_2143_1_BM	chr_1q	0	normal
MMRF_2144_1_BM	chr_1q	0	normal
MMRF_2149_1_BM	chr_1q	0	normal
MMRF_2150_1_BM	chr_1q	1.0267952840300105	clonal
MMRF_2151_1_BM	chr_1q	0	normal
MMRF_2152_1_BM	chr_1q	0	normal
MMRF_2153_1_BM	chr_1q	0.112540192926045	subclonal_minor
MMRF_2159_1_BM	chr_1q	0	normal
MMRF_2167_1_BM	chr_1q	0	normal
MMRF_2168_1_BM	chr_1q	0	normal
MMRF_2170_1_BM	chr_1q	1.2968917470525188	clonal
MMRF_2172_1_BM	chr_1q	1.0096463022508038	clonal
MMRF_2173_1_BM	chr_1q	0	normal
MMRF_2174_1_BM	chr_1q	0.9603429796355841	clonal
MMRF_2176_1_BM	chr_1q	0	normal
MMRF_2180_1_BM	chr_1q	0	normal
MMRF_2181_1_BM	chr_1q	1.6505894962486602	clonal
MMRF_2183_1_BM	chr_1q	0	normal
MMRF_2185_1_BM	chr_1q	0	normal
MMRF_2186_1_BM	chr_1q	0	normal
MMRF_2187_1_BM	chr_1q	0.8145766345123258	subclonal_major
MMRF_2190_1_BM	chr_1q	0	normal
MMRF_2191_1_BM	chr_1q	1.9560557341907823	clonal
MMRF_2194_1_BM	chr_1q	0	normal
MMRF_2195_1_BM	chr_1q	0	normal
MMRF_2197_1_BM	chr_1q	0	normal
MMRF_2198_1_BM	chr_1q	0	normal
MMRF_2199_1_BM	chr_1q	0	normal
MMRF_2200_1_BM	chr_1q	0	normal
MMRF_2201_1_BM	chr_1q	0	normal
MMRF_2203_1_BM	chr_1q	0	normal
MMRF_2204_1_BM	chr_1q	0.8960342979635584	subclonal_major
MMRF_2207_1_BM	chr_1q	0	normal
MMRF_2209_1_BM	chr_1q	0	normal
MMRF_2211_1_BM	chr_1q	0	normal
MMRF_2213_1_BM	chr_1q	0.8553054662379421	subclonal_major
MMRF_2214_1_BM	chr_1q	0	normal
MMRF_2215_1_BM	chr_1q	0	normal
MMRF_2216_1_BM	chr_1q	0	normal
MMRF_2217_1_BM	chr_1q	0	normal
MMRF_2220_1_BM	chr_1q	0	normal
MMRF_2222_1_BM	chr_1q	0	normal
MMRF_2223_1_BM	chr_1q	0	normal
MMRF_2224_1_BM	chr_1q	0	normal
MMRF_2225_1_BM	chr_1q	0	normal
MMRF_2226_1_BM	chr_1q	0.9099678456591639	clonal
MMRF_2228_1_BM	chr_1q	0	normal
MMRF_2229_1_BM	chr_1q	0	normal
MMRF_2230_1_BM	chr_1q	0	normal
MMRF_2231_1_BM	chr_1q	2.92497320471597	clonal
MMRF_2232_1_BM	chr_1q	0.8885316184351553	subclonal_major
MMRF_2236_1_BM	chr_1q	0	normal
MMRF_2237_1_BM	chr_1q	0	normal
MMRF_2238_1_BM	chr_1q	1.1007502679528403	clonal
MMRF_2240_1_BM	chr_1q	1.0664523043944265	clonal
MMRF_2244_1_BM	chr_1q	0	normal
MMRF_2245_1_BM	chr_1q	0.9196141479099678	clonal
MMRF_2246_1_BM	chr_1q	0.9807073954983923	clonal
MMRF_2250_1_BM	chr_1q	0	normal
MMRF_2251_1_BM	chr_1q	0	normal
MMRF_2253_1_BM	chr_1q	2.1747052518756695	clonal
MMRF_2257_1_BM	chr_1q	0	normal
MMRF_2258_1_BM	chr_1q	0	normal
MMRF_2265_1_BM	chr_1q	0.45016077170418	subclonal_minor
MMRF_2266_1_BM	chr_1q	0	normal
MMRF_2267_1_BM	chr_1q	0	normal
MMRF_2268_1_BM	chr_1q	0	normal
MMRF_2269_1_BM	chr_1q	0	normal
MMRF_2270_1_BM	chr_1q	0.7684887459807073	subclonal_major
MMRF_2271_1_BM	chr_1q	1.2036441586280815	clonal
MMRF_2272_1_BM	chr_1q	0.3922829581993569	subclonal_minor
MMRF_2273_1_BM	chr_1q	0	normal
MMRF_2279_1_BM	chr_1q	0	normal
MMRF_2281_1_BM	chr_1q	0.8788853161843515	subclonal_major
MMRF_2284_1_BM	chr_1q	0	normal
MMRF_2286_1_BM	chr_1q	0.9431939978563773	clonal
MMRF_2288_1_BM	chr_1q	0	normal
MMRF_2289_1_BM	chr_1q	0.7106109324758842	subclonal_major
MMRF_2290_1_BM	chr_1q	1.845659163987138	clonal
MMRF_2291_1_BM	chr_1q	0	normal
MMRF_2292_1_BM	chr_1q	0.9914255091103965	clonal
MMRF_2293_1_BM	chr_1q	1.3633440514469453	clonal
MMRF_2297_1_BM	chr_1q	0	normal
MMRF_2300_1_BM	chr_1q	0.977491961414791	clonal
MMRF_2301_1_BM	chr_1q	0	normal
MMRF_2302_1_BM	chr_1q	1.0868167202572347	clonal
MMRF_2305_1_BM	chr_1q	0.14790996784565916	subclonal_minor
MMRF_2306_1_BM	chr_1q	0	normal
MMRF_2307_1_BM	chr_1q	0	normal
MMRF_2308_1_BM	chr_1q	1.022508038585209	clonal
MMRF_2310_1_BM	chr_1q	0	normal
MMRF_2313_1_BM	chr_1q	0	normal
MMRF_2314_1_BM	chr_1q	0	normal
MMRF_2316_1_BM	chr_1q	0	normal
MMRF_2317_1_BM	chr_1q	0	normal
MMRF_2324_1_BM	chr_1q	0.43086816720257237	subclonal_minor
MMRF_2325_1_BM	chr_1q	0.18006430868167203	subclonal_minor
MMRF_2326_1_BM	chr_1q	1.4308681672025723	clonal
MMRF_2327_1_BM	chr_1q	0	normal
MMRF_2328_1_BM	chr_1q	0.5391211146838156	subclonal_major
MMRF_2329_1_BM	chr_1q	0	normal
MMRF_2330_1_BM	chr_1q	0.390139335476956	subclonal_minor
MMRF_2331_1_BM	chr_1q	0	normal
MMRF_2333_1_BM	chr_1q	1.0471596998928188	clonal
MMRF_2335_1_BM	chr_1q	0.8092175777063236	subclonal_major
MMRF_2336_1_BM	chr_1q	-0.5241157556270096	subclonal_major
MMRF_2339_1_BM	chr_1q	0	normal
MMRF_2341_1_BM	chr_1q	0	normal
MMRF_2344_1_BM	chr_1q	2.1082529474812435	clonal
MMRF_2352_1_BM	chr_1q	0	normal
MMRF_2353_1_BM	chr_1q	0	normal
MMRF_2362_1_BM	chr_1q	0.8467309753483386	subclonal_major
MMRF_2364_1_BM	chr_1q	0	normal
MMRF_2365_1_BM	chr_1q	0.7813504823151125	subclonal_major
MMRF_2366_1_BM	chr_1q	0	normal
MMRF_2367_1_BM	chr_1q	0	normal
MMRF_2368_1_BM	chr_1q	0	normal
MMRF_2373_1_BM	chr_1q	0	normal
MMRF_2377_1_BM	chr_1q	0.8756698821007501	subclonal_major
MMRF_2378_1_BM	chr_1q	0.15005359056806003	subclonal_minor
MMRF_2379_1_BM	chr_1q	0	normal
MMRF_2380_1_BM	chr_1q	0	normal
MMRF_2383_1_BM	chr_1q	0	normal
MMRF_2384_1_BM	chr_1q	0.35262593783494106	subclonal_minor
MMRF_2386_1_BM	chr_1q	0	normal
MMRF_2388_1_BM	chr_1q	0.637727759914255	subclonal_major
MMRF_2394_1_BM	chr_1q	0	normal
MMRF_2397_1_BM	chr_1q	0	normal
MMRF_2399_1_BM	chr_1q	0	normal
MMRF_2400_1_BM	chr_1q	0	normal
MMRF_2401_1_BM	chr_1q	0.8542336548767417	subclonal_major
MMRF_2404_1_BM	chr_1q	0.9646302250803859	clonal
MMRF_2407_1_BM	chr_1q	0	normal
MMRF_2409_1_BM	chr_1q	0	normal
MMRF_2410_1_BM	chr_1q	0	normal
MMRF_2411_1_BM	chr_1q	0	normal
MMRF_2412_1_BM	chr_1q	1.087888531618435	clonal
MMRF_2413_1_BM	chr_1q	0.8113612004287245	subclonal_major
MMRF_2419_1_BM	chr_1q	0	normal
MMRF_2422_1_BM	chr_1q	0.8767416934619506	subclonal_major
MMRF_2425_1_BM	chr_1q	0	normal
MMRF_2426_1_BM	chr_1q	0	normal
MMRF_2427_1_BM	chr_1q	0	normal
MMRF_2428_1_BM	chr_1q	0	normal
MMRF_2429_1_BM	chr_1q	0	normal
MMRF_2433_1_BM	chr_1q	0	normal
MMRF_2436_1_BM	chr_1q	0	normal
MMRF_2437_1_BM	chr_1q	0	normal
MMRF_2438_1_BM	chr_1q	0.8745980707395498	subclonal_major
MMRF_2440_1_BM	chr_1q	0.1082529474812433	subclonal_minor
MMRF_2442_1_BM	chr_1q	0	normal
MMRF_2444_1_BM	chr_1q	0	normal
MMRF_2445_1_BM	chr_1q	0.9110396570203644	clonal
MMRF_2446_1_BM	chr_1q	0	normal
MMRF_2449_1_BM	chr_1q	0	normal
MMRF_2452_1_BM	chr_1q	0	normal
MMRF_2453_1_BM	chr_1q	0	normal
MMRF_2455_1_BM	chr_1q	0.9035369774919614	clonal
MMRF_2456_1_BM	chr_1q	0.9603429796355841	clonal
MMRF_2457_1_BM	chr_1q	0	normal
MMRF_2458_1_BM	chr_1q	0	normal
MMRF_2459_1_BM	chr_1q	0.9667738478027866	clonal
MMRF_2461_1_BM	chr_1q	0	normal
MMRF_2464_1_BM	chr_1q	0	normal
MMRF_2465_1_BM	chr_1q	-0.1414790996784566	subclonal_minor
MMRF_2468_1_BM	chr_1q	0.7406216505894961	subclonal_major
MMRF_2469_1_BM	chr_1q	0	normal
MMRF_2471_1_BM	chr_1q	0	normal
MMRF_2472_1_BM	chr_1q	0	normal
MMRF_2473_1_BM	chr_1q	1.9013933547695605	clonal
MMRF_2475_1_BM	chr_1q	0.1232583065380493	subclonal_minor
MMRF_2476_1_BM	chr_1q	0	normal
MMRF_2477_1_BM	chr_1q	1.072883172561629	clonal
MMRF_2478_1_BM	chr_1q	0	normal
MMRF_2480_1_BM	chr_1q	0	normal
MMRF_2485_1_BM	chr_1q	0	normal
MMRF_2486_1_BM	chr_1q	0	normal
MMRF_2488_1_BM	chr_1q	0	normal
MMRF_2489_1_BM	chr_1q	0	normal
MMRF_2490_1_BM	chr_1q	0.9839228295819935	clonal
MMRF_2493_1_BM	chr_1q	0	normal
MMRF_2497_1_BM	chr_1q	0	normal
MMRF_2498_1_BM	chr_1q	0	normal
MMRF_2499_1_BM	chr_1q	0	normal
MMRF_2501_1_BM	chr_1q	0.9035369774919614	clonal
MMRF_2503_1_BM	chr_1q	0.8863879957127545	subclonal_major
MMRF_2504_1_BM	chr_1q	0	normal
MMRF_2505_1_BM	chr_1q	0	normal
MMRF_2506_1_BM	chr_1q	-0.12861736334405144	subclonal_minor
MMRF_2507_1_BM	chr_1q	0.9657020364415863	clonal
MMRF_2511_1_BM	chr_1q	0	normal
MMRF_2514_1_BM	chr_1q	1.0085744908896033	clonal
MMRF_2515_1_BM	chr_1q	-0.097534833869239	normal
MMRF_2516_1_BM	chr_1q	0	normal
MMRF_2517_1_BM	chr_1q	1.0696677384780278	clonal
MMRF_2518_1_BM	chr_1q	0	normal
MMRF_2519_1_BM	chr_1q	0	normal
MMRF_2522_1_BM	chr_1q	1.020364415862808	clonal
MMRF_2523_1_BM	chr_1q	0	normal
MMRF_2524_1_BM	chr_1q	0	normal
MMRF_2525_1_BM	chr_1q	0.8092175777063236	subclonal_major
MMRF_2526_1_BM	chr_1q	0.1414790996784566	subclonal_minor
MMRF_2531_1_BM	chr_1q	0.9828510182207931	clonal
MMRF_2532_1_BM	chr_1q	0	normal
MMRF_2535_1_BM	chr_1q	0	normal
MMRF_2538_1_BM	chr_1q	0	normal
MMRF_2539_1_BM	chr_1q	0	normal
MMRF_2541_1_BM	chr_1q	1.0257234726688103	clonal
MMRF_2543_1_BM	chr_1q	0.24115755627009647	subclonal_minor
MMRF_2545_1_BM	chr_1q	0	normal
MMRF_2546_1_BM	chr_1q	2.2808145766345125	clonal
MMRF_2548_1_BM	chr_1q	-0.10396570203644158	subclonal_minor
MMRF_2549_1_BM	chr_1q	1.0021436227224008	clonal
MMRF_2550_1_BM	chr_1q	0.34190782422293675	subclonal_minor
MMRF_2554_1_BM	chr_1q	0.9882100750267953	clonal
MMRF_2557_1_BM	chr_1q	0.4147909967845659	subclonal_minor
MMRF_2559_1_BM	chr_1q	0	normal
MMRF_2560_1_BM	chr_1q	0	normal
MMRF_2562_1_BM	chr_1q	0.5380493033226152	subclonal_major
MMRF_2563_1_BM	chr_1q	0	normal
MMRF_2564_1_BM	chr_1q	0	normal
MMRF_2566_1_BM	chr_1q	0	normal
MMRF_2567_1_BM	chr_1q	0.6463022508038585	subclonal_major
MMRF_2568_1_BM	chr_1q	0	normal
MMRF_2570_1_BM	chr_1q	0	normal
MMRF_2572_1_BM	chr_1q	0	normal
MMRF_2574_1_BM	chr_1q	1.342979635584137	clonal
MMRF_2577_1_BM	chr_1q	0.44372990353697744	subclonal_minor
MMRF_2579_1_BM	chr_1q	0	normal
MMRF_2580_1_BM	chr_1q	0	normal
MMRF_2581_1_BM	chr_1q	0	normal
MMRF_2583_1_BM	chr_1q	0	normal
MMRF_2584_1_BM	chr_1q	0	normal
MMRF_2587_1_BM	chr_1q	2.07502679528403	clonal
MMRF_2590_1_BM	chr_1q	0.984994640943194	clonal
MMRF_2592_1_BM	chr_1q	1.005359056806002	clonal
MMRF_2593_1_BM	chr_1q	2.9163987138263665	clonal
MMRF_2595_1_BM	chr_1q	0.9978563772775991	clonal
MMRF_2596_1_BM	chr_1q	0	normal
MMRF_2597_1_BM	chr_1q	1.057877813504823	clonal
MMRF_2598_1_BM	chr_1q	-0.14469453376205788	subclonal_minor
MMRF_2599_1_BM	chr_1q	0	normal
MMRF_2601_1_BM	chr_1q	0	normal
MMRF_2602_1_BM	chr_1q	0.7020364415862808	subclonal_major
MMRF_2604_1_BM	chr_1q	1.1061093247588425	clonal
MMRF_2605_1_BM	chr_1q	0	normal
MMRF_2606_1_BM	chr_1q	0	normal
MMRF_2608_1_BM	chr_1q	1.6205787781350482	clonal
MMRF_2609_1_BM	chr_1q	0	normal
MMRF_2613_1_BM	chr_1q	0	normal
MMRF_2614_1_BM	chr_1q	0	normal
MMRF_2621_1_BM	chr_1q	0.9903536977491961	clonal
MMRF_2622_1_BM	chr_1q	0	normal
MMRF_2624_1_BM	chr_1q	0	normal
MMRF_2628_1_BM	chr_1q	-0.19078242229367628	subclonal_minor
MMRF_2630_1_BM	chr_1q	0.9131832797427653	clonal
MMRF_2631_1_BM	chr_1q	0.6055734190782421	subclonal_major
MMRF_2634_1_BM	chr_1q	0	normal
MMRF_2635_1_BM	chr_1q	0	normal
MMRF_2636_1_BM	chr_1q	0.8242229367631296	subclonal_major
MMRF_2637_1_BM	chr_1q	0.8102893890675241	subclonal_major
MMRF_2638_1_BM	chr_1q	0	normal
MMRF_2639_1_BM	chr_1q	0	normal
MMRF_2640_1_BM	chr_1q	0.962486602357985	clonal
MMRF_2641_1_BM	chr_1q	0	normal
MMRF_2642_1_BM	chr_1q	0.834941050375134	subclonal_major
MMRF_2643_1_BM	chr_1q	0.112540192926045	subclonal_minor
MMRF_2646_1_BM	chr_1q	0	normal
MMRF_2647_1_BM	chr_1q	0	normal
MMRF_2650_1_BM	chr_1q	0.5916398713826366	subclonal_major
MMRF_2651_1_BM	chr_1q	0.9421221864951768	clonal
MMRF_2652_1_BM	chr_1q	1.0332261521972133	clonal
MMRF_2654_1_BM	chr_1q	0	normal
MMRF_2655_1_BM	chr_1q	-0.36763129689174706	subclonal_minor
MMRF_2659_1_BM	chr_1q	2.157556270096463	clonal
MMRF_2660_1_BM	chr_1q	0	normal
MMRF_2664_1_BM	chr_1q	0	normal
MMRF_2665_1_BM	chr_1q	0.6505894962486601	subclonal_major
MMRF_2666_1_BM	chr_1q	0	normal
MMRF_2667_1_BM	chr_1q	0	normal
MMRF_2669_1_BM	chr_1q	0.7256162915326902	subclonal_major
MMRF_2670_1_BM	chr_1q	0	normal
MMRF_2671_1_BM	chr_1q	-0.16720257234726688	subclonal_minor
MMRF_2675_1_BM	chr_1q	0	normal
MMRF_2676_1_BM	chr_1q	1.1254019292604502	clonal
MMRF_2677_1_BM	chr_1q	0	normal
MMRF_2678_1_BM	chr_1q	0	normal
MMRF_2679_1_BM	chr_1q	0.5166130760986066	subclonal_major
MMRF_2680_1_BM	chr_1q	0	normal
MMRF_2681_1_BM	chr_1q	0	normal
MMRF_2682_1_BM	chr_1q	0.7609860664523043	subclonal_major
MMRF_2685_1_BM	chr_1q	0.9464094319399785	clonal
MMRF_2688_1_BM	chr_1q	0	normal
MMRF_2689_1_BM	chr_1q	0	normal
MMRF_2690_1_BM	chr_1q	0.157556270096463	subclonal_minor
MMRF_2691_1_BM	chr_1q	0	normal
MMRF_2692_1_BM	chr_1q	0	normal
MMRF_2694_1_BM	chr_1q	0.9817792068595927	clonal
MMRF_2695_1_BM	chr_1q	0.9324758842443729	clonal
MMRF_2696_1_BM	chr_1q	0	normal
MMRF_2698_1_BM	chr_1q	0	normal
MMRF_2699_1_BM	chr_1q	0	normal
MMRF_2700_1_BM	chr_1q	0.9528403001071811	clonal
MMRF_2701_1_BM	chr_1q	0	normal
MMRF_2702_1_BM	chr_1q	0	normal
MMRF_2703_1_BM	chr_1q	0	normal
MMRF_2704_1_BM	chr_1q	0	normal
MMRF_2705_1_BM	chr_1q	0	normal
MMRF_2706_1_BM	chr_1q	2.1543408360128615	clonal
MMRF_2707_1_BM	chr_1q	0	normal
MMRF_2708_1_BM	chr_1q	0.780278670953912	subclonal_major
MMRF_2709_1_BM	chr_1q	0	normal
MMRF_2714_1_BM	chr_1q	0	normal
MMRF_2715_1_BM	chr_1q	0	normal
MMRF_2716_1_BM	chr_1q	0.9131832797427653	clonal
MMRF_2718_1_BM	chr_1q	0	normal
MMRF_2719_1_BM	chr_1q	0.8788853161843515	subclonal_major
MMRF_2721_1_BM	chr_1q	0	normal
MMRF_2722_1_BM	chr_1q	1.8670953912111468	clonal
MMRF_2723_1_BM	chr_1q	0	normal
MMRF_2727_1_BM	chr_1q	0	normal
MMRF_2728_1_BM	chr_1q	0	normal
MMRF_2729_1_BM	chr_1q	0	normal
MMRF_2730_1_BM	chr_1q	0.6173633440514469	subclonal_major
MMRF_2731_1_BM	chr_1q	1.0160771704180063	clonal
MMRF_2732_1_BM	chr_1q	2.185423365487674	clonal
MMRF_2733_1_BM	chr_1q	0	normal
MMRF_2734_1_BM	chr_1q	0	normal
MMRF_2737_1_BM	chr_1q	0	normal
MMRF_2738_1_BM	chr_1q	0	normal
MMRF_2739_1_BM	chr_1q	0	normal
MMRF_2740_1_BM	chr_1q	0.8360128617363344	subclonal_major
MMRF_2742_1_BM	chr_1q	0	normal
MMRF_2743_1_BM	chr_1q	0.19721329046087888	subclonal_minor
MMRF_2745_1_BM	chr_1q	0	normal
MMRF_2746_1_BM	chr_1q	0.9678456591639871	clonal
MMRF_2750_1_BM	chr_1q	0	normal
MMRF_2751_1_BM	chr_1q	0	normal
MMRF_2752_1_BM	chr_1q	0	normal
MMRF_2753_1_BM	chr_1q	0.8863879957127545	subclonal_major
MMRF_2754_1_BM	chr_1q	0.7331189710610932	subclonal_major
MMRF_2755_1_BM	chr_1q	0	normal
MMRF_2756_1_BM	chr_1q	0	normal
MMRF_2757_1_BM	chr_1q	0	normal
MMRF_2758_1_BM	chr_1q	0	normal
MMRF_2760_1_BM	chr_1q	0	normal
MMRF_2761_1_BM	chr_1q	0	normal
MMRF_2762_1_BM	chr_1q	1.815648445873526	clonal
MMRF_2763_1_BM	chr_1q	0	normal
MMRF_2764_1_BM	chr_1q	0	normal
MMRF_2765_1_BM	chr_1q	0.622722400857449	subclonal_major
MMRF_2767_1_BM	chr_1q	0	normal
MMRF_2768_1_BM	chr_1q	0	normal
MMRF_2769_1_BM	chr_1q	0	normal
MMRF_2770_1_BM	chr_1q	1.7867095391211145	clonal
MMRF_2772_1_BM	chr_1q	0	normal
MMRF_2774_1_BM	chr_1q	0	normal
MMRF_2775_1_BM	chr_1q	0	normal
MMRF_2776_1_BM	chr_1q	0	normal
MMRF_2778_1_BM	chr_1q	0.5969989281886389	subclonal_major
MMRF_2779_1_BM	chr_1q	0	normal
MMRF_2781_1_BM	chr_1q	0.9882100750267953	clonal
MMRF_2782_1_BM	chr_1q	0.13719185423365488	subclonal_minor
MMRF_2787_1_BM	chr_1q	0	normal
MMRF_2788_1_BM	chr_1q	0	normal
MMRF_2789_1_BM	chr_1q	1.0900321543408358	clonal
MMRF_2792_1_BM	chr_1q	0	normal
MMRF_2793_1_BM	chr_1q	0.2904608788853162	subclonal_minor
MMRF_2794_1_BM	chr_1q	0.8906752411575561	subclonal_major
MMRF_2795_1_BM	chr_1q	0	normal
MMRF_2799_1_BM	chr_1q	0	normal
MMRF_2801_1_BM	chr_1q	0	normal
MMRF_2805_1_BM	chr_1q	0	normal
MMRF_2807_1_BM	chr_1q	1.0621650589496248	clonal
MMRF_2808_1_BM	chr_1q	0	normal
MMRF_2813_1_BM	chr_1q	-1.0267952840300105	clonal
MMRF_2814_1_BM	chr_1q	0	normal
MMRF_2815_1_BM	chr_1q	0	normal
MMRF_2816_1_BM	chr_1q	0.772775991425509	subclonal_major
MMRF_2817_1_BM	chr_1q	0.9324758842443729	clonal
MMRF_2818_1_BM	chr_1q	0	normal
MMRF_2819_1_BM	chr_1q	0	normal
MMRF_2820_1_BM	chr_1q	0.9817792068595927	clonal
MMRF_2821_1_BM	chr_1q	0	normal
MMRF_2822_1_BM	chr_1q	0	normal
MMRF_2823_1_BM	chr_1q	0	normal
MMRF_2826_1_BM	chr_1q	1.1071811361200428	clonal
MMRF_2827_1_BM	chr_1q	0.10718113612004287	subclonal_minor
MMRF_2828_1_BM	chr_1q	1.0064308681672025	clonal
MMRF_2829_1_BM	chr_1q	0.7266881028938906	subclonal_major
MMRF_2830_1_BM	chr_1q	0	normal
MMRF_2831_1_BM	chr_1q	0	normal
MMRF_2832_1_BM	chr_1q	0	normal
MMRF_2833_1_BM	chr_1q	0	normal
MMRF_2834_1_BM	chr_1q	0	normal
MMRF_2835_1_BM	chr_1q	0	normal
MMRF_2836_1_BM	chr_1q	1.90032154340836	clonal
MMRF_2838_1_BM	chr_1q	0	normal
MMRF_2839_1_BM	chr_1q	1.0192926045016075	clonal
MMRF_2840_1_BM	chr_1q	-0.787781350482315	subclonal_major
MMRF_2847_1_BM	chr_1q	0	normal
MMRF_2848_1_BM	chr_1q	0.7138263665594855	subclonal_major
MMRF_2851_1_BM	chr_1q	0	normal
MMRF_2853_1_BM	chr_1q	0.8660235798499464	subclonal_major
MMRF_1016_1_BM	chr_2p	0	normal
MMRF_1021_1_BM	chr_2p	0	normal
MMRF_1029_1_BM	chr_2p	0	normal
MMRF_1030_1_BM	chr_2p	0	normal
MMRF_1031_1_BM	chr_2p	0	normal
MMRF_1032_1_BM	chr_2p	0	normal
MMRF_1033_1_BM	chr_2p	0	normal
MMRF_1037_1_BM	chr_2p	1.045016077170418	clonal
MMRF_1045_1_BM	chr_2p	0	normal
MMRF_1048_1_BM	chr_2p	0	normal
MMRF_1049_1_BM	chr_2p	1.012861736334405	clonal
MMRF_1054_1_BM	chr_2p	0	normal
MMRF_1055_1_BM	chr_2p	0	normal
MMRF_1068_1_BM	chr_2p	0	normal
MMRF_1073_1_BM	chr_2p	0	normal
MMRF_1077_1_BM	chr_2p	0	normal
MMRF_1078_1_BM	chr_2p	0	normal
MMRF_1079_1_BM	chr_2p	0	normal
MMRF_1082_1_BM	chr_2p	0	normal
MMRF_1086_1_BM	chr_2p	0.9710610932475884	clonal
MMRF_1089_1_BM	chr_2p	1.7888531618435155	clonal
MMRF_1090_1_BM	chr_2p	0	normal
MMRF_1092_1_BM	chr_2p	0	normal
MMRF_1098_1_BM	chr_2p	0	normal
MMRF_1100_1_BM	chr_2p	0.2090032154340836	subclonal_minor
MMRF_1107_1_BM	chr_2p	0	normal
MMRF_1108_1_BM	chr_2p	0	normal
MMRF_1127_1_BM	chr_2p	0	normal
MMRF_1128_1_BM	chr_2p	-0.17684887459807075	subclonal_minor
MMRF_1129_1_BM	chr_2p	0	normal
MMRF_1148_1_BM	chr_2p	0	normal
MMRF_1151_1_BM	chr_2p	0	normal
MMRF_1153_1_BM	chr_2p	0	normal
MMRF_1157_1_BM	chr_2p	0	normal
MMRF_1164_1_BM	chr_2p	0	normal
MMRF_1167_1_BM	chr_2p	1.8896034297963555	clonal
MMRF_1169_1_BM	chr_2p	0	normal
MMRF_1171_1_BM	chr_2p	0	normal
MMRF_1178_1_BM	chr_2p	0	normal
MMRF_1179_1_BM	chr_2p	0	normal
MMRF_1180_1_BM	chr_2p	0	normal
MMRF_1185_1_BM	chr_2p	0	normal
MMRF_1188_1_BM	chr_2p	0.21972132904608788	subclonal_minor
MMRF_1189_1_BM	chr_2p	0	normal
MMRF_1195_1_BM	chr_2p	0	normal
MMRF_1202_1_BM	chr_2p	0	normal
MMRF_1210_1_BM	chr_2p	0.9013933547695605	clonal
MMRF_1212_1_BM	chr_2p	-0.23365487674169344	subclonal_minor
MMRF_1216_1_BM	chr_2p	1.0610932475884243	clonal
MMRF_1231_1_BM	chr_2p	0	normal
MMRF_1250_1_BM	chr_2p	0	normal
MMRF_1251_1_BM	chr_2p	0.2765273311897106	subclonal_minor
MMRF_1267_1_BM	chr_2p	0	normal
MMRF_1269_1_BM	chr_2p	0	normal
MMRF_1270_1_BM	chr_2p	0	normal
MMRF_1274_1_BM	chr_2p	0.9903536977491961	clonal
MMRF_1283_1_BM	chr_2p	0	normal
MMRF_1284_1_BM	chr_2p	0	normal
MMRF_1285_1_BM	chr_2p	0	normal
MMRF_1286_1_BM	chr_2p	0	normal
MMRF_1293_1_BM	chr_2p	0	normal
MMRF_1300_1_BM	chr_2p	0.9431939978563773	clonal
MMRF_1307_1_BM	chr_2p	0	normal
MMRF_1309_1_BM	chr_2p	0	normal
MMRF_1311_1_BM	chr_2p	0	normal
MMRF_1318_1_BM	chr_2p	0	normal
MMRF_1323_1_BM	chr_2p	0	normal
MMRF_1324_1_BM	chr_2p	0	normal
MMRF_1325_1_BM	chr_2p	0	normal
MMRF_1327_1_BM	chr_2p	0	normal
MMRF_1328_1_BM	chr_2p	0	normal
MMRF_1331_1_BM	chr_2p	0	normal
MMRF_1332_1_BM	chr_2p	0	normal
MMRF_1338_1_BM	chr_2p	0	normal
MMRF_1339_1_BM	chr_2p	0	normal
MMRF_1342_1_BM	chr_2p	0	normal
MMRF_1344_1_BM	chr_2p	0.9335476956055734	clonal
MMRF_1348_1_BM	chr_2p	-0.40514469453376206	subclonal_minor
MMRF_1349_1_BM	chr_2p	0	normal
MMRF_1352_1_BM	chr_2p	0	normal
MMRF_1354_1_BM	chr_2p	0	normal
MMRF_1356_1_BM	chr_2p	0	normal
MMRF_1358_1_BM	chr_2p	0	normal
MMRF_1359_1_BM	chr_2p	0	normal
MMRF_1360_1_BM	chr_2p	0	normal
MMRF_1361_1_BM	chr_2p	0	normal
MMRF_1364_1_BM	chr_2p	-1.05037513397642	clonal
MMRF_1365_1_BM	chr_2p	0	normal
MMRF_1371_1_BM	chr_2p	0	normal
MMRF_1377_1_BM	chr_2p	-0.19721329046087888	subclonal_minor
MMRF_1380_1_BM	chr_2p	0	normal
MMRF_1383_1_BM	chr_2p	1.0021436227224008	clonal
MMRF_1386_1_BM	chr_2p	0	normal
MMRF_1388_1_BM	chr_2p	0	normal
MMRF_1389_1_BM	chr_2p	0	normal
MMRF_1391_1_BM	chr_2p	0	normal
MMRF_1392_1_BM	chr_2p	0	normal
MMRF_1393_1_BM	chr_2p	0	normal
MMRF_1395_1_BM	chr_2p	0	normal
MMRF_1401_1_BM	chr_2p	0	normal
MMRF_1403_1_BM	chr_2p	0	normal
MMRF_1408_1_BM	chr_2p	1.082529474812433	clonal
MMRF_1413_1_BM	chr_2p	1.097534833869239	clonal
MMRF_1423_1_BM	chr_2p	0	normal
MMRF_1424_1_BM	chr_2p	0	normal
MMRF_1425_1_BM	chr_2p	0.8263665594855305	subclonal_major
MMRF_1426_1_BM	chr_2p	0	normal
MMRF_1431_1_BM	chr_2p	0	normal
MMRF_1432_1_BM	chr_2p	0	normal
MMRF_1433_1_BM	chr_2p	0	normal
MMRF_1434_1_BM	chr_2p	0	normal
MMRF_1436_1_BM	chr_2p	0	normal
MMRF_1439_1_BM	chr_2p	0	normal
MMRF_1445_1_BM	chr_2p	-0.11789924973204716	subclonal_minor
MMRF_1446_1_BM	chr_2p	0	normal
MMRF_1447_1_BM	chr_2p	1.0546623794212218	clonal
MMRF_1450_1_BM	chr_2p	0.4340836012861736	subclonal_minor
MMRF_1451_1_BM	chr_2p	0	normal
MMRF_1453_1_BM	chr_2p	0	normal
MMRF_1454_1_BM	chr_2p	0	normal
MMRF_1460_1_BM	chr_2p	0	normal
MMRF_1461_1_BM	chr_2p	0	normal
MMRF_1462_1_BM	chr_2p	0	normal
MMRF_1466_1_BM	chr_2p	0	normal
MMRF_1474_1_BM	chr_2p	1.1136120042872453	clonal
MMRF_1484_1_BM	chr_2p	0	normal
MMRF_1485_1_BM	chr_2p	0	normal
MMRF_1486_1_BM	chr_2p	0.780278670953912	subclonal_major
MMRF_1489_1_BM	chr_2p	0	normal
MMRF_1491_1_BM	chr_2p	0	normal
MMRF_1497_1_BM	chr_2p	0	normal
MMRF_1499_1_BM	chr_2p	-0.9667738478027866	clonal
MMRF_1501_1_BM	chr_2p	0.3108252947481243	subclonal_minor
MMRF_1502_1_BM	chr_2p	0	normal
MMRF_1505_1_BM	chr_2p	0	normal
MMRF_1506_1_BM	chr_2p	0	normal
MMRF_1510_1_BM	chr_2p	0.9581993569131833	clonal
MMRF_1511_1_BM	chr_2p	0	normal
MMRF_1512_1_BM	chr_2p	0	normal
MMRF_1516_1_BM	chr_2p	0	normal
MMRF_1519_1_BM	chr_2p	0.9389067524115755	clonal
MMRF_1522_1_BM	chr_2p	0	normal
MMRF_1523_1_BM	chr_2p	0	normal
MMRF_1525_1_BM	chr_2p	0	normal
MMRF_1531_1_BM	chr_2p	0	normal
MMRF_1533_1_BM	chr_2p	0	normal
MMRF_1534_1_BM	chr_2p	0	normal
MMRF_1535_1_BM	chr_2p	0	normal
MMRF_1537_1_BM	chr_2p	0.2282958199356913	subclonal_minor
MMRF_1538_1_BM	chr_2p	0	normal
MMRF_1539_1_BM	chr_2p	0	normal
MMRF_1540_1_BM	chr_2p	0	normal
MMRF_1541_1_BM	chr_2p	0	normal
MMRF_1542_1_BM	chr_2p	0	normal
MMRF_1543_1_BM	chr_2p	1.060021436227224	clonal
MMRF_1546_1_BM	chr_2p	0.8670953912111469	subclonal_major
MMRF_1547_1_BM	chr_2p	0	normal
MMRF_1550_1_BM	chr_2p	0	normal
MMRF_1555_1_BM	chr_2p	0	normal
MMRF_1556_1_BM	chr_2p	0	normal
MMRF_1560_1_BM	chr_2p	0	normal
MMRF_1564_1_BM	chr_2p	0	normal
MMRF_1565_1_BM	chr_2p	0	normal
MMRF_1568_1_BM	chr_2p	0	normal
MMRF_1570_1_BM	chr_2p	0	normal
MMRF_1572_1_BM	chr_2p	0	normal
MMRF_1573_1_BM	chr_2p	0	normal
MMRF_1574_1_BM	chr_2p	0	normal
MMRF_1576_1_BM	chr_2p	0.8456591639871383	subclonal_major
MMRF_1577_1_BM	chr_2p	0	normal
MMRF_1579_1_BM	chr_2p	0	normal
MMRF_1580_1_BM	chr_2p	0	normal
MMRF_1583_1_BM	chr_2p	0	normal
MMRF_1586_1_BM	chr_2p	0	normal
MMRF_1587_1_BM	chr_2p	0	normal
MMRF_1588_1_BM	chr_2p	-0.15648445873526257	subclonal_minor
MMRF_1589_1_BM	chr_2p	0	normal
MMRF_1593_1_BM	chr_2p	-0.4383708467309753	subclonal_minor
MMRF_1595_1_BM	chr_2p	0	normal
MMRF_1596_1_BM	chr_2p	-0.1339764201500536	subclonal_minor
MMRF_1597_1_BM	chr_2p	0	normal
MMRF_1598_1_BM	chr_2p	0	normal
MMRF_1601_1_BM	chr_2p	0	normal
MMRF_1602_1_BM	chr_2p	0	normal
MMRF_1603_1_BM	chr_2p	0.757770632368703	subclonal_major
MMRF_1605_1_BM	chr_2p	0	normal
MMRF_1607_1_BM	chr_2p	0	normal
MMRF_1608_1_BM	chr_2p	0	normal
MMRF_1610_1_BM	chr_2p	0	normal
MMRF_1613_1_BM	chr_2p	0	normal
MMRF_1614_1_BM	chr_2p	0	normal
MMRF_1617_1_BM	chr_2p	0	normal
MMRF_1618_1_BM	chr_2p	0	normal
MMRF_1621_1_BM	chr_2p	0	normal
MMRF_1622_1_BM	chr_2p	0	normal
MMRF_1624_1_BM	chr_2p	0	normal
MMRF_1625_1_BM	chr_2p	0	normal
MMRF_1627_1_BM	chr_2p	0	normal
MMRF_1628_1_BM	chr_2p	0	normal
MMRF_1629_1_BM	chr_2p	0	normal
MMRF_1630_1_BM	chr_2p	0	normal
MMRF_1633_1_BM	chr_2p	0	normal
MMRF_1634_1_BM	chr_2p	0	normal
MMRF_1637_1_BM	chr_2p	0.18542336548767416	subclonal_minor
MMRF_1639_1_BM	chr_2p	0	normal
MMRF_1640_1_BM	chr_2p	-0.112540192926045	subclonal_minor
MMRF_1641_1_BM	chr_2p	0.7834941050375134	subclonal_major
MMRF_1642_1_BM	chr_2p	0	normal
MMRF_1643_1_BM	chr_2p	0	normal
MMRF_1644_1_BM	chr_2p	0	normal
MMRF_1645_1_BM	chr_2p	0	normal
MMRF_1646_1_BM	chr_2p	0	normal
MMRF_1647_1_BM	chr_2p	0	normal
MMRF_1648_1_BM	chr_2p	1.0085744908896033	clonal
MMRF_1650_1_BM	chr_2p	0	normal
MMRF_1651_1_BM	chr_2p	0	normal
MMRF_1652_1_BM	chr_2p	0	normal
MMRF_1654_1_BM	chr_2p	0	normal
MMRF_1655_1_BM	chr_2p	0	normal
MMRF_1656_1_BM	chr_2p	0	normal
MMRF_1659_1_BM	chr_2p	0.3997856377277599	subclonal_minor
MMRF_1664_1_BM	chr_2p	0	normal
MMRF_1665_1_BM	chr_2p	0	normal
MMRF_1667_1_BM	chr_2p	0	normal
MMRF_1668_1_BM	chr_2p	0	normal
MMRF_1670_1_BM	chr_2p	0	normal
MMRF_1671_1_BM	chr_2p	0	normal
MMRF_1672_1_BM	chr_2p	1.0482315112540193	clonal
MMRF_1674_1_BM	chr_2p	0	normal
MMRF_1676_1_BM	chr_2p	0	normal
MMRF_1677_1_BM	chr_2p	0	normal
MMRF_1678_1_BM	chr_2p	0	normal
MMRF_1680_1_BM	chr_2p	0	normal
MMRF_1682_1_BM	chr_2p	0	normal
MMRF_1683_1_BM	chr_2p	0	normal
MMRF_1686_1_BM	chr_2p	0	normal
MMRF_1687_1_BM	chr_2p	0	normal
MMRF_1689_1_BM	chr_2p	0.8992497320471596	subclonal_major
MMRF_1690_1_BM	chr_2p	0.9978563772775991	clonal
MMRF_1694_1_BM	chr_2p	0	normal
MMRF_1695_1_BM	chr_2p	0	normal
MMRF_1698_1_BM	chr_2p	0	normal
MMRF_1700_1_BM	chr_2p	0	normal
MMRF_1705_1_BM	chr_2p	0	normal
MMRF_1706_1_BM	chr_2p	0	normal
MMRF_1710_1_BM	chr_2p	0	normal
MMRF_1713_1_BM	chr_2p	0	normal
MMRF_1714_1_BM	chr_2p	0	normal
MMRF_1715_1_BM	chr_2p	0	normal
MMRF_1716_1_BM	chr_2p	0	normal
MMRF_1718_1_BM	chr_2p	0	normal
MMRF_1719_1_BM	chr_2p	-0.112540192926045	subclonal_minor
MMRF_1720_1_BM	chr_2p	0	normal
MMRF_1721_1_BM	chr_2p	0	normal
MMRF_1722_1_BM	chr_2p	0	normal
MMRF_1723_1_BM	chr_2p	0	normal
MMRF_1725_1_BM	chr_2p	0	normal
MMRF_1726_1_BM	chr_2p	0	normal
MMRF_1727_1_BM	chr_2p	0	normal
[truncated: 31,931 more rows]
