# Supplementary material for: Multi-dimensional scaling techniques unveiled gain1q&loss13q co-occurrence in Multiple Myeloma patients with specific genomic, transcriptional and adverse clinical features
Source: Nat Commun. 2024 Feb 20;15:1551. doi: 10.1038/s41467-024-45000-z (PMC10879136; doi:10.1038/s41467-024-45000-z)
Supplement: Supplementary file 12 — Source Data [file 41467_2024_45000_MOESM12_ESM.zip › data_source/MM-BO/complete_database_BO_1q_13.txt]

ID	SNP_ARRAY_ESORDIO	SNP_FILE_NAME	E_R1_T_F	AGE	OLD_0_1	SEX	NOTE_TRANSLOCATION	TRANSLOCATION	FISH_T_4_14	FISH_T_6_14	FISH_T_11_14	FISH_T_14_16	FISH_T_14_20	FISH_DEL_13	FISH_Del_17p	FISH_Del_1p36	FISH_Amp_1q	FISH_Hyperdiploidy	B2M	ALBUMIN	CREATININE	HB	HB_m_105	PLT	PLT_m_150	PC_TOT	PC_M_60	LDH	LDH_UL	RANGE_LDH	ISS	R_ISS	STAGING_DS	IG_ISOTYPE	LIGHT_CHAIN	CALCIUM	FRONT_LINE_THERAPY_AS_TREATED	FRONT_LINE_THERAPY_PHASES	INDUCTION_THERAPY_FRONT_LINE	INDUCTION_RESPONSE	PROG_I_EVENT	TTP_I_MONTHS	PFS_I_EVENT	PFS_I_MONTHS	TX_I_LINE_1_0	NUMBERS_TX_FRONT_LINE	RESPONSE_TX_I	RESPONSE_TX_II	BEST_TX_RESPONSE
BO_PT_005	SNP 0787_2	20170704_MG_MM_Cyto787_(CytoScanHD_Array)_2	NA	72	1	M	non traslocato	0	0	0	0	0	0	1	0	0	1	0	2.5	4.4	0.98	9.9	1	205	0	<10	0	178	0	NA	1	1	NA	IgG	kappa	9.1	VTD + 2Tx + cons(VTD) + mant(CORTISONE)	Ind/Tx/Cons/Mant	VTD	PR	0	NA	0	25	1	double	NA	NA	NA
BO_PT_006	SNP 0418	20140527_MART_MM_Cyto418_(CytoScanHD_Array)	TRUE	52	0	M	non traslocato	0	0	0	0	0	0	1	1	0	1	1	3.7	4.49	0.92	12.2	0	212	0	80	1	139	0	NA	2	2	NA	IgG	NA	NA	VCD + TX_ALLO + TX	Ind/Tx/nv/nv	VCD	VGPR	1	30	1	71	1	double	NA	NA	NA
BO_PT_010	SNP 0763	20170605_MG_MM_Cyto763_(CytoScanHD_Array)	FALSE	66	1	F	t(14_16)	1	0	0	0	1	0	1	1	1	1	0	3.1	3.5	0.78	9.9	1	216	0	80	1	248	0	NA	1	2	NA	IgG	kappa	9.1	KRD + TX +mant(LENA)	Ind/Tx/nv/Mant	KRD	VGPR	0	NA	0	28	1	single	NA	NA	NA
BO_PT_016	SNP 0822	MM_cytoscanHD_08282017_822_(CytoScanHD_Array)	TRUE	44	0	M	t(4_14)	1	1	0	0	0	0	NA	0	0	1	0	4	3.3	1	10.5	1	114	1	100	1	104	1	NA	2	2	IIIA	IgA	kappa	9.7	VTD + 2TX + cons(VTD) + mant (BORTEZOMIB)	Ind/Tx/Cons/Mant	VTD	VGPR	1	18	1	18	1	double	NA	NA	NA
BO_PT_020	SNP 0880	MM_cytoscanHD_11162017_880_(CytoScanHD_Array)	TRUE	39	0	M	non traslocato	0	0	0	0	0	0	1	0	1	1	0	3.3	3.8	1.26	10	1	243	0	35	0	NA	NA	NA	1	NA	NA	IgG	lambda	9.6	VTD + 2Tx	Ind/Tx/nv/nv	VTD	VGPR	1	52	1	52	1	double	NA	NA	NA
BO_PT_024	SNP 0422	20140616_MART_MM_Cyto422_(CytoScanHD_Array)	FALSE	68	1	F	pannello incompleto	NA	0	0	NA	0	0	NA	0	0	1	1	10.4	3.4	0.8	11.5	0	266	0	100	1	73	0	NA	3	3	IIIA	IgA+BJ	kappa	9.7	VTD + TX + cons(VTD) + mant(BORTEZOMIB)	Ind/Tx/Cons/Mant	VTD	VGPR	1	44	1	44	1	single	NA	NA	NA
BO_PT_027	SNP 0649	20161005_MG_MM_Cyto649_(CytoScanHD_Array)	FALSE	35	0	F	non traslocato	0	0	0	0	0	0	0	0	1	1	0	2.2	4	0.6	9.4	1	274	0	50	0	678	1	NA	1	2	NA	IgG	kappa	9.3	VTD + 2TX + cons(VTD) + mant(LENA)	Ind/Tx/Cons/Mant	VTD	PR	0	NA	0	11	1	double	NA	NA	NA
BO_PT_028	SNP 0222	20121203_MART_MM_SNP222_(GenomeWideSNP_6)	FALSE	58	0	F	t(4_14)	1	1	0	0	0	0	1	0	0	1	0	2.99000001	4.170000076	0.839999974	10.399999619999999	1	167	0	80	1	450	1	NA	1	2	NA	IgG	NA	NA	VMP + mant(LENA)	Ind/IndC/nv/Mant	VCD	NA	1	16	1	16	0	0	NA	NA	NA
BO_PT_031	SNP 0305	20130731_Cytoscan_MM305_(CytoScanHD_Array)	NA	62	0	F	t(11_14)	1	0	0	1	0	0	1	0	0	1	0	16.82999992	2.619999886	1.539999962	10.19999981	1	228	0	50	0	460	NA	NA	3	3	NA	IgA	NA	NA	VCD	Ind/nv/nv/nv	VCD	NA	0	NA	1	1	NA	NA	NA	NA	NA
BO_PT_033	SNP 0306	20130731_Cytoscan_MM306_(CytoScanHD_Array)	NA	51	0	M	non traslocato	0	0	0	0	0	0	0	0	0	1	NA	1.960000038	3.339999914	0.899999976	11	0	359	0	55	0	460	0	NA	2	2	NA	IgG	NA	NA	HDM-2 + mant(LENA)	Ind/Tx/nv/Mant	VCD	PR	0	NA	0	94	1	double	VGPR	VGPR	VGPR
BO_PT_035	SNP 0220	20121008_MART_MM_SNP220_(GenomeWideSNP_6)	FALSE	43	0	F	t(4_14)	1	1	0	0	0	0	1	0	1	1	0	6.75	3.920000076	0.970000029	9.5	1	260	0	90	1	460	NA	NA	3	3	NA	IgA	NA	NA	VCD	Ind/IndC/nv/nv	VCD	VGPR	0	NA	1	68	0	0	NA	NA	NA
BO_PT_040	SNP 0230	20121203_MART_MM_SNP230_(GenomeWideSNP_6)	NA	60	0	F	t(4_14)	1	1	0	0	0	0	1	0	0	1	0	38	3.200000048	0.74000001	7.5	1	83	1	90	1	248	0	NA	3	3	NA	IgG	NA	NA	VMP + cons(VRD) + mant(LENA)	Ind/IndC/Cons/Mant	VCD	VGPR	1	20	1	20	0	0	NA	NA	NA
BO_PT_043	SNP 0224	20121203_MART_MM_SNP224_(GenomeWideSNP_6)	NA	58	0	F	non traslocato	0	0	0	0	0	0	1	0	1	1	1	2.700000048	3.0999999049999998	0.610000014	11.5	0	172	0	60	1	450	NA	NA	2	2	NA	IgA	NA	NA	VCD	Ind/nv/nv/nv	VCD	PR	0	NA	0	96	0	0	NA	NA	NA
BO_PT_045	SNP 0309	20130731_Cytoscan_MM309_(CytoScanHD_Array)	NA	64	0	M	NA	NA	NA	NA	NA	NA	NA	NA	NA	NA	NA	NA	3.0999999049999998	3.0999999049999998	0.889999986	10.5	0	258	0	30	0	450	1	NA	2	2	NA	IgG	NA	NA	HDM-1	Ind/Tx/nv/nv	VCD	PR	1	13	1	13	1	single	NA	NA	NA
BO_PT_047	SNP 0966	MM_CytoscanHD_17042018_966_(CytoScanHD_Array)	FALSE	NA	NA	M	NA	NA	NA	NA	NA	NA	NA	NA	NA	NA	NA	NA	NA	NA	NA	NA	NA	NA	NA	NA	NA	NA	NA	NA	NA	NA	NA	NA	NA	NA	NA	NA	NA	NA	NA	NA	NA	NA	NA	NA	NA	NA	NA
BO_PT_053	SNP 0769	20170605_MG_MM_Cyto769_(CytoScanHD_Array)	NA	84	1	F	NA	NA	NA	NA	NA	NA	NA	NA	NA	NA	NA	NA	6.3	2.3	0.9	9.7	1	246	0	35	0	NA	NA	NA	3	NA	NA	IgG	kappa	NA	MP	Ind///	MP	SD	0	NA	1	5	0	0	NA	NA	NA
BO_PT_054	SNP 0654	20161005_MG_MM_Cyto654_(CytoScanHD_Array)	NA	74	1	M	non traslocato	0	0	0	0	0	0	NA	0	0	1	NA	7.9	4.3	2.11	10.9	0	230	0	NA	NA	161	0	NA	3	2	NA	NA	kappa	11.5	VD/VMP	Ind/nv/nv/nv	VEL-DEX	NA	0	NA	0	1	NA	NA	NA	NA	NA
BO_PT_056	SNP 0675	20161004_MG_MM_Cyto675_(CytoScanHD_Array)	NA	76	1	F	t(14_16)	1	0	0	0	1	0	0	1	1	1	0	9.6	2.5	2.23	10.8	0	153	0	NA	NA	183	1	NA	3	3	NA	IgG	kappa	11.9	VD/VMP	Ind/nv/nv/nv	VEL-DEX	PD	1	3	1	3	NA	NA	NA	NA	NA
BO_PT_061	SNP 0976	MM_CytoscanHD_26042018_976_(CytoScanHD_Array)	NA	71	1	M	pannello incompleto	NA	0	NA	NA	0	NA	NA	0	0	1	NA	1.8	4.1	0.72	14.2	0	242	0	18	0	177	0	NA	1	1	NA	IgG	kappa	9.3	DARA	Ind/IndC/nv/nv	DARA	SD	0	NA	0	37	0	0	NA	NA	NA
BO_PT_062	SNP 0485	20150708_MG_MM_Cyto485_(CytoScanHD_Array)	TRUE	77	1	F	non traslocato	0	0	0	0	0	0	1	0	1	1	0	16	NA	4.7	9.6	1	198	0	30	0	253	0	NA	3	NA	NA	IgG	kappa	11.2	VD/VMP	Ind/IndC/nv/nv	VEL-DEX	VGPR	1	9	1	9	0	0	NA	NA	NA
BO_PT_066	SNP 0059	20100331_MART_MM_SNP59_(GenomeWideSNP_6)	TRUE	58	0	M	pannello incompleto	NA	0	NA	NA	NA	NA	0	0	NA	1	NA	1.8	4.2	0.9	14.2	0	183	0	20	0	222	0	230-480	1	NA	3A	IgG	kappa	10.2	VTD + Tx + cons(VTD) + mant(CORTISONE)	Ind/Tx/Cons/Mant	VTD	PR	1	24	1	24	1	single	PR	NA	PR
BO_PT_067	SNP 0024bis	20090728_MART_MM_SNP24bis_(GenomeWideSNP_6)	NA	65	0	M	pannello incompleto	NA	0	NA	NA	NA	NA	1	0	NA	NA	NA	4	4.6	1.24	13.9	0	293	0	10	0	353	1	NA	2	NA	NA	BJ	kappa	10.6	VTD + 2Tx + cons(VTD)	Ind/Tx/Cons/nv	VTD	nCR	0	NA	1	74	1	double	nCR	nCR	nCR
BO_PT_069	SNP 0044	20100108_MART_MM_SNP44_(GenomeWideSNP_6)	NA	52	0	F	t(4_14)	1	1	0	0	0	0	1	1	NA	NA	NA	6.46	4.29	0.6	9	1	181	0	60	1	205	1	NA	3	NA	NA	IgA	kappa	10.4	TD + 2TX	Ind/Tx/nv/nv	TD	PR	1	9	1	9	1	double	PR	PD	PR
BO_PT_072	SNP 0051	20100108_MART_MM_SNP51_(GenomeWideSNP_6)	NA	52	0	F	t(4_14)	1	1	0	0	0	0	1	0	NA	NA	0	6.4	4.2	1.6	9	1	176	0	66	1	407	1	NA	3	NA	NA	IgG	kappa	9.9	TD + 2TX + cons(TD) + mant(CORTISONE)	Ind/Tx/Cons/Mant	TD	PR	1	21	1	21	1	double	PR	CR	CR
BO_PT_079	SNP 0417	20140527_MART_MM_Cyto417_(CytoScanHD_Array)	TRUE	49	0	M	non traslocato	0	0	0	0	0	0	1	0	0	0	NA	9.2	NA	4.7	7.7	1	210	0	100	1	279	NA	NA	3	NA	NA	BJ	lambda	14.3	VTD + 2Tx + cons(VTD)	Ind/Tx/Cons/nv	VTD	CR	1	22	1	22	1	double	NA	NA	NA
BO_PT_081	SNP 0677	20161004_MG_MM_Cyto677_(CytoScanHD_Array)	TRUE	64	0	F	non traslocato	0	0	0	0	0	0	1	0	0	1	1	4.5	3.6	0.52	11.4	0	187	0	40	0	156	0	NA	2	2	NA	IgG	lambda	9.3	KRD + TX + cons(KRD) + mant(KR)	Ind/Tx/Cons/Mant	KRD	VGPR	1	17	1	17	1	single	NA	NA	NA
BO_PT_082	SNP 0772	20170605_MG_MM_Cyto772_(CytoScanHD_Array)	TRUE	54	0	M	non traslocato	0	0	0	0	0	0	0	0	0	1	0	10	3.9	1.99	7.6	1	181	0	100	1	NA	NA	NA	3	NA	NA	IgD	lambda	8.5	VTD + TX + cons(VTD) + mant(BORTEZOMIB)	Ind/Tx/Cons/Mant	VTD	PR	1	14	1	14	1	single	NA	NA	NA
BO_PT_083	SNP 0427	20140616_MART_MM_Cyto427_(CytoScanHD_Array)	TRUE	55	0	M	non traslocato	0	0	0	0	0	0	1	0	NA	NA	NA	NA	4.3	0.6	13.6	0	216	0	35	0	NA	NA	NA	NA	NA	NA	IgG	lambda	NA	TD/VD + TX + cons(VD)	Ind/Tx/Cons/nv	TD/VD	VGPR	1	18	1	18	1	single	NA	NA	NA
BO_PT_090	SNP 0132	20110920_MART_MM_SNP132_(GenomeWideSNP_6)	FALSE	49	0	F	t(4_14)	1	1	0	0	0	0	1	0	0	1	0	4.489999771	3.5999999049999998	1.100000024	12.30000019	0	194	0	50	0	618	0	NA	2	2	NA	IgG	NA	NA	VMP + cons(VRD) + mant(LENA)	Ind/IndC/Cons/Mant	VCD	PR	1	30	1	30	0	0	NA	NA	NA
BO_PT_095	SNP 0201	20120727_MART_MM_SNP201_(GenomeWideSNP_6)	FALSE	59	0	F	non traslocato	0	0	0	0	0	0	1	0	0	1	1	3.0999999049999998	3.890000105	0.730000019	10.899999619999999	0	186	0	60	1	450	1	NA	1	2	NA	IgA	NA	NA	HDM-1 + cons(VRD) + mant(LENA)	Ind/Tx/Cons/Mant	VCD	VGPR	0	NA	0	93	1	single	VGPR	NA	VGPR
BO_PT_100	SNP 0149	20111212_MART_MM_SNP149_(GenomeWideSNP_6)	FALSE	58	0	F	t(4_14)	1	1	0	0	0	0	1	0	0	1	0	2.4000000950000002	3.029999971	0.649999976	8.600000382	1	136	1	55	0	480	0	NA	2	2	NA	IgA	NA	NA	VMP + mant(LENA)	Ind/IndC/nv/Mant	VCD	CR	1	13	1	13	0	0	NA	NA	NA
BO_PT_101	SNP 0206	20120924_MART_MM_SNP206_(GenomeWideSNP_6)	FALSE	45	0	M	t(11_14)	1	0	0	1	0	0	1	1	NA	NA	0	3.299999952	2.839999914	0.959999979	7.300000191	1	90	1	100	1	480	NA	NA	2	2	NA	IgA	NA	NA	VCD	Ind/nv/nv/nv	VCD	PR	1	18	1	18	0	0	NA	NA	NA
BO_PT_106	SNP 0213	20120924_MART_MM_SNP213_(GenomeWideSNP_6)	NA	51	0	F	t(4_14)	1	1	0	0	0	0	1	0	0	1	0	2.390000105	3.890000105	0.479999989	12	0	336	0	90	1	225	NA	NA	1	2	NA	IgA	NA	NA	VCD	Ind/nv/nv/nv	VCD	PD	1	2	1	2	NA	NA	NA	NA	NA
BO_PT_108	SNP 0214	20120924_MART_MM_SNP214_(GenomeWideSNP_6)	NA	60	0	F	t(4_14)	1	1	0	0	0	0	1	0	0	1	1	6.199999809	3.799999952	0.400000006	10.69999981	0	248	0	33	0	225	0	NA	3	3	NA	IgG	NA	NA	HDM-1 + mant(LENA)	Ind/Tx/nv/Mant	VCD	PR	1	13	1	13	1	single	NA	NA	NA
BO_PT_113	SNP 0169	20120510_MART_MM_SNP169_(GenomeWideSNP_6)	NA	64	0	F	non traslocato	0	0	0	0	0	0	1	0	1	1	0	6.5	3.700000048	0.939999998	7.900000095	1	185	0	90	1	214	1	NA	3	3	NA	IgG	NA	NA	HDM-2 + mant(LENA)	Ind/Tx/nv/Mant	VCD	VGPR	0	NA	0	89	1	double	VGPR	VGPR	VGPR
BO_PT_122	SNP 0177	20120521_MART_MM_SNP177_(GenomeWideSNP_6)	FALSE	61	0	F	non traslocato	0	0	0	0	0	0	1	0	0	1	0	5.400000095	4.25	0.680000007	10.5	0	256	0	70	1	214	0	NA	2	2	NA	IgG	NA	NA	HDM-1 + cons(VRD) + mant(LENA)	Ind/Tx/Cons/Mant	VCD	VGPR	1	42	1	42	1	single	VGPR	NA	VGPR
BO_PT_125	SNP 0857	MM_cytoscanHD_10022017_857_(CytoScanHD_Array)	NA	62	0	M	t(11_14)	1	0	0	1	0	0	1	0	0	1	0	3.74000001	3.0999999049999998	0.879999995	9.600000382	1	12	1	100	1	460	1	NA	2	2	NA	IgA	NA	NA	HDM-1 + mant(LENA)	Ind/Tx/nv/Mant	VCD	PR	1	23	1	23	1	single	VGPR	NA	VGPR
BO_PT_130	SNP 0273	20130527_MART_MM_SNP273_(GenomeWideSNP_6)	NA	54	0	M	non traslocato	0	0	0	0	0	0	1	0	1	1	1	3.0999999049999998	2.799999952	0.660000026	9	1	216	0	65	1	450	0	NA	2	2	NA	IgG	NA	NA	HDM-2 + mant(LENA)	Ind/Tx/nv/Mant	VCD	VGPR	1	47	1	47	1	double	VGPR	VGPR	VGPR
BO_PT_132	SNP 0223	20121203_MART_MM_SNP223_(GenomeWideSNP_6)	NA	50	0	M	non traslocato	0	0	0	0	0	0	1	0	1	1	1	4.699999809	3.5	1.100000024	14.600000380000001	0	208	0	90	1	450	0	NA	2	2	NA	IgA	NA	NA	HDM-2 + cons(VRD) + mant(LENA)	Ind/Tx/Cons/Mant	VCD	CR	0	NA	0	92	1	double	CR	CR	CR
BO_PT_135	SNP 0960	MM_cytoscanHD3042018_960_(CytoScanHD_Array)	NA	60	0	M	pannello incompleto	NA	NA	0	0	0	0	0	0	0	1	1	3.779999971	2.5	0.800000012	8.800000191	1	169	0	32	0	618	NA	NA	2	2	NA	IgG	NA	NA	VCD	Ind/nv/nv/nv	VCD	CR	1	28	1	28	NA	NA	NA	NA	NA
BO_PT_140	SNP 0329	20131104_Cytoscan_MM329_(CytoScanHD_Array)	NA	63	0	M	non traslocato	0	0	0	0	0	0	1	1	0	1	0	3	3.5	1.080000043	9.300000191	1	242	0	50	0	450	0	NA	1	2	NA	IgG	NA	NA	VMP	Ind/IndC/nv/nv	VCD	PR	1	10	1	10	0	0	NA	NA	NA
BO_PT_147	SNP 0321	20131001_Cytoscan_MM321_(CytoScanHD_Array)	NA	51	0	M	t(4_14)	1	1	0	0	0	0	1	0	0	1	0	7.099999905	3.299999952	1.5	7.900000095	1	237	0	45	0	40	NA	NA	3	3	NA	IgG	NA	NA	VCD	Ind/nv/nv/nv	VCD	PD	1	2	1	2	NA	NA	NA	NA	NA
BO_PT_151	SNP 0940	MM_cytoscanHD14032018_940_(CytoScanHD_Array)	NA	47	0	M	non traslocato	0	0	0	0	0	0	1	0	0	1	1	1.799999952	4.75	0.879999995	14	0	176	0	90	1	460	1	NA	1	2	NA	BJ	NA	NA	HDM-1	Ind/Tx/nv/nv	VCD	VGPR	1	31	1	31	1	single	VGPR	NA	VGPR
BO_PT_152	SNP 0234bis	20121203_MART_MM_SNP234_(GenomeWideSNP_6)	NA	55	0	M	non traslocato	0	0	0	0	0	0	0	0	0	1	1	4.699999809	3.9000000950000002	1.909999967	8.399999619	1	201	0	25	0	450	0	NA	2	2	NA	IgA	NA	NA	HDM-2 + cons(VRD) + mant(LENA)	Ind/Tx/Cons/Mant	VCD	VGPR	1	24	1	24	1	double	VGPR	VGPR	VGPR
BO_PT_154	SNP 0275	20130527_MART_MM_SNP275_(GenomeWideSNP_6)	NA	52	0	F	non traslocato	0	0	0	0	0	0	1	0	0	1	1	0.400000006	3	0.800000012	9	1	176	0	40	0	500	1	NA	2	2	NA	IgA	NA	NA	VMP + cons(VRD) + mant(LENA)	Ind/IndC/Cons/Mant	VCD	CR	1	66	1	66	0	0	NA	NA	NA
BO_PT_157	SNP 0324	20131104_Cytoscan_MM324_(CytoScanHD_Array)	NA	64	0	F	t(4_14)	1	1	0	0	0	0	1	0	0	1	0	2.200000048	3.339999914	0.699999988	10.19999981	1	231	0	31	0	225	0	NA	2	2	NA	IgG	NA	NA	VMP + mant(LENA)	Ind/IndC/nv/Mant	VCD	PR	1	42	1	42	0	0	NA	NA	NA
BO_PT_159	SNP 0276	20130527_MART_MM_SNP276_(GenomeWideSNP_6)	NA	42	0	M	t(4_14)	1	1	0	0	0	0	1	0	0	1	NA	2.430000067	3.4000000950000002	1.059999943	9.399999619	1	188	0	80	1	618	1	NA	2	2	NA	IgA	NA	NA	HDM-1 + mant(LENA)	Ind/Tx/nv/Mant	VCD	CR	0	NA	0	75	1	single	CR	NA	CR
BO_PT_161	SNP 0278	20130527_MART_MM_SNP278_(GenomeWideSNP_6)	NA	56	0	F	t(14_16)	1	0	0	0	1	0	0	0	0	1	0	4	4.300000191	0.699999988	12.100000380000001	0	227	0	26	0	225	0	NA	2	2	NA	BJ	NA	NA	HDM-2 + mant(LENA)	Ind/Tx/nv/Mant	VCD	PR	1	35	1	36	1	double	VGPR	PR	VGPR
BO_PT_163	SNP 0340	20131105_Cytoscan_MM340_(CytoScanHD_Array)	NA	60	0	F	t(14_16)	1	0	0	0	1	0	NA	0	0	1	1	11	3.880000114	0.870000005	8.800000191	1	60	1	90	1	480	NA	NA	3	3	NA	IgG	NA	NA	HDM-1 + mant(LENA)	Ind/Tx/nv/Mant	VCD	PR	1	24	1	24	1	single	VGPR	NA	VGPR
BO_PT_165	SNP 0238	20121203_MART_MM_SNP238_(GenomeWideSNP_6)	NA	57	0	F	t(14_16)	1	0	0	0	1	0	1	0	0	1	1	6.300000191	3.4000000950000002	0.850000024	8.399999619	1	233	0	60	1	450	NA	NA	3	3	NA	IgG	NA	NA	VMP + cons(VRD) + mant(LENA)	Ind/IndC/Cons/Mant	VCD	VGPR	0	NA	0	90	0	0	NA	NA	NA
BO_PT_168	SNP 0239	20121203_MART_MM_SNP239_(GenomeWideSNP_6)	NA	66	1	M	non traslocato	0	0	0	0	0	0	1	1	0	1	1	4.800000191	2.700000048	0.600000024	8.300000191	1	168	0	40	0	240	NA	NA	2	2	NA	IgG	NA	NA	VCD	Ind/nv/nv/nv	VCD	VGPR	1	4	1	4	NA	NA	NA	NA	NA
BO_PT_171	SNP 0240	20121203_MART_MM_SNP240_(GenomeWideSNP_6)	NA	53	0	M	t(14_16)	1	0	0	0	1	0	1	1	0	1	0	5.230000019	2.4000000950000002	0.850000024	9.800000191	1	67	1	95	1	480	NA	NA	2	2	NA	IgG	NA	NA	VCD	Ind/nv/nv/nv	VCD	PR	1	4	1	4	NA	NA	NA	NA	NA
BO_PT_175	SNP 0284	20130625_MART_MM_SNP284_(GenomeWideSNP_6)	NA	62	0	F	t(11_14)	1	0	0	1	0	0	1	0	0	1	0	4.300000191	3.390000105	2.2300000190000002	11.600000380000001	0	254	0	95	1	480	1	NA	2	2	NA	IgM	NA	NA	VMP + cons(VRD) + mant(LENA)	Ind/IndC/Cons/Mant	VCD	SD	1	35	1	35	0	0	NA	NA	NA
BO_PT_177	SNP 0343	20131105_Cytoscan_MM343_(CytoScanHD_Array)	NA	42	0	F	non traslocato	0	0	0	0	0	0	1	0	1	1	0	3.680000067	2.9000000950000002	NA	9.899999619	1	151	0	100	1	480	0	NA	2	2	NA	IgG	NA	NA	HDM-1 + mant(LENA)	Ind/Tx/nv/Mant	VCD	NA	0	NA	0	83	1	single	VGPR	NA	VGPR
BO_PT_178	SNP 0346	20131125_Cytoscan_MM_346_(CytoScanHD_Array)	NA	46	0	F	non traslocato	0	0	0	0	0	0	1	0	0	1	0	4	4.199999809	0.400000006	9.899999619	1	233	0	60	1	225	0	NA	2	2	NA	IgG	NA	NA	VMP + mant(LENA)	Ind/IndC/nv/Mant	VCD	PR	1	58	1	58	0	0	NA	NA	NA
BO_PT_182	SNP 0244	20121203_MART_MM_SNP244_(GenomeWideSNP_6)	NA	50	0	M	t(6_14)	1	0	1	0	0	0	1	0	1	1	0	13.69999981	3.390000105	3.0999999049999998	9.199999809	1	118	1	80	1	618	1	NA	3	3	NA	BJ	NA	NA	HDM-1 + mant(LENA)	Ind/Tx/nv/Mant	VCD	VGPR	1	22	1	22	1	single	PR	NA	PR
BO_PT_185	SNP 0245	20121203_MART_MM_SNP245_(GenomeWideSNP_6)	TRUE	57	0	F	non traslocato	0	0	0	0	0	0	1	0	0	1	1	2.700000048	3.859999895	0.519999981	9.199999809	1	104	1	80	1	480	1	NA	1	2	NA	IgA	NA	NA	HDM-1 + mant(LENA)	Ind/Tx/nv/Mant	VCD	PR	1	34	1	34	1	single	VGPR	NA	VGPR
BO_PT_190	SNP 0286	20130625_MART_MM_SNP286_(GenomeWideSNP_6)	NA	57	0	F	non traslocato	0	0	0	0	0	0	1	1	1	0	0	4.320000172	4.329999924	0.519999981	11	0	253	0	70	1	480	0	NA	2	2	NA	IgG	NA	NA	HDM-1	Ind/Tx/nv/nv	VCD	SD	1	6	1	6	1	single	PD	NA	PD
BO_PT_194	SNP 0248	20121203_MART_MM_SNP248_(GenomeWideSNP_6)	NA	57	0	M	t(4_14)	1	1	0	0	0	0	1	0	0	1	0	4.730000019	4.010000229	0.889999986	10.80000019	0	395	0	80	1	480	1	NA	2	2	NA	IgG	NA	NA	HDM-1 + mant(LENA)	Ind/Tx/nv/Mant	VCD	PR	1	17	1	17	1	single	VGPR	NA	VGPR
BO_PT_195	SNP 0249	20121203_MART_MM_SNP249_(GenomeWideSNP_6)	NA	64	0	M	non traslocato	0	0	0	0	0	0	1	0	0	1	1	14.100000380000001	2.839999914	1.5	8.300000191	1	141	1	90	1	225	0	NA	3	2	NA	IgA	NA	NA	VMP	Ind/IndC/nv/nv	VCD	PR	1	8	1	8	0	0	NA	NA	NA
BO_PT_197	SNP 0956	MM_cytoscanHD3042018_956_(CytoScanHD_Array)	NA	54	0	F	non traslocato	0	0	0	0	0	0	1	0	1	1	1	5.989999771	2.9000000950000002	0.409999996	8.979999542	1	298	0	75	1	246	0	NA	3	2	NA	IgG	NA	NA	HDM-1 + mant(LENA)	Ind/Tx/nv/Mant	VCD	VGPR	1	33	1	33	1	single	VGPR	NA	VGPR
BO_PT_208	SNP 0997	MM__CytoscanHD_10052018_997_(CytoScanHD_Array)	NA	65	0	F	pannello incompleto	NA	NA	0	0	NA	0	NA	NA	NA	NA	NA	8	3.799999952	1.080000043	8	1	169	0	70	1	500	0	NA	3	NA	NA	BJ	NA	NA	HDM-2 + mant(LENA)	Ind/Tx/nv/Mant	VCD	VGPR	0	NA	0	83	1	double	VGPR	VGPR	VGPR
BO_PT_210	SNP 1036	MM__CytoscanHD_03072018_1036_(CytoScanHD_Array)	NA	43	0	F	non traslocato	0	0	0	0	0	0	1	1	0	1	0	2.799999952	4.199999809	0.600000024	11.30000019	0	227	0	20	0	214	NA	NA	1	2	NA	IgG	NA	NA	VCD	Ind/nv/nv/nv	VCD	NA	0	NA	0	1	NA	NA	NA	NA	NA
BO_PT_220	SNP 0946	MM_cytoscanHD14032018_946_(CytoScanHD_Array)	FALSE	46	0	M	t(4_14)	1	1	0	0	0	0	1	0	0	1	1	1.460000038	3.859999895	NA	11.399999619999999	0	240	0	NA	NA	NA	NA	NA	1	2	NA	IgA	NA	NA	HDM-1 + cons(VRD) + mant(LENA)	Ind/Tx/Cons/Mant	VCD	VGPR	0	NA	0	43	1	single	VGPR	NA	VGPR
BO_PT_221	SNP 0303	20130725_Cytoscan_MM303_(CytoScanHD_Array)	NA	57	0	M	t(14_16)	1	0	0	0	1	0	1	0	0	1	0	5.699999809	3.799999952	1.090000033	11.899999619999999	0	241	0	40	0	225	0	NA	3	3	NA	IgG	NA	NA	HDM-2 + mant(LENA)	Ind/Tx/nv/Mant	VCD	VGPR	0	NA	0	20	1	double	VGPR	VGPR	VGPR
BO_PT_229	SNP 0370	20140107_Cytoscan_MM_Flores_370_(CytoScanHD_Array)	TRUE	49	0	M	non traslocato	0	0	0	0	0	0	1	NA	1	1	0	3.869999886	3.703000069	1.120000005	12.30000019	0	166	0	90	1	480	1	NA	2	2	NA	IgA	NA	NA	HDM-2	Ind/Tx/nv/nv	VCD	SD	1	9	1	9	1	double	VGPR	PD	VGPR
BO_PT_234	SNP 0375	20140204_MART_MM_Cyto375_(CytoScanHD_Array)	NA	64	0	F	t(11_14)	1	0	0	1	0	0	1	0	0	1	0	8.029999733	4.099999905	1.549999952	10.100000380000001	1	239	0	90	1	480	NA	NA	3	2	NA	IgG	NA	NA	VCD	Ind/nv/nv/nv	VCD	NA	1	9	1	9	0	0	NA	NA	NA
BO_PT_238	SNP 0933	MM_cytoscanHD26012018_933_(CytoScanHD_Array)	NA	60	0	M	t(4_14)	1	1	0	0	0	0	1	0	0	1	0	2.4000000950000002	3.5	0.800000012	10.19999981	1	458	0	68	1	450	0	NA	1	2	NA	IgG	NA	NA	HDM-2 + mant(LENA)	Ind/Tx/nv/Mant	VCD	PR	1	15	1	15	1	double	PR	PR	PR
BO_PT_239	SNP 0296	20130711_Cytoscan_MM296_(CytoScanHD_Array)	NA	50	0	M	t(4_14)	1	1	0	0	0	0	1	0	0	1	0	12.19999981	3.700000048	1.399999976	9.800000191	1	167	0	80	1	225	NA	NA	3	3	NA	IgG	NA	NA	VCD	Ind/nv/nv/nv	VCD	PD	1	2	1	2	NA	NA	NA	NA	NA
BO_PT_245	SNP 0318	20131001_Cytoscan_MM318_(CytoScanHD_Array)	NA	61	0	F	t(4_14)	1	1	0	0	0	0	1	1	0	1	0	6.190000057	2.5599999430000002	1	9.100000382	1	148	1	70	1	618	NA	NA	3	3	NA	IgG	NA	NA	VCD	Ind/nv/nv/nv	VCD	PD	1	2	1	2	NA	NA	NA	NA	NA
BO_PT_246	SNP 0382	20140217_MART_MM_Cyto382_(CytoScanHD_Array)	FALSE	45	0	F	non traslocato	0	0	0	0	0	0	1	0	0	1	1	1.600000024	3.2699999809999998	0.50999999	11.19999981	0	288	0	25	0	460	1	NA	2	2	NA	IgG	NA	NA	HDM-2 + mant(LENA)	Ind/Tx/nv/Mant	VCD	PR	1	15	1	15	1	double	VGPR	VGPR	VGPR
BO_PT_248	SNP 0605	20160727_MG_MM_Cyto605_(CytoScanHD_Array)	TRUE	55	0	F	t(14_20)	1	0	0	0	0	1	1	0	0	1	0	3.200000048	3.6900000569999998	0.74000001	9.300000191	1	200	0	NA	NA	214	1	NA	1	2	NA	IgG	NA	NA	VMP + mant(LENA)	Ind/IndC/nv/Mant	VCD	PR	1	14	1	14	0	0	NA	NA	NA
BO_PT_251	SNP 0439	20150326_MG_MM_Cyto439_(CytoScanHD_Array)	NA	63	0	F	t(14_20)	1	0	0	0	0	1	1	1	1	1	0	5.800000191	3.700000048	1	10	1	120	1	80	1	450	NA	NA	3	3	NA	IgG	NA	NA	VCD	Ind/nv/nv/nv	VCD	PD	1	3	1	3	NA	NA	NA	NA	NA
BO_PT_255	SNP 0387	20140217_MART_MM_Cyto387_(CytoScanHD_Array)	NA	61	0	M	t(14_16)	1	0	0	0	1	0	1	0	0	1	0	3.0999999049999998	3.660000086	1.100000024	12.80000019	0	126	1	50	0	480	0	NA	1	2	NA	IgA	NA	NA	HDM-1 + mant(LENA)	Ind/Tx/nv/Mant	VCD	NA	0	NA	0	76	1	single	NA	NA	NA
BO_PT_258	SNP 0440	20150326_MG_MM_Cyto440_(CytoScanHD_Array)	NA	47	0	F	t(4_14)	1	1	0	0	0	0	1	0	0	1	0	2.4400000569999998	3.549999952	0.709999979	10.100000380000001	1	226	0	50	0	480	NA	NA	1	2	NA	IgA	NA	NA	VCD	Ind/nv/nv/nv	VCD	PR	1	4	1	4	NA	NA	NA	NA	NA
BO_PT_262	SNP 0394	20140310_MART_MM_Cyto394_(CytoScanHD_Array)	FALSE	56	0	M	t(4_14)	1	1	0	0	0	0	1	0	0	1	0	3.7699999809999998	3.390000105	1.190000057	10.399999619999999	1	225	0	30	0	250	0	NA	2	2	NA	IgG	NA	NA	HDM-1 + cons(VRD) + mant(LENA)	Ind/Tx/Cons/Mant	VCD	VGPR	0	NA	0	38	1	single	VGPR	NA	VGPR
BO_PT_263	SNP 0396	20140319_MART_MM_Cyto396_(CytoScanHD_Array)	NA	60	0	F	non traslocato	0	0	0	0	0	0	1	0	0	1	1	1.746000052	4.570000172	0.589999974	10.80000019	0	204	0	30	0	460	1	NA	1	2	NA	IgG	NA	NA	VMP + cons(VRD) + mant(LENA)	Ind/IndC/Cons/Mant	VCD	PR	1	72	1	72	0	0	NA	NA	NA
BO_PT_267	SNP 0399	20140319_MART_MM_Cyto399_(CytoScanHD_Array)	NA	49	0	M	t(14_16)	1	0	0	0	1	0	1	0	0	1	1	8.100000382	3.660000086	0.899999976	8.600000382	1	107	1	80	1	225	NA	NA	3	3	NA	IgG	NA	NA	HDM-2 + cons(VRD) + mant(LENA)	Ind/Tx/Cons/Mant	VCD	PR	1	28	1	28	1	double	PR	PR	PR
BO_PT_269	SNP 0401	20140319_MART_MM_Cyto401_(CytoScanHD_Array)	NA	69	1	F	non traslocato	0	0	0	0	0	0	1	0	1	1	1	8.800000191	2.130000114	0.699999988	8.600000382	1	117	1	90	1	618	1	NA	3	3	NA	IgG	NA	NA	VMP + mant(LENA)	Ind/IndC/nv/Mant	VCD	NA	0	NA	0	69	0	0	NA	NA	NA
BO_PT_272	SNP 0832	MM_cytoscanHD_14092017_832_(CytoScanHD_Array)	FALSE	53	0	F	t(11_14)	1	0	0	1	0	0	1	1	0	1	0	8.199999809	3.700000048	1.799999952	9.5	1	245	0	70	1	450	0	NA	3	3	NA	BJ	NA	NA	HDM-1 + cons(VRD) + mant(LENA)	Ind/Tx/Cons/Mant	VCD	PR	1	23	1	23	1	single	VGPR	NA	VGPR
BO_PT_273	SNP 0413	20140414_MART_MM_Cyto413_(CytoScanHD_Array)	NA	53	0	M	non traslocato	0	0	0	0	0	0	1	1	0	1	1	1.5	3.5	0.800000012	12.30000019	0	170	0	60	1	450	0	NA	1	2	NA	BJ	NA	NA	HDM-1 + cons(VRD) + mant(LENA)	Ind/Tx/Cons/Mant	VCD	VGPR	1	55	1	55	1	single	VGPR	NA	VGPR
BO_PT_276	SNP 0837	MM_cytoscanHD_09132017_837_(CytoScanHD_Array)	TRUE	62	0	M	t(4_14)	1	1	0	0	0	0	1	0	0	1	0	2.299999952	3.0999999049999998	1.139999986	12.5	0	256	0	NA	NA	450	NA	NA	2	2	NA	IgG	NA	NA	HDM-1 + mant(LENA)	Ind/Tx/nv/Mant	VCD	PR	1	21	1	21	1	single	PR	NA	PR
BO_PT_279	SNP 0834	MM_cytoscanHD_14092017_834_(CytoScanHD_Array)	NA	54	0	F	non traslocato	0	0	0	0	0	0	1	0	1	1	1	3.200000048	3.2300000190000002	0.5	11.69999981	0	178	0	75	1	480	NA	NA	2	2	NA	IgG	NA	NA	VCD	Ind/nv/nv/nv	VCD	PR	0	NA	0	5	NA	NA	NA	NA	NA
BO_PT_282	SNP 0415	20140414_MART_MM_Cyto415_(CytoScanHD_Array)	NA	62	0	F	t(4_14)	1	1	0	0	0	0	1	0	0	1	0	1.799999952	3.9000000950000002	0.800000012	10	1	206	0	60	1	243	NA	NA	1	2	NA	IgG	NA	NA	VMP	Ind/IndC/nv/nv	VCD	VGPR	1	6	1	6	0	0	NA	NA	NA
BO_PT_284	SNP 0430	20150305_MG_MM_Cyto430_(CytoScanHD_Array)	NA	57	0	M	t(4_14)	1	1	0	0	0	0	1	0	0	1	0	4.599999905	4.099999905	1.100000024	13	0	251	0	90	1	618	0	NA	2	2	NA	NA	NA	NA	HDM-2 + mant(LENA)	Ind/Tx/nv/Mant	VCD	NA	1	44	1	44	1	double	VGPR	VGPR	VGPR
BO_PT_290	SNP 0431	20150305_MG_MM_Cyto431_(CytoScanHD_Array)	NA	58	0	M	non traslocato	0	0	0	0	0	0	1	0	1	1	1	3.369999886	4.070000172	9.619999886	14.19999981	0	171	0	40,5	0	480	0	NA	1	1	NA	IgG	NA	NA	HDM-1 + cons(VRD) + mant(LENA)	Ind/Tx/Cons/Mant	VCD	PR	1	19	1	19	1	single	PR	NA	PR
BO_PT_296	SNP 0435	20150305_MG_MM_Cyto435_(CytoScanHD_Array)	NA	54	0	M	t(11_14)	1	0	0	1	0	0	1	0	1	1	0	4.199999809	4.28000021	1.080000043	12.399999619999999	0	409	0	65	1	460	1	NA	2	2	NA	NA	NA	NA	HDM-2 + cons(VRD) + mant(LENA)	Ind/Tx/Cons/Mant	VCD	CR	0	NA	0	74	1	double	VGPR	VGPR	VGPR
BO_PT_298	SNP 0451	20150422_MG_MM_Cyto451_(CytoScanHD_Array)	NA	43	0	F	non traslocato	0	0	0	0	0	0	1	1	0	1	0	1.5	2.880000114	0.699999988	10.899999619999999	0	192	0	50	0	450	1	NA	2	2	NA	NA	NA	NA	VMP + cons(VRD) + mant(LENA)	Ind/IndC/Cons/Mant	VCD	VGPR	0	NA	0	78	0	0	NA	NA	NA
BO_PT_307	SNP 0948	MM_cytoscanHD14032018_948_(CytoScanHD_Array)	NA	64	0	M	t(14_16)	1	0	0	0	1	0	1	0	0	1	0	53	3.9000000950000002	0.910000026	12	0	157	0	20	0	NA	NA	NA	3	3	NA	IgG	NA	NA	VMP + mant(LENA)	Ind/IndC/nv/Mant	VCD	PR	1	12	1	12	0	0	NA	NA	NA
BO_PT_310	SNP 0465	20150519_MG_MM_Cyto465_(CytoScanHD_Array)	NA	61	0	F	t(4_14)	1	1	0	0	0	0	1	0	0	1	0	6.099999905	3.9000000950000002	1.230000019	11	0	242	0	70	1	450	NA	NA	3	3	NA	IgA	NA	NA	VCD + BORTEZOMIB	Ind/IndC/nv/nv	VCD	VGPR	1	17	1	17	0	0	NA	NA	NA
BO_PT_314	SNP 0852	MM_cytoscanHD_10022017_852_(CytoScanHD_Array)	FALSE	39	0	F	t(4_14)	1	1	0	0	0	0	1	0	0	1	1	3.4000000950000002	3.3099999430000002	0.899999976	9.600000382	1	257	0	90	1	400	1	NA	2	2	NA	IgG	NA	NA	HDM-2 + cons(VRD) + mant(LENA)	Ind/Tx/Cons/Mant	VCD	PR	1	49	1	49	1	double	VGPR	VGPR	VGPR
BO_PT_317	SNP 0577	20160704_MG_MM_Cyto577_(CytoScanHD_Array)	TRUE	47	0	M	t(4_14)	1	1	0	0	0	0	1	0	1	1	0	3.049999952	4.400000095	1.179999948	14.5	0	240	0	30	0	500	1	NA	1	2	NA	BJ	NA	NA	VMP + mant(LENA)	Ind/IndC/nv/Mant	VCD	VGPR	1	33	1	33	0	0	NA	NA	NA
BO_PT_319	SNP 0861	MM_cytoscanHD_10192017_861_(CytoScanHD_Array)	FALSE	54	0	F	t(4_14)	1	1	0	0	0	0	1	1	0	1	0	2.589999914	3.5199999809999998	0.709999979	13.30000019	0	259	0	40	0	480	1	NA	1	2	NA	IgA	NA	NA	HDM-1 + cons(VRD) + mant(LENA)	Ind/Tx/Cons/Mant	VCD	VGPR	1	21	1	21	1	single	VGPR	NA	VGPR
BO_PT_320	SNP 0868	MM_cytoscanHD_10262017_868_(CytoScanHD_Array)	NA	43	0	F	t(4_14)	1	1	0	0	0	0	1	0	0	1	0	6.800000191	3.119999886	0.800000012	8.5	1	252	0	90	1	618	NA	NA	3	3	NA	IgG	NA	NA	VCD	Ind/nv/nv/nv	VCD	PR	0	NA	0	3	NA	NA	NA	NA	NA
BO_PT_321	SNP 0543	20160126_MG_MM_Cyto543_(CytoScanHD_Array)	NA	59	0	F	t(11_14)	1	0	0	1	0	0	1	0	0	1	0	0.043000001	0.449999988	1	11.19999981	0	239	0	83	1	248	NA	NA	2	2	NA	BJ	NA	NA	VCD	Ind/IndC/nv/nv	VCD	CR	1	32	1	32	0	0	NA	NA	NA
BO_PT_340	SNP 0419	20140527_MART_MM_Cyto419_(CytoScanHD_Array)	NA	59	0	M	t(14_16)	1	0	0	0	1	0	1	0	0	1	0	2.5999999049999998	4.820000172	0.899999976	11.399999619999999	0	141	1	30	0	460	0	NA	1	2	NA	IgG	NA	NA	HDM-2 + cons(VRD) + mant(LENA)	Ind/Tx/Cons/Mant	VCD	VGPR	1	18	1	18	1	double	CR	CR	CR
BO_PT_344	SNP 0609	20160727_MG_MM_Cyto609_(CytoScanHD_Array)	FALSE	45	0	M	t(14_16)	1	0	0	0	1	0	1	0	1	1	0	9.899999619	2.799999952	0.899999976	9.899999619	1	388	0	99	1	250	0	NA	3	3	NA	IgA	NA	NA	VMP	Ind/IndC/nv/nv	VCD	PR	1	7	1	7	0	0	NA	NA	NA
BO_PT_347	SNP 0604	20160727_MG_MM_Cyto604_(CytoScanHD_Array)	NA	57	0	F	t(14_20)	1	0	0	0	0	1	1	0	0	1	1	8.180000305	4.489999771	0.899999976	8.300000191	1	185	0	90	1	460	1	NA	3	3	NA	IgG	NA	NA	HDM-1	Ind/Tx/nv/nv	VCD	VGPR	1	12	1	12	1	single	VGPR	NA	VGPR
BO_PT_349	SNP 0562	20160503_MG_MM_Cyto562_(CytoScanHD_Array)	NA	51	0	F	t(4_14)	1	1	0	0	0	0	1	0	0	1	0	2.5999999049999998	3.5999999049999998	0.819999993	9.899999619	1	166	0	70	1	450	NA	NA	1	2	NA	IgA	NA	NA	VCD	Ind/nv/nv/nv	VCD	SD	1	4	1	4	NA	NA	NA	NA	NA
BO_PT_354	SNP 0683	20161109_MG_MM_Cyto683_(CytoScanHD_Array)	NA	63	0	F	non traslocato	0	0	0	0	0	0	1	0	0	1	1	2	3.779999971	0.810000002	7.099999905	1	87	1	90	1	480	1	NA	1	2	NA	IgG	NA	NA	VCD	Ind/nv/nv/nv	VCD	VGPR	1	10	1	10	0	0	NA	NA	NA
BO_PT_361	SNP 0608	20160727_MG_MM_Cyto608_(CytoScanHD_Array)	NA	62	0	F	non traslocato	0	0	0	0	0	0	1	1	0	1	1	3.009999991	3.839999914	0.649999976	10.69999981	0	192	0	53	0	NA	NA	NA	1	2	NA	BJ	NA	NA	VCD + LENA	Ind/IndC/nv/nv	VCD	PR	1	15	1	15	0	0	NA	NA	NA
BO_PT_365	SNP 0704	20161110_MG_MM_Cyto704_(CytoScanHD_Array)	NA	60	0	M	t(4_14)	1	1	0	0	0	0	1	0	0	1	0	6.599999905	2.799999952	2.430000067	8.399999619	1	285	0	60	1	480	1	NA	3	1	NA	IgG	NA	NA	VMP + cons(VRD) + mant(LENA)	Ind/IndC/Cons/Mant	VCD	PR	0	NA	0	37	0	0	NA	NA	NA
BO_PT_367	SNP 0684	20161109_MG_MM_Cyto684_(CytoScanHD_Array)	NA	64	0	M	t(4_14)	1	1	0	0	0	0	1	0	0	1	0	3.5	3.0999999049999998	1.100000024	12.80000019	0	219	0	60	1	NA	0	NA	2	2	NA	IgG	NA	NA	VMP + cons(VRD) + mant(LENA)	Ind/IndC/Cons/Mant	VCD	VGPR	1	16	1	16	0	0	NA	NA	NA
BO_PT_369	SNP 0720	20170102_MG_MM_Cyto720_(CytoScanHD_Array)	NA	53	0	F	pannello incompleto	NA	0	0	0	0	NA	1	0	0	1	1	2.5999999049999998	4.400000095	0.800000012	13.5	0	264	0	25	0	400	1	NA	1	2	NA	IgG	NA	NA	VMP + cons(VRD) + mant(LENA)	Ind/IndC/Cons/Mant	VCD	VGPR	0	NA	0	60	0	0	NA	NA	NA
BO_PT_376	SNP 0714	20170103_MG_MM_Cyto714_(CytoScanHD_Array)	NA	61	0	M	non traslocato	0	0	0	0	0	0	1	0	0	1	1	22.60000038	2.3499999049999998	2.549999952	10.399999619999999	1	88	1	100	1	480	1	NA	3	3	NA	IgA	NA	NA	VCD	Ind/nv/nv/nv	VCD	NA	1	4	1	4	NA	NA	NA	NA	NA
BO_PT_377	SNP 0715	20170103_MG_MM_Cyto715_(CytoScanHD_Array)	NA	61	0	M	t(11_14)	1	0	0	1	0	0	1	0	0	0	0	2.5	3.720000029	1.320000053	9.300000191	1	127	1	90	1	225	0	NA	1	1	NA	BJ	NA	NA	HDM-2 + mant(LENA)	Ind/Tx/nv/Mant	VCD	SD	1	23	1	23	1	double	SD	SD	SD
BO_PT_386	SNP 0824	MM_cytoscanHD_08302017_824_(CytoScanHD_Array)	NA	64	0	M	non traslocato	0	0	0	0	0	0	1	0	1	1	0	4.170000076	3.039999962	1.129999995	13.30000019	0	189	0	40	0	480	1	NA	2	2	NA	IgG	NA	NA	VMP	Ind/IndC/nv/nv	VCD	PR	1	39	1	39	0	0	NA	NA	NA
BO_PT_387	SNP 0825	MM_cytoscanHD_08302017_825_(CytoScanHD_Array)	NA	55	0	M	t(14_20)	1	0	0	0	0	1	1	0	0	1	0	3.4000000950000002	3.259999991	2.5	9.399999619	1	282	0	40	0	400	1	NA	2	2	NA	IgG	NA	NA	HDM-2 + cons(VRD)	Ind/Tx/Cons/nv	VCD	PR	1	14	1	14	1	double	PR	VGPR	VGPR
BO_PT_389	SNP 0827	MM_cytoscanHD_08302017_827_(CytoScanHD_Array)	FALSE	51	0	F	t(4_14)	1	1	0	0	0	0	1	0	1	1	0	3	4.190000057	0.479999989	10.5	0	139	1	80	1	460	0	NA	1	2	NA	IgG	NA	NA	HDM-2 + mant(LENA)	Ind/Tx/nv/Mant	VCD	PR	1	50	1	50	1	double	PR	VGPR	VGPR
BO_PT_390	SNP 0828	MM_cytoscanHD_08302017_828_(CytoScanHD_Array)	NA	65	0	M	non traslocato	0	0	0	0	0	0	1	1	1	1	1	6.5	4.019999981	2.5	8.600000382	1	146	1	90	1	225	0	NA	3	3	NA	BJ	NA	NA	VMP	Ind/indC/nv/nv	VCD	VGPR	0	NA	1	9	0	0	NA	NA	NA
BO_PT_398	SNP 0872	MM_cytoscanHD_10262017_872_(CytoScanHD_Array)	NA	59	0	F	t(14_16)	1	0	0	0	1	0	1	1	1	1	0	9.800000191	4.309999943	1.600000024	9.399999619	1	270	0	80	1	460	NA	NA	3	3	NA	BJ	NA	NA	VCD	Ind/IndC/nv/nv	VCD	VGPR	0	NA	0	6	0	0	NA	NA	NA
BO_PT_404	SNP 1000	MM__CytoscanHD_10052018_1000_(CytoScanHD_Array)	NA	51	0	F	t(4_14)	1	1	0	0	0	0	1	0	0	1	NA	2.109999895	3.700000048	0.610000014	9.020000458	1	281	0	40	0	618	NA	NA	1	2	NA	IgG	NA	NA	VCD	Ind/nv/nv/nv	VCD	VGPR	0	NA	0	18	0	0	NA	NA	NA
BO_PT_407	SNP 1025	MM__CytoscanHD_11062018_1025_(CytoScanHD_Array)	NA	63	0	F	t(11_14)	1	0	0	1	0	0	1	0	0	0	0	2.24000001	3	0.639999986	12.399999619999999	0	421	0	70	1	230	0	NA	2	2	NA	IgG	NA	NA	HDM-2 + mant(LENA)	Ind/Tx/nv/Mant	VCD	PR	1	49	1	49	1	double	PR	PR	PR
BO_PT_424	SNP 1014	MM__CytoscanHD_31052018_1014_(CytoScanHD_Array)	NA	63	0	F	non traslocato	0	0	0	0	0	0	0	0	0	1	1	1.600000024	3.9000000950000002	0.660000026	11.399999619999999	0	335	0	50	0	450	1	NA	1	2	NA	IgG	NA	NA	HDM-2 + cons(VRD) + mant(LENA)	Ind/Tx/Cons/Mant	VCD	VGPR	1	68	1	68	1	double	VGPR	VGPR	VGPR
BO_PT_429	SNP 1018	MM__CytoscanHD_11062018_1018_(CytoScanHD_Array)	NA	47	0	M	non traslocato	0	0	0	0	0	0	1	0	0	1	1	2.4000000950000002	4.199999809	0.660000026	11.30000019	0	272	0	70	1	618	NA	NA	1	1	NA	IgA	NA	NA	HDM-1 + mant(LENA)	Ind/Tx/nv/Mant	VCD	VGPR	0	NA	0	50	1	single	VGPR	NA	VGPR
BO_PT_431	SNP 0975	MM_CytoscanHD_17042018_975_(CytoScanHD_Array)	FALSE	53	0	F	t(14_16)	1	0	0	0	1	0	1	1	0	1	1	4.199999809	4.21999979	0.699999988	11	0	118	1	46	0	225	0	NA	2	2	NA	IgG	NA	NA	VMP + mant(LENA)	Ind/IndC/nv/Mant	VCD	VGPR	1	26	1	26	0	0	NA	NA	NA
BO_PT_445	SNP 0876	MM_cytoscanHD_11092017_876_(CytoScanHD_Array)	TRUE	73	1	F	t(4_14)	1	1	0	0	0	0	NA	0	0	1	NA	5.6	2.9	1.03	9.8	1	198	0	NA	NA	122	0	NA	3	NA	NA	IgA	kappa	NA	VMP	Ind/IndC/nv/nv	VCD	CR	1	20	1	20	0	0	NA	NA	NA
BO_PT_446	SNP 0796	20170717_MG_MM_Cyto796_(CytoScanHD_Array)	TRUE	69	1	F	t(14_16)	1	0	0	0	1	0	NA	0	0	1	NA	NA	3.8	2.3	6.6	1	117	1	NA	NA	NA	NA	NA	NA	NA	IIB	NA	lambda	10.8	VD/VMP + mant(BORTEZOMIB)	Ind/IndC/nv/Mant	VEL-DEX	CR	1	25	1	25	0	0	NA	NA	NA
BO_PT_452	SNP 0474	20150623_MART_MM_Cyto474_(CytoScanHD_Array)	TRUE	72	1	F	t(4_14)	1	1	0	0	0	0	0	0	0	0	0	6.8	2.6	1.28	7.2	1	146	1	25	0	123	NA	NA	3	3	NA	IgG	kappa	8.9	KCD	Ind/IndC/nv/nv	KCD	PR	1	7	1	7	0	0	NA	NA	NA
BO_PT_455	SNP 0039	20100205_MART_MM_SNP39_(GenomeWideSNP_6)_2	NA	64	0	F	t(4_14)	1	1	0	0	0	0	1	0	NA	1	NA	3.17	3.6	0.8	11.3	0	91	1	80	1	353	0	230-460	1	NA	3A	IgG	kappa	8.3	VTD + 2Tx + mant(CORTISONE)	Ind/Tx/nv/Mant	VTD	VGPR	1	40	1	40	1	double	nCR	VGPR	nCR
BO_PT_457	SNP 0011	20090520_MM11_SNP6.0_(GenomeWideSNP_6)	NA	55	0	M	t(4_14)	1	1	0	0	0	0	1	1	NA	0	NA	8	3.6	1.7	10.1	1	151	0	60	1	222	1	250-450	3	NA	3A	IgA	lambda	11.4	VTD + 2Tx + cons(VTD) + mant(CORTISONE)	Ind/Tx/Cons/Mant	VTD	nCR	1	14	1	14	1	double	VGPR	CR	CR
BO_PT_467	SNP 0065	20100331_MART_MM_SNP65_(GenomeWideSNP_6)	NA	56	0	M	t(4_14)	1	1	0	0	0	0	1	0	NA	1	NA	3	3.5	1.18	9.9	1	189	0	70	1	211	1	230-480	1	NA	3A	IgA	kappa	9.1	VTD + Tx + cons(VTD) + mant(CORTISONE)	Ind/Tx/Cons/Mant	VTD	nCR	1	83	1	83	1	single	CR	NA	CR
BO_PT_473	SNP 0018	20090604_MM18_SNP6.0_(GenomeWideSNP_6)	NA	65	0	M	t(4_14)	1	1	0	0	0	0	1	0	NA	1	NA	4	2.97	1.26	12.1	0	221	0	50	0	206	1	230-480	2	NA	1A	IgG	lambda	9	VTD + TX + mant(CORTISONE)	Ind/Tx/nv/Mant	VTD	VGPR	1	41	1	41	1	single	CR	NA	CR
BO_PT_477	SNP 0034	20100205_MART_MM_SNP34_(GenomeWideSNP_6)	NA	54	0	F	t(4_14)	1	1	0	0	0	0	1	0	NA	NA	0	2.6	3.1	0.81	10.8	0	105	1	52	0	295	1	240-480	2	NA	3A	IgA	lambda	9.01	TD + 2TX + mant(CORTISONE)	Ind/Tx/nv/Mant	TD	PR	1	23	1	23	1	double	PR	VGPR	VGPR
BO_PT_479	SNP 0035	20100205_MART_MM_SNP35_(GenomeWideSNP_6)	NA	44	0	M	t(4_14)	1	1	0	0	0	0	1	0	0	1	0	3.1	3.24	1.3	11.3	0	122	1	30	0	141	0	230-460	2	NA	3A	IgA	lambda	12.8	VTD + 2Tx + cons(VTD) + mant(CORTISONE)	Ind/Tx/Cons/Mant	VTD	nCR	1	49	1	49	1	double	CR	CR	CR
BO_PT_483	SNP 0061	20100331_MART_MM_SNP61_(GenomeWideSNP_6)	NA	60	0	F	pannello incompleto	NA	0	NA	NA	NA	NA	0	0	NA	0	NA	4.7	4.2	0.7	9.6	1	187	0	30	0	301	1	230-500	2	NA	2A	IgG	kappa	9.4	VTD + mant(CORTISONE)	Ind/IndC/nv/Mant	VTD	VGPR	1	18	1	18	0	0	NA	NA	NA
BO_PT_492	SNP 0493	20150708_MG_MM_Cyto493_(CytoScanHD_Array)	NA	55	0	F	pannello incompleto	NA	0	NA	NA	NA	NA	1	0	NA	1	NA	3.3	4.25	2.1	7.3	1	100	1	75	1	339	1	230-460	1	NA	NA	IgG	kappa	13.8	VTD + 2Tx + cons(VTD) + mant(CORTISONE)	Ind/Tx/Cons/Mant	VTD	VGPR	1	34	1	34	1	double	CR	CR	CR
BO_PT_495	SNP 0023bis	20090728_MART_MM_SNP23bis_(GenomeWideSNP_6)	NA	62	0	M	pannello incompleto	NA	0	NA	NA	NA	NA	1	0	NA	1	NA	3.24	4.1	1.1	8.8	1	138	1	40	0	198	1	240-480	1	NA	3A	BJ	kappa	13.2	VTD + TX	Ind/Tx/nv/nv	VTD	CR	0	NA	0	119	1	single	CR	NA	CR
BO_PT_496	SNP 0045	20100108_MART_MM_SNP45_(GenomeWideSNP_6)	NA	64	0	M	t(4_14)	1	1	0	0	0	0	1	0	NA	NA	NA	4.6	2.9	1.1	11.6	0	207	0	90	1	381	1	NA	2	NA	NA	IgA	lambda	10.1	VTD + 2Tx + cons(VTD) + mant(CORTISONE)	Ind/Tx/Cons/Mant	VTD	nCR	1	22	1	22	1	double	CR	CR	CR
BO_PT_500	SNP 0055	20100210_MART_MM_SNP55_(GenomeWideSNP_6)	NA	57	0	F	t(4_14)	1	1	0	0	0	0	1	0	NA	NA	NA	5.2	2.9	0.8	7.9	1	282	0	80	1	396	1	NA	2	NA	NA	IgG	kappa	9	TD + 2TX + cons(TD) +mant(CORTISONE)	Ind/Tx/Cons/Mant	TD	PR	1	17	1	17	1	double	CR	VGPR	CR
BO_PT_509	SNP 0127	20110920_MART_MM_SNP127_(GenomeWideSNP_6)	NA	61	0	M	pannello incompleto	NA	0	NA	NA	NA	NA	1	0	NA	1	NA	3.16	2.9	0.8	10.1	1	199	0	80	1	148	NA	230-460	2	NA	3A	IgA	lambda	10	VTD + 2TX + mant(CORTISONE)	Ind/Tx/nv/Mant	VTD	SD	1	22	1	22	1	double	VGPR	VGPR	VGPR
BO_PT_001	SNP 0776	20170627_MG_MM_Cyto776_(CytoScanHD_Array)	FALSE	65	0	F	pannello incompleto	NA	0	NA	NA	0	0	0	0	0	0	0	5.2	4.3	0.88	13.9	0	338	0	50	0	168	NA	NA	2	2	NA	IgA	kappa	9.8	VTD + TX + cons(VTD)	Ind/Tx/Cons/	VTD	PR	0	NA	0	22	1	single	NA	NA	NA
BO_PT_004	D_008	MM_cytoscanHD_19092017_D8_(CytoScanHD_Array)	FALSE	63	0	F	non traslocato	0	0	0	0	0	0	0	0	0	0	0	2.7	4.1	0.47	11.3	0	335	0	70	1	204	0	NA	1	1	NA	BJ	kappa	10.4	VTD + 2Tx + mant(LENA)	Ind/Tx/nv/Mant	VTD	CR	0	NA	0	20	1	double	NA	NA	NA
BO_PT_007	SNP 0682	20161109_MG_MM_Cyto682_(CytoScanHD_Array)	NA	42	0	M	non traslocato	0	0	0	0	0	0	0	0	0	0	1	1.5	4.730000019	0.779999971	14	0	242	0	40	0	460	NA	NA	1	1	NA	IgG	NA	NA	VCD + TX_ALLO + TX	Ind/Tx/nv/nv	VCD	SD	1	13	1	13	1	double	NA	NA	NA
BO_PT_008	SNP 0762	20170605_MG_MM_Cyto762_(CytoScanHD_Array)	NA	75	1	M	pannello incompleto	NA	0	NA	NA	0	0	0	0	0	0	0	4.5	4	0.8	10.7	0	175	0	55	0	334	NA	NA	2	2	NA	BJ	kappa	9.4	VCD	Ind/nv/nv/nv	VCD	SD	1	3	1	3	NA	NA	NA	NA	NA
BO_PT_013	SNP 0790	20170704_MG_MM_Cyto790_(CytoScanHD_Array)	FALSE	68	1	M	NA	NA	NA	NA	NA	NA	NA	NA	NA	NA	NA	NA	2.8	4.7	0.81	15.7	0	247	0	80	1	137	0	NA	1	NA	NA	IgG	kappa	9.7	VTD + 2Tx + cons(VTD) + mant(CORTISONE)	Ind/Tx/Cons/Mant	VTD	VGPR	0	NA	0	23	1	single	NA	NA	NA
BO_PT_015	SNP 0791	20170704_MG_MM_Cyto791_(CytoScanHD_Array)	FALSE	70	1	M	pannello incompleto	NA	0	NA	NA	0	NA	0	0	0	0	0	3.8	3.9	1.11	12.3	0	302	0	65	1	163	0	NA	2	2	NA	IgG	kappa	9.3	VTD + 2Tx + cons(VTD) + mant(CORTISONE)	Ind/Tx/Cons/Mant	VTD	PR	0	NA	0	25	1	single	NA	NA	NA
BO_PT_018	SNP 0778	20170627_MG_MM_Cyto778_(CytoScanHD_Array)	FALSE	52	0	F	NA	NA	NA	NA	NA	NA	NA	NA	NA	NA	NA	NA	1.7	3.8	0.76	12.3	0	236	0	10	0	131	0	NA	1	NA	NA	IgG	lambda	9.1	VTD + 2Tx + cons(VTD) + mant(CORTISONE)	Ind/Tx/Cons/Mant	VTD	VGPR	0	NA	0	20	1	double	NA	NA	NA
BO_PT_021	SNP 0794	20170717_MG_MM_Cyto794_(CytoScanHD_Array)	NA	52	0	M	non traslocato	0	0	0	0	0	0	0	0	0	0	0	3.1	3.8	1.3	12.3	0	201	0	NA	NA	156	0	NA	1	1	NA	IgG	kappa	9.6	VTD + 2Tx + cons(VTD) + mant(CORTISONE)	Ind/Tx/Cons/Mant	VTD	PR	0	NA	0	26	1	double	NA	NA	NA
BO_PT_030	SNP 0170	20120510_MART_MM_SNP170_(GenomeWideSNP_6)	FALSE	56	0	F	t(11_14)	1	0	0	1	0	0	0	0	0	1	0	2.200000048	3.9000000950000002	0.519999981	12.399999619999999	0	160	0	50	0	214	0	NA	1	1	NA	IgG	NA	NA	HDM-2 + mant(LENA)	Ind/Tx/nv/Mant	VCD	PR	0	NA	0	88	1	double	PR	PR	PR
BO_PT_034	SNP 0229	20121203_MART_MM_SNP229_(GenomeWideSNP_6)	NA	35	0	M	t(11_14)	1	0	0	1	0	0	0	0	0	1	0	9.5	3.700000048	2.799999952	8.699999809	1	275	0	40	0	225	0	NA	3	2	NA	BJ	NA	NA	HDM-1 + cons(VRD) + mant(LENA)	Ind/Tx/Cons/Mant	VCD	VGPR	0	NA	0	11	1	single	VGPR	NA	VGPR
BO_PT_038	SNP 0307	20130731_Cytoscan_MM307_(CytoScanHD_Array)	NA	37	0	M	non traslocato	0	0	0	0	0	0	0	0	0	0	1	3.552000046	4.03000021	0.629999995	10.19999981	1	173	0	50	0	480	1	NA	2	2	NA	BJ	NA	NA	HDM-2 + mant(LENA)	Ind/Tx/nv/Mant	VCD	NA	1	74	1	74	1	double	NA	VGPR	VGPR
BO_PT_041	SNP 0221	20121008_MART_MM_SNP221_(GenomeWideSNP_6)	NA	62	0	F	non traslocato	0	0	0	0	0	0	0	0	0	0	1	3.200000048	4.900000095	1	12.600000380000001	0	446	0	25	0	214	NA	NA	1	1	NA	IgG	NA	NA	VCD	Ind/IndC/nv/nv	VCD	NA	0	NA	0	6	0	0	NA	NA	NA
BO_PT_042	SNP 0325	20131104_Cytoscan_MM325_(CytoScanHD_Array)	NA	64	0	M	pannello incompleto	NA	NA	0	0	NA	0	NA	NA	0	0	1	3.869999886	4.300000191	0.949999988	10.899999619999999	0	421	0	69	1	460	0	NA	2	2	NA	IgG	NA	NA	HDM-1 + mant(LENA)	Ind/Tx/nv/Mant	VCD	SD	1	25	1	25	1	single	PR	NA	PR
BO_PT_044	SNP 0225	20121203_MART_MM_SNP225_(GenomeWideSNP_6)	NA	52	0	M	t(11_14)	1	0	0	1	0	0	0	0	0	0	0	2.4000000950000002	3.359999895	0.5	12.600000380000001	0	406	0	55	0	225	0	NA	2	2	NA	IgG	NA	NA	HDM-1 + cons(VRD) + mant(LENA)	Ind/Tx/Cons/Mant	VCD	SD	0	NA	1	47	1	single	PR	NA	PR
BO_PT_046	SNP 0765	20170605_MG_MM_Cyto765_(CytoScanHD_Array)	NA	73	1	F	pannello incompleto	NA	0	NA	NA	0	NA	0	0	0	0	0	29.9	2.7	5.59	11.3	0	213	0	100	1	244	0	NA	3	2	NA	IgG	kappa	7.3	VD	Ind/nv/nv/nv	VEL-DEX	SD	0	NA	1	1	NA	NA	NA	NA	NA
BO_PT_050	SNP 0995	MM__CytoscanHD_10052018_995_(CytoScanHD_Array)	TRUE	69	1	F	pannello incompleto	NA	0	NA	NA	0	NA	NA	0	0	0	NA	3.3	3.9	0.54	13.2	0	262	0	25	0	143	0	NA	1	1	NA	IgA	kappa	9.7	VMP	Ind/IndC/nv/nv	VCD	CR	1	43	1	43	0	0	NA	NA	NA
BO_PT_051	SNP 0693	20161110_MG_MM_Cyto693_(CytoScanHD_Array)	TRUE	74	1	M	non traslocato	0	0	0	0	0	0	0	0	0	0	0	4.5	3.7	1.01	12.7	0	128	1	45	0	123	0	NA	2	2	NA	IgA	kappa	NA	VMP	Ind/IndC/nv/nv	VCD	VGPR	1	15	1	15	0	0	NA	NA	NA
BO_PT_052	SNP 0768	20170605_MG_MM_Cyto768_(CytoScanHD_Array)	NA	79	1	F	pannello incompleto	NA	0	NA	NA	0	NA	0	0	0	0	0	4.3	3.1	0.7	9.3	1	219	0	55	0	133	0	NA	2	2	NA	IgG	kappa	9.1	RD	Ind/IndC/nv/nv	Rev-Dex	PR	0	NA	0	33	0	0	NA	NA	NA
BO_PT_055	SNP 0655	20161005_MG_MM_Cyto655_(CytoScanHD_Array)	NA	70	1	M	pannello incompleto	NA	0	NA	NA	0	NA	0	1	0	0	0	5.7	3.2	1.06	9.4	1	256	0	30	0	145	0	NA	3	3	NA	IgA	kappa	8.7	RD	Ind/IndC/nv/nv	Rev-Dex	VGPR	0	NA	1	11	0	0	NA	NA	NA
BO_PT_058	SNP 0607	20160727_MG_MM_Cyto607_(CytoScanHD_Array)	FALSE	65	0	F	non traslocato	0	0	0	0	0	0	NA	0	0	0	NA	2	3.7	0.8	13	0	313	0	NA	NA	200	NA	NA	1	NA	NA	IgG	kappa	NA	KRD + Tx + cons(KRD) + mant(LENA)	Ind/Tx/Cons/Mant	KRD	CR	0	NA	0	24	1	single	CR	NA	NA
BO_PT_059	SNP 0879	MM_cytoscanHD_11092017_879_(CytoScanHD_Array)	TRUE	66	1	M	non traslocato	0	0	0	0	0	0	0	0	0	0	0	6.5	4.2	0.92	9.1	1	152	0	100	1	233	0	NA	3	NA	NA	IgG	kappa	9	VMP	Ind/IndC/nv/nv	VMP	PR	1	21	1	21	0	0	NA	NA	NA
BO_PT_060	SNP 0653	20161005_MG_MM_Cyto653_(CytoScanHD_Array)	NA	79	1	F	pannello incompleto	NA	0	NA	NA	NA	NA	0	0	0	0	0	11.4	NA	3.19	7	1	NA	NA	100	1	NA	NA	NA	3	NA	NA	BJ	lambda	7.6	VD	Ind/nv/nv/nv	VEL-DEX	PD	1	2	1	2	NA	NA	NA	NA	NA
BO_PT_063	SNP 0032	20090728_MART_MM_SNP32_(GenomeWideSNP_6)	NA	52	0	F	pannello incompleto	NA	0	NA	NA	NA	NA	0	0	NA	0	NA	2.4	2.9	0.79	9.8	1	246	0	90	1	219	1	0-450	2	NA	3A	IgG	kappa	8	VTD + 2Tx + cons(VTD)	Ind/Tx/nv/Cons	VTD	SD	0	NA	0	79	1	double	VGPR	nCR	nCR
BO_PT_064	SNP 0128	20110920_MART_MM_SNP128_(GenomeWideSNP_6)	NA	52	0	M	pannello incompleto	NA	0	NA	NA	NA	NA	0	0	NA	NA	NA	2.88	4.32	0.8	10.2	1	177	0	90	1	216	1	NA	1	NA	NA	IgG	kappa	8.6	VTD + Tx + cons(VTD)	Ind/Tx/Cons/nv	VTD	VGPR	0	NA	0	137	1	single	VGPR	NA	VGPR
BO_PT_065	SNP 0084	20110404_MART_MM_SNP84_(GenomeWideSNP_6)	NA	51	0	F	pannello incompleto	NA	0	NA	NA	NA	NA	1	0	NA	NA	NA	3.2	3.9	1	11.8	0	333	0	70	1	246	1	NA	1	NA	NA	IgG	lambda	9.2	VTD + 2Tx + cons(VTD) + mant(CORTISONE)	Ind/Tx/Cons/Mant	VTD	PR	1	84	1	84	1	double	PR	PR	PR
BO_PT_070	SNP 0010	20090520_MM10_SNP6.0_(GenomeWideSNP_6)	NA	63	0	M	t(4_14)	1	1	0	0	0	0	0	0	NA	NA	NA	2.9	4.4	0.8	12	0	373	0	NA	NA	365	NA	NA	1	NA	NA	BJ	NA	NA	VTD + 2Tx + cons(VTD)	Ind/Tx/Cons/nv	VTD	CR	0	NA	0	132	1	double	CR	CR	CR
BO_PT_073	SNP 0028	20090728_MART_MM_SNP28_(GenomeWideSNP_6)	NA	64	0	F	pannello incompleto	NA	0	NA	NA	NA	NA	0	0	NA	0	NA	2.86	4.56	0.7	8.2	1	184	0	77	1	-1	NA	70-190	1	NA	3A	IgG	kappa	8.7	VTD + Tx + cons(VTD) + mant(CORTISONE)	Ind/Tx/Cons/Mant	VTD	VGPR	1	56	1	56	1	single	VGPR	NA	VGPR
BO_PT_074	SNP 0968	MM_CytoscanHD_17042018_968_(CytoScanHD_Array)	TRUE	61	0	F	pannello incompleto	NA	0	NA	NA	NA	NA	0	1	NA	NA	NA	3.3	4.5	0.9	10.3	1	307	0	20	0	NA	NA	NA	1	2	IA	IgA	kappa	8.9	VD + TX + cons(VD) + mant(BORTEZOMIB)	Ind/Tx/Cons/Mant	VEL-DEX	CR	1	79	1	79	1	single	NA	NA	NA
BO_PT_077	SNP 0771	20170605_MG_MM_Cyto771_(CytoScanHD_Array)	FALSE	67	1	M	non traslocato	0	0	0	0	0	0	NA	1	0	0	NA	4.6	3.2	0.8	11.8	0	536	0	35	0	166	0	NA	2	2	NA	IgG	lambda	9	VTD + 2Tx	Ind/Tx/nv/nv	VTD	VGPR	1	10	1	10	1	double	NA	NA	NA
BO_PT_078	SNP 0987	MM_CytoscanHD_07052018_987_(CytoScanHD_Array)	TRUE	59	0	F	pannello incompleto	NA	0	NA	NA	NA	NA	0	0	NA	NA	NA	3.3	4.5	1.05	10.8	0	177	0	95	1	NA	NA	NA	1	NA	NA	IgG	kappa	9.1	VTD + TX + cons(VTD)	Ind/Tx/Cons/nv	VTD	PR	1	34	1	34	1	single	NA	NA	NA
BO_PT_086	SNP 0095	20110517_MART_MM_SNP95_(GenomeWideSNP_6)	FALSE	59	0	F	pannello incompleto	NA	0	NA	0	0	NA	0	0	0	0	1	2.200000048	3.9400000569999998	0.49000001	11.69999981	0	156	0	20	0	480	0	NA	1	1	NA	BJ	NA	NA	HDM-2 + mant(LENA)	Ind/Tx/nv/Mant	VCD	SD	1	37	1	37	1	double	VGPR	VGPR	VGPR
BO_PT_089	SNP 0863	MM_cytoscanHD_10192017_863_(CytoScanHD_Array)	NA	63	0	M	pannello incompleto	NA	0	NA	0	0	NA	0	0	0	0	1	4.599999905	3.75	1.039999962	12.100000380000001	0	153	0	30	0	480	NA	NA	2	2	NA	IgG	NA	NA	VMP + mant(LENA)	Ind/IndC/nv/Mant	VCD	PR	0	NA	0	94	0	0	NA	NA	NA
BO_PT_091	SNP 0134	20110920_MART_MM_SNP134_(GenomeWideSNP_6)	FALSE	45	0	M	t(4_14)	1	1	0	0	0	0	0	0	0	0	0	2.660000086	2.910000086	0.889999986	8.300000191	1	137	1	76	1	618	0	NA	2	2	NA	IgA	NA	NA	HDM-1 + cons(VRD) + mant(LENA)	Ind/Tx/Cons/Mant	VCD	CR	1	63	1	63	1	single	CR	NA	CR
BO_PT_092	SNP 0135	20110920_MART_MM_SNP135_(GenomeWideSNP_6)	FALSE	57	0	F	non traslocato	0	0	0	0	0	0	1	0	0	0	1	2.5	3.674999952	0.769999981	11.399999619999999	0	293	0	25	0	480	1	NA	1	2	NA	IgG	NA	NA	VMP + cons(VRD) + mant(LENA)	Ind/IndC/Cons/Mant	VCD	PR	0	NA	0	92	0	0	NA	NA	NA
BO_PT_093	SNP 0199	20120727_MART_MM_SNP199_(GenomeWideSNP_6)	NA	57	0	M	t(11_14)	1	0	0	1	0	0	0	0	0	0	0	1.5	4.400000095	1	13.899999619999999	0	229	0	30	0	NA	0	NA	1	1	NA	IgG	NA	NA	VMP + mant(LENA)	Ind/IndC/nv/Mant	VCD	SD	0	NA	0	7	0	0	NA	NA	NA
BO_PT_094	SNP 0136	20110920_MART_MM_SNP136_(GenomeWideSNP_6)	FALSE	58	0	M	NA	NA	NA	NA	NA	NA	NA	NA	NA	NA	NA	NA	1.200000048	3.950000048	0.699999988	14.600000380000001	0	339	0	25	0	225	NA	NA	1	NA	NA	BJ	NA	NA	VMP + mant(LENA)	Ind/IndC/nv/Mant	VCD	VGPR	1	17	1	17	0	0	NA	NA	NA
BO_PT_096	SNP 0167	20120510_MART_MM_SNP167_(GenomeWideSNP_6)	FALSE	61	0	M	t(14_20)	1	0	0	0	0	1	0	0	0	0	1	7.199999809	3.950000048	1.179999948	9.800000191	1	274	0	35	0	480	0	NA	3	2	NA	IgG	NA	NA	VMP	Ind/IndC/nv/nv	VCD	PR	1	6	1	6	0	0	NA	NA	NA
BO_PT_102	SNP 0856	MM_cytoscanHD_10022017_856_(CytoScanHD_Array)	NA	45	0	M	non traslocato	0	0	0	0	0	0	0	0	0	0	NA	2.5999999049999998	4.400000095	0.899999976	14.19999981	0	198	0	18	0	225	0	NA	1	1	NA	IgG	NA	NA	HDM-1 + mant(LENA)	Ind/Tx/nv/Mant	VCD	PR	1	73	1	73	1	single	PR	NA	PR
BO_PT_105	SNP 0212	20120924_MART_MM_SNP212_(GenomeWideSNP_6)	TRUE	64	0	M	t(4_14)	1	1	0	0	0	0	0	0	0	0	1	3.0999999049999998	3.180000067	0.939999998	12.100000380000001	0	264	0	40	0	225	NA	NA	2	2	NA	IgG	NA	NA	VMP + mant(LENA)	Ind/IndC/nv/Mant	VCD	PR	1	27	1	27	0	0	NA	NA	NA
BO_PT_107	SNP 0197	20120626_MART_MM_SNP197_(GenomeWideSNP_6)	TRUE	53	0	M	non traslocato	0	0	0	0	0	0	0	0	1	0	0	2.299999952	3.700000048	1.100000024	11.30000019	0	297	0	54	0	225	0	NA	1	1	NA	IgG	NA	NA	VCD	Ind/nv/nv/nv	VCD	VGPR	1	6	1	6	0	0	NA	NA	NA
BO_PT_109	SNP 0215	20121008_MART_MM_SNP215_(GenomeWideSNP_6)	NA	55	0	M	non traslocato	0	0	0	0	0	0	0	0	0	0	1	4	2.5	0.870000005	10	1	241	0	80	1	243	0	NA	2	2	NA	IgG	NA	NA	HDM-1 + mant(LENA)	Ind/Tx/nv/Mant	VCD	PR	0	NA	0	6	1	single	PR	NA	PR
BO_PT_110	SNP 0216	20121008_MART_MM_SNP216_(GenomeWideSNP_6)	NA	57	0	M	non traslocato	0	0	0	0	0	0	0	0	0	0	1	4.599999905	3.4000000950000002	0.99000001	12.600000380000001	0	190	0	50	0	450	NA	NA	2	2	NA	BJ	NA	NA	VCD	Ind/nv/nv/nv	VCD	VGPR	1	8	1	8	0	0	NA	NA	NA
BO_PT_111	SNP 0211	20120924_MART_MM_SNP211_(GenomeWideSNP_6)	NA	55	0	M	non traslocato	0	0	0	0	0	0	0	0	0	0	1	8.699999809	4.429999828	1.379999995	9.800000191	1	360	0	80	1	460	1	NA	3	3	NA	IgG	NA	NA	VMP	Ind/IndC/nv/nv	VCD	SD	1	7	1	7	0	0	NA	NA	NA
BO_PT_112	SNP 0217	20121008_MART_MM_SNP217_(GenomeWideSNP_6)	NA	63	0	M	t(11_14)	1	0	0	1	0	0	0	0	0	0	0	4.099999905	4.800000191	1.399999976	10	1	249	0	50	0	225	0	NA	2	2	NA	IgA	NA	NA	HDM-2 + cons(VRD) + mant(LENA)	Ind/Tx/Cons/Mant	VCD	VGPR	1	61	1	61	1	double	VGPR	VGPR	VGPR
BO_PT_115	SNP 0939	MM_cytoscanHD14032018_939_(CytoScanHD_Array)	NA	65	0	M	t(11_14)	1	0	0	1	0	0	0	0	0	0	0	5.099999905	4.260000229	1.5	11	0	224	0	90	1	225	NA	NA	2	2	NA	BJ	NA	NA	VCD	Ind/nv/nv/nv	VCD	SD	1	7	1	7	0	0	NA	NA	NA
BO_PT_118	SNP 0226	20121203_MART_MM_SNP226_(GenomeWideSNP_6)	NA	48	0	F	non traslocato	0	0	0	0	0	0	0	0	0	0	1	7.5	4.5	1.299999952	9.800000191	1	302	0	46	0	450	NA	NA	3	NA	NA	BJ	NA	NA	VMP + mant(LENA)	Ind/IndC/nv/Mant	VCD	CR	0	NA	0	89	0	0	NA	NA	NA
BO_PT_120	SNP 0313	20130731_Cytoscan_MM313_(CytoScanHD_Array)	NA	65	0	M	NA	NA	NA	NA	NA	NA	NA	NA	NA	NA	NA	NA	1.799999952	3.9000000950000002	0.769999981	14.600000380000001	0	293	0	60	1	450	0	NA	1	NA	NA	IgG	NA	NA	HDM-2 + mant(LENA)	Ind/Tx/nv/Mant	VCD	PR	0	NA	0	93	1	double	VGPR	PR	VGPR
BO_PT_124	SNP 0316	20131001_Cytoscan_MM316_(CytoScanHD_Array)	NA	50	0	F	non traslocato	0	0	0	0	0	0	0	0	0	0	1	2.9000000950000002	4.400000095	0.670000017	11	0	237	0	50	0	450	1	NA	1	2	NA	IgA	NA	NA	VMP + cons(VRD) + mant(LENA)	Ind/IndC/Cons/Mant	VCD	VGPR	0	NA	0	78	0	0	NA	NA	NA
BO_PT_126	SNP 0228	20121203_MART_MM_SNP228_(GenomeWideSNP_6)	NA	64	0	M	non traslocato	0	0	0	0	0	0	0	0	0	0	NA	5.300000191	4	1.019999981	11.600000380000001	0	251	0	40	0	450	NA	NA	2	2	NA	BJ	NA	NA	HDM-1 + mant(TALIDOMIDE)	Ind/Tx/nv/Mant	VCD	VGPR	0	NA	0	92	1	single	NA	NA	NA
BO_PT_127	SNP 0319	20131001_Cytoscan_MM319_(CytoScanHD_Array)	NA	61	0	M	t(11_14)	1	0	0	1	0	0	0	0	0	0	0	5.800000191	3.799999952	1.600000024	11	0	202	0	40	0	450	1	NA	3	3	NA	IgG	NA	NA	HDM-1 + cons(VRD) + mant(LENA)	Ind/Tx/Cons/Mant	VCD	SD	0	NA	0	94	1	single	PR	NA	PR
BO_PT_128	SNP 0858	MM_cytoscanHD_10022017_858_(CytoScanHD_Array)	NA	58	0	M	non traslocato	0	0	0	0	0	0	0	0	0	0	1	4.96999979	3.619999886	0.879999995	13.69999981	0	330	0	26	0	618	NA	NA	2	2	NA	BJ	NA	NA	VCD	Ind/nv/nv/nv	VCD	PD	1	5	1	5	NA	NA	NA	NA	NA
BO_PT_129	SNP 0176	20120521_MART_MM_SNP176_(GenomeWideSNP_6)	NA	63	0	F	non traslocato	0	0	0	0	0	0	0	0	0	0	1	6.300000191	3.049999952	0.819999993	9.699999809	1	370	0	90	1	214	0	NA	3	2	NA	IgG	NA	NA	HDM-2 + mant(LENA)	Ind/Tx/nv/Mant	VCD	PR	0	NA	0	85	1	double	NA	NA	NA
BO_PT_136	SNP 0327	20131104_Cytoscan_MM327_(CytoScanHD_Array)	NA	44	0	M	t(4_14)	1	1	0	0	0	0	1	0	0	0	0	4.099999905	3.0999999049999998	0.899999976	9.699999809	1	178	0	65	1	450	0	NA	2	2	NA	IgA	NA	NA	VMP + mant(LENA)	Ind/IndC/nv/Mant	VCD	PR	1	23	1	23	0	0	NA	NA	NA
BO_PT_137	SNP 0328	20131104_Cytoscan_MM328_(CytoScanHD_Array)	NA	59	0	M	pannello incompleto	NA	0	0	NA	0	0	0	1	1	0	NA	2.880000114	3.799999952	1.110000014	14	0	215	0	40	0	460	NA	NA	1	2	NA	IgG	NA	NA	VCD	Ind/nv/nv/nv	VCD	PR	1	3	1	3	NA	NA	NA	NA	NA
BO_PT_138	SNP 0961	MM_cytoscanHD3042018_961_(CytoScanHD_Array)	NA	70	1	M	non traslocato	0	0	0	0	0	0	0	0	0	0	1	24.200000760000002	4.190000057	0.949999988	8.800000191	1	247	0	98	1	480	NA	NA	3	2	NA	IgG	NA	NA	VCD	Ind/IndC/nv/nv	VCD	NA	0	NA	1	10	0	0	NA	NA	NA
BO_PT_139	SNP 0231	20121203_MART_MM_SNP231_(GenomeWideSNP_6)	NA	59	0	F	non traslocato	0	0	0	0	0	0	0	0	1	0	1	2.4000000950000002	3.799999952	0.560000002	12.69999981	0	303	0	85	1	450	NA	NA	1	1	NA	IgA	NA	NA	HDM-1 + mant(LENA)	Ind/Tx/nv/Mant	VCD	SD	1	18	1	18	1	single	SD	NA	SD
BO_PT_143	SNP 0300	20130725_Cytoscan_MM300_(CytoScanHD_Array)	NA	62	0	F	t(4_14)	1	1	0	0	0	0	0	0	0	0	1	11.43000031	2.960000038	1.970000029	8.199999809	1	225	0	80	1	460	NA	NA	3	3	NA	IgG	NA	NA	VCD	Ind/nv/nv/nv	VCD	SD	1	2	1	2	NA	NA	NA	NA	NA
BO_PT_144	SNP 0866	MM_cytoscanHD_10262017_866_(CytoScanHD_Array)	FALSE	57	0	M	non traslocato	0	0	0	0	0	0	0	0	1	0	1	2.299999952	4	1.159999967	10.899999619999999	0	134	1	60	1	450	NA	NA	1	1	NA	IgG	NA	NA	HDM-2 + mant(LENA)	Ind/Tx/nv/Mant	VCD	PR	0	NA	0	89	1	double	PR	VGPR	VGPR
BO_PT_148	SNP 0331	20131104_Cytoscan_MM331_(CytoScanHD_Array)	NA	64	0	M	non traslocato	0	0	0	0	0	0	0	0	0	0	1	3.151000023	4.150000095	0.899999976	13.69999981	0	267	0	60	1	460	0	NA	1	1	NA	IgA	NA	NA	HDM-2 + cons(VRD) + mant(LENA)	Ind/Tx/Cons/Mant	VCD	VGPR	0	NA	0	86	1	double	VGPR	VGPR	VGPR
BO_PT_149	SNP 0295	20130711_Cytoscan_MM295_(CytoScanHD_Array)	NA	46	0	M	non traslocato	0	0	0	0	0	0	0	1	0	0	1	0.300000012	3.200000048	0.899999976	9.5	1	178	0	80	1	500	NA	NA	2	2	NA	IgG	NA	NA	VCD	Ind/nv/nv/nv	VCD	PD	1	1	1	1	NA	NA	NA	NA	NA
BO_PT_156	SNP 0323	20131001_Cytoscan_MM323_(CytoScanHD_Array)	NA	60	0	F	non traslocato	0	0	0	0	0	0	0	0	1	0	1	3.414000034	3.5	0.49000001	10.100000380000001	1	237	0	60	1	378	0	NA	1	1	NA	IgG	NA	NA	VMP + mant(LENA)	Ind/IndC/nv/Mant	VCD	PR	1	29	1	29	0	0	NA	NA	NA
BO_PT_169	SNP 0282	20130625_MART_MM_SNP282_(GenomeWideSNP_6)	NA	62	0	F	t(11_14)	1	0	0	1	0	0	0	0	0	0	0	3.9800000190000002	3.299999952	0.800000012	8.899999619	1	284	0	40	0	479	NA	NA	2	2	NA	IgG	NA	NA	HDM-2 + mant(LENA)	Ind/Tx/nv/Mant	VCD	PR	1	54	1	54	1	double	PR	PR	PR
BO_PT_172	SNP 0867	MM_cytoscanHD_10262017_867_(CytoScanHD_Array)	FALSE	49	0	F	non traslocato	0	0	0	0	0	0	0	0	0	0	1	3.1449999809999998	4.21999979	0.589999974	11.600000380000001	0	240	0	70	1	500	0	NA	1	1	NA	IgG	NA	NA	VMP + cons(VRD) + mant(LENA)	Ind/IndC/Cons/Mant	VCD	PR	1	40	1	40	0	0	NA	NA	NA
BO_PT_173	SNP 1035	MM__CytoscanHD_03072018 1035_(CytoScanHD_Array)_2	NA	52	0	M	t(11_14)	1	0	0	1	0	0	0	0	0	0	0	3.670000076	4.099999905	1.159999967	11.80000019	0	291	0	NA	NA	460	0	NA	2	2	NA	IgA	NA	NA	HDM-2 + cons(VRD) + mant(LENA)	Ind/Tx/Cons/Mant	VCD	VGPR	0	NA	0	86	1	double	VGPR	VGPR	VGPR
BO_PT_176	SNP 0342	20131105_Cytoscan_MM342_(CytoScanHD_Array)	NA	59	0	M	pannello incompleto	NA	0	0	0	NA	0	0	0	0	0	1	1.962000012	4.099999905	0.899999976	14.80000019	0	235	0	NA	NA	378	0	NA	1	1	NA	IgG	NA	NA	HDM-1 + mant(LENA)	Ind/Tx/nv/Mant	VCD	PR	1	56	1	56	1	single	PR	NA	PR
BO_PT_180	SNP 0347	20131125_Cytoscan_MM_347_(CytoScanHD_Array)	NA	59	0	F	pannello incompleto	NA	0	0	NA	0	0	NA	NA	NA	NA	NA	3.5999999049999998	4.300000191	0.680000007	12	0	232	0	7	0	450	NA	NA	2	2	NA	IgG	NA	NA	HDM-2 + mant(LENA)	Ind/Tx/nv/Mant	VCD	PR	0	NA	0	74	1	double	PR	PR	PR
BO_PT_181	SNP 0942	MM_cytoscanHD14032018_942_(CytoScanHD_Array)	NA	52	0	M	non traslocato	0	0	0	0	0	0	0	0	0	0	1	2.799999952	4	0.699999988	10.899999619999999	0	305	0	70	1	500	0	NA	1	1	NA	BJ	NA	NA	VMP + mant(LENA)	Ind/IndC/nv/Mant	VCD	PR	1	12	1	12	0	0	NA	NA	NA
BO_PT_183	SNP 0344	20131105_Cytoscan_MM344_(CytoScanHD_Array)	FALSE	43	0	M	non traslocato	0	0	0	0	0	0	0	0	0	0	1	4.5	2.5999999049999998	2.5999999049999998	8.5	1	142	1	80	1	460	0	NA	2	2	NA	IgA	NA	NA	HDM-1 + cons(VRD) + mant(LENA)	Ind/Tx/Cons/Mant	VCD	NA	0	NA	0	82	1	single	NA	NA	NA
BO_PT_184	SNP 0285	20130625_MART_MM_SNP285_(GenomeWideSNP_6)	NA	60	0	M	non traslocato	0	0	0	0	0	0	0	0	0	0	1	3.299999952	3.799999952	0.889999986	10.69999981	0	172	0	90	1	225	0	NA	1	1	NA	IgG	NA	NA	HDM-2 + cons(VRD) + mant(LENA)	Ind/Tx/Cons/Mant	VCD	PR	0	NA	0	58	1	double	VGPR	VGPR	VGPR
BO_PT_186	SNP 0268	20130516_MART_MM_SNP268_(GenomeWideSNP_6)	NA	62	0	F	non traslocato	0	0	0	0	0	0	0	0	0	0	1	4.900000095	4.300000191	0.779999971	12.5	0	249	0	90	1	214	NA	NA	2	2	NA	IgG	NA	NA	VCD	Ind/nv/nv/nv	VCD	NA	0	NA	0	31	0	0	NA	NA	NA
BO_PT_187	SNP 0246	20121203_MART_MM_SNP246_(GenomeWideSNP_6)	NA	54	0	M	non traslocato	0	0	0	0	0	0	0	0	0	0	1	2.319999933	3.839999914	0.800000012	12.600000380000001	0	247	0	60	1	480	1	NA	1	2	NA	IgA	NA	NA	HDM-2 + mant(LENA)	Ind/Tx/nv/Mant	VCD	VGPR	0	NA	0	84	1	double	VGPR	VGPR	VGPR
BO_PT_188	SNP 0943	MM_cytoscanHD14032018_943_(CytoScanHD_Array)	NA	62	0	M	non traslocato	0	0	0	0	0	0	0	0	0	0	1	0.300000012	3	0.790000021	8	1	152	0	50	0	500	0	NA	2	2	NA	IgG	NA	NA	HDM-1 + cons(VRD) + mant(LENA)	Ind/Tx/Cons/Mant	VCD	VGPR	0	NA	0	67	1	single	Relapse from CR	NA	Relapse from CR
BO_PT_193	SNP 0349	20131125_Cytoscan_MM_349_(CytoScanHD_Array)	NA	60	0	F	t(4_14)	1	1	0	0	0	0	0	0	0	0	1	3.0999999049999998	3.890000105	0.899999976	11.399999619999999	0	283	0	50	0	220	0	NA	1	2	NA	IgA	NA	NA	VMP + mant(LENA)	Ind/IndC/nv/Mant	VCD	PR	0	NA	0	89	0	0	NA	NA	NA
BO_PT_198	SNP 0957	MM_cytoscanHD3042018_957_(CytoScanHD_Array)	NA	63	0	M	non traslocato	0	0	0	0	0	0	0	0	0	0	1	11.600000380000001	3.539999962	1.289999962	12.100000380000001	0	199	0	60	1	350	NA	NA	3	2	NA	IgA	NA	NA	VCD	Ind/nv/nv/nv	VCD	NA	0	NA	1	1	NA	NA	NA	NA	NA
BO_PT_200	SNP 0350	20131125_Cytoscan_MM_350_(CytoScanHD_Array)	FALSE	58	0	M	t(4_14)	1	1	0	0	0	0	0	0	0	0	0	5.900000095	3.720000029	1.350000024	10.69999981	0	218	0	40	0	460	0	NA	3	3	NA	IgA	NA	NA	HDM-1 + mant(LENA)	Ind/Tx/nv/Mant	VCD	VGPR	0	NA	1	62	1	single	CR	NA	CR
BO_PT_201	SNP 0290	20130717_MART_AL_SNP290_(GenomeWideSNP_6)	NA	45	0	M	non traslocato	0	0	0	0	0	0	0	0	0	0	0	2.0999999049999998	3.9000000950000002	0.800000012	12.600000380000001	0	400	0	40	0	618	0	NA	1	1	NA	IgG	NA	NA	HDM-1 + cons(VRD) + mant(LENA)	Ind/Tx/Cons/Mant	VCD	VGPR	0	NA	0	10	1	single	CR	NA	CR
BO_PT_202	SNP 0272	20130527_MART_MM_SNP272_(GenomeWideSNP_6)	NA	65	0	M	non traslocato	0	0	0	0	0	0	0	0	0	0	1	2	4.199999809	0.689999998	9.300000191	1	452	0	70	1	248	0	NA	1	1	NA	IgG	NA	NA	HDM-2 + mant(LENA)	Ind/Tx/nv/Mant	VCD	NA	1	56	1	56	1	double	SD	SD	SD
BO_PT_203	SNP 0351	20131125_Cytoscan_MM_351_(CytoScanHD_Array)	NA	58	0	F	non traslocato	0	0	0	0	0	0	0	0	0	0	1	3.799999952	4.300000191	0.670000017	11.19999981	0	286	0	75	1	214	0	NA	2	2	NA	IgG	NA	NA	VMP	Ind/IndC/nv/nv	VCD	NA	1	30	1	30	0	0	NA	NA	NA
BO_PT_205	SNP 0353	20131125_Cytoscan_MM_353_(CytoScanHD_Array)	NA	56	0	M	t(11_14)	1	0	0	1	0	0	0	0	0	0	0	2.096999884	3.960000038	0.850000024	12.80000019	0	155	0	90	1	500	1	NA	1	2	NA	IgA	NA	NA	VMP + cons(VRD) + mant(LENA)	Ind/IndC/Cons/Mant	VCD	PR	1	47	1	47	0	0	NA	NA	NA
BO_PT_206	SNP 0355	20131126_Cytoscan_MM_355_(CytoScanHD_Array)	NA	56	0	M	t(4_14)	1	1	0	0	0	0	0	0	0	0	0	2	4.070000172	0.800000012	11.69999981	0	329	0	40	0	225	0	NA	1	2	NA	BJ	NA	NA	VMP	Ind/IndC/nv/nv	VCD	CR	0	NA	0	32	0	0	NA	NA	NA
BO_PT_207	SNP 0356	20131126_Cytoscan_MM_356_(CytoScanHD_Array)	NA	57	0	M	non traslocato	0	0	0	0	0	0	0	0	0	0	1	2.0999999049999998	4.099999905	0.699999988	13.399999619999999	0	246	0	45	0	500	NA	NA	1	2	NA	IgG	NA	NA	VMP	Ind/IndC/nv/nv	VCD	PR	1	4	1	4	0	0	NA	NA	NA
BO_PT_209	SNP 0357	20131126_Cytoscan_MM_357_(CytoScanHD_Array)	NA	61	0	F	t(11_14)	1	0	0	1	0	0	0	0	0	0	0	10	3.339999914	1.200000048	8.600000382	1	144	1	78	1	460	0	NA	3	2	NA	IgA	NA	NA	HDM-1 + mant(LENA)	Ind/Tx/nv/Mant	VCD	PR	1	25	1	25	1	single	VGPR	NA	VGPR
BO_PT_211	SNP 0358	20131126_Cytoscan_MM_358_(CytoScanHD_Array)	NA	57	0	M	t(11_14)	1	0	0	1	0	0	0	0	0	0	0	3.3099999430000002	4.1300001139999996	0.699999988	14.5	0	316	0	25	0	480	NA	NA	1	1	NA	IgG	NA	NA	VCD	Ind/nv/nv/nv	VCD	PD	1	2	1	2	NA	NA	NA	NA	NA
BO_PT_212	SNP 0359	20131126_Cytoscan_MM_359_(CytoScanHD_Array)	NA	51	0	F	non traslocato	0	0	0	0	0	0	0	0	0	0	1	2.4000000950000002	4.28000021	0.680000007	11.100000380000001	0	252	0	30	0	460	1	NA	1	2	NA	BJ	NA	NA	HDM-2 + mant(LENA)	Ind/Tx/nv/Mant	VCD	SD	0	NA	0	87	1	double	PR	PR	PR
BO_PT_215	SNP 0360	20131126_Cytoscan_MM_360_(CytoScanHD_Array)	NA	40	0	M	non traslocato	0	0	0	0	0	0	0	0	0	0	1	4.349999905	3.5999999049999998	NA	11.80000019	0	204	0	100	1	480	0	NA	2	2	NA	IgG	NA	NA	HDM-1 + mant(LENA)	Ind/Tx/nv/Mant	VCD	SD	1	49	1	49	1	single	SD	NA	SD
BO_PT_217	SNP 0363	20131209_Cytoscan_MM_363_(CytoScanHD_Array)	TRUE	57	0	M	non traslocato	0	0	0	0	0	0	0	0	0	0	1	5.099999905	3.460000038	0.870000005	11.19999981	0	298	0	90	1	480	0	NA	2	2	NA	IgG	NA	NA	HDM-2 + mant(LENA)	Ind/Tx/nv/Mant	VCD	PR	1	49	1	49	1	double	PR	VGPR	VGPR
BO_PT_219	SNP 1038	MM__CytoscanHD_03072018_1038_(CytoScanHD_Array)	FALSE	58	0	M	non traslocato	0	0	0	0	0	0	0	0	0	0	1	4	3.5	1.100000024	12.30000019	0	144	1	50	0	248	0	NA	2	2	NA	IgG	NA	NA	HDM-1 + mant(LENA)	Ind/Tx/nv/Mant	VCD	PR	1	72	1	72	1	single	VGPR	NA	VGPR
BO_PT_222	SNP 0947	MM_cytoscanHD14032018_947_(CytoScanHD_Array)	NA	41	0	F	non traslocato	0	0	0	0	0	0	0	0	1	0	1	5.099999905	3.200000048	1	8.699999809	1	259	0	100	1	243	0	NA	2	2	NA	IgG	NA	NA	HDM-1 + mant(LENA)	Ind/Tx/nv/Mant	VCD	PR	0	NA	0	81	1	single	PR	NA	PR
BO_PT_224	SNP 0366	20131209_Cytoscan_MM_366_(CytoScanHD_Array)	NA	64	0	F	non traslocato	0	0	0	0	0	0	0	0	0	0	1	3.2699999809999998	3.4800000190000002	0.620000005	10.899999619999999	0	185	0	NA	NA	500	0	NA	2	2	NA	IgG	NA	NA	HDM-2 + mant(LENA)	Ind/Tx/nv/Mant	VCD	VGPR	1	41	1	41	1	double	VGPR	not available	VGPR
BO_PT_227	SNP 1039	MM__CytoscanHD_03072018_1039_(CytoScanHD_Array)	FALSE	65	0	M	t(11_14)	1	0	0	1	0	0	0	0	0	0	0	5.25	3.5999999049999998	1.070000053	10.5	0	154	0	70	1	250	1	NA	2	2	NA	NA	NA	NA	HDM-1 + mant(LENA)	Ind/Tx/nv/Mant	VCD	VGPR	0	NA	0	83	1	single	sCR	NA	sCR
BO_PT_230	SNP 0371	20140107_Cytoscan_MM_Flores_371_(CytoScanHD_Array)	NA	60	0	F	non traslocato	0	0	0	0	0	0	0	0	0	0	1	5	2.700000048	0.819999993	7.900000095	1	144	1	100	1	248	0	NA	2	2	NA	IgG	NA	NA	VMP + mant(LENA)	Ind/IndC/nv/Mant	VCD	PR	1	31	1	31	0	0	NA	NA	NA
BO_PT_231	SNP 0372	20140107_Cytoscan_MM_Flores_372_(CytoScanHD_Array)	NA	44	0	M	non traslocato	0	0	0	0	0	0	0	0	0	0	1	4.5	3.380000114	0.899999976	10.100000380000001	1	219	0	NA	NA	225	0	NA	2	2	NA	IgG	NA	NA	HDM-1 + cons(VRD) + mant(LENA)	Ind/Tx/Cons/Mant	VCD	PR	0	NA	0	85	1	single	PR	NA	PR
BO_PT_232	SNP 0373	20140204_MART_MM_Cyto373_(CytoScanHD_Array)	NA	56	0	F	t(11_14)	1	0	0	1	0	0	0	0	0	0	1	5.070000172	3.799999952	0.439999998	11.600000380000001	0	249	0	100	1	480	1	NA	2	2	NA	BJ	NA	NA	VMP + cons(VRD) + mant(LENA)	Ind/IndC/Cons/Mant	VCD	CR	0	NA	0	78	0	0	NA	NA	NA
BO_PT_233	SNP 0374	20140204_MART_MM_Cyto374_(CytoScanHD_Array)	NA	58	0	M	non traslocato	0	0	0	0	0	0	0	0	1	0	1	4.1300001139999996	4.900000095	1	11.399999619999999	0	162	0	95	1	460	1	NA	2	2	NA	IgG	NA	NA	HDM-1 + cons(VRD) + mant(LENA)	Ind/Tx/Cons/Mant	VCD	PR	1	18	1	18	1	single	VGPR	NA	VGPR
BO_PT_237	SNP 0376	20140204_MART_MM_Cyto376_(CytoScanHD_Array)	NA	64	0	M	non traslocato	0	0	0	0	0	0	1	0	0	1	1	3.4000000950000002	4.199999809	0.819999993	10.30000019	1	284	0	60	1	480	0	NA	3	1	NA	IgG	NA	NA	VCD	Ind/IndC/nv/nv	VCD	VGPR	0	NA	0	9	0	0	NA	NA	NA
BO_PT_240	SNP 0377	20140204_MART_MM_Cyto377_(CytoScanHD_Array)	NA	65	0	F	non traslocato	0	0	0	0	0	0	0	0	1	0	1	0.323000014	4.159999847	0.699999988	13.100000380000001	0	125	1	25	0	460	0	NA	1	1	NA	IgG	NA	NA	VMP + mant(LENA)	Ind/IndC/nv/Mant	VCD	PR	1	75	1	75	0	0	NA	NA	NA
BO_PT_241	SNP 0378	20140204_MART_MM_Cyto378_(CytoScanHD_Array)	NA	63	0	M	t(4_14)	1	1	0	0	0	0	1	0	0	1	0	2.74000001	3.9000000950000002	0.939999998	14.399999619999999	0	181	0	25	0	460	0	NA	1	2	NA	IgA	NA	NA	VMP + cons(VRD) + mant(LENA)	Ind/IndC/Cons/Mant	VCD	CR	1	74	1	74	0	0	NA	NA	NA
BO_PT_242	SNP 0919	MM_cytoscanHD24012018_919_(CytoScanHD_Array)	NA	46	0	M	non traslocato	0	0	0	0	0	0	1	0	1	0	0	3.299999952	3.799999952	1	10.80000019	0	405	0	70	1	618	1	NA	1	1	NA	BJ	NA	NA	HDM-2 + cons(VRD) + mant(LENA)	Ind/Tx/Cons/Mant	VCD	CR	0	NA	0	70	1	double	CR	sCR	CR
BO_PT_244	SNP 0380	20140204_MART_MM_Cyto380_(CytoScanHD_Array)	NA	42	0	F	t(11_14)	1	0	0	1	0	0	1	0	0	0	0	7.900000095	4.099999905	1.230000019	13.30000019	0	222	0	70	1	NA	NA	NA	3	NA	NA	BJ	NA	NA	HDM-2 + cons(VRD)	Ind/Tx/Cons/nv	VCD	PR	1	74	1	74	1	double	PD	PD	PD
BO_PT_247	SNP 0412	20140414_MART_MM_Cyto412_(CytoScanHD_Array)	NA	61	0	F	non traslocato	0	0	0	0	0	0	0	0	0	0	0	2.5999999049999998	3.920000076	0.930000007	13.30000019	0	259	0	5	0	480	NA	NA	1	1	NA	IgG	NA	NA	VCD	Ind/nv/nv/nv	VCD	NA	0	NA	0	69	0	0	NA	NA	NA
BO_PT_249	SNP 0383	20140217_MART_MM_Cyto383_(CytoScanHD_Array)	NA	57	0	F	non traslocato	0	0	0	0	0	0	0	0	0	0	1	2.880000114	3.799999952	0.639999986	12.69999981	0	298	0	40	0	480	NA	NA	1	NA	NA	IgG	NA	NA	VMP + mant(LENA)	Ind/IndC/nv/Mant	VCD	VGPR	0	NA	0	82	0	0	NA	NA	NA
BO_PT_250	SNP 0438	20150326_MG_MM_Cyto438_(CytoScanHD_Array)	TRUE	58	0	M	non traslocato	0	0	0	0	0	0	0	1	0	0	1	3.0999999049999998	3.200000048	1.029999971	12	0	325	0	70	1	190	0	NA	2	2	NA	IgA	NA	NA	HDM-1 + cons(VRD) + mant(LENA)	Ind/Tx/Cons/Mant	VCD	PR	1	40	1	40	1	single	PR	NA	PR
BO_PT_252	SNP 0384	20140217_MART_MM_Cyto384_(CytoScanHD_Array)	FALSE	57	0	M	t(11_14)	1	0	0	1	0	0	0	0	0	0	0	1.720000029	4	0.920000017	13.80000019	0	234	0	15	0	500	1	NA	1	2	NA	IgA	NA	NA	HDM-2 + cons(VRD) + mant(LENA)	Ind/Tx/Cons/Mant	VCD	PR	1	78	1	78	1	double	CR	CR	CR
BO_PT_256	SNP 0388	20140310_MART_MM_Cyto388_(CytoScanHD_Array)	NA	62	0	F	non traslocato	0	0	0	0	0	0	0	0	0	0	1	5	3.200000048	1	9.800000191	1	229	0	NA	NA	618	0	NA	2	2	NA	IgG	NA	NA	VMP + cons(VRD) + mant(LENA)	Ind/IndC/Cons/Mant	VCD	SD	0	NA	0	82	0	0	NA	NA	NA
BO_PT_259	SNP 0390	20140310_MART_MM_Cyto390_(CytoScanHD_Array)	NA	54	0	M	non traslocato	0	0	0	0	0	0	0	0	1	1	1	2.25	4.5	1	13.899999619999999	0	202	0	20	0	243	0	NA	1	1	NA	IgG	NA	NA	HDM-1 + mant(LENA)	Ind/Tx/nv/Mant	VCD	PR	1	35	1	35	1	single	VGPR	NA	VGPR
BO_PT_266	SNP 0398	20140319_MART_MM_Cyto398_(CytoScanHD_Array)	NA	63	0	M	t(11_14)	1	0	0	1	0	0	1	0	0	0	0	1.600000024	4.5	0.800000012	14.399999619999999	0	298	0	30	0	450	1	NA	1	2	NA	NA	NA	NA	VCD	Ind/IndC/nv/nv	VCD	CR	0	NA	0	74	0	0	NA	NA	NA
BO_PT_270	SNP 0849	MM_cytoscanHD_09212017_849_(CytoScanHD_Array)	NA	65	0	M	non traslocato	0	0	0	0	0	0	0	0	0	0	1	5.820000172	4.199999809	1.129999995	11.399999619999999	0	317	0	80	1	460	1	NA	3	3	NA	IgG	NA	NA	HDM-2 + mant(LENA)	Ind/Tx/nv/Mant	VCD	SD	1	29	1	29	1	double	VGPR	VGPR	VGPR
BO_PT_271	SNP 0850	MM_cytoscanHD_09212017_850_(CytoScanHD_Array)	FALSE	61	0	M	NA	NA	NA	NA	NA	NA	NA	NA	NA	NA	NA	NA	3.200000048	3.109999895	0.899999976	10.600000380000001	0	199	0	90	1	400	0	NA	2	2	NA	IgG	NA	NA	HDM-1 + mant(LENA)	Ind/Tx/nv/Mant	VCD	SD	1	22	1	22	1	single	SD	NA	SD
BO_PT_277	SNP 0838	MM_cytoscanHD_09132017_838_(CytoScanHD_Array)	NA	59	0	F	non traslocato	0	0	0	0	0	0	0	0	0	0	1	2.700000048	4.599999905	0.709999979	13	0	306	0	60	1	248	0	NA	1	1	NA	IgG	NA	NA	HDM-2 + cons(VRD) + mant(LENA)	Ind/Tx/Cons/Mant	VCD	NA	0	NA	0	81	1	double	SD	PR	PR
BO_PT_278	SNP 0839	MM_cytoscanHD_09132017_839_(CytoScanHD_Array)	NA	61	0	M	non traslocato	0	0	0	0	0	0	0	1	0	0	1	2.5999999049999998	0.360000014	0.800000012	14.399999619999999	0	265	0	70	1	NA	0	NA	2	2	NA	IgG	NA	NA	VMP + mant(LENA)	Ind/IndC/nv/Mant	VCD	VGPR	1	52	1	52	0	0	NA	NA	NA
BO_PT_280	SNP 0452	20150422_MG_MM_Cyto452_(CytoScanHD_Array)	NA	39	0	F	t(11_14)	1	0	0	1	0	0	0	0	0	0	0	1.100000024	4.099999905	0.699999988	11.600000380000001	0	331	0	70	1	450	0	NA	1	1	NA	IgG	NA	NA	HDM-2 + cons(VRD) + mant(LENA)	Ind/Tx/Cons/Mant	VCD	SD	1	45	1	45	1	double	PR	PR	PR
BO_PT_281	SNP 0414	20140414_MART_MM_Cyto414_(CytoScanHD_Array)	NA	63	0	M	non traslocato	0	0	0	0	0	0	0	1	0	0	1	2.9000000950000002	3.5999999049999998	0.899999976	11.5	0	221	0	100	1	378	0	NA	1	2	NA	IgG	NA	NA	HDM-1 + mant(LENA)	Ind/Tx/nv/Mant	VCD	PR	1	47	1	47	1	single	PR	NA	PR
BO_PT_288	SNP 0448	20150422_MG_MM_Cyto448_(CytoScanHD_Array)_2	NA	54	0	M	NA	NA	NA	NA	NA	NA	NA	NA	NA	NA	NA	NA	6.900000095	3.859999895	1.169999957	12.399999619999999	0	319	0	80	1	480	NA	NA	3	NA	NA	IgG	NA	NA	HDM-2 + mant(LENA)	Ind/Tx/nv/Mant	VCD	VGPR	0	NA	0	72	1	double	VGPR	CR	CR
BO_PT_289	SNP 0449	20150422_MG_MM_Cyto449_(CytoScanHD_Array)	NA	54	0	F	non traslocato	0	0	0	0	0	0	0	0	0	0	0	3	3.859999895	0.600000024	13.600000380000001	0	308	0	70	1	480	1	NA	1	2	NA	BJ	NA	NA	VMP + cons(VRD) + mant(LENA)	Ind/IndC/Cons/Mant	VCD	CR	1	56	1	56	0	0	NA	NA	NA
BO_PT_292	SNP 0446	20150422_MG_MM_Cyto446_(CytoScanHD_Array)	TRUE	63	0	M	t(4_14)	1	1	0	0	0	0	0	1	0	0	0	1.700000048	4.1300001139999996	0.970000029	9.899999619	1	194	0	42	0	225	0	NA	1	2	NA	IgG	NA	NA	VMP + mant(LENA)	Ind/IndC/nv/Mant	VCD	VGPR	1	37	1	37	0	0	NA	NA	NA
BO_PT_294	SNP 0601	20160725_MG_MM_Cyto601_(CytoScanHD_Array)	TRUE	55	0	M	NA	NA	NA	NA	NA	NA	NA	NA	NA	NA	NA	NA	5.900000095	3.9000000950000002	1	10	1	279	0	30	0	225	0	NA	3	NA	NA	IgG	NA	NA	HDM-1 + cons(VRD)	Ind/Tx/Cons/Mant	VCD	SD	1	10	1	10	1	single	VGPR	NA	VGPR
BO_PT_297	SNP 0441	20150326_MG_MM_Cyto441_(CytoScanHD_Array)	NA	64	0	M	non traslocato	0	0	0	0	0	0	0	0	0	0	1	8.319999695	3.5	3.0999999049999998	10.399999619999999	1	336	0	80	1	618	NA	NA	3	2	NA	IgG	NA	NA	VCD	Ind/nv/nv/nv	VCD	NA	0	NA	1	1	NA	NA	NA	NA	NA
BO_PT_299	SNP 0436	20150305_MG_MM_Cyto436_(CytoScanHD_Array)	NA	63	0	M	t(11_14)	1	0	0	1	0	0	0	0	0	0	0	2.9000000950000002	4.300000191	1.200000048	11.600000380000001	0	195	0	30	0	618	1	NA	1	2	NA	IgG	NA	NA	HDM-1 + cons(VRD) + mant(LENA)	Ind/Tx/Cons/Mant	VCD	PR	1	46	1	46	1	single	VGPR	NA	VGPR
BO_PT_300	SNP 0442	20150326_MG_MM_Cyto442_(CytoScanHD_Array)	NA	65	0	M	non traslocato	0	0	0	0	0	0	0	0	0	0	1	4.099999905	4.28000021	0.699999988	12.399999619999999	0	259	0	30	0	400	1	NA	2	2	NA	BJ	NA	NA	HDM-2 + cons(VRD) + mant(LENA)	Ind/Tx/Cons/Mant	VCD	CR	0	NA	0	66	1	double	CR	CR	CR
BO_PT_301	SNP 0444	20150326_MG_MM_Cyto444_(CytoScanHD_Array)	NA	57	0	M	non traslocato	0	0	0	0	0	0	0	0	0	0	1	2.4000000950000002	3.4000000950000002	0.879999995	14.30000019	0	262	0	74	1	480	NA	NA	2	2	NA	IgG	NA	NA	VCD	Ind/nv/nv/nv	VCD	NA	0	NA	0	61	0	0	NA	NA	NA
BO_PT_305	SNP 0459	20150519_MG_MM_Cyto459_(CytoScanHD_Array)	TRUE	43	0	F	non traslocato	0	0	0	0	0	0	0	0	0	0	1	9.300000191	3.079999924	1.399999976	8.899999619	1	220	0	30	0	618	1	NA	3	3	NA	IgA	NA	NA	VMP + cons(VRD) + mant(LENA)	Ind/IndC/Cons/Mant	VCD	SD	1	58	1	58	0	0	NA	NA	NA
BO_PT_306	SNP 0460	20150519_MG_MM_Cyto460_(CytoScanHD_Array)	NA	57	0	M	non traslocato	0	0	0	0	0	0	0	0	0	0	1	2.039999962	3.4000000950000002	0.829999983	14.100000380000001	0	216	0	50	0	243	0	NA	2	2	NA	IgG	NA	NA	HDM-1 + cons(VRD) + mant(LENA)	Ind/Tx/Cons/Mant	VCD	VGPR	0	NA	0	79	1	single	PR	NA	PR
BO_PT_308	SNP 0463	20150519_MG_MM_Cyto463_(CytoScanHD_Array)	NA	58	0	F	t(11_14)	1	0	0	1	0	0	0	0	0	0	0	3.880000114	3.799999952	0.629999995	11	0	547	0	70	1	480	0	NA	2	2	NA	BJ	NA	NA	HDM-1 + mant(LENA)	Ind/Tx/nv/Mant	VCD	sCR	0	NA	0	69	1	single	CR	NA	CR
BO_PT_311	SNP 0466	20150519_MG_MM_Cyto466_(CytoScanHD_Array)	NA	38	0	F	t(11_14)	1	0	0	1	0	0	0	0	0	0	0	2.4000000950000002	4.699999809	0.74000001	11.5	0	223	0	60	1	500	1	NA	1	2	NA	IgG	NA	NA	HDM-2 + cons(VRD) + mant(LENA)	Ind/Tx/Cons/Mant	VCD	PR	0	NA	0	75	1	double	VGPR	CR	CR
BO_PT_315	SNP 0936	MM_cytoscanHD28022018_936_(CytoScanHD_Array)	NA	64	0	F	t(11_14)	1	0	0	1	0	0	0	0	0	0	0	19	2.9000000950000002	2.5	5.699999809	1	126	1	90	1	500	1	NA	3	3	NA	IgA	NA	NA	VMP + mant(LENA)	Ind/IndC/nv/Mant	VCD	VGPR	1	10	1	10	0	0	NA	NA	NA
BO_PT_316	SNP 0932	MM_cytoscanHD26012018_932_(CytoScanHD_Array)	NA	41	0	M	t(11_14)	1	0	0	1	0	0	0	0	0	1	1	1.299999952	4.900000095	0.819999993	13	0	249	0	40	0	450	1	NA	1	2	NA	BJ	NA	NA	HDM-2 + mant(LENA)	Ind/Tx/nv/Mant	VCD	SD	0	NA	0	78	1	double	PR	PR	PR
BO_PT_318	SNP 0949	MM_cytoscanHD22032018_949_(CytoScanHD_Array)	NA	64	0	F	non traslocato	0	0	0	0	0	0	0	0	0	0	1	4.699999809	3.329999924	0.660000026	10.19999981	1	448	0	70	1	460	NA	NA	2	2	NA	IgG	NA	NA	HDM-1 + cons(VRD) + mant(LENA)	Ind/Tx/Cons/Mant	VCD	PR	0	NA	0	74	1	single	VGPR	NA	VGPR
BO_PT_322	SNP 0544	20160126_MG_MM_Cyto544_(CytoScanHD_Array)	NA	61	0	M	non traslocato	0	0	0	0	0	0	0	0	0	0	1	3.200000048	3.4000000950000002	0.899999976	11.100000380000001	0	240	0	30	0	618	0	NA	2	2	NA	IgG	NA	NA	HDM-2 + mant(LENA)	Ind/Tx/nv/Mant	VCD	PR	0	NA	0	60	1	double	PR	PR	PR
BO_PT_324	SNP 0548	20160126_MG_MM_Cyto548_(CytoScanHD_Array)	FALSE	49	0	M	t(11_14)	1	0	0	1	0	0	1	0	0	0	1	3.0999999049999998	3.0999999049999998	1.039999962	9.5	1	123	1	80	1	450	NA	NA	2	2	NA	IgG	NA	NA	HDM-1 + mant(LENA)	Ind/Tx/nv/Mant	VCD	PR	1	26	1	26	1	single	VGPR	NA	VGPR
BO_PT_325	SNP 0813	20170726_MG_MM_Cyto813_(CytoScanHD_Array)	FALSE	50	0	M	t(11_14)	1	0	0	1	0	0	0	0	0	0	0	6.5	2.700000048	1.25999999	7.199999809	1	141	1	95	1	225	0	NA	3	2	NA	IgA	NA	NA	HDM-1 + cons(VRD) + mant(LENA)	Ind/Tx/Cons/Mant	VCD	PR	0	NA	1	58	1	single	VGPR	NA	VGPR
BO_PT_327	SNP 0950	MM_cytoscanHD22032018_950_(CytoScanHD_Array)	NA	55	0	F	non traslocato	0	0	0	0	0	0	0	0	0	0	1	4.25	4.099999905	0.550000012	9.5	1	164	0	40	0	480	NA	NA	2	2	NA	IgG	NA	NA	VMP + cons(VRD) + mant(LENA)	Ind/IndC/Cons/Mant	VCD	VGPR	0	NA	0	72	0	0	NA	NA	NA
BO_PT_328	SNP 0951	MM_cytoscanHD22032018_951_(CytoScanHD_Array)	FALSE	55	0	M	non traslocato	0	0	0	0	0	0	0	0	0	0	1	2.4800000190000002	3.5	0.75	12.19999981	0	204	0	20	0	241	NA	NA	1	NA	NA	IgG	NA	NA	HDM-1 + mant(LENA)	Ind/Tx/nv/Mant	VCD	PR	1	25	1	25	1	single	VGPR	NA	VGPR
BO_PT_331	SNP 0421	20140527_MART_MM_Cyto421_(CytoScanHD_Array)	FALSE	58	0	M	t(6_14)	1	0	1	0	0	0	0	0	0	0	0	3.279999971	2.799999952	0.699999988	9.899999619	1	205	0	80	1	240	0	NA	2	2	NA	IgA	NA	NA	VMP + mant(LENA)	Ind/IndC/nv/Mant	VCD	PR	1	50	1	50	0	0	NA	NA	NA
BO_PT_333	SNP 0953	MM_cytoscanHD22032018_953_(CytoScanHD_Array)	NA	58	0	F	non traslocato	0	0	0	0	0	0	0	0	0	0	1	3.299999952	4.300000191	0.579999983	11.30000019	0	173	0	70	1	248	0	NA	1	1	NA	IgG	NA	NA	HDM-1 + cons(VRD) + mant(LENA)	Ind/Tx/Cons/Mant	VCD	SD	1	53	1	53	1	single	SD	NA	SD
BO_PT_335	SNP 0423	20140616_MART_MM_Cyto423_(CytoScanHD_Array)	NA	56	0	F	non traslocato	0	0	0	0	0	0	0	0	0	0	1	4.300000191	4.800000191	0.819999993	9.399999619	1	341	0	90	1	480	NA	NA	2	2	NA	IgG	NA	NA	HDM-2 + mant(LENA)	Ind/Tx/nv/Mant	VCD	PR	0	NA	0	35	1	double	PR	NA	PR
BO_PT_337	SNP 0810	20170726_MG_MM_Cyto810_(CytoScanHD_Array)	TRUE	48	0	F	non traslocato	0	0	0	0	0	0	0	0	0	0	1	6.71999979	2.5	0.5	9.899999619	1	415	0	95	1	NA	1	NA	3	3	NA	IgG	NA	NA	VMP + cons(VRD) + mant(LENA)	Ind/IndC/Cons/Mant	VCD	SD	1	54	1	54	0	0	NA	NA	NA
BO_PT_341	SNP 0991	MM_CytoscanHD_07052018_991_(CytoScanHD_Array)	NA	59	0	M	non traslocato	0	0	0	0	0	0	0	0	0	0	1	0.003	4.309999943	1.399999976	13.19999981	0	255	0	80	1	450	1	NA	1	2	NA	IgG	NA	NA	VMP + mant(LENA)	Ind/IndC/nv/Mant	VCD	VGPR	0	NA	0	76	0	0	NA	NA	NA
BO_PT_342	SNP 0984	MM_CytoscanHD_07052018_984_(CytoScanHD_Array)	NA	55	0	F	non traslocato	0	0	0	0	0	0	0	0	0	0	1	4.28000021	4.949999809	0.889999986	12.100000380000001	0	240	0	100	1	NA	1	NA	2	2	NA	IgG	NA	NA	VMP + mant(LENA)	Ind/IndC/nv/Mant	VCD	PR	1	72	1	72	0	0	NA	NA	NA
BO_PT_343	SNP 1020	MM__CytoscanHD_11062018_1020_(CytoScanHD_Array)	FALSE	40	0	M	NA	NA	NA	NA	NA	NA	NA	NA	NA	NA	NA	NA	1.299999952	4.400000095	0.600000024	17.799999239999998	0	458	0	20	0	378	1	NA	1	2	NA	NA	NA	NA	HDM-1 + mant(LENA)	Ind/Tx/nv/Mant	VCD	VGPR	0	NA	0	75	1	single	VGPR	NA	VGPR
BO_PT_346	SNP 1021	MM__CytoscanHD_11062018_1021_(CytoScanHD_Array)	NA	41	0	M	t(11_14)	1	0	0	1	0	0	0	0	0	0	0	3.700000048	4.199999809	0.839999974	13.600000380000001	0	251	0	95	1	248	0	NA	2	2	NA	IgG	NA	NA	HDM-2 + mant(LENA)	Ind/Tx/nv/Mant	VCD	SD	0	NA	0	56	1	double	SD	SD	SD
BO_PT_351	SNP 0681	20161109_MG_MM_Cyto681_(CytoScanHD_Array)	NA	55	0	M	non traslocato	0	0	0	0	0	0	0	0	0	0	1	18.60000038	3.799999952	4.139999867	10.30000019	1	176	0	50	0	480	0	NA	3	2	NA	IgG	NA	NA	HDM-2 + mant(LENA)	Ind/Tx/nv/Mant	VCD	PR	0	NA	0	76	1	double	VGPR	VGPR	VGPR
BO_PT_352	SNP 0564	20160503_MG_MM_Cyto564_(CytoScanHD_Array)	NA	64	0	F	non traslocato	0	0	0	0	0	0	0	0	0	0	1	2.789000034	3.8499999049999998	0.74000001	8.699999809	1	243	0	45	0	480	0	NA	1	1	NA	IgA	NA	NA	HDM-1 + cons(VRD) + mant(LENA)	Ind/Tx/Cons/Mant	VCD	CR	0	NA	0	61	1	single	CR	NA	CR
BO_PT_355	SNP 0687	20161109_MG_MM_Cyto687_(CytoScanHD_Array)	NA	53	0	M	non traslocato	0	0	0	0	0	0	0	0	0	0	1	3	3.5999999049999998	0.930000007	12.600000380000001	0	186	0	6	0	618	NA	NA	1	2	NA	IgG	NA	NA	VCD	Ind/nv/nv/nv	VCD	SD	1	12	1	12	0	0	NA	NA	NA
BO_PT_356	SNP 0717	20170102_MG_MM_Cyto717_(CytoScanHD_Array)	FALSE	57	0	F	non traslocato	0	0	0	0	0	0	0	0	0	0	1	2.0999999049999998	4	0.649999976	12.5	0	172	0	15	0	214	0	NA	1	1	NA	IgG	NA	NA	VMP + cons(VRD) + mant(LENA)	Ind/IndC/Cons/Mant	VCD	VGPR	1	22	1	22	0	0	NA	NA	NA
BO_PT_364	SNP 0703	20161110_MG_MM_Cyto703_(CytoScanHD_Array)	NA	62	0	F	non traslocato	0	0	0	0	0	0	0	1	0	0	1	3.799999952	3.99000001	0.860000014	10.69999981	0	245	0	80	1	460	NA	NA	2	2	NA	IgG	NA	NA	VCD	Ind/nv/nv/nv	VCD	VGPR	1	25	1	25	0	0	NA	NA	NA
BO_PT_366	SNP 0702	20161110_MG_MM_Cyto702_(CytoScanHD_Array)	TRUE	46	0	M	t(4_14)	1	1	0	0	0	0	0	0	0	0	0	2.700000048	3.5999999049999998	0.600000024	11.80000019	0	115	1	10	0	500	1	NA	1	3	NA	IgG	NA	NA	VMP + cons(VRD) + mant(LENA)	Ind/IndC/Cons/Mant	VCD	PR	1	40	1	40	0	0	NA	NA	NA
BO_PT_368	SNP 0686	20161109_MG_MM_Cyto686_(CytoScanHD_Array)	NA	63	0	F	pannello incompleto	NA	NA	NA	0	NA	NA	NA	NA	NA	NA	NA	4.25	3.660000086	0.300000012	9.199999809	1	479	0	80	1	618	1	NA	2	2	NA	IgG	NA	NA	HDM-2 + cons(VRD) + mant(LENA)	Ind/Tx/Cons/Mant	VCD	PR	1	27	1	27	1	double	VGPR	VGPR	VGPR
BO_PT_370	SNP 0707	20170103_MG_MM_Cyto707_(CytoScanHD_Array)	NA	45	0	M	t(11_14)	1	0	0	1	0	0	0	0	0	0	0	1.799999952	4.400000095	1	13.899999619999999	0	174	0	20	0	460	0	NA	1	1	NA	IgG	NA	NA	VMP + cons(VRD) + mant(LENA)	Ind/IndC/Cons/Mant	VCD	PR	0	NA	0	70	0	0	NA	NA	NA
BO_PT_372	SNP 0709	20170103_MG_MM_Cyto709_(CytoScanHD_Array)	NA	65	0	M	t(11_14)	1	0	0	1	0	0	0	0	0	0	0	2.329999924	4	0.689999998	14.5	0	261	0	50	0	460	NA	NA	1	2	NA	BJ	NA	NA	VCD + BORTEZOMIB	Ind/IndC/nv/nv	VCD	SD	1	33	1	33	0	0	NA	NA	NA
BO_PT_374	SNP 0712	20170103_MG_MM_Cyto712_(CytoScanHD_Array)	NA	40	0	M	pannello incompleto	NA	0	NA	0	0	0	0	0	1	0	1	1.399999976	3.5	0.720000029	13	0	309	0	70	1	450	0	NA	1	1	NA	IgG	NA	NA	HDM-1 + cons(VRD) + mant(LENA)	Ind/Tx/Cons/Mant	VCD	PR	0	NA	0	66	1	single	VGPR	NA	VGPR
BO_PT_375	SNP 0713	20170103_MG_MM_Cyto713_(CytoScanHD_Array)	NA	47	0	M	t(11_14)	1	0	0	1	0	0	0	0	0	0	0	3.9000000950000002	3.0999999049999998	1	12	0	188	0	70	1	500	NA	NA	2	2	NA	IgG	NA	NA	VCD + BORTEZOMIB + LENA	Ind/IndC/nv/nv	VCD	SD	0	NA	0	70	0	0	NA	NA	NA
BO_PT_378	SNP 0716	20170103_MG_MM_Cyto716_(CytoScanHD_Array)	NA	65	0	F	non traslocato	0	0	0	0	0	0	0	0	0	0	1	2.99000001	4.320000172	0.660000026	9.699999809	1	219	0	30	0	480	NA	NA	1	2	NA	IgG	NA	NA	VCD	Ind/nv/nv/nv	VCD	PR	0	NA	0	52	0	0	NA	NA	NA
BO_PT_379	SNP 0721	20170102_MG_MM_Cyto721_(CytoScanHD_Array)	NA	54	0	M	non traslocato	0	0	0	0	0	0	0	0	1	0	1	2.74000001	4.4600000380000004	1.460000038	9.899999619	1	304	0	50	0	480	1	NA	1	2	NA	IgG	NA	NA	HDM-1 + mant(LENA)	Ind/Tx/nv/Mant	VCD	PR	1	42	1	42	1	single	PR	NA	PR
BO_PT_380	SNP 0722	20170102_MG_MM_Cyto722_(CytoScanHD_Array)	NA	60	0	F	non traslocato	0	0	0	0	0	0	0	0	0	0	1	3.9000000950000002	2.5999999049999998	0.699999988	8.5	1	406	0	70	1	618	NA	NA	2	2	NA	IgG	NA	NA	HDM-2 + cons(VRD) + mant(LENA)	Ind/Tx/Cons/Mant	VCD	PR	0	NA	0	59	1	double	PR	PR	PR
BO_PT_383	SNP 0726	20170102_MG_MM_Cyto726_(CytoScanHD_Array)	NA	65	0	F	non traslocato	0	0	0	0	0	0	0	0	0	0	1	2.200000048	4.099999905	0.670000017	11.399999619999999	0	321	0	50	0	NA	NA	NA	1	NA	NA	IgG	NA	NA	HDM-1 + mant(LENA)	Ind/Tx/nv/Mant	VCD	SD	0	NA	0	52	1	single	PR	NA	PR
BO_PT_384	SNP 0819	MM_cytoscanHD_08282017_819_(CytoScanHD_Array)	NA	64	0	M	t(11_14)	1	0	0	1	0	0	0	0	0	0	0	3.869999886	3	0.899999976	6.699999809	1	78	1	80	1	240	0	NA	2	2	NA	IgG	NA	NA	HDM-1 + mant(LENA)	Ind/Tx/nv/Mant	VCD	PR	1	27	1	27	1	single	VGPR	NA	VGPR
BO_PT_392	SNP 0840	MM_cytoscanHD_09132017_840_(CytoScanHD_Array)	NA	57	0	F	non traslocato	0	0	0	0	0	0	0	1	0	0	1	6.699999809	2.75	1	10	1	261	0	70	1	450	NA	NA	3	3	NA	IgA	NA	NA	HDM-2 + cons(VRD) + mant(LENA)	Ind/Tx/Cons/Mant	VCD	PR	0	NA	0	71	1	double	VGPR	VGPR	VGPR
BO_PT_394	SNP 0842	MM_cytoscanHD_09132017_842_(CytoScanHD_Array)	NA	64	0	M	non traslocato	0	0	0	0	0	0	0	0	0	0	1	3.799999952	3.259999991	1.070000053	12	0	258	0	80	1	480	1	NA	2	2	NA	IgG	NA	NA	HDM-2 + mant(LENA)	Ind/Tx/nv/Mant	VCD	VGPR	1	68	1	68	1	double	VGPR	PR	VGPR
BO_PT_396	SNP 0870	MM_cytoscanHD_10262017_870_(CytoScanHD_Array)	NA	54	0	M	t(4_14)	1	1	0	0	0	0	0	0	0	0	0	7.035999775	2.670000076	1.409999967	8.800000191	1	95	1	80	1	460	NA	NA	3	3	NA	IgA	NA	NA	HDM-1 + mant(LENA)	Ind/Tx/nv/Mant	VCD	PR	1	23	1	23	1	single	VGPR	NA	VGPR
BO_PT_397	SNP 0871	MM_cytoscanHD_10262017_871_(CytoScanHD_Array)	NA	64	0	M	t(4_14)	1	1	0	0	0	0	0	0	0	0	0	5.579999924	2.670000076	1.399999976	6	1	176	0	60	1	460	0	NA	3	3	NA	IgG	NA	NA	VMP + mant(LENA)	Ind/IndC/nv/Mant	VCD	NA	1	62	1	62	0	0	NA	NA	NA
BO_PT_401	SNP 1022	MM__CytoscanHD_11062018_1022_(CytoScanHD_Array)	NA	59	0	M	non traslocato	0	0	0	0	0	0	0	0	0	0	1	4.199999809	2.339999914	1.269999981	10.8199997	0	175	0	60	1	480	NA	NA	2	2	NA	IgG	NA	NA	HDM-1 + mant(LENA)	Ind/Tx/nv/Mant	VCD	VGPR	1	37	1	37	1	single	NA	NA	NA
BO_PT_405	SNP 1023	MM__CytoscanHD_11062018_1023_(CytoScanHD_Array)	NA	38	0	M	non traslocato	0	0	0	0	0	0	0	0	0	0	1	1.899999976	2.700000048	0.930000007	9.399999619	1	215	0	80	1	450	NA	NA	2	2	NA	IgG	NA	NA	VCD	Ind/nv/nv/nv	VCD	PD	1	3	1	3	NA	NA	NA	NA	NA
BO_PT_406	SNP 1024	MM__CytoscanHD_11062018_1024_(CytoScanHD_Array)	NA	70	1	M	t(11_14)	1	0	0	1	0	0	0	0	0	0	0	2.5999999049999998	4.199999809	0.899999976	13.19999981	0	295	0	70	1	400	NA	NA	1	NA	NA	IgG	NA	NA	HDM-1 + cons(VRD) + mant(LENA)	Ind/Tx/Cons/Mant	VCD	VGPR	0	NA	0	56	1	single	CR	NA	CR
BO_PT_410	SNP 0860	MM_cytoscanHD_10192017_860_(CytoScanHD_Array)	TRUE	49	0	M	t(4_14)	1	1	0	0	0	0	0	0	0	0	1	5.5399999619999996	3.109999895	1.049999952	11.399999619999999	0	121	1	35	0	NA	0	NA	3	3	NA	IgG	NA	NA	HDM-1 + mant(LENA)	Ind/Tx/nv/Mant	VCD	VGPR	1	31	1	31	1	single	VGPR	NA	VGPR
BO_PT_416	SNP 1032	MM__CytoscanHD_21062018_1032_(CytoScanHD_Array)	NA	61	0	M	non traslocato	0	0	0	0	0	0	0	1	0	0	1	4.3699998860000004	4.199999809	0.720000029	12	0	212	0	NA	NA	241	NA	NA	2	2	NA	IgG	NA	NA	VCD	Ind/nv/nv/nv	VCD	NA	0	NA	0	5	NA	NA	NA	NA	NA
BO_PT_418	SNP 1040	MM__CytoscanHD_03072018_1040_(CytoScanHD_Array)	NA	59	0	M	t(11_14)	1	0	0	1	0	0	0	0	0	0	0	2.0999999049999998	4.800000191	1.100000024	13	0	349	0	60	1	450	1	NA	1	2	NA	NA	NA	NA	HDM-1 + mant(LENA)	Ind/Tx/nv/Mant	VCD	NA	1	48	1	48	1	single	SD	NA	SD
BO_PT_419	SNP 1041	MM__CytoscanHD_03072018_1041_(CytoScanHD_Array)	NA	58	0	M	non traslocato	0	0	0	0	0	0	0	0	0	0	1	17.89999962	2.4000000950000002	3.4800000190000002	9	1	209	0	90	1	250	0	NA	3	2	NA	IgG	NA	NA	HDM-1 + mant(LENA)	Ind/Tx/nv/Mant	VCD	PR	0	NA	0	64	1	single	VGPR	NA	VGPR
BO_PT_420	SNP 0592	20160725_MG_MM_Cyto592_(CytoScanHD_Array)	TRUE	56	0	M	non traslocato	0	0	0	0	0	0	1	0	1	0	1	7.199999809	3.799999952	1.75	9.600000382	1	257	0	80	1	225	0	NA	3	2	NA	IgG	NA	NA	HDM-2 + cons(VRD) + mant(LENA)	Ind/Tx/Cons/Mant	VCD	PR	1	28	1	28	1	double	PR	PR	PR
BO_PT_422	SNP 0886	MM_cytoscanHD_11162017_886_(CytoScanHD_Array)	TRUE	58	0	M	non traslocato	0	0	0	0	0	0	0	0	NA	NA	1	2.299999952	3.9000000950000002	0.699999988	9	1	308	0	100	1	214	NA	NA	1	NA	NA	IgG	NA	NA	VMP + mant(LENA)	Ind/IndC/nv/Mant	VCD	SD	1	44	1	44	0	0	NA	NA	NA
BO_PT_432	SNP 0974	MM_CytoscanHD_17042018_974_(CytoScanHD_Array)	NA	60	0	M	pannello incompleto	NA	0	0	NA	0	0	NA	0	NA	NA	NA	1.799999952	3.9000000950000002	0.870000005	14.5	0	236	0	40	0	450	0	NA	1	1	NA	IgG	NA	NA	HDM-1 + mant(LENA)	Ind/Tx/nv/Mant	VCD	PR	0	NA	0	66	1	single	VGPR	NA	VGPR
BO_PT_433	SNP 0973	MM_CytoscanHD_17042018_973_(CytoScanHD_Array)	NA	53	0	M	NA	NA	NA	NA	NA	NA	NA	NA	NA	NA	NA	NA	3	3	1.799999952	12	0	209	0	15	0	500	1	NA	2	2	NA	BJ	NA	NA	HDM-1 + mant(LENA)	Ind/Tx/nv/Mant	VCD	CR	0	NA	0	49	1	single	VGPR	NA	VGPR
BO_PT_434	SNP 0972	MM_CytoscanHD_17042018_972_(CytoScanHD_Array)	NA	60	0	M	t(11_14)	1	0	0	1	0	0	0	0	0	0	0	3.799999952	3.74000001	1.100000024	9.199999809	1	150	1	90	1	225	NA	NA	2	2	NA	IgG	NA	NA	VMP + cons(VRD) + mant(LENA)	Ind/IndC/Cons/Mant	VCD	PR	1	16	1	16	0	0	NA	NA	NA
BO_PT_435	SNP 0971	MM_CytoscanHD_17042018_971_(CytoScanHD_Array)	NA	57	0	M	t(11_14)	1	0	0	1	0	0	0	0	0	0	0	2.4000000950000002	4.920000076	0.870000005	13	0	416	0	70	1	460	1	NA	1	2	NA	BJ	NA	NA	HDM-2 + mant(LENA)	Ind/Tx/nv/Mant	VCD	VGPR	0	NA	1	62	1	double	VGPR	VGPR	VGPR
BO_PT_436	SNP 0696	20161110_MG_MM_Cyto696_(CytoScanHD_Array)	TRUE	73	1	M	non traslocato	0	0	0	0	0	0	0	1	0	1	1	5.4	NA	1.32	10.7	0	173	0	40	0	NA	NA	NA	2	NA	NA	IgA/BJ	NA	8.6	RD	Ind/nv/nv/nv	Rev-Dex	PD	1	4	1	4	NA	NA	NA	NA	NA
BO_PT_437	SNP 0788_2	20170704_MG_MM_Cyto788_(CytoScanHD_Array)_2	NA	77	1	M	NA	NA	NA	NA	NA	NA	NA	NA	NA	NA	NA	NA	2.9	4.4	0.73	11.7	0	319	0	40	0	116	0	NA	1	NA	NA	IgG	kappa	9.2	RD	Ind/IndC/nv/nv	Rev-Dex	PR	0	NA	0	26	0	0	NA	NA	NA
BO_PT_439	SNP 0773	20170605_MG_MM_Cyto773_(CytoScanHD_Array)	NA	75	1	M	pannello incompleto	NA	0	NA	NA	0	NA	0	0	0	0	0	5.3	3.6	1	11.2	0	153	0	90	1	164	0	NA	2	2	NA	IgG	kappa	9.8	LENA-DEX	Ind///	LENA-DEX	PR	0	NA	1	6	0	0	NA	NA	NA
BO_PT_440	SNP 0855	MM_cytoscanHD_10022017_855_(CytoScanHD_Array)	TRUE	68	1	M	pannello incompleto	NA	NA	NA	NA	NA	NA	0	0	NA	NA	NA	8.7	NA	1.52	10.6	0	388	0	30	0	566	1	NA	3	3	NA	IgG	lambda	NA	MPV	Ind/IndC/nv/nv	MPV	VGPR	1	27	1	27	0	0	NA	NA	NA
BO_PT_442	SNP 0487	20150708_MG_MM_Cyto487_(CytoScanHD_Array)	TRUE	67	1	M	non traslocato	0	0	0	0	0	0	0	0	0	0	0	4.3	NA	0.67	9.6	1	143	1	NA	NA	NA	NA	NA	2	NA	NA	BJ	lambda	9	MPT	Ind/IndC/nv/nv	MPT	PR	1	35	1	35	0	0	NA	NA	NA
BO_PT_449	SNP 0488	20150708_MG_MM_Cyto488_(CytoScanHD_Array)	TRUE	42	0	M	non traslocato	0	0	0	0	0	0	0	0	0	0	0	1.8	4	1	15.4	0	308	0	NA	NA	302	0	NA	1	NA	NA	IgG	lambda	NA	VTD + TX + cons(VTD) + mant(BORTEZOMIB)	Ind/Tx/Cons/Mant	VTD	VGPR	1	63	1	63	1	single	CR	NA	NA
BO_PT_450	SNP 0884	MM_cytoscanHD_11162017_884_(CytoScanHD_Array)	TRUE	78	1	M	non traslocato	0	0	0	0	0	0	0	1	0	0	0	3.2	3.8	0.98	10.5	0	167	0	80	1	176	NA	NA	1	1	NA	BJ	kappa	8.8	VMP + TD	Ind/IndC/nv/nv	VMP	SD	1	10	1	10	0	0	NA	NA	NA
BO_PT_451	SNP 0797	20170717_MG_MM_Cyto797_(CytoScanHD_Array)	TRUE	61	0	F	pannello incompleto	NA	0	NA	NA	0	0	NA	0	1	0	NA	4.7	3.8	0.69	9.2	1	217	0	NA	NA	176	0	NA	2	2	NA	IgG	kappa	9.2	VTD + Tx + cons(VTD) + mant(CORTISONE)	Ind/Tx/Cons/Mant	VTD	PR	1	21	1	21	1	single	NA	NA	NA
BO_PT_453	SNP 0495	20150708_MG_MM_Cyto495_(CytoScanHD_Array)	TRUE	44	0	M	non traslocato	0	0	0	0	0	0	0	0	0	0	1	7.7	NA	11.73	10.2	1	548	0	70	1	NA	NA	NA	3	NA	NA	IgG	lambda	10.4	VTD + TX	Ind/Tx/nv/nv	VTD	SD	1	49	1	49	1	single	NA	NA	NA
BO_PT_454	SNP 0799	20170717_MG_MM_Cyto799_(CytoScanHD_Array)	NA	77	1	M	pannello incompleto	NA	0	NA	NA	0	0	0	0	0	0	0	10.3	3.3	1.26	8.8	1	184	0	NA	NA	201	0	NA	3	2	NA	IgG	kappa	9.3	RD	Ind/IndC/nv/nv	Rev-Dex	SD	1	4	1	4	0	0	NA	NA	NA
BO_PT_456	SNP 0526	20151105_MART_MM_Cyto526_(CytoScanHD_Array)	NA	61	0	F	pannello incompleto	NA	0	NA	NA	NA	NA	NA	NA	NA	NA	NA	2.3	3.94	0.7	12.8	0	239	0	60	1	193	1	NA	1	NA	NA	IgG	lambda	9.9	TD + TX + cons(TD) + mant(CORTISONE)	Ind/Tx/Cons/Mant	TD	VGPR	1	46	1	46	1	single	PR	NA	PR
BO_PT_458	SNP 0492	20150708_MG_MM_Cyto492_(CytoScanHD_Array)	NA	56	0	M	pannello incompleto	NA	0	NA	NA	NA	NA	0	0	NA	0	NA	2.1	4.3	1	11.8	0	250	0	70	1	306	1	230-460	1	NA	2A	IgG	lambda	9.3	VTD + 2Tx + cons(VTD) + mant(CORTISONE)	Ind/Tx/Cons/Mant	VTD	PR	1	27	1	27	1	double	PR	CR	CR
BO_PT_459	SNP 0108	20110905_MART_MM_SNP108_(GenomeWideSNP_6)	NA	62	0	M	pannello incompleto	NA	0	NA	NA	NA	NA	0	0	NA	0	NA	6.23	5.03	1.9	11.3	0	285	0	66	1	138	0	70-190	3	NA	3A	IgG	lambda	9.7	VTD + 2Tx + mant(CORTISONE)	Ind/Tx/nv/Mant	VTD	PR	1	42	1	42	1	double	VGPR	VGPR	VGPR
BO_PT_462	SNP 0165	20111212_MART_MM_SNP165_(GenomeWideSNP_6)	NA	51	0	M	pannello incompleto	NA	0	NA	NA	NA	NA	0	0	NA	NA	NA	2.1	3.7	0.73	12.2	0	462	0	30	0	318	1	NA	1	NA	NA	IgG	kappa	9.23	VTD + 2Tx + cons(VTD)	Ind/Tx/Cons/nv	VTD	PR	0	NA	0	130	1	double	PR	CR	CR
BO_PT_463	SNP 0166	20111212_MART_MM_SNP166_(GenomeWideSNP_6)	NA	63	0	M	pannello incompleto	NA	0	NA	NA	NA	NA	0	0	NA	NA	NA	9.2	3.6	1.4	9	1	175	0	55	0	418	1	NA	3	NA	NA	IgG	kappa	9.8	VTD + 2Tx + cons(VTD)	Ind/Tx/Cons/nv	VTD	PR	0	NA	0	134	1	double	PR	PR	PR
BO_PT_465	SNP 0131	20110920_MART_MM_SNP131_(GenomeWideSNP_6)	NA	64	0	M	pannello incompleto	NA	0	NA	NA	NA	NA	0	0	NA	NA	NA	5.53	2.9	1.75	6.5	1	257	0	65	1	219	1	NA	3	NA	NA	IgG	kappa	11.9	VTD + 2TX + cons(VTD)	Ind/Tx/Cons/nv	VTD	CR	0	NA	0	119	1	double	CR	CR	CR
BO_PT_466	SNP 0052	20100108_MART_MM_SNP52_(GenomeWideSNP_6)	NA	52	0	M	t(4_14)	1	1	0	0	0	0	1	0	NA	NA	NA	3	3.54	1.1	11.3	0	168	0	40	0	441	1	NA	1	NA	NA	IgG	NA	9	TD	Ind/nv/nv/nv	TD	PD	1	1	1	1	NA	NA	NA	NA	NA
BO_PT_469	SNP 0027	20090728_MART_MM_SNP27_(GenomeWideSNP_6)	NA	50	0	M	pannello incompleto	NA	0	NA	NA	NA	NA	0	0	NA	0	NA	2.48	3.66	0.9	12.7	0	246	0	70	1	302	1	230-460	1	NA	3A	IgG	kappa	8.3	VTD + 2Tx + cons(VTD)	Ind/Tx/Cons/nv	VTD	VGPR	0	NA	0	128	1	double	VGPR	CR	CR
BO_PT_470	SNP 0030	20090728_MART_MM_SNP30_(GenomeWideSNP_6)	NA	62	0	M	pannello incompleto	NA	0	NA	NA	NA	NA	0	0	NA	0	NA	0.22	4.43	1.2	11.5	0	286	0	40	0	220	NA	150-450	1	NA	1A	IgG	kappa	8.5	VTD + 2Tx + cons(VTD) + mant(CORTISONE)	Ind/Tx/Cons/Mant	VTD	PR	1	33	1	33	1	double	PR	VGPR	VGPR
BO_PT_475	SNP 0054	20100210_MART_MM_SNP54_(GenomeWideSNP_6)	NA	44	0	M	t(4_14)	1	1	0	0	0	0	0	0	NA	NA	NA	2.3	3.83	0.72	10.2	1	273	0	60	1	280	1	NA	1	NA	NA	IgA	kappa	8.71	TD + 2TX + cons(TD) + mant(CORTISONE)	Ind/Tx/Cons/Mant	TD	nCR	1	20	1	20	1	double	CR	CR	CR
BO_PT_478	SNP 0528	20151105_MART_MM_Cyto528_(CytoScanHD_Array)	NA	61	0	M	pannello incompleto	NA	0	NA	NA	NA	NA	0	0	NA	NA	NA	2.5	3.5	1.11	9.9	1	214	0	50	0	194	0	NA	1	NA	NA	IgG	lambda	NA	TD + 2TX + cons(TD) + mant(CORTISONE)	Ind/Tx/Cons/Mant	TD	VGPR	1	68	1	68	1	double	VGPR	CR	CR
BO_PT_480	SNP 0523	20151105_MART_MM_Cyto523_(CytoScanHD_Array)	NA	51	0	F	pannello incompleto	NA	0	NA	NA	NA	NA	NA	NA	NA	NA	NA	1.55	4.6	0.95	14.2	0	298	0	90	1	183	0	NA	1	NA	NA	IgA	kappa	9.2	VTD + 2Tx + cons(VTD)	Ind/Tx/Cons/nv	VTD	CR	0	NA	0	14	1	double	CR	CR	CR
BO_PT_486	SNP 0123	20110920_MART_MM_SNP123_(GenomeWideSNP_6)	NA	59	0	M	pannello incompleto	NA	0	NA	NA	NA	NA	0	0	NA	NA	NA	2.9	4.9	1	12.3	0	334	0	45	0	259	1	NA	1	NA	NA	IgG	lambda	9.9	VTD + 2Tx + cons(VTD) + mant(CORTISONE)	Ind/Tx/Cons/Mant	VTD	VGPR	1	54	1	54	1	double	VGPR	CR	CR
BO_PT_488	SNP 0047	20100108_MART_MM_SNP47_(GenomeWideSNP_6)	NA	61	0	M	t(4_14)	1	1	0	0	0	0	0	0	NA	NA	0	5.3	5	1.7	12.3	0	316	0	11	0	296	1	NA	2	NA	NA	BJ	kappa	10.3	TD + 2TX + cons(TD) + mant(CORTISONE)	Ind/Tx/Cons/Mant	TD	PR	1	48	1	48	1	double	PR	PR	PR
BO_PT_489	SNP 0557	20160309_MG_MM_Cyto557_(CytoScanHD_Array)	NA	63	0	M	pannello incompleto	NA	0	NA	NA	NA	NA	NA	NA	NA	NA	NA	3.5	4.08	1.02	10.8	0	146	1	NA	NA	137	NA	NA	2	NA	NA	IgG	NA	NA	TD + 2TX + cons(TD) + mant(CORTISONE)	Ind/Tx/Cons/Mant	TD	PR	1	62	1	62	1	double	PR	CR	CR
BO_PT_490	SNP 0033	20090728_MART_MM_SNP33_(GenomeWideSNP_6)	NA	55	0	M	pannello incompleto	NA	0	NA	NA	NA	NA	1	0	NA	0	NA	2.11	4.9	0.97	13.4	0	170	0	80	1	294	1	230-460	1	NA	1A	BJ	kappa	9.3	VTD + 2Tx + cons(VTD) + mant(CORTISONE)	Ind/Tx/Cons/Mant	VTD	nCR	1	59	1	59	1	double	CR	nCR	CR
BO_PT_491	SNP 0124	20110920_MART_MM_SNP124_(GenomeWideSNP_6)	NA	54	0	F	pannello incompleto	NA	0	NA	NA	NA	NA	0	0	NA	0	NA	2.17	2.88	0.9	9.6	1	214	0	90	1	136	1	250-450	2	NA	2A	IgG	lambda	9.5	VTD + mant(CORTISONE)	Ind/IndC/nv/Mant	VTD	PR	1	107	1	107	0	0	NA	NA	NA
BO_PT_493	SNP 0125	20110920_MART_MM_SNP125_(GenomeWideSNP_6)	NA	62	0	M	pannello incompleto	NA	0	NA	NA	NA	NA	0	0	NA	NA	NA	9.31	3.86	1.58	8.9	1	378	0	75	1	123	0	NA	3	NA	NA	IgG	kappa	9.4	VTD + Tx + cons(VTD) + mant(CORTISONE)	Ind/Tx/Cons/Mant	VTD	PR	1	94	1	94	1	single	PR	NA	PR
BO_PT_494	SNP 0057	20100210_MART_MM_SNP57_(GenomeWideSNP_6)	NA	54	0	M	t(4_14)	1	1	0	0	0	0	0	0	NA	NA	NA	3.25	4.2	1	13.9	0	393	0	NA	NA	349	NA	NA	1	NA	NA	IgG	NA	NA	TD	Ind/nv/nv/nv	TD	SD	0	NA	0	38	0	0	NA	NA	NA
BO_PT_497	SNP 0126	20110920_MART_MM_SNP126_(GenomeWideSNP_6)	NA	61	0	M	pannello incompleto	NA	0	NA	NA	NA	NA	0	0	NA	NA	NA	2.4	4.19	1.4	10.9	0	200	0	72	1	NA	NA	NA	1	NA	NA	IgG	kappa	8.6	VTD + 2Tx + cons(VTD)	Ind/Tx/Cons/nv	VTD	VGPR	0	NA	0	117	1	double	VGPR	VGPR	VGPR
BO_PT_498	SNP 0020bis	20090728_MART_MM_SNP20bis_(GenomeWideSNP_6)	NA	59	0	F	t(4_14)	1	1	0	0	0	0	0	0	NA	NA	NA	4	4	0.8	10.5	0	201	0	NA	NA	224	NA	NA	2	NA	NA	IgG	NA	NA	VTD + 2Tx + cons(VTD)	Ind/Tx/Cons/nv	VTD	VGPR	0	NA	0	117	1	double	VGPR	VGPR	VGPR
BO_PT_502	SNP 0058	20100210_MART_MM_SNP58_(GenomeWideSNP_6)	NA	63	0	M	t(4_14)	1	1	0	0	0	0	0	1	NA	NA	NA	4	4	1	12	0	209	0	100	1	486	1	NA	2	NA	NA	IgG	kappa	10	TD	Ind/IndC/nv/nv	TD	VGPR	1	6	1	6	0	0	NA	NA	NA
BO_PT_503	SNP 0042	20100108_MART_MM_SNP42_(GenomeWideSNP_6)	NA	60	0	M	t(4_14)	1	1	0	0	0	0	1	0	NA	NA	NA	2	3.94	1	11.3	0	181	0	48	0	NA	NA	NA	1	NA	NA	IgG	lambda	7.4	TD + 2TX + cons(TD) +mant(CORTISONE)	Ind/Tx/Cons/Mant	TD	VGPR	1	19	1	19	1	double	PR	PR	PR
BO_PT_504	SNP 0031	20090728_MART_MM_SNP31_(GenomeWideSNP_6)	NA	41	0	M	pannello incompleto	NA	0	NA	NA	NA	NA	0	0	NA	0	NA	3.1	3.1	0.9	11.7	0	339	0	90	1	301	1	230-460	2	NA	2A	IgG	kappa	8.2	VTD + 2Tx + cons(VTD)	Ind/Tx/Cons/nv	VTD	PR	0	NA	0	118	1	double	VGPR	VGPR	VGPR
BO_PT_505	SNP 0520	20151105_MART_MM_Cyto520_(CytoScanHD_Array)	FALSE	61	0	F	pannello incompleto	NA	0	NA	NA	NA	NA	NA	NA	NA	NA	NA	4.43	3.64	1.2	9	1	262	0	80	1	166	0	NA	2	NA	NA	IgA	kappa	9.7	TD + 2TX + cons(TD) + mant(CORTISONE)	Ind/Tx/Cons/Mant	TD	VGPR	1	68	1	68	1	double	VGPR	nCR	nCR
BO_PT_507	SNP 0530	20151105_MART_MM_Cyto530_(CytoScanHD_Array)	NA	62	0	M	pannello incompleto	NA	0	NA	NA	NA	NA	NA	NA	NA	NA	NA	1.9	4.2	0.6	12.9	0	284	0	26	0	265	1	NA	1	NA	NA	IgG	kappa	9.4	TD + 2TX + cons(TD) + mant(CORTISONE)	Ind/Tx/Cons/Mant	TD	PR	1	56	1	56	1	double	VGPR	nCR	nCR
BO_PT_510	SNP 0003	20090121_MM03_SNP6.0_(GenomeWideSNP_6)	NA	40	0	F	t(4_14)	1	1	0	0	0	0	0	0	NA	NA	NA	5.77	4.45	0.76	11.2	0	254	0	89	1	486	1	NA	3	NA	NA	BJ	NA	8.7	VTD + 2Tx + cons(VTD) + mant(CORTISONE)	Ind/Tx/Cons/Mant	VTD	CR	1	62	1	62	1	double	CR	CR	CR
BO_PT_512	SNP 0101	20110714_MART_MM_SNP101_(GenomeWideSNP_6)	NA	62	0	M	pannello incompleto	NA	0	NA	NA	NA	NA	0	0	NA	0	NA	1.4	4.48	0.95	13.2	0	216	0	60	1	169	0	120-220	1	NA	2A	IgG	lambda	9.43	VTD + 2Tx + cons(VTD) + mant(CORTISONE)	Ind/Tx/Cons/Mant	VTD	PR	1	60	1	60	1	double	CR	CR	CR
BO_PT_513	SNP 0800	20170717_MG_MM_Cyto800_(CytoScanHD_Array)	NA	74	1	F	pannello incompleto	NA	0	NA	NA	0	0	0	0	0	0	0	9.9	3.8	2.25	9.9	1	291	0	50	0	139	0	NA	3	2	NA	BJ	lambda	8.5	VD/VMP + mant(CORTISONE)	Ind/IndC/nv/Mant	VEL-DEX	SD	1	8	1	8	0	0	NA	NA	NA
BO_PT_002	SNP 0792	20170704_MG_MM_Cyto792_(CytoScanHD_Array)	NA	69	1	M	pannello incompleto	NA	0	NA	NA	0	NA	0	0	0	0	0	2.9	2.8	1.39	11.4	0	131	1	NA	NA	NA	1	NA	2	2	NA	IgA	lambda	12.8	VTD + 2Tx + cons(VTD) + mant(CORTISONE)	Ind/Tx/Cons/Mant	VTD	PR	0	NA	0	27	1	single	NA	NA	NA
BO_PT_003	SNP 0793	20170704_MG_MM_Cyto793_(CytoScanHD_Array)	FALSE	66	1	F	pannello incompleto	NA	0	NA	NA	0	0	0	0	0	0	0	3.2	3.3	1.18	9.8	1	303	0	20	0	159	NA	NA	2	2	NA	IgG	kappa	10	VTD + 2Tx + cons(VTD) + mant(CORTISONE)	Ind/Tx/Cons/Mant	VTD	PR	0	NA	0	22	1	single	NA	NA	NA
BO_PT_009	SNP 0869	MM_cytoscanHD_10262017_869_(CytoScanHD_Array)	TRUE	67	1	M	non traslocato	0	0	0	0	0	0	0	0	0	0	0	1.9	3.6	0.61	13.9	0	336	0	20	0	184	0	NA	1	1	NA	IgG	kappa	9.4	VTD + 2TX + cons(VTD)	Ind/Tx/Cons/nv	VTD	PR	1	46	1	46	1	double	NA	NA	NA
BO_PT_011	SNP 0774	20170627_MG_MM_Cyto774_(CytoScanHD_Array)	FALSE	55	0	F	t(4_14)	1	1	0	0	0	0	NA	1	0	0	NA	3.2	3.8	0.66	10.6	0	364	0	80	1	117	0	NA	1	2	NA	IgA	lambda	9.1	VTD + 2Tx + cons(VTD) + mant(CORTISONE)	Ind/Tx/Cons/Mant	VTD	PR	0	NA	0	21	1	double	NA	NA	NA
BO_PT_014	SNP 0784	20170704_MG_MM_Cyto784_(CytoScanHD_Array)	FALSE	64	0	M	pannello incompleto	NA	0	NA	NA	0	0	0	0	0	0	0	2.4	4	0.91	14.5	0	200	0	30	0	172	0	NA	1	1	NA	IgG	kappa	9.7	VTD + TX + cons(VTD)	Ind/Tx/Cons/	VTD	VGPR	0	NA	0	22	1	single	NA	NA	NA
BO_PT_017	SNP 0816	MM_cytoscanHD_08282017_816_(CytoScanHD_Array)	TRUE	53	0	M	t(4_14)	1	1	0	0	0	0	1	0	0	0	0	2.39	3.3	0.86	13.1	0	231	0	65	1	NA	NA	NA	2	2	NA	IgG	kappa	8.7	TD + 2TX + mant(CORTISONE)	Ind/Tx/nv/Mant	TD	PR	1	117	1	117	1	double	NA	NA	NA
BO_PT_019	SNP 0767	20170605_MG_MM_Cyto767_(CytoScanHD_Array)	NA	66	1	F	pannello incompleto	NA	0	NA	NA	0	NA	1	0	0	0	0	10	2.7	3.74	9.3	1	340	0	20	0	159	0	NA	3	2	NA	IgG	lambda	12.4	VTD + 2TX + cons(VTD)	Ind/Tx/Cons/nv	VTD	PR	1	30	1	30	1	double	NA	NA	NA
BO_PT_025	SNP 0416	20140527_MART_MM_Cyto416_(CytoScanHD_Array)	TRUE	45	0	M	pannello incompleto	NA	0	0	NA	NA	0	1	0	NA	0	0	6.34	4.5	1.2	8.3	1	289	0	NA	NA	688	NA	NA	3	3	IIIA	BJ	kappa	10.6	VTD + TX + TX_ALLO + cons(VTD) + mant(BORTEZOMIB)	Ind/Tx/Cons/Mant	VTD	sCR	1	26	1	26	1	double	NA	CR (ALLO)	CR
BO_PT_029	SNP 0218	20121008_MART_MM_SNP218_(GenomeWideSNP_6)	TRUE	52	0	F	non traslocato	0	0	0	0	0	0	1	1	1	0	1	6.5	4.3800001139999996	1.100000024	9.300000191	1	298	0	27	0	225	0	NA	3	3	NA	BJ	NA	NA	HDM-2 + mant(LENA)	Ind/Tx/nv/Mant	VCD	SD	1	29	1	29	1	double	PR	SD	PR
BO_PT_032	SNP 0219	20121008_MART_MM_SNP219_(GenomeWideSNP_6)	NA	59	0	F	t(11_14)	1	0	0	1	0	0	1	1	0	0	0	2.200000048	4.199999809	0.899999976	12.100000380000001	0	197	0	50	0	480	1	NA	1	2	NA	NA	NA	NA	HDM-1	Ind/Tx/nv/nv	VCD	sCR	0	NA	1	7	1	single	NA	NA	NA
BO_PT_036	SNP 0958	MM_cytoscanHD3042018_958_(CytoScanHD_Array)	NA	52	0	M	t(4_14)	1	1	0	0	0	0	1	0	0	0	0	3.619999886	4.079999924	1	10.600000380000001	0	289	0	90	1	460	1	NA	2	2	NA	BJ	NA	NA	HDM-2 + cons(VRD) + mant(LENA)	Ind/Tx/Cons/Mant	VCD	PR	0	NA	0	94	1	double	VGPR	CR	CR
BO_PT_037	SNP 0308	20130731_Cytoscan_MM308_(CytoScanHD_Array)	NA	56	0	F	t(14_16)	1	0	0	0	1	0	1	0	0	0	0	4.699999809	3.75	0.769999981	9.600000382	1	71	1	20	0	480	0	NA	2	2	NA	BJ	NA	NA	VMP	Ind/IndC/nv/nv	VCD	VGPR	0	NA	0	6	0	0	NA	NA	NA
BO_PT_039	SNP 0959	MM_cytoscanHD3042018_959_(CytoScanHD_Array)	NA	59	0	M	non traslocato	0	0	0	0	0	0	1	0	0	0	0	7.199999809	4.5	1.899999976	11.5	0	198	0	50	0	225	1	NA	3	3	NA	BJ	NA	NA	HDM-1 + mant(LENA)	Ind/Tx/nv/Mant	VCD	VGPR	0	NA	0	11	1	single	VGPR	NA	VGPR
BO_PT_048	SNP 0891	MM_cytoscanHD_11302017_891_(CytoScanHD_Array)	TRUE	64	0	M	non traslocato	0	0	0	0	0	0	NA	0	0	0	0	NA	3.5	11.7	9.6	1	77	1	100	1	NA	NA	NA	NA	NA	NA	IgA	lambda	NA	VD/VMP	Ind/IndC/nv/nv	VEL-DEX	CR	1	31	1	31	0	0	NA	NA	NA
BO_PT_049	SNP 0685	20161109_MG_MM_Cyto685_(CytoScanHD_Array)	NA	50	0	M	non traslocato	0	0	0	0	0	0	1	0	0	0	1	2.86	3.5	0.86	8.4	1	220	0	58	0	217	NA	NA	1	NA	NA	IgG	NA	NA	VCD	Ind/nv/nv/nv	VCD	NA	0	NA	0	2	NA	NA	NA	NA	NA
BO_PT_057	SNP 0770	20170605_MG_MM_Cyto770_(CytoScanHD_Array)	NA	65	0	F	t(11_14)	1	0	0	1	0	0	0	1	1	1	1	4.2	3.4	0.78	9.7	1	207	0	70	1	131	0	NA	2	2	NA	IgA	kappa	9.3	KRD + mant(LENA)	Ind/IndC/nv/Mant	KRD	VGPR	0	NA	0	31	0	0	NA	NA	NA
BO_PT_068	SNP 0026	20090728_MART_MM_SNP26_(GenomeWideSNP_6)	NA	55	0	M	pannello incompleto	NA	0	NA	NA	NA	NA	0	0	NA	0	NA	3.14	4.25	1	11.8	0	263	0	60	1	NA	NA	230-460	1	NA	3A	IgG	kappa	9.2	VTD + 2Tx + cons(VTD)	Ind/Tx/Cons/nv	VTD	VGPR	0	NA	0	133	1	double	VGPR	VGPR	VGPR
BO_PT_075	SNP 0795	20170717_MG_MM_Cyto795_(CytoScanHD_Array)	FALSE	60	0	M	t(14_16)	1	0	0	0	1	0	NA	0	0	0	NA	8	4.2	0.89	8.4	1	79	1	90	1	292	1	NA	3	3	NA	BJ	lambda	9.6	KRD + Tx + cons(KRD) + mant(LENA)	Ind/Tx/Cons/Mant	KRD	VGPR	0	NA	0	26	1	single	NA	NA	NA
BO_PT_076	SNP 1004	MM__CytoscanHD_24052018_1004_(CytoScanHD_Array)	TRUE	59	0	M	non traslocato	0	0	0	0	0	0	0	0	0	0	0	9.5	2.7	0.7	8.4	1	376	0	75	1	129	NA	NA	3	NA	NA	BJ	lambda	8.2	VTD + 2TX + cons(VTD)	Ind/Tx/Cons/nv	VTD	VGPR	1	61	1	61	1	double	NA	NA	NA
BO_PT_080	SNP 0242	20121203_MART_MM_SNP242_(GenomeWideSNP_6)	FALSE	45	0	F	pannello incompleto	NA	0	NA	NA	NA	NA	NA	0	0	0	NA	4	4.1	0.68	9.9	1	176	0	100	1	204	0	NA	2	2	NA	IgA	kappa	10.1	VTD + 2TX + cons(VTD)	Ind/Tx/Cons/nv	VTD	SD	1	43	1	43	1	double	NA	NA	NA
BO_PT_084	SNP 0013	20090520_MM13_SNP6.0_(GenomeWideSNP_6)	TRUE	56	0	M	t(4_14)	1	1	0	0	0	0	1	0	NA	NA	NA	1.8	3.4	1	13.4	0	390	0	20	0	281	1	NA	2	NA	NA	IgG	lambda	8.8	VTD + 2Tx + cons(VTD) + mant(CORTISONE)	Ind/Tx/Cons/Mant	VTD	PR	1	56	1	56	1	double	VGPR	CR	CR
BO_PT_085	SNP 0094	20110517_MART_MM_SNP94_(GenomeWideSNP_6)	TRUE	60	0	F	pannello incompleto	NA	0	NA	0	0	NA	1	1	0	0	0	2.0999999049999998	4.802000046	0.629999995	13.600000380000001	0	317	0	10	0	480	1	NA	1	2	NA	IgG	NA	NA	HDM-2 + cons(VRD) + mant(LENA)	Ind/Tx/Cons/Mant	VCD	PR	1	102	1	102	1	double	CR	CR	CR
BO_PT_098	SNP 0204	20120727_MART_MM_SNP204_(GenomeWideSNP_6)	FALSE	65	0	M	t(11_14)	1	0	0	1	0	0	1	1	0	0	0	12.80000019	4.4600000380000004	3.299999952	12.30000019	0	175	0	75	1	225	0	NA	3	3	NA	BJ	NA	NA	VMP + mant(LENA)	Ind/IndC/nv/Mant	VCD	CR	1	17	1	17	0	0	NA	NA	NA
BO_PT_099	SNP 0203	20120727_MART_MM_SNP203_(GenomeWideSNP_6)	NA	60	0	M	non traslocato	0	0	0	0	0	0	1	0	0	0	1	2.299999952	3.930000067	0.899999976	13.399999619999999	0	301	0	3	0	225	0	NA	1	1	NA	IgG	NA	NA	HDM-2 + cons(VRD) + mant(LENA)	Ind/Tx/Cons/Mant	VCD	SD	0	NA	0	94	1	double	SD	SD	SD
BO_PT_103	SNP 0209	20120924_MART_MM_SNP209_(GenomeWideSNP_6)	NA	55	0	M	non traslocato	0	0	0	0	0	0	1	0	0	0	1	3.700000048	3.160000086	0.569999993	9.199999809	1	139	1	15	0	480	0	NA	2	2	NA	IgG	NA	NA	HDM-1 + cons(VRD) + mant(LENA)	Ind/Tx/Cons/Mant	VCD	PR	1	33	1	33	1	single	PR	NA	PR
BO_PT_104	SNP 0938	MM_cytoscanHD28022018_938_(CytoScanHD_Array)	TRUE	64	0	M	non traslocato	0	0	0	0	0	0	1	0	0	0	0	2.789999962	2.9400000569999998	1.029999971	8.699999809	1	315	0	80	1	500	1	NA	2	2	NA	IgG	NA	NA	VMP + cons(VRD) + mant(LENA)	Ind/IndC/Cons/Mant	VCD	SD	1	32	1	32	0	0	NA	NA	NA
BO_PT_114	SNP 0311	20130731_Cytoscan_MM311_(CytoScanHD_Array)	FALSE	53	0	M	t(4_14)	1	1	0	0	0	0	1	0	0	0	1	16.86000061	3.299999952	2.799999952	9.199999809	1	74	1	93	1	460	1	NA	3	3	NA	IgA	NA	NA	HDM-2 + mant(LENA)	Ind/Tx/nv/Mant	VCD	NA	1	45	1	45	1	double	VGPR	VGPR	VGPR
BO_PT_117	SNP 0312	20130731_Cytoscan_MM312_(CytoScanHD_Array)	NA	63	0	F	non traslocato	0	0	0	0	0	0	1	1	0	0	1	3.960000038	4.230000019	0.620000005	10.80000019	0	67	1	70	1	460	1	NA	2	2	NA	IgG	NA	NA	VMP + mant(LENA)	Ind/IndC/nv/Mant	VCD	PR	1	27	1	27	0	0	NA	NA	NA
BO_PT_119	SNP 0227	20121203_MART_MM_SNP227_(GenomeWideSNP_6)	NA	54	0	F	t(11_14)	1	0	0	1	0	0	1	0	0	0	0	3	2.5999999049999998	0.660000026	8.300000191	1	183	0	90	1	450	NA	NA	2	2	NA	IgG	NA	NA	VCD	Ind/nv/nv/nv	VCD	VGPR	1	3	1	3	NA	NA	NA	NA	NA
BO_PT_123	SNP 0315	20130731_Cytoscan_MM315_(CytoScanHD_Array)	NA	58	0	F	t(11_14)	1	0	0	1	0	0	1	0	0	0	0	5.69299984	3.0599999430000002	1.600000024	8.5	1	374	0	60	1	450	1	NA	3	3	NA	IgG	NA	NA	VMP + cons(VRD) + mant(LENA)	Ind/IndC/Cons/Mant	VCD	PR	0	NA	0	76	0	0	NA	NA	NA
BO_PT_131	SNP 0320	20131001_Cytoscan_MM320_(CytoScanHD_Array)	NA	50	0	F	non traslocato	0	0	0	0	0	0	1	0	0	0	0	3.029000044	3.75	0.730000019	12.19999981	0	229	0	80	1	180	0	NA	1	1	NA	IgA	NA	NA	HDM-2 + cons(VRD) + mant(LENA)	Ind/Tx/Cons/Mant	VCD	CR	0	NA	0	76	1	double	CR	CR	CR
BO_PT_134	SNP 0281	20130625_MART_MM_SNP281_(GenomeWideSNP_6)	NA	57	0	F	pannello incompleto	NA	0	0	NA	0	0	1	0	0	0	NA	3.200000048	4.25	0.680000007	12.399999619999999	0	310	0	60	1	460	1	NA	1	2	NA	IgG	NA	NA	HDM-2 + mant(LENA)	Ind/Tx/nv/Mant	VCD	PR	0	NA	0	85	1	double	VGPR	VGPR	VGPR
BO_PT_146	SNP 0330	20131104_Cytoscan_MM330_(CytoScanHD_Array)	NA	59	0	F	NA	NA	NA	NA	NA	NA	NA	NA	NA	NA	NA	NA	2.0999999049999998	4.099999905	0.49000001	12.399999619999999	0	246	0	8	0	450	NA	NA	1	NA	NA	IgG	NA	NA	VCD	Ind/IndC/nv/nv	VCD	VGPR	1	27	1	27	0	0	NA	NA	NA
BO_PT_150	SNP 0339	20131105_Cytoscan_MM339_(CytoScanHD_Array)	FALSE	57	0	F	t(4_14)	1	1	0	0	0	0	1	0	0	0	0	2.4000000950000002	4.0399999619999996	0.769999981	12.399999619999999	0	301	0	15	0	220	0	NA	1	2	NA	IgA	NA	NA	VMP + cons(VRD) + mant(LENA)	Ind/IndC/Cons/Mant	VCD	VGPR	1	70	1	70	0	0	NA	NA	NA
BO_PT_153	SNP 0322	20131001_Cytoscan_MM322_(CytoScanHD_Array)	FALSE	50	0	M	non traslocato	0	0	0	0	0	0	1	0	0	0	0	2.5199999809999998	3.549999952	0.769999981	12.600000380000001	0	323	0	84,5	1	480	0	NA	1	1	NA	IgG	NA	NA	HDM-2 + mant(LENA)	Ind/Tx/nv/Mant	VCD	NA	1	36	1	36	1	double	CR	CR	CR
BO_PT_155	SNP 0235	20121203_MART_MM_SNP235_(GenomeWideSNP_6)	NA	53	0	M	non traslocato	0	0	0	0	0	0	1	0	0	0	1	1.899999976	4.400000095	0.970000029	14.5	0	266	0	20	0	450	0	NA	1	1	NA	NA	NA	NA	HDM-2 + mant(LENA)	Ind/Tx/nv/Mant	VCD	VGPR	0	NA	0	92	1	double	VGPR	VGPR	VGPR
BO_PT_162	SNP 0934	MM_cytoscanHD26012018_934_(CytoScanHD_Array)	NA	53	0	M	t(4_14)	1	1	0	0	0	0	1	0	1	0	0	2.263000011	3.74000001	0.910000026	13.399999619999999	0	261	0	70	1	480	0	NA	1	2	NA	IgG	NA	NA	HDM-2 + mant(LENA)	Ind/Tx/nv/Mant	VCD	CR	1	21	1	21	1	double	CR	CR	CR
BO_PT_164	SNP 0236	20121203_MART_MM_SNP236_(GenomeWideSNP_6)	NA	49	0	M	non traslocato	0	0	0	0	0	0	1	0	0	0	0	10.30000019	4.199999809	2.069999933	10	1	167	0	90	1	25	NA	NA	3	NA	NA	BJ	NA	NA	VCD	Ind/nv/nv/nv	VCD	SD	1	3	1	3	NA	NA	NA	NA	NA
BO_PT_166	SNP 0237	20121203_MART_MM_SNP237_(GenomeWideSNP_6)	NA	50	0	F	t(14_20)	1	0	0	0	0	1	1	0	0	0	0	3.069999933	3.799999952	0.74000001	10.19999981	1	206	0	80	1	618	0	NA	1	1	NA	IgG	NA	NA	HDM-1 + mant(LENA)	Ind/IndC/nv/Mant	VCD	VGPR	1	41	1	41	1	single	CR	NA	CR
BO_PT_167	SNP 0341	20131105_Cytoscan_MM341_(CytoScanHD_Array)	NA	53	0	F	non traslocato	0	0	0	0	0	0	1	0	0	0	1	8.5	3.710000038	1.100000024	8.399999619	1	272	0	90	1	225	0	NA	3	2	NA	IgA	NA	NA	HDM-2 + cons(VRD) + mant(LENA)	Ind/Tx/Cons/Mant	VCD	VGPR	1	60	1	60	1	double	VGPR	CR	CR
BO_PT_170	SNP 0283	20130625_MART_MM_SNP283_(GenomeWideSNP_6)	FALSE	62	0	F	t(11_14)	1	0	0	1	0	0	1	0	0	0	0	2.170000076	4.2899999619999996	0.620000005	11.399999619999999	0	222	0	60	1	460	0	NA	1	1	NA	IgM	NA	NA	HDM-2 + cons(VRD) + mant(LENA)	Ind/Tx/Cons/Mant	VCD	VGPR	0	NA	0	84	1	double	VGPR	VGPR	VGPR
BO_PT_174	SNP 0941	MM_cytoscanHD14032018_941_(CytoScanHD_Array)	NA	65	0	M	non traslocato	0	0	0	0	0	0	1	0	0	0	1	3.200000048	3.799999952	1.299999952	9.5	1	228	0	60	1	225	0	NA	1	1	NA	IgA	NA	NA	VMP	Ind/IndC/nv/nv	VCD	PR	0	NA	0	4	0	0	NA	NA	NA
BO_PT_179	SNP 0243	20121203_MART_MM_SNP243_(GenomeWideSNP_6)	NA	58	0	F	non traslocato	0	0	0	0	0	0	1	0	1	0	0	9.800000191	2.799999952	0.899999976	9.100000382	1	132	1	90	1	450	NA	NA	3	2	NA	IgA	NA	NA	VCD	Ind/IndC/nv/nv	VCD	NA	0	NA	1	8	0	0	NA	NA	NA
BO_PT_189	SNP 0944	MM_cytoscanHD14032018_944_(CytoScanHD_Array)	NA	58	0	F	non traslocato	0	0	0	0	0	0	0	0	0	0	1	0.300000012	2.4000000950000002	0.400000006	8	1	250	0	60	1	500	0	NA	2	2	NA	IgG	NA	NA	HDM-1 + mant(LENA)	Ind/Tx/nv/Mant	VCD	VGPR	0	NA	0	75	1	single	VGPR	NA	VGPR
BO_PT_191	SNP 0998	MM__CytoscanHD_10052018_998_(CytoScanHD_Array)	NA	58	0	M	non traslocato	0	0	0	0	0	0	1	0	0	0	1	3.089999914	3.420000076	1.070000053	9.399999619	1	271	0	30	0	480	1	NA	2	2	NA	IgG	NA	NA	HDM-2 + mant(LENA)	Ind/Tx/nv/Mant	VCD	VGPR	0	NA	0	89	1	double	VGPR	CR	CR
BO_PT_199	SNP 0289	20130717_MART_AL_SNP289_(GenomeWideSNP_6)	NA	51	0	M	non traslocato	0	0	0	0	0	0	1	0	0	0	1	1.700000048	4.099999905	0.930000007	15.69999981	0	331	0	60	1	450	0	NA	1	1	NA	IgG	NA	NA	HDM-1	Ind/Tx/nv/nv	VCD	SD	1	6	1	6	1	single	PD	NA	PD
BO_PT_204	SNP 0352	20131125_Cytoscan_MM_352_(CytoScanHD_Array)	NA	48	0	M	non traslocato	0	0	0	0	0	0	1	0	1	0	1	4.599999905	4	0.800000012	12.69999981	0	249	0	40	0	225	1	NA	2	2	NA	IgG	NA	NA	HDM-1 + cons(VRD) + mant(LENA)	Ind/Tx/Cons/Mant	VCD	VGPR	1	71	1	71	1	single	VGPR	NA	VGPR
BO_PT_213	SNP 0362	20131209_Cytoscan_MM_362_(CytoScanHD_Array)	NA	45	0	M	t(11_14)	1	0	0	1	0	0	1	0	0	1	1	6.300000191	4.400000095	0.75	9.699999809	1	334	0	70	1	248	0	NA	3	2	NA	IgG	NA	NA	HDM-2 + mant(LENA)	Ind/Tx/nv/Mant	VCD	PR	0	NA	0	66	1	double	VGPR	CR	CR
BO_PT_214	SNP 1037	MM__CytoscanHD_03072018_1037_(CytoScanHD_Array)	NA	40	0	M	t(11_14)	1	0	0	1	0	0	1	0	0	0	0	3	4.230000019	0.899999976	11.69999981	0	223	0	36	0	225	1	NA	1	2	NA	BJ	NA	NA	HDM-2 + cons(VRD) + mant(LENA)	Ind/Tx/Cons/Mant	VCD	VGPR	0	NA	0	85	1	double	VGPR	VGPR	VGPR
BO_PT_216	SNP 0361	20131126_Cytoscan_MM_361_(CytoScanHD_Array)	NA	57	0	M	t(11_14)	1	0	0	1	0	0	1	0	0	0	0	3.4000000950000002	4.400000095	0.810000002	12.5	0	217	0	100	1	248	0	NA	1	1	NA	BJ	NA	NA	HDM-2 + cons(VRD) + mant(LENA)	Ind/Tx/Cons/Mant	VCD	VGPR	0	NA	0	85	1	double	CR	CR	CR
BO_PT_218	SNP 0364	20131209_Cytoscan_MM_364_(CytoScanHD_Array)	NA	63	0	M	t(4_14)	1	1	0	0	0	0	1	0	0	0	0	3	3.700000048	0.949999988	13.5	0	264	0	30	0	480	NA	NA	1	2	NA	IgG	NA	NA	VCD	Ind/nv/nv/nv	VCD	VGPR	1	66	1	66	0	0	NA	NA	NA
BO_PT_223	SNP 0365	20131209_Cytoscan_MM_365_(CytoScanHD_Array)	FALSE	60	0	M	t(4_14)	1	1	0	0	0	0	1	1	0	0	0	4.510000229	3.5999999049999998	0.839999974	10.399999619999999	1	258	0	60	1	475	NA	NA	2	2	NA	IgA	NA	NA	HDM-2 + mant(LENA)	Ind/Tx/nv/Mant	VCD	CR	0	NA	0	75	1	double	CR	CR	CR
BO_PT_225	SNP 0367	20131209_Cytoscan_MM_367_(CytoScanHD_Array)	NA	55	0	M	t(14_20)	1	0	0	0	0	1	1	1	0	0	0	4.800000191	3.549999952	1.5	10.100000380000001	1	214	0	30	0	225	1	NA	2	2	NA	IgG	NA	NA	VCD	Ind/nv/nv/nv	VCD	PR	1	6	1	6	0	0	NA	NA	NA
BO_PT_226	SNP 0368	20131209_Cytoscan_MM_368_(CytoScanHD_Array)	NA	60	0	M	non traslocato	0	0	0	0	0	0	1	0	0	1	1	2.5999999049999998	4.019999981	0.910000026	14.100000380000001	0	291	0	40	0	460	1	NA	1	2	NA	IgA	NA	NA	HDM-2 + cons(VRD) + mant(LENA)	Ind/Tx/Cons/Mant	VCD	VGPR	0	NA	0	85	1	double	VGPR	VGPR	VGPR
BO_PT_228	SNP 0369	20131209_Cytoscan_MM_369_(CytoScanHD_Array)	NA	45	0	M	t(11_14)	1	0	0	1	0	0	1	0	0	0	0	3.799999952	4	0.839999974	10.30000019	1	187	0	60	1	248	0	NA	2	2	NA	IgG	NA	NA	VMP	Ind/IndC/nv/nv	VCD	PR	1	30	1	30	0	0	NA	NA	NA
BO_PT_235	SNP 0454	20150519_MG_MM_Cyto454_(CytoScanHD_Array)	NA	50	0	M	non traslocato	0	0	0	0	0	0	1	0	0	0	1	4.6300001139999996	5	1.299999952	11.600000380000001	0	164	0	50	0	479	1	NA	2	2	NA	BJ	NA	NA	HDM-2 + mant(LENA)	Ind/Tx/nv/Mant	VCD	SD	0	NA	0	68	1	double	SD	SD	SD
BO_PT_236	SNP 0455	20150519_MG_MM_Cyto455_(CytoScanHD_Array)	NA	64	0	F	t(4_14)	1	1	0	0	0	0	1	0	0	0	0	1.899999976	3.5	0.699999988	11	0	295	0	51	0	225	NA	NA	1	2	NA	IgG	NA	NA	HDM-2 + mant(LENA)	Ind/Tx/nv/Mant	VCD	VGPR	1	36	1	36	1	double	VGPR	VGPR	VGPR
BO_PT_243	SNP 0379	20140204_MART_MM_Cyto379_(CytoScanHD_Array)	NA	52	0	M	non traslocato	0	0	0	0	0	0	1	0	0	0	1	2.200000048	4.840000153	0.910000026	11.100000380000001	0	252	0	25	0	460	0	NA	1	1	NA	IgG	NA	NA	VMP + mant(LENA)	Ind/IndC/nv/Mant	VCD	PR	0	NA	0	78	0	0	NA	NA	NA
BO_PT_253	SNP 0385	20140217_MART_MM_Cyto385_(CytoScanHD_Array)	FALSE	55	0	M	t(4_14)	1	1	0	0	0	0	1	1	NA	NA	0	10.899999619999999	3.9000000950000002	2.700000048	8.899999619	1	153	0	43	0	480	1	NA	3	3	NA	NA	NA	NA	HDM-2	Ind/Tx/nv/nv	VCD	VGPR	0	NA	0	67	1	double	VGPR	PD	VGPR
BO_PT_254	SNP 0386	20140217_MART_MM_Cyto386_(CytoScanHD_Array)	NA	63	0	F	t(11_14)	1	0	0	1	0	0	1	0	0	0	0	4.46999979	4.400000095	0.980000019	11.399999619999999	0	279	0	60	1	479	1	NA	2	2	NA	BJ	NA	NA	HDM-2 + cons(VRD) + mant(LENA)	Ind/Tx/Cons/Mant	VCD	PR	0	NA	0	70	1	double	PR	PR	PR
BO_PT_257	SNP 0389	20140310_MART_MM_Cyto389_(CytoScanHD_Array)	NA	33	0	M	t(4_14)	1	1	0	0	0	0	1	0	0	0	0	4.5	3.920000076	0.74000001	10.100000380000001	1	239	0	NA	NA	225	0	NA	2	2	NA	IgG	NA	NA	HDM-2 + mant(LENA)	Ind/Tx/nv/Mant	VCD	VGPR	1	18	1	18	1	double	VGPR	CR	CR
BO_PT_260	SNP 0391	20140310_MART_MM_Cyto391_(CytoScanHD_Array)	NA	54	0	M	non traslocato	0	0	0	0	0	0	1	0	1	1	0	2.5	3.74000001	1	12.100000380000001	0	204	0	40	0	225	0	NA	1	1	NA	IgG	NA	NA	VMP	Ind/IndC/nv/nv	VCD	PR	1	9	1	9	0	0	NA	NA	NA
BO_PT_261	SNP 0392	20140310_MART_MM_Cyto392_(CytoScanHD_Array)	NA	54	0	F	t(6_14)	1	0	1	0	0	0	1	0	0	0	0	3.5999999049999998	4.400000095	0.889999986	11.100000380000001	0	242	0	25	0	378	1	NA	2	2	NA	IgG	NA	NA	VMP + cons(VRD) + mant(LENA)	Ind/IndC/Cons/Mant	VCD	VGPR	0	NA	0	82	0	0	NA	NA	NA
BO_PT_264	SNP 0397	20140319_MART_MM_Cyto397_(CytoScanHD_Array)	NA	58	0	M	t(11_14)	1	0	0	1	0	0	1	0	0	0	0	2.5	3.9000000950000002	1.049999952	13.19999981	0	223	0	20	0	480	1	NA	1	2	NA	IgA	NA	NA	HDM-2 + cons(VRD) + mant(LENA)	Ind/Tx/Cons/Mant	VCD	VGPR	0	NA	0	68	1	double	VGPR	VGPR	VGPR
BO_PT_265	SNP 0921	MM_cytoscanHD24012018_921_(CytoScanHD_Array)	FALSE	49	0	F	t(14_16)	1	0	0	0	1	0	1	0	0	0	0	4.159999847	4.5	0.449999988	10.69999981	0	210	0	71	1	500	0	NA	2	2	NA	NA	NA	NA	HDM-1	Ind/Tx/nv/nv	VCD	VGPR	1	10	1	10	1	single	PD	NA	PD
BO_PT_268	SNP 0400	20140319_MART_MM_Cyto400_(CytoScanHD_Array)	NA	64	0	F	non traslocato	0	0	0	0	0	0	1	0	0	0	1	0.300000012	3	0.569999993	8.699999809	1	142	1	50	0	500	1	NA	2	2	NA	IgG	NA	NA	HDM-1 + mant(LENA)	Ind/Tx/nv/Mant	VCD	VGPR	0	NA	0	70	1	single	CR	NA	CR
BO_PT_275	SNP 0835	MM_cytoscanHD_14092017_835_(CytoScanHD_Array)	NA	53	0	F	non traslocato	0	0	0	0	0	0	1	0	0	1	0	4.699999809	4.199999809	0.400000006	10.600000380000001	0	173	0	77	1	225	NA	NA	2	2	NA	IgA	NA	NA	VCD	Ind/nv/nv/nv	VCD	VGPR	1	9	1	9	0	0	NA	NA	NA
BO_PT_285	SNP 0923	MM_cytoscanHD24012018_923_(CytoScanHD_Array)	NA	64	0	M	t(4_14)	1	1	0	0	0	0	1	0	0	0	0	4.78000021	3.7699999809999998	1.399999976	12.80000019	0	234	0	64	1	618	1	NA	2	2	NA	IgG	NA	NA	HDM-1 + mant(LENA)	Ind/Tx/nv/Mant	VCD	VGPR	0	NA	0	40	1	single	sCR	NA	sCR
BO_PT_286	SNP 0924	MM_cytoscanHD24012018_924_(CytoScanHD_Array)	NA	60	0	M	non traslocato	0	0	0	0	0	0	1	0	0	0	0	7.099999905	3.6900000569999998	1.110000014	7.599999905	1	318	0	43	0	480	0	NA	3	2	NA	BJ	NA	NA	HDM-2 + cons(VRD) + mant(LENA)	Ind/Tx/Cons/Mant	VCD	VGPR	1	44	1	44	1	double	CR	VGPR	CR
BO_PT_287	SNP 0447	20150422_MG_MM_Cyto447_(CytoScanHD_Array)	FALSE	56	0	F	t(11_14)	1	0	0	1	0	0	1	0	0	1	0	4	3.8099999430000002	0.800000012	11.80000019	0	87	1	40	0	214	0	NA	2	2	NA	IgG	NA	NA	HDM-1 + mant(LENA)	Ind/Tx/nv/Mant	VCD	PR	1	46	1	46	1	single	VGPR	NA	VGPR
BO_PT_293	SNP 0434	20150305_MG_MM_Cyto434_(CytoScanHD_Array)	NA	59	0	M	non traslocato	0	0	0	0	0	0	1	0	0	0	1	5.429999828	4.829999924	1.120000005	11.899999619999999	0	267	0	83	1	460	1	NA	2	2	NA	IgG	NA	NA	HDM-2 + mant(LENA)	Ind/Tx/Mant	VCD	SD	0	NA	0	74	1	double	SD	PR	PR
BO_PT_295	SNP 0461	20150519_MG_MM_Cyto461_(CytoScanHD_Array)	NA	48	0	M	non traslocato	0	0	0	0	0	0	0	0	0	1	1	2.200000048	3.5999999049999998	0.790000021	11.399999619999999	0	357	0	18	0	450	NA	NA	1	NA	NA	IgG	NA	NA	VMP + mant(LENA)	Ind/IndC/nv/Mant	VCD	VGPR	0	NA	0	80	0	0	NA	NA	NA
BO_PT_304	SNP 0458	20150519_MG_MM_Cyto458_(CytoScanHD_Array)	NA	63	0	M	t(11_14)	1	0	0	1	0	0	1	0	0	0	0	8.06000042	3.859999895	3.430000067	9.199999809	1	113	1	94	1	480	NA	NA	3	2	NA	BJ	NA	NA	VMP + mant(LENA)	Ind/IndC/nv/Mant	VCD	VGPR	1	36	1	36	0	0	NA	NA	NA
BO_PT_309	SNP 0464	20150519_MG_MM_Cyto464_(CytoScanHD_Array)	NA	50	0	F	non traslocato	0	0	0	0	0	0	1	0	0	0	1	3.5	4.699999809	1.690000057	12	0	293	0	80	1	450	NA	NA	2	2	NA	BJ	NA	NA	HDM-2 + mant(LENA)	Ind/Tx/nv/Mant	VCD	VGPR	1	16	1	16	1	double	VGPR	VGPR	VGPR
BO_PT_312	SNP 0467	20150519_MG_MM_Cyto467_(CytoScanHD_Array)	NA	41	0	F	non traslocato	0	0	0	0	0	0	1	0	0	0	1	4.300000191	5.269999981	0.699999988	8.699999809	1	239	0	90	1	214	NA	NA	2	2	NA	IgG	NA	NA	VCD	Ind/nv/nv/nv	VCD	SD	1	5	1	5	NA	NA	NA	NA	NA
BO_PT_313	SNP 0925	MM_cytoscanHD24012018_925_(CytoScanHD_Array)	NA	64	0	M	t(11_14)	1	0	0	1	0	0	1	0	0	0	0	9.199999809	2.4000000950000002	1.679999948	10.30000019	1	241	0	80	1	480	NA	NA	3	NA	NA	IgA	NA	NA	HDM-1 + cons(VRD) + mant(LENA)	Ind/Tx/Cons/Mant	VCD	PR	1	16	1	16	1	single	PR	NA	PR
BO_PT_323	SNP 0545	20160126_MG_MM_Cyto545_(CytoScanHD_Array)	NA	64	0	F	non traslocato	0	0	0	0	0	0	0	0	0	0	1	5.139999867	3	0.800000012	9.600000382	1	306	0	100	1	240	0	NA	2	2	NA	IgG	NA	NA	HDM-2 + mant(LENA)	Ind/Tx/nv/Mant	VCD	VGPR	0	NA	0	53	1	double	VGPR	VGPR	VGPR
BO_PT_330	SNP 0952	MM_cytoscanHD22032018_952_(CytoScanHD_Array)	NA	65	0	M	non traslocato	0	0	0	0	0	0	0	0	0	1	1	2.4000000950000002	3.420000076	1.049999952	11.5	0	195	0	13	0	225	0	NA	2	2	NA	IgA	NA	NA	HDM-1 + mant(LENA)	Ind/Tx/nv/Mant	VCD	VGPR	0	NA	0	72	1	single	sCR	NA	sCR
BO_PT_334	SNP 0954	MM_cytoscanHD22032018_954_(CytoScanHD_Array)	NA	62	0	F	t(11_14)	1	0	0	1	0	0	1	1	0	0	0	7.800000191	4.400000095	1.070000053	12.5	0	211	0	70	1	450	1	NA	3	3	NA	IgG	NA	NA	VMP + cons(VRD)	Ind/IndC/Cons/nv	VCD	SD	1	13	1	13	0	0	NA	NA	NA
BO_PT_336	SNP 0955	MM_cytoscanHD22032018_955_(CytoScanHD_Array)	NA	61	0	F	t(4_14)	1	1	0	0	0	0	1	1	0	0	0	13.17000008	3.329999924	2.210000038	9.600000382	1	169	0	64	1	250	0	NA	3	3	NA	IgD	NA	NA	VMP	Ind/IndC/nv/nv	VCD	CR	1	10	1	10	0	0	NA	NA	NA
BO_PT_345	SNP 0610	20160727_MG_MM_Cyto610_(CytoScanHD_Array)	NA	53	0	M	non traslocato	0	0	0	0	0	0	1	0	0	0	1	2.5999999049999998	3.9000000950000002	1	13	0	192	0	70	1	243	0	NA	1	1	NA	IgG	NA	NA	HDM-2 + cons(VRD) + mant(LENA)	Ind/Tx/Cons/Mant	VCD	VGPR	0	NA	0	54	1	double	VGPR	CR	CR
BO_PT_348	SNP 0561	20160503_MG_MM_Cyto561_(CytoScanHD_Array)	NA	46	0	M	t(11_14)	1	0	0	1	0	0	1	0	0	0	0	5.199999809	3.476999998	0.889999986	13	0	246	0	NA	NA	480	1	NA	2	2	NA	BJ	NA	NA	VMP + mant(LENA)	Ind/IndC/nv/Mant	VCD	PR	1	35	1	35	0	0	NA	NA	NA
BO_PT_350	SNP 0563	20160503_MG_MM_Cyto563_(CytoScanHD_Array)	NA	60	0	F	t(11_14)	1	0	0	1	0	0	1	0	0	0	0	2.700000048	4.5	0.620000005	11.5	0	244	0	35	0	450	0	NA	1	1	NA	BJ	NA	NA	HDM-1 + cons(VRD) + mant(LENA)	Ind/Tx/Cons/Mant	VCD	VGPR	1	43	1	43	1	single	VGPR	NA	VGPR
BO_PT_353	SNP 0565	20160503_MG_MM_Cyto565_(CytoScanHD_Array)	NA	53	0	M	t(14_16)	1	0	0	0	1	0	1	0	0	1	0	2.9000000950000002	4.199999809	0.879999995	12.80000019	0	208	0	70	1	NA	NA	NA	1	2	NA	IgG	NA	NA	HDM-1 + mant(LENA)	Ind/Tx/nv/Mant	VCD	PR	1	20	1	20	1	single	VGPR	NA	VGPR
BO_PT_357	SNP 0688	20161109_MG_MM_Cyto688_(CytoScanHD_Array)	NA	64	0	F	non traslocato	0	0	0	0	0	0	1	0	0	0	1	6.900000095	3.700000048	3.5999999049999998	11.19999981	0	268	0	11	0	225	NA	NA	3	1	NA	IgA	NA	NA	VCD	Ind/nv/nv/nv	VCD	VGPR	0	NA	1	2	NA	NA	NA	NA	NA
BO_PT_360	SNP 0691	20161109_MG_MM_Cyto691_(CytoScanHD_Array)	NA	64	0	F	t(11_14)	1	0	0	1	0	0	1	1	0	0	0	22.46999931	4.099999905	2.359999895	13	0	238	0	80	1	480	0	NA	3	2	NA	IgA	NA	NA	HDM-1 + mant(LENA)	Ind/Tx/nv/Mant	VCD	VGPR	0	NA	0	54	1	single	VGPR	NA	VGPR
BO_PT_362	SNP 0718	20170102_MG_MM_Cyto718_(CytoScanHD_Array)	NA	63	0	F	non traslocato	0	0	0	0	0	0	1	0	0	0	1	2.799999952	4.7100000380000004	0.670000017	11.100000380000001	0	293	0	60	1	460	1	NA	1	2	NA	IgG	NA	NA	HDM-1 + cons(VRD) + mant(LENA)	Ind/Tx/Cons/Mant	VCD	PR	0	NA	0	68	1	single	VGPR	NA	VGPR
BO_PT_363	SNP 0692	20161109_MG_MM_Cyto692_(CytoScanHD_Array)	NA	65	0	M	t(11_14)	1	0	0	1	0	0	1	0	0	0	0	2.4000000950000002	3.839999914	0.899999976	13.600000380000001	0	241	0	40	0	214	0	NA	1	2	NA	NA	NA	NA	VMP + mant(LENA)	Ind/IndC/nv/Mant	VCD	PR	0	NA	0	64	0	0	NA	NA	NA
BO_PT_373	SNP 0598	20160727_MG_MM_Cyto598b_(CytoScanHD_Array)	TRUE	48	0	M	t(14_16)	1	0	0	0	1	0	1	0	1	1	1	3.799999952	4	1.720000029	10.100000380000001	1	247	0	98	1	225	1	NA	2	2	NA	IgA	NA	NA	HDM-2 + mant(LENA)	Ind/Tx/nv/Mant	VCD	SD	1	20	1	20	1	double	PR	VGPR	VGPR
BO_PT_381	SNP 0723	20170102_MG_MM_Cyto723_(CytoScanHD_Array)	NA	44	0	F	t(11_14)	1	0	0	1	0	0	1	1	0	0	0	4.699999809	4.46999979	0.800000012	9.300000191	1	118	1	37	0	225	0	NA	2	2	NA	IgG	NA	NA	HDM-1 + cons(VRD) + mant(LENA)	Ind/Tx/Cons/Mant	VCD	PR	1	17	1	17	1	single	PR	NA	PR
BO_PT_385	SNP 0821	MM_cytoscanHD_08282017_821_(CytoScanHD_Array)	TRUE	58	0	M	non traslocato	0	0	0	0	0	0	1	1	0	0	0	2.233999968	4.400000095	0.689999998	10.399999619999999	1	174	0	80	1	450	0	NA	1	2	NA	BJ	NA	NA	HDM-1 + cons(VRD) + mant(LENA)	Ind/Tx/Cons/Mant	VCD	VGPR	1	35	1	35	1	single	VGPR	NA	VGPR
BO_PT_391	SNP 0829	MM_cytoscanHD_08302017_829_(CytoScanHD_Array)	NA	58	0	F	t(14_16)	1	0	0	0	1	0	1	0	0	1	0	2.700000048	4.070000172	0.870000005	11.30000019	0	230	0	40	0	460	NA	NA	1	2	NA	IgA	NA	NA	HDM-2 + cons(VRD)	Ind/Tx/Cons/nv	VCD	NA	1	35	1	35	1	double	VGPR	CR	CR
BO_PT_393	SNP 0841	MM_cytoscanHD_09132017_841_(CytoScanHD_Array)	NA	57	0	F	non traslocato	0	0	0	0	0	0	1	0	1	0	0	4.920000076	3.700000048	1.080000043	10.899999619999999	0	380	0	90	1	480	NA	NA	2	2	NA	BJ	NA	NA	VCD	Ind/IndC/nv/nv	VCD	CR	0	NA	0	7	0	0	NA	NA	NA
BO_PT_395	SNP 0864	MM_cytoscanHD_10192017_864_(CytoScanHD_Array)	NA	60	0	M	t(11_14)	1	0	0	1	0	0	1	0	0	0	0	1.799999952	3.799999952	0.879999995	12.5	0	194	0	25	0	450	1	NA	1	2	NA	IgG	NA	NA	VMP + mant(LENA)	Ind/IndC/nv/Mant	VCD	PR	1	16	1	16	0	0	NA	NA	NA
BO_PT_399	SNP 1016	MM__CytoscanHD_31052018_1016_(CytoScanHD_Array)	NA	40	0	F	non traslocato	0	0	0	0	0	0	1	0	0	0	1	2.299999952	2.799999952	0.680000007	7.800000191	1	361	0	70	1	450	0	NA	2	2	NA	IgG	NA	NA	HDM-1	Ind/Tx/nv/nv	VCD	VGPR	0	NA	0	9	1	single	VGPR	NA	VGPR
BO_PT_400	SNP 1017	MM__CytoscanHD_31052018_1017_(CytoScanHD_Array)	NA	50	0	F	t(11_14)	1	0	0	1	0	0	1	0	0	0	0	3.4000000950000002	4.420000076	1	11.600000380000001	0	429	0	38	0	225	NA	NA	1	NA	NA	NA	NA	NA	HDM-1 + cons(VRD) + mant(LENA)	Ind/Tx/Cons/Mant	VCD	VGPR	0	NA	0	72	1	single	VGPR	NA	VGPR
BO_PT_403	SNP 0582	20160704_MG_MM_Cyto582_(CytoScanHD_Array)	FALSE	61	0	F	non traslocato	0	0	0	0	0	0	1	1	0	0	0	2	4.5	0.400000006	11.5	0	611	0	40	0	230	1	NA	1	2	NA	NA	NA	NA	HDM-1 + mant(LENA)	Ind/Tx/nv/Mant	VCD	VGPR	1	23	1	23	1	single	VGPR	NA	VGPR
BO_PT_408	D_003	20170719_MG_MM_Cyto_D3MM_(CytoScanHD_Array)	TRUE	62	0	F	non traslocato	0	0	0	0	0	0	1	0	0	0	1	4	3.180000067	0.870000005	12	0	155	0	80	1	200	0	NA	2	2	NA	IgG	NA	NA	HDM-1	Ind/Tx/nv/nv	VCD	SD	1	4	1	4	1	single	PD	NA	PD
BO_PT_412	SNP 0808	20170726_MG_MM_Cyto808_(CytoScanHD_Array)	TRUE	61	0	M	t(4_14)	1	1	0	0	0	0	1	0	0	0	0	9.399999619	3.8099999430000002	1.450000048	8.699999809	1	82	1	90	1	225	NA	NA	3	3	NA	IgG	NA	NA	VMP	Ind/IndC/nv/nv	VCD	VGPR	1	11	1	11	0	0	NA	NA	NA
BO_PT_414	SNP 1030	MM__CytoscanHD_21062018_1030_(CytoScanHD_Array)	NA	64	0	M	t(11_14)	1	0	0	1	0	0	1	0	0	0	0	6.800000191	3.700000048	0.899999976	10.80000019	0	158	0	80	1	618	1	NA	3	3	NA	IgG	NA	NA	HDM-2 + mant(LENA)	Ind/Tx/nv/Mant	VCD	VGPR	0	NA	0	57	1	double	VGPR	VGPR	VGPR
BO_PT_415	SNP 1031	MM__CytoscanHD_21062018_1031_(CytoScanHD_Array)	NA	52	0	M	t(11_14)	1	0	0	1	0	0	1	1	0	0	0	2.220000029	4.099999905	0.800000012	14.100000380000001	0	311	0	40	0	240	0	NA	1	2	NA	NA	NA	NA	VMP + mant(LENA)	Ind/IndC/nv/Mant	VCD	NA	1	15	1	15	0	0	NA	NA	NA
BO_PT_426	SNP 1007	MM__CytoscanHD_24052018_1007_(CytoScanHD_Array)	NA	63	0	M	t(11_14)	1	0	0	1	0	0	1	0	0	0	0	1.299999952	4.699999809	0.970000029	13	0	210	0	30	0	450	NA	NA	1	1	NA	NA	NA	NA	HDM-2 + mant(LENA)	Ind/Tx/nv/Mant	VCD	SD	1	19	1	19	1	double	PR	SD	PR
BO_PT_427	SNP 1008	MM__CytoscanHD_24052018_1008_(CytoScanHD_Array)	NA	62	0	F	t(11_14)	1	0	0	1	0	0	NA	NA	NA	NA	0	2.799999952	2.799999952	0.829999983	9.699999809	1	214	0	90	1	248	NA	NA	2	2	NA	IgG	NA	NA	HDM-1 + mant(LENA)	Ind/Tx/nv/Mant	VCD	NA	1	35	1	35	1	single	PR	NA	PR
BO_PT_428	SNP 1009	MM__CytoscanHD_24052018_1009_(CytoScanHD_Array)	NA	60	0	F	t(11_14)	1	0	0	1	0	0	1	0	1	0	0	8.5	3.5999999049999998	2.180000067	10.100000380000001	1	177	0	60	1	460	1	NA	3	3	NA	NA	NA	NA	HDM-2 + mant(LENA)	Ind/Tx/nv/Mant	VCD	NA	1	13	1	13	1	double	VGPR	VGPR	VGPR
BO_PT_430	SNP 1011	MM__CytoscanHD_31052018_1011_(CytoScanHD_Array)	NA	57	0	M	non traslocato	0	0	0	0	0	0	1	0	0	0	1	2.299999952	4.5	1.059999943	13	0	303	0	60	1	450	1	NA	1	2	NA	IgA	NA	NA	VMP + mant(LENA)	Ind/IndC/nv/Mant	VCD	VGPR	0	NA	0	67	0	0	NA	NA	NA
BO_PT_441	SNP 0964	MM_cytoscanHD3042018_964_(CytoScanHD_Array)	TRUE	65	0	M	pannello incompleto	NA	0	NA	NA	0	NA	NA	1	0	0	NA	NA	4.1	13.4	8.7	1	131	1	45	0	NA	NA	NA	NA	NA	NA	BJ	kappa	NA	VD/MPV	Ind/IndC/nv/nv	VEL-DEX	SD	1	6	1	6	0	0	NA	NA	NA
BO_PT_443	SNP 0648	20161004_MG_MM_Cyto648_(CytoScanHD_Array)	NA	75	1	F	pannello incompleto	NA	0	NA	NA	0	NA	0	1	0	0	0	10.2	3.9	2.04	11.3	0	191	0	50	0	162	0	NA	3	3	NA	BJ	lambda	9.7	VTD + mant(TALIDOMIDE)	Ind/IndC/nv/Mant	VTD	SD	0	NA	0	34	0	0	NA	NA	NA
BO_PT_444	SNP 0993	MM__CytoscanHD_10052018_993_(CytoScanHD_Array)	TRUE	76	1	M	pannello incompleto	NA	0	NA	NA	0	NA	NA	0	NA	0	0	4	3.9	1.27	10.8	0	214	0	30	0	178	0	NA	2	2	NA	IgG	kappa	9.2	RD	Ind/IndC/nv/nv	Rev-Dex	VGPR	1	31	1	31	0	0	NA	NA	NA
BO_PT_447	SNP 0484	20150708_MG_MM_Cyto484_(CytoScanHD_Array)	NA	64	0	M	non traslocato	0	0	0	0	0	0	1	0	0	0	1	NA	2.7	7.37	8.7	1	110	1	100	1	999	1	NA	3	NA	NA	IgG	kappa	9	MP	Ind/nv/nv/nv	MP	SD	0	NA	1	1	NA	NA	NA	NA	NA
BO_PT_460	SNP 0122	20110920_MART_MM_SNP122_(GenomeWideSNP_6)	NA	61	0	F	pannello incompleto	NA	0	NA	NA	NA	NA	1	0	NA	NA	NA	3.9	3	1	9	1	224	0	50	0	568	1	NA	2	NA	NA	IgG	lambda	9	VTD + 2Tx + cons(VTD)	Ind/Tx/Cons/nv	VTD	VGPR	0	NA	0	129	1	double	CR	VGPR	CR
BO_PT_464	SNP 0521	20151105_MART_MM_Cyto521_(CytoScanHD_Array)	NA	64	0	M	pannello incompleto	NA	0	NA	NA	NA	NA	NA	NA	NA	NA	NA	5.5	4.2	1.7	12.2	0	226	0	90	1	362	1	NA	3	NA	NA	IgA	lambda	9.4	VTD + 2Tx + cons(VTD)	Ind/Tx/Cons/nv	VTD	PR	0	NA	0	129	1	double	CR	CR	CR
BO_PT_468	SNP 0535	20151216_MART_MM_Cyto535_(CytoScanHD_Array)	NA	43	0	M	pannello incompleto	NA	0	NA	NA	NA	NA	NA	NA	NA	NA	NA	1.4	4.6	1	13.9	0	321	0	80	1	201	1	NA	1	NA	NA	BJ	lambda	10.8	TD + 2TX + cons(TD) + mant(CORTISONE)	Ind/Tx/Cons/Mant	TD	CR	1	75	1	75	1	double	CR	CR	CR
BO_PT_472	SNP 0017	20090604_MM17_SNP6.0_(GenomeWideSNP_6)	NA	60	0	F	t(4_14)	1	1	0	0	0	0	1	0	NA	0	NA	3.9	3.8	0.8	11.5	0	292	0	55	0	-1	NA	##	2	NA	2A	IgG	lambda	8.9	VTD + TX	Ind/Tx/nv/nv	VTD	VGPR	0	NA	1	9	1	single	VGPR	NA	VGPR
BO_PT_474	SNP 0527	20151105_MART_MM_Cyto527_(CytoScanHD_Array)	NA	46	0	M	pannello incompleto	NA	0	NA	NA	NA	NA	NA	NA	NA	NA	NA	5	5	2.3	11.3	0	390	0	24	0	312	1	NA	2	NA	NA	BJ	lambda	9.6	TD + 2TX + cons(TD) + mant(CORTISONE)	Ind/Tx/Cons/Mant	TD	SD	1	24	1	24	1	double	CR	CR	CR
BO_PT_476	SNP 0162	20111212_MART_MM_SNP162_(GenomeWideSNP_6)	NA	62	0	F	NA	NA	NA	NA	NA	NA	NA	NA	NA	NA	NA	NA	2.47	3.45	0.7	12	0	171	0	60	1	366	1	NA	2	NA	NA	IgG	lambda	8.6	VTD + TX + mant(CORTISONE)	Ind/Tx/nv/Mant	VTD	PR	1	16	1	16	1	single	nCR	NA	nCR
BO_PT_481	SNP 0163	20111212_MART_MM_SNP163_(GenomeWideSNP_6)	NA	56	0	M	pannello incompleto	NA	0	NA	NA	NA	NA	1	0	NA	NA	NA	3.69	3.82	1.16	10.4	1	294	0	36	0	587	1	NA	2	NA	NA	IgG	kappa	8.2	VTD + 2Tx + cons(VTD) + mant(CORTISONE)	Ind/Tx/Cons/Mant	VTD	SD	1	30	1	30	1	double	SD	PR	PR
BO_PT_482	SNP 0556	20160309_MG_MM_Cyto556_(CytoScanHD_Array)	NA	56	0	F	pannello incompleto	NA	0	NA	NA	NA	NA	NA	NA	NA	NA	NA	4.91	4.16	0.74	12.2	0	430	0	90	1	288	1	NA	2	NA	NA	BJ	kappa	9.4	TD + 2TX + cons(TD) + mant(CORTISONE)	Ind/Tx/Cons/Mant	TD	SD	1	116	1	116	1	double	CR	CR	CR
BO_PT_484	SNP 0529	20151105_MART_MM_Cyto529_(CytoScanHD_Array)	NA	41	0	M	pannello incompleto	NA	0	NA	NA	NA	NA	NA	NA	NA	NA	NA	3	2.84	0.8	11.2	0	500	0	70	1	117	0	NA	2	NA	NA	IgG	kappa	9.7	TD + 2TX + cons(TD) + mant(CORTISONE)	Ind/Tx/Cons/Mant	TD	PR	1	29	1	29	1	double	CR	CR	CR
BO_PT_487	SNP 0518	20151105_MART_MM_Cyto518_(CytoScanHD_Array)	NA	60	0	M	pannello incompleto	NA	0	NA	NA	NA	NA	NA	NA	NA	NA	NA	2.14	4.12	1	12.4	0	236	0	NA	NA	139	NA	NA	1	NA	NA	IgG	NA	NA	TD + 2TX + cons(TD) + mant(CORTISONE)	Ind/Tx/Cons/Mant	TD	PR	1	77	1	77	1	double	PR	CR	CR
BO_PT_499	SNP 0040	20100205_MART_MM_SNP40_(GenomeWideSNP_6)_2	NA	56	0	F	t(4_14)	1	1	0	0	0	0	1	0	NA	NA	NA	2.4	3.6	0.78	14.7	0	203	0	40	0	325	1	NA	1	NA	NA	IgA	kappa	9.6	TD + TX + cons(TD) + mant(CORTISONE)	Ind/Tx/Cons/Mant	TD	VGPR	1	26	1	26	1	double	PR	VGPR	VGPR
BO_PT_501	SNP 0014	20090520_MM14_SNP6.0_(GenomeWideSNP_6)	NA	62	0	F	t(4_14)	1	1	0	0	0	0	1	0	NA	NA	NA	4.9	3.8	1	7.5	1	229	0	NA	NA	398	NA	NA	2	NA	NA	BJ	NA	NA	VTD + 2Tx + cons(VTD) + mant(CORTISONE)	Ind/Tx/Cons/Mant	VTD	CR	1	78	1	78	1	double	CR	CR	CR
BO_PT_506	SNP 0041	20100205_MART_MM_SNP41_(GenomeWideSNP_6)_2	NA	61	0	M	t(4_14)	1	1	0	0	0	0	1	0	NA	NA	NA	4.6	2.86	0.88	8.4	1	268	0	50	0	229	1	NA	2	NA	NA	IgG	kappa	8.6	TD + 2TX + cons(TD) + mant(CORTISONE)	Ind/Tx/Cons/Mant	TD	PR	1	17	1	17	1	double	PR	PR	PR
BO_PT_508	SNP 0522	20151105_MART_MM_Cyto522_(CytoScanHD_Array)	NA	54	0	M	pannello incompleto	NA	0	NA	NA	NA	NA	NA	NA	NA	NA	NA	2.25	4.8	1.02	12.6	0	99	1	50	0	272	1	NA	1	NA	NA	BJ	lambda	10.1	TD + 2TX + cons(TD)	Ind/Tx/Cons/nv	TD	CR	0	NA	0	117	1	double	CR	CR	CR
BO_PT_511	SNP 0037	20100205_MART_MM_SNP37_(GenomeWideSNP_6)	NA	46	0	M	t(4_14)	1	1	0	0	0	0	1	0	NA	NA	NA	4.4	2.2	1.2	10.2	1	224	0	75	1	202	1	NA	2	NA	NA	IgG	kappa	9.4	TD + 2TX + cons(TD) + mant(CORTISONE)	Ind/Tx/Cons/Mant	TD	PR	1	18	1	18	1	double	PR	PR	PR
BO_PT_012	SNP 0775	20170627_MG_MM_Cyto775_(CytoScanHD_Array)	FALSE	65	0	F	non traslocato	0	0	0	0	0	0	1	0	0	1	0	5.8	4	0.9	11.7	0	211	0	NA	NA	155	0	NA	3	2	NA	IgG	kappa	10.1	VTD-PACE + 2TX + cons(VTD)	Ind/Tx/Cons/nv	VTD-PACE	PR	1	30	1	30	1	double	NA	NA	NA
BO_PT_022	D_001	20170719_MG_MM_Cyto_D1MM_(CytoScanHD_Array)	TRUE	58	0	M	non traslocato	0	0	0	0	0	0	NA	0	NA	NA	NA	3.2	NA	1.05	11.7	0	199	0	NA	NA	NA	NA	NA	1	NA	NA	IgG	NA	9.05	TD + 2TX + mant(CORTISONE)	Ind/Tx/nv/Mant	TD	CR	1	67	1	67	1	double	NA	NA	NA
BO_PT_023	SNP 0007	20090422_MM7_SNP6.0_(GenomeWideSNP_6)	TRUE	42	0	F	t(4_14)	1	1	0	0	0	0	0	0	NA	1	NA	3.3	3.9	1.21	10.1	1	263	0	100	1	347	0	NA	1	2	IIIA	IgG	lambda	9.4	VTD + TX_ALLO + mant(BORTEZOMIB)	Ind/Tx/nv/Mant	VTD	VGPR	1	58	1	58	1	single	NA	NA	NA
BO_PT_026	SNP 0887	MM_cytoscanHD_11302017_887_(CytoScanHD_Array)	NA	65	0	F	non traslocato	0	0	0	0	0	0	0	0	0	1	0	NA	4.4	0.73	11	0	277	0	40	0	165	0	NA	NA	NA	NA	IgG	kappa	8.5	VTD + TX	Ind/Tx//	VTD	VGPR	0	NA	0	14	1	single	NA	NA	NA
BO_PT_071	SNP 0525	20151105_MART_MM_Cyto525_(CytoScanHD_Array)	NA	61	0	M	pannello incompleto	NA	0	NA	NA	NA	NA	NA	NA	NA	NA	NA	12	3.6	1.72	9.1	1	212	0	NA	NA	505	1	NA	3	NA	NA	IgA	kappa	10.7	TD + 2TX + cons(TD) + mant(CORTISONE)	Ind/Tx/Cons/Mant	TD	PR	1	37	1	37	1	double	VGPR	nCR	nCR
BO_PT_087	SNP 0102	20110714_MART_MM_SNP102_(GenomeWideSNP_6)	FALSE	47	0	M	t(4_14)	1	1	0	0	0	0	0	0	0	1	0	4.300000191	3.0999999049999998	1.100000024	8.800000191	1	164	0	80	1	480	0	NA	2	2	NA	IgG	NA	NA	HDM-2 + mant(LENA)	Ind/Tx/nv/Mant	VCD	PR	1	38	1	38	1	double	VGPR	VGPR	VGPR
BO_PT_088	SNP 0103	20110714_MART_MM_SNP103_(GenomeWideSNP_6)	FALSE	60	0	M	pannello incompleto	NA	0	NA	0	0	NA	0	0	0	1	1	3.045000076	4	1	9.600000382	1	230	0	75	1	500	0	NA	1	1	NA	IgA	NA	NA	VMP + mant(LENA)	Ind/IndC/nv/Mant	VCD	PR	1	96	1	96	0	0	NA	NA	NA
BO_PT_097	SNP 0202	20120727_MART_MM_SNP202_(GenomeWideSNP_6)	NA	63	0	M	non traslocato	0	0	0	0	0	0	0	1	0	1	1	3.299999952	4.139999867	1	11.69999981	0	236	0	40	0	225	0	NA	1	2	NA	IgG	NA	NA	HDM-1 + cons(VRD) + mant(LENA)	Ind/Tx/Cons/Mant	VCD	VGPR	0	NA	0	96	1	single	VGPR	NA	VGPR
BO_PT_116	SNP 0174	20120521_MART_MM_SNP174_(GenomeWideSNP_6)	TRUE	62	0	M	non traslocato	0	0	0	0	0	0	0	0	0	1	1	9.100000382	3.720000029	1.129999995	9.699999809	1	173	0	55	0	225	1	NA	3	3	NA	IgG	NA	NA	VMP + cons(VRD) + mant(LENA)	Ind/IndC/Cons/Mant	VCD	PR	1	15	1	15	0	0	NA	NA	NA
BO_PT_121	SNP 0293	20130711_Cytoscan_MM293_(CytoScanHD_Array)	NA	64	0	M	t(4_14)	1	1	0	0	0	0	0	0	0	0	0	2.013999939	3.700000048	0.620000005	11.600000380000001	0	214	0	90	1	378	0	NA	1	2	NA	IgG	NA	NA	HDM-1 + mant(LENA)	Ind/Tx/nv/Mant	VCD	VGPR	1	40	1	40	1	single	VGPR	NA	VGPR
BO_PT_133	SNP 0326	20131104_Cytoscan_MM326_(CytoScanHD_Array)	NA	51	0	M	NA	NA	NA	NA	NA	NA	NA	NA	NA	NA	NA	0	9.300000191	3.5999999049999998	1.399999976	9.300000191	1	187	0	60	1	500	NA	NA	3	NA	NA	BJ	NA	NA	HDM-1	Ind/Tx/nv/nv	VCD	SD	1	6	1	6	1	single	PD	NA	PD
BO_PT_141	SNP 0232	20121203_MART_MM_SNP232_(GenomeWideSNP_6)	NA	64	0	F	non traslocato	0	0	0	0	0	0	0	0	0	1	1	23.5	2.700000048	1.399999976	7.900000095	1	311	0	90	1	240	0	NA	3	2	NA	IgG	NA	NA	VMP + cons(VRD) + mant(LENA)	Ind/IndC/Cons/Mant	VCD	VGPR	1	40	1	40	0	0	NA	NA	NA
BO_PT_142	SNP 0175	20120521_MART_MM_SNP175_(GenomeWideSNP_6)	TRUE	50	0	M	non traslocato	0	0	0	0	0	0	0	0	0	1	1	4.400000095	4.599999905	0.819999993	13.19999981	0	165	0	65	1	225	0	NA	2	2	NA	IgG	NA	NA	HDM-1 + mant(LENA)	Ind/Tx/nv/Mant	VCD	PR	1	46	1	46	1	single	VGPR	NA	VGPR
BO_PT_145	SNP 0317	20131001_Cytoscan_MM317_(CytoScanHD_Array)	NA	51	0	F	non traslocato	0	0	0	0	0	0	0	0	0	1	1	2	4.099999905	0.699999988	9.300000191	1	269	0	18	0	225	0	NA	1	1	NA	IgG	NA	NA	HDM-2 + cons(VRD) + mant(LENA)	Ind/Tx/Cons/Mant	VCD	SD	1	90	1	90	1	double	PR	VGPR	VGPR
BO_PT_158	SNP 0193	20120626_MART_MM_SNP193_(GenomeWideSNP_6)	FALSE	61	0	F	t(11_14)	1	0	0	1	0	0	0	0	0	1	0	2.9000000950000002	4.071000099	0.610000014	10.80000019	0	195	0	30	0	214	0	NA	1	1	NA	IgG	NA	NA	HDM-2 + mant(LENA)	Ind/Tx/nv/Mant	VCD	PR	1	31	1	31	1	double	PR	PR	PR
BO_PT_160	SNP 0277	20130527_MART_MM_SNP277_(GenomeWideSNP_6)	TRUE	49	0	M	t(4_14)	1	1	0	0	0	0	0	0	1	1	0	1.633000016	3.390000105	0.889999986	12.899999619999999	0	158	0	80	1	500	1	NA	2	2	NA	IgA	NA	NA	HDM-1 + mant(LENA)	Ind/Tx/nv/Mant	VCD	PR	1	29	1	29	1	single	PR	NA	PR
BO_PT_192	SNP 0945	MM_cytoscanHD22032018_945_(CytoScanHD_Array)	NA	58	0	F	t(11_14)	1	0	0	1	0	0	0	0	0	1	0	12.899999619999999	4.599999905	4.199999809	10.30000019	1	238	0	90	1	450	NA	NA	3	NA	NA	BJ	NA	NA	VMP + cons(VRD)	Ind/IndC/Cons/nv	VCD	SD	1	20	1	20	0	0	NA	NA	NA
BO_PT_196	SNP 0302	20130725_Cytoscan_MM302_(CytoScanHD_Array)	FALSE	63	0	M	pannello incompleto	NA	0	NA	NA	NA	0	0	0	1	1	1	5.199999809	3.9000000950000002	1.200000048	10.19999981	1	119	1	80	1	NA	1	NA	2	2	NA	IgD	NA	NA	HDM-1 + cons(VRD) + mant(LENA)	Ind/Tx/Cons/Mant	VCD	VGPR	1	35	1	35	1	single	VGPR	NA	VGPR
BO_PT_274	SNP 0833	MM_cytoscanHD_14092017_833_(CytoScanHD_Array)	NA	53	0	F	non traslocato	0	0	0	0	0	0	0	0	0	0	1	2.460000038	3.329999924	0.620000005	9.899999619	1	323	0	40	0	480	1	NA	2	2	NA	IgA	NA	NA	HDM-2 + mant(LENA)	Ind/Tx/nv/Mant	VCD	VGPR	0	NA	0	72	1	double	CR	sCR	CR
BO_PT_283	SNP 0922	MM_cytoscanHD24012018_922_(CytoScanHD_Array)	NA	49	0	F	non traslocato	0	0	0	0	0	0	0	0	0	1	0	13.69999981	3.6500000950000002	3.920000076	10	1	224	0	75	1	480	1	NA	3	3	NA	IgA	NA	NA	HDM-2 + mant(LENA)	Ind/Tx/nv/Mant	VCD	VGPR	1	47	1	47	1	double	VGPR	VGPR	VGPR
BO_PT_291	SNP 0432	20150305_MG_MM_Cyto432_(CytoScanHD_Array)	FALSE	60	0	F	t(14_16)	1	0	0	0	1	0	0	0	1	1	0	2.0999999049999998	4.2100000380000004	0.660000026	13	0	351	0	20	0	214	0	NA	1	2	NA	IgG	NA	NA	VMP + mant(LENA)	Ind/IndC/nv/Mant	VCD	PR	1	16	1	16	0	0	NA	NA	NA
BO_PT_302	SNP 0445	20150326_MG_MM_Cyto445_(CytoScanHD_Array)	NA	58	0	M	non traslocato	0	0	0	0	0	0	0	0	0	1	1	4.199999809	3.8099999430000002	0.699999988	9.600000382	1	238	0	75	1	225	0	NA	2	2	NA	IgA	NA	NA	VMP + cons(VRD) + mant(LENA)	Ind/IndC/Cons/Mant	VCD	PR	1	27	1	27	0	0	NA	NA	NA
BO_PT_303	SNP 0457	20150519_MG_MM_Cyto457_(CytoScanHD_Array)	NA	63	0	F	t(11_14)	1	0	0	1	0	0	1	0	0	1	0	17.799999239999998	3.799999952	2.3099999430000002	8.100000382	1	156	0	90	1	250	0	NA	3	2	NA	IgD	NA	NA	VMP + cons(VRD) + mant(LENA)	Ind/IndC/Cons/Mant	VCD	VGPR	1	58	1	58	0	0	NA	NA	NA
BO_PT_326	SNP 1019	MM__CytoscanHD_11062018_1019_(CytoScanHD_Array)	NA	54	0	F	pannello incompleto	NA	0	0	0	NA	0	1	0	0	1	0	4.179999828	4.5399999619999996	0.99000001	13.100000380000001	0	255	0	15	0	618	0	NA	2	2	NA	IgA	NA	NA	VMP	Ind/IndC/nv/nv	VCD	PR	1	41	1	41	0	0	NA	NA	NA
BO_PT_329	SNP 0992	MM_CytoscanHD_07052018_992_(CytoScanHD_Array)	FALSE	60	0	M	non traslocato	0	0	0	0	0	0	0	0	0	1	1	5.199999809	3.9000000950000002	1.25	14.100000380000001	0	155	0	50	0	225	NA	NA	2	2	NA	IgG	NA	NA	HDM-2 + mant(LENA)	Ind/Tx/nv/Mant	VCD	PR	0	NA	0	66	1	double	VGPR	VGPR	VGPR
BO_PT_332	SNP 0989	MM_CytoscanHD_07052018_989_(CytoScanHD_Array)	FALSE	45	0	F	t(11_14)	1	0	0	1	0	0	0	0	0	1	0	2.4000000950000002	4.199999809	0.699999988	9.5	1	211	0	60	1	400	NA	NA	1	2	NA	IgG	NA	NA	HDM-2 + mant(LENA)	Ind/Tx/nv/Mant	VCD	PR	1	23	1	23	1	double	PR	VGPR	VGPR
BO_PT_338	SNP 0420	20140527_MART_MM_Cyto420_(CytoScanHD_Array)	NA	50	0	M	non traslocato	0	0	0	0	0	0	1	0	1	1	1	6.300000191	3.4000000950000002	0.870000005	9.199999809	1	328	0	60	1	480	NA	NA	3	NA	NA	IgG	NA	NA	VMP + cons(VRD) + mant(LENA)	Ind/IndC/Cons/Mant	VCD	PR	1	36	1	36	0	0	NA	NA	NA
BO_PT_339	SNP 0990	MM_CytoscanHD_07052018_990_(CytoScanHD_Array)	NA	58	0	F	non traslocato	0	0	0	0	0	0	0	0	0	1	1	4.699999809	3.450000048	0.800000012	9.199999809	1	187	0	45	0	618	0	NA	2	2	NA	IgG	NA	NA	HDM-1 + mant(LENA)	Ind/Tx/nv/Mant	VCD	PR	0	NA	1	64	1	single	SD	NA	SD
BO_PT_358	SNP 0689	20161109_MG_MM_Cyto689_(CytoScanHD_Array)	NA	53	0	M	t(11_14)	1	0	0	1	0	NA	0	0	0	1	0	2.799999952	4	1	14.399999619999999	0	231	0	50	0	243	NA	NA	1	2	NA	NA	NA	NA	HDM-2 + mant(LENA)	Ind/Tx/nv/Mant	VCD	VGPR	1	28	1	28	1	double	VGPR	VGPR	VGPR
BO_PT_359	SNP 0690	20161109_MG_MM_Cyto690_(CytoScanHD_Array)	NA	60	0	M	non traslocato	0	0	0	0	0	0	0	0	0	1	1	10.19999981	3.920000076	1	10.600000380000001	0	207	0	95	1	234	0	NA	3	2	NA	IgM	NA	NA	HDM-1 + cons(VRD) + mant(LENA)	Ind/Tx/Cons/Mant	VCD	PR	0	NA	0	57	1	single	PR	NA	PR
BO_PT_371	SNP 0708	20170103_MG_MM_Cyto708_(CytoScanHD_Array)	TRUE	36	0	M	non traslocato	0	0	0	0	0	0	0	0	0	1	0	3.5	4.5399999619999996	0.769999981	11.899999619999999	0	227	0	60	1	225	0	NA	2	1	NA	IgG	NA	NA	HDM-1 + cons(VRD) + mant(LENA)	Ind/Tx/Cons/Mant	VCD	VGPR	1	40	1	40	1	single	VGPR	NA	VGPR
BO_PT_382	SNP 0724	20170102_MG_MM_Cyto724_(CytoScanHD_Array)	NA	63	0	M	non traslocato	0	0	0	0	0	0	0	0	1	1	0	3.9000000950000002	3.4000000950000002	0.970000029	11.30000019	0	176	0	27,5	0	450	0	NA	2	2	NA	IgG	NA	NA	VMP + mant(LENA)	Ind/IndC/nv/Mant	VCD	PR	1	19	1	19	0	0	NA	NA	NA
BO_PT_388	SNP 0826	MM_cytoscanHD_08302017_826_(CytoScanHD_Array)	NA	64	0	M	t(11_14)	1	0	0	1	0	0	0	0	0	0	0	2	3.5999999049999998	0.790000021	13.600000380000001	0	349	0	55	0	NA	NA	NA	1	NA	NA	IgA	NA	NA	VMP + mant(LENA)	Ind/IndC/nv/Mant	VCD	NA	1	52	1	52	0	0	NA	NA	NA
BO_PT_402	SNP 0859	MM_cytoscanHD_10192017_859_(CytoScanHD_Array)	TRUE	65	0	F	non traslocato	0	0	0	0	0	0	0	0	0	1	0	4.699999809	4	1	8.800000191	1	65	1	80	1	618	1	NA	2	2	NA	NA	NA	NA	HDM-1 + cons(VRD) + mant(LENA)	Ind/Tx/Cons/Mant	VCD	PR	1	26	1	26	1	single	VGPR	NA	VGPR
BO_PT_409	SNP 1027	MM__CytoscanHD_21062018_1027_(CytoScanHD_Array)	NA	63	0	F	non traslocato	0	0	0	0	0	0	0	0	0	1	1	6	3.4000000950000002	1.029999971	9.699999809	1	214	0	90	1	225	NA	NA	3	2	NA	IgG	NA	NA	VCD	Ind/nv/nv/nv	VCD	PD	1	2	1	2	NA	NA	NA	NA	NA
BO_PT_411	SNP 1028	MM__CytoscanHD_21062018_1028_(CytoScanHD_Array)	NA	44	0	M	non traslocato	0	0	0	0	0	0	0	0	0	1	1	26.5	3.4000000950000002	0.769999981	13.399999619999999	0	295	0	30	0	460	1	NA	3	3	NA	IgG	NA	NA	HDM-2 + cons(VRD) + mant(LENA)	Ind/Tx/Cons/Mant	VCD	PR	0	NA	0	62	1	double	SD	SD	PR
BO_PT_413	SNP 1029	MM__CytoscanHD_21062018_1029_(CytoScanHD_Array)	NA	43	0	M	t(11_14)	1	0	0	1	0	0	0	0	0	1	0	1.799999952	4.409999847	0.680000007	14.30000019	0	249	0	30	0	460	0	NA	1	1	NA	IgG	NA	NA	HDM-1 + mant(LENA)	Ind/Tx/nv/Mant	VCD	PR	1	46	1	46	1	single	PR	NA	PR
BO_PT_417	SNP 1010	MM__CytoscanHD_31052018_1010_(CytoScanHD_Array)	NA	62	0	M	t(11_14)	1	0	0	1	0	0	0	0	0	1	0	3	3.9000000950000002	0.860000014	12	0	150	1	60	1	234	0	NA	1	1	NA	IgG	NA	NA	HDM-2 + cons(VRD) + mant(LENA)	Ind/Tx/Cons/Mant	VCD	PR	0	NA	0	57	1	double	PR	PR	PR
BO_PT_421	SNP 1001	MM__CytoscanHD_10052018_1001_(CytoScanHD_Array)	NA	54	0	M	non traslocato	0	0	0	0	0	0	0	0	0	1	0	8.039999962	4.059999943	0.889999986	10.899999619999999	0	141	1	40	0	NA	NA	NA	3	NA	NA	IgG	NA	NA	VMP + cons(VRD) + mant(LENA)	Ind/IndC/Cons/Mant	VCD	VGPR	0	NA	0	70	0	0	NA	NA	NA
BO_PT_423	SNP 1013	MM__CytoscanHD_31052018_1013_(CytoScanHD_Array)	NA	60	0	F	non traslocato	0	0	0	0	0	0	0	0	0	1	1	5.300000191	4.409999847	1.100000024	10.80000019	0	346	0	20	0	214	0	NA	2	2	NA	IgA	NA	NA	HDM-1 + cons(VRD) + mant(LENA)	Ind/Tx/Cons/Mant	VCD	VGPR	0	NA	0	66	1	single	VGPR	NA	VGPR
BO_PT_425	SNP 1015	MM__CytoscanHD_31052018_1015_(CytoScanHD_Array)	NA	55	0	M	t(11_14)	1	0	0	1	0	0	0	0	0	1	0	4.099999905	2.5	1.269999981	7.300000191	1	121	1	NA	NA	480	NA	NA	2	2	NA	IgG	NA	NA	VCD	Ind/nv/nv/nv	VCD	SD	1	5	1	5	NA	NA	NA	NA	NA
BO_PT_438	SNP 0904	MM_cytoscanHD_011518_904_(CytoScanHD_Array)	TRUE	71	1	F	pannello incompleto	NA	0	NA	NA	NA	NA	0	0	0	1	0	5.1	4	0.65	9.8	1	118	1	55	0	150	0	NA	2	NA	NA	IgG	lambda	9.7	MPV	Ind/IndC/nv/nv	MPV	PR	1	18	1	18	0	0	NA	NA	NA
BO_PT_448	SNP 0985	MM_CytoscanHD_07052018_985_(CytoScanHD_Array)	TRUE	71	1	M	NA	NA	NA	NA	NA	NA	NA	NA	NA	NA	NA	NA	NA	3.8	5.6	9.3	1	187	0	95	1	167	NA	NA	3	NA	NA	BJ	lambda	9	VMP	Ind/IndC/nv/nV	VCD	CR	1	25	1	25	0	0	NA	NA	NA
BO_PT_461	SNP 0008	20090422_MM8_SNP6.0_(GenomeWideSNP_6)	NA	58	0	M	t(4_14)	1	1	0	0	0	0	0	0	NA	1	NA	3.8	3.6	1.3	10.3	1	170	0	44	0	220	1	120-220	2	NA	3A	IgG	lambda	9.45	VTD + 2Tx + cons(VTD) + mant(CORTISONE)	Ind/Tx/Cons/Mant	VTD	CR	1	40	1	40	1	double	CR	CR	CR
BO_PT_471	SNP 0161	20111212_MART_MM_SNP161_(GenomeWideSNP_6)	NA	63	0	M	pannello incompleto	NA	0	NA	NA	NA	NA	0	0	NA	NA	NA	5.5	4.4	0.8	10	1	205	0	50	0	226	1	NA	NA	NA	NA	IgG	lambda	8.4	VTD	Ind/nv/nv/nv	VTD	VGPR	0	NA	0	4	NA	NA	NA	NA	NA
BO_PT_485	SNP 0119	20110920_MART_MM_SNP119_(GenomeWideSNP_6)	NA	63	0	F	pannello incompleto	NA	0	NA	NA	NA	NA	0	0	NA	1	NA	2.42	4.14	0.6	13.2	0	279	0	80	1	257	1	240-480	1	NA	3A	BJ	kappa	10.1	VTD + 2Tx + cons(VTD) + mant(CORTISONE)	Ind/Tx/Cons/Mant	VTD	PR	1	27	1	27	1	double	nCR	CR	CR
[truncated: 412 more columns]
