# Supplementary material for: Multi-dimensional scaling techniques unveiled gain1q&loss13q co-occurrence in Multiple Myeloma patients with specific genomic, transcriptional and adverse clinical features
Source: Nat Commun. 2024 Feb 20;15:1551. doi: 10.1038/s41467-024-45000-z (PMC10879136; doi:10.1038/s41467-024-45000-z)
Supplement: Supplementary file 12 — Source Data [file 41467_2024_45000_MOESM12_ESM.zip › data_source/MM-BO/plots_data/fisher_matrix_BO_data.txt]

Var1	Var2	value	logP	pval.thresh	Var_fact	pval.thresh_inv
AMP_1q	AMP_1q	NA	NA	NA	AMP_1q	NA
AMP_3p	AMP_1q	0.9999489764124224	-5.102488932510579e-5	0.9999489764124224	AMP_3p	0.001
AMP_3q	AMP_1q	0.998828865515722	-0.0011718207981643361	0.998828865515722	AMP_3q	0.0021980086652126423
AMP_4p	AMP_1q	0.9950591573644827	-0.004953088953230152	0.9950591573644827	AMP_4p	0.018178749340167763
AMP_4q	AMP_1q	0.9328756508136359	-0.06948336588791224	0.9328756508136359	AMP_4q	0.1363739984966162
AMP_5p	AMP_1q	0.9999908029363931	-9.197105900162668e-6	0.9999908029363931	AMP_5p	0.001
AMP_5q	AMP_1q	0.9999938877744876	-6.112244192115576e-6	0.9999938877744876	AMP_5q	0.001
AMP_6p	AMP_1q	0.3785898269403539	-0.9713019107730124	0.3785898269403539	AMP_6p	0.7209421002254307
AMP_6q	AMP_1q	0.9756082722713202	-0.024694133513424914	0.9756082722713202	AMP_6q	0.06665575976329345
AMP_7p	AMP_1q	0.8871466291456829	-0.11974500126392797	0.8871466291456829	AMP_7p	0.15785391957815112
AMP_7q	AMP_1q	0.8997582281375013	-0.1056291871495558	0.8997582281375013	AMP_7q	0.1415007049890262
AMP_8q	AMP_1q	0.04404279032511753	-3.122593610253786	0.04404279032511753	AMP_8q	0.9768051108308246
AMP_9p	AMP_1q	0.9988039459004607	-0.001196769943092452	0.9988039459004607	AMP_9p	0.0022039905476552973
AMP_9q	AMP_1q	0.9982267084504102	-0.001774865692267617	0.9982267084504102	AMP_9q	0.0031899113227971823
AMP_11p	AMP_1q	0.999999999843691	-1.563089657830068e-10	0.999999999843691	AMP_11p	0.001
AMP_11q	AMP_1q	0.9999999999982221	-1.7779111516363061e-12	0.9999999999982221	AMP_11q	0.001
AMP_15q	AMP_1q	0.9999974803615268	-2.5196416474917106e-6	0.9999974803615268	AMP_15q	0.001
AMP_17p	AMP_1q	0.4235097085327397	-0.859178840636286	0.4235097085327397	AMP_17p	0.7161746139639125
AMP_17q	AMP_1q	0.30721217202063056	-1.180216656030579	0.30721217202063056	AMP_17q	0.8027217077811866
AMP_18p	AMP_1q	0.08181355720179281	-2.5033123131428856	0.08181355720179281	AMP_18p	0.9546376791872386
AMP_18q	AMP_1q	0.02027372115088635	-3.898429756142049	0.02027372115088635	AMP_18q	0.990360398897012
AMP_19p	AMP_1q	0.9999760020790889	-2.3998208865833875e-5	0.9999760020790889	AMP_19p	0.001
AMP_19q	AMP_1q	0.9999966492031134	-3.3508025005577466e-6	0.9999966492031134	AMP_19q	0.001
AMP_21q	AMP_1q	0.9838767942462843	-0.016254598868501884	0.9838767942462843	AMP_21q	0.02793893623841813
DEL_1p	AMP_1q	0.0028997491082804246	-5.843131060118354	0.0028997491082804246	DEL_1p	0.9985241724451122
DEL_6q	AMP_1q	0.20826599999406498	-1.568939170182719	0.20826599999406498	DEL_6q	0.8634334708063971
DEL_8p	AMP_1q	0.0059172265027956205	-5.12988743601422	0.0059172265027956205	DEL_8p	0.9970587130251559
DEL_12p	AMP_1q	0.19727829221881343	-1.6231398962397567	0.19727829221881343	DEL_12p	0.8842530844017225
DEL_13q	AMP_1q	5.474375831125557e-16	-35.14128322214844	0.001	DEL_13q	0.9999999999999999
DEL_14q	AMP_1q	0.07531956359529625	-2.586015369218252	0.07531956359529625	DEL_14q	0.9518809166741955
DEL_16p	AMP_1q	9.719055925934832e-4	-6.936251885182401	0.001	DEL_16p	0.9997739308012557
DEL_16q	AMP_1q	4.2999251983810965e-4	-7.7517427451533	0.001	DEL_16q	0.9998021675286168
DEL_17p	AMP_1q	0.04040026021237352	-3.2089190531354403	0.04040026021237352	DEL_17p	0.9798746336987998
DEL_18p	AMP_1q	0.03767579203607458	-3.2787375118352244	0.03767579203607458	DEL_18p	0.984744193920204
DEL_20p	AMP_1q	3.374158432752948e-4	-7.994194432003768	0.001	DEL_20p	0.9999098715473178
DEL_22q	AMP_1q	7.21314649839091e-4	-7.234435108333586	0.001	DEL_22q	0.9997229585197978
t_4_14	AMP_1q	4.25831638270735e-5	-10.064051598134023	0.001	t_4_14	0.999984558206277
t_11_14	AMP_1q	0.9992244334682343	-7.758674390807779e-4	0.9992244334682343	t_11_14	0.00190604821229943
t_others	AMP_1q	7.299442281207733e-4	-7.222542426575011	0.001	t_others	0.9998123829248807
HyperDiploidy	AMP_1q	0.9979214606186133	-0.0020807025423633043	0.9979214606186133	HyperDiploidy	0.0036962528715721336
t_IgH	AMP_1q	0.011891808718933352	-4.431905458828209	0.011891808718933352	t_IgH	0.9931587502575208
AMP_1q	AMP_3p	NA	NA	NA	AMP_1q	NA
AMP_3p	AMP_3p	NA	NA	NA	AMP_3p	NA
AMP_3q	AMP_3p	8.447378884571128e-115	-262.6634294922404	0.001	AMP_3q	1
AMP_4p	AMP_3p	2.937884798901078e-6	-12.737820691702561	0.001	AMP_4p	0.9999996332430898
AMP_4q	AMP_3p	4.155029796638983e-6	-12.391190958409656	0.001	AMP_4q	0.9999993221917667
AMP_5p	AMP_3p	3.511991642963283e-25	-56.308444028647365	0.001	AMP_5p	1
AMP_5q	AMP_3p	3.965920665979986e-26	-58.48947439148271	0.001	AMP_5q	1
AMP_6p	AMP_3p	2.0194175729346568e-5	-10.810116325362635	0.001	AMP_6p	0.9999939117572453
AMP_6q	AMP_3p	9.381186632491821e-7	-13.879389389279238	0.001	AMP_6q	0.9999999025253661
AMP_7p	AMP_3p	1.1741138545444553e-27	-62.00928381411476	0.001	AMP_7p	1
AMP_7q	AMP_3p	6.8833449196861945e-28	-62.543277889848376	0.001	AMP_7q	1
AMP_8q	AMP_3p	0.39850536727543634	-0.9200343121463678	0.39850536727543634	AMP_8q	0.7087703749456384
AMP_9p	AMP_3p	2.624017443363903e-40	-91.13869720107864	0.001	AMP_9p	1
AMP_9q	AMP_3p	2.129202258495854e-36	-82.13731596474466	0.001	AMP_9q	1
AMP_11p	AMP_3p	5.3686230696742644e-36	-81.21249188375023	0.001	AMP_11p	1
AMP_11q	AMP_3p	1.0797674510490324e-29	-66.69822200197929	0.001	AMP_11q	1
AMP_15q	AMP_3p	1.1561012884413534e-46	-105.77386089155534	0.001	AMP_15q	1
AMP_17p	AMP_3p	2.825223101781942e-9	-19.68467850138419	0.001	AMP_17p	0.9999999997765443
AMP_17q	AMP_3p	5.3281582437125586e-8	-16.747675110758824	0.001	AMP_17q	0.9999999929451835
AMP_18p	AMP_3p	8.324560590931779e-5	-9.39371521236679	0.001	AMP_18p	0.999975597919527
AMP_18q	AMP_3p	2.2902014860010227e-4	-8.381700573127215	0.001	AMP_18q	0.9999262182813354
AMP_19p	AMP_3p	1.382698741670444e-41	-94.08195161339633	0.001	AMP_19p	1
AMP_19q	AMP_3p	2.0524735002412288e-38	-86.77918788247915	0.001	AMP_19q	1
AMP_21q	AMP_3p	9.889615770823215e-16	-34.549876193295454	0.001	AMP_21q	0.9999999999999998
DEL_1p	AMP_3p	0.5192857453664239	-0.6553009782170216	0.5192857453664239	DEL_1p	0.5675541663414008
DEL_6q	AMP_3p	0.9835046730055865	-0.016632889760562798	0.9835046730055865	DEL_6q	0.034016736528154894
DEL_8p	AMP_3p	0.7317063515883784	-0.31237600453890585	0.7317063515883784	DEL_8p	0.35501412804638355
DEL_12p	AMP_3p	0.9928981448268033	-0.007127193383448603	0.9928981448268033	DEL_12p	0.01989208765561372
DEL_13q	AMP_3p	0.999999994236729	-5.763270988178124e-9	0.999999994236729	DEL_13q	0.001
DEL_14q	AMP_3p	0.9970945156203255	-0.002909713493150052	0.9970945156203255	DEL_14q	0.005937249290131259
DEL_16p	AMP_3p	0.9998142008935677	-1.858163692246323e-4	0.9998142008935677	DEL_16p	0.0014129884009020776
DEL_16q	AMP_3p	0.9644510468122653	-0.03619620291430659	0.9644510468122653	DEL_16q	0.056525719067959536
DEL_17p	AMP_3p	0.9923586819844841	-0.007670662468467297	0.9923586819844841	DEL_17p	0.018744356254734074
DEL_18p	AMP_3p	0.8433338437663388	-0.17039238067233578	0.8433338437663388	DEL_18p	0.27678688336543605
DEL_20p	AMP_3p	0.9971005373090995	-0.0029036742757071713	0.9971005373090995	DEL_20p	0.009457950630483974
DEL_22q	AMP_3p	0.9999975172231781	-2.4827799040059234e-6	0.9999975172231781	DEL_22q	0.001
t_4_14	AMP_3p	0.7825393495335866	-0.24521107088829408	0.7825393495335866	t_4_14	0.29664314082992405
t_11_14	AMP_3p	0.9999999999975568	-2.443156787993104e-12	0.9999999999975568	t_11_14	0.001
t_others	AMP_3p	0.9855909453256311	-0.01451387321177141	0.9855909453256311	t_others	0.039647578344243935
HyperDiploidy	AMP_3p	2.5270887554520466e-49	-111.89960160606498	0.001	HyperDiploidy	1
t_IgH	AMP_3p	0.9999999996439264	-3.560736151010384e-10	0.9999999996439264	t_IgH	0.001
AMP_1q	AMP_3q	NA	NA	NA	AMP_1q	NA
AMP_3p	AMP_3q	NA	NA	NA	AMP_3p	NA
AMP_3q	AMP_3q	NA	NA	NA	AMP_3q	NA
AMP_4p	AMP_3q	2.4710394151714114e-5	-10.608286586989633	0.001	AMP_4p	0.9999962877166326
AMP_4q	AMP_3q	8.359142282362869e-6	-11.692154733934663	0.001	AMP_4q	0.9999986009201719
AMP_5p	AMP_3q	1.4207299580851064e-28	-64.1212118093116	0.001	AMP_5p	1
AMP_5q	AMP_3q	5.158693261145145e-29	-65.13428439336964	0.001	AMP_5q	1
AMP_6p	AMP_3q	8.621739377081353e-8	-16.266393895748244	0.001	AMP_6p	0.9999999810406748
AMP_6q	AMP_3q	1.0480069453517515e-6	-13.768620344843345	0.001	AMP_6q	0.9999999001826319
AMP_7p	AMP_3q	4.322366397938893e-30	-67.6137497602399	0.001	AMP_7p	1
AMP_7q	AMP_3q	4.5826317609833886e-29	-65.25269424343021	0.001	AMP_7q	1
AMP_8q	AMP_3q	0.2341655109155869	-1.4517271020463256	0.2341655109155869	AMP_8q	0.8437539422784504
AMP_9p	AMP_3q	1.745107487343674e-42	-96.15175775466095	0.001	AMP_9p	1
AMP_9q	AMP_3q	2.6229382833185896e-39	-88.83652345520348	0.001	AMP_9q	1
AMP_11p	AMP_3q	1.1755677535310374e-36	-82.73131212239589	0.001	AMP_11p	1
AMP_11q	AMP_3q	1.0967941619812478e-28	-64.37999107735568	0.001	AMP_11q	1
AMP_15q	AMP_3q	2.4312645812099197e-50	-114.24084312392283	0.001	AMP_15q	1
AMP_17p	AMP_3q	5.189937159503102e-9	-19.076544247837464	0.001	AMP_17p	0.9999999996184319
AMP_17q	AMP_3q	1.6647639999024902e-7	-15.608412279372537	0.001	AMP_17q	0.9999999771419161
AMP_18p	AMP_3q	5.39423773559781e-7	-14.432764353130107	0.001	AMP_18p	0.9999998889137904
AMP_18q	AMP_3q	2.4902774251367974e-6	-12.903116437976339	0.001	AMP_18q	0.9999994161513028
AMP_19p	AMP_3q	4.1895650172213326e-42	-95.27597699171062	0.001	AMP_19p	1
AMP_19q	AMP_3q	4.953992531565023e-41	-92.80579498924635	0.001	AMP_19q	1
AMP_21q	AMP_3q	7.390473687627184e-19	-41.74892493551992	0.001	AMP_21q	1
DEL_1p	AMP_3q	0.5154658982053757	-0.6626841305641904	0.5154658982053757	DEL_1p	0.569315743672353
DEL_6q	AMP_3q	0.9466354693334804	-0.05484119196744273	0.9466354693334804	DEL_6q	0.09310614298770827
DEL_8p	AMP_3q	0.6138324851573775	-0.4880332135352193	0.6138324851573775	DEL_8p	0.47984851644383564
DEL_12p	AMP_3q	0.9950167428578726	-0.004995714972279794	0.9950167428578726	DEL_12p	0.014022282203006787
DEL_13q	AMP_3q	0.9999999762038234	-2.3796176867896196e-8	0.9999999762038234	DEL_13q	0.001
DEL_14q	AMP_3q	0.9969940019471271	-0.0030105251395719985	0.9969940019471271	DEL_14q	0.005979766151552324
DEL_16p	AMP_3q	0.9996532952525433	-3.467648634430377e-4	0.9996532952525433	DEL_16p	0.002001850627402992
DEL_16q	AMP_3q	0.8771793796522627	-0.13104376972306248	0.8771793796522627	DEL_16q	0.17135107680588718
DEL_17p	AMP_3q	0.9781825420716463	-0.022058978028936332	0.9781825420716463	DEL_17p	0.045254010032086046
DEL_18p	AMP_3q	0.9293069915222844	-0.07331614101845133	0.9293069915222844	DEL_18p	0.14467800213268797
DEL_20p	AMP_3q	0.9978562271701907	-0.002146074000161372	0.9978562271701907	DEL_20p	0.006886209786523099
DEL_22q	AMP_3q	0.99996335266337	-3.664800816005003e-5	0.99996335266337	DEL_22q	0.001
t_4_14	AMP_3q	0.8335582059812993	-0.18205174601859658	0.8335582059812993	t_4_14	0.23349936359918685
t_11_14	AMP_3q	0.999999999999929	-7.105427357601254e-14	0.999999999999929	t_11_14	0.001
t_others	AMP_3q	0.9719839680759436	-0.02841596840675061	0.9719839680759436	t_others	0.06564950671893646
HyperDiploidy	AMP_3q	1.020377679278902e-51	-117.41166691013173	0.001	HyperDiploidy	1
t_IgH	AMP_3q	0.9999999999942435	-5.756506382698005e-12	0.9999999999942435	t_IgH	0.001
AMP_1q	AMP_4p	NA	NA	NA	AMP_1q	NA
AMP_3p	AMP_4p	NA	NA	NA	AMP_3p	NA
AMP_3q	AMP_4p	NA	NA	NA	AMP_3q	NA
AMP_4p	AMP_4p	NA	NA	NA	AMP_4p	NA
AMP_4q	AMP_4p	1.624000402127323e-39	-89.31592613741297	0.001	AMP_4q	1
AMP_5p	AMP_4p	0.49024746175286626	-0.7128449913737173	0.49024746175286626	AMP_5p	0.6652510475792028
AMP_5q	AMP_4p	0.4216233307506838	-0.8636429446934044	0.4216233307506838	AMP_5q	0.726143179017469
AMP_6p	AMP_4p	0.04224561719260157	-3.1642546656461636	0.04224561719260157	AMP_6p	0.9866918215615963
AMP_6q	AMP_4p	0.008417656355150557	-4.777423832091097	0.008417656355150557	AMP_6q	0.9986631042848859
AMP_7p	AMP_4p	0.21017176870793688	-1.5598301363721137	0.21017176870793688	AMP_7p	0.8893622650140853
AMP_7q	AMP_4p	0.12980206418181023	-2.0417445720511513	0.12980206418181023	AMP_7q	0.9379935004670947
AMP_8q	AMP_4p	0.9619529824790187	-0.038789704272775456	0.9619529824790187	AMP_8q	0.17421994767165666
AMP_9p	AMP_4p	0.0013546355269140413	-6.604222844660387	0.0013546355269140413	AMP_9p	0.999681293916816
AMP_9q	AMP_4p	0.002173045910369695	-6.13162545028736	0.002173045910369695	AMP_9q	0.9994600004852253
AMP_11p	AMP_4p	3.6493600474786424e-6	-12.520958735199786	0.001	AMP_11p	0.9999995360527936
AMP_11q	AMP_4p	1.611018089577852e-5	-11.036059132050195	0.001	AMP_11q	0.999997820812788
AMP_15q	AMP_4p	7.0674776880494515e-6	-11.860006904362857	0.001	AMP_15q	0.9999991944704034
AMP_17p	AMP_4p	0.23292702291020004	-1.4570300808697945	0.23292702291020004	AMP_17p	0.9209284552003969
AMP_17q	AMP_4p	0.32256126804620233	-1.1314621823520914	0.32256126804620233	AMP_17q	0.8696052549736024
AMP_18p	AMP_4p	0.288254579767534	-1.2439112317804022	0.288254579767534	AMP_18p	0.8735728259228207
AMP_18q	AMP_4p	0.31344506543942713	-1.1601311641219938	0.31344506543942713	AMP_18q	0.8571837623964217
AMP_19p	AMP_4p	1.1690863175249696e-5	-11.356702946433815	0.001	AMP_19p	0.9999988040293097
AMP_19q	AMP_4p	4.818369995495923e-6	-12.24307486230421	0.001	AMP_19q	0.9999994684770843
AMP_21q	AMP_4p	1.3479033416704967e-4	-8.911790067049207	0.001	AMP_21q	0.9999744116396991
DEL_1p	AMP_4p	0.9730805082317704	-0.027288457945939745	0.9730805082317704	DEL_1p	0.08441831116875738
DEL_6q	AMP_4p	0.9683322314287746	-0.03218003630418598	0.9683322314287746	DEL_6q	0.1518124643215417
DEL_8p	AMP_4p	0.8828521430619505	-0.12459754080018784	0.8828521430619505	DEL_8p	0.2709190716222278
DEL_12p	AMP_4p	0.8817232351430756	-0.12587706457325795	0.8817232351430756	DEL_12p	0.3885483923473567
DEL_13q	AMP_4p	0.6416960202100777	-0.44364057619272934	0.6416960202100777	DEL_13q	0.5125562919493499
DEL_14q	AMP_4p	0.6799609805943366	-0.3857198639372814	0.6799609805943366	DEL_14q	0.5125471213553738
DEL_16p	AMP_4p	1	0	1	DEL_16p	0.236409362216483
DEL_16q	AMP_4p	0.9961537635859596	-0.003853652202674858	0.9961537635859596	DEL_16q	0.019639997007808836
DEL_17p	AMP_4p	1	0	1	DEL_17p	0.061695061941942256
DEL_18p	AMP_4p	0.8008438612775068	-0.22208928065598937	0.8008438612775068	DEL_18p	0.539634864966406
DEL_20p	AMP_4p	1	0	1	DEL_20p	0.12538917610667258
DEL_22q	AMP_4p	0.9781441996454394	-0.02209817641578472	0.9781441996454394	DEL_22q	0.11436657525201173
t_4_14	AMP_4p	0.09996969029366455	-2.302888236000599	0.09996969029366455	t_4_14	0.9589025253206168
t_11_14	AMP_4p	0.9949658081731485	-0.005046906059064742	0.9949658081731485	t_11_14	0.03590633350319005
t_others	AMP_4p	0.5936484770988695	-0.5214679241917944	0.5936484770988695	t_others	0.6972435450105601
HyperDiploidy	AMP_4p	4.3748067433550606e-6	-12.339648212077764	0.001	HyperDiploidy	0.9999998088021098
t_IgH	AMP_4p	0.7232565426036268	-0.3239912890504907	0.7232565426036268	t_IgH	0.43157826675648336
AMP_1q	AMP_4q	NA	NA	NA	AMP_1q	NA
AMP_3p	AMP_4q	NA	NA	NA	AMP_3p	NA
AMP_3q	AMP_4q	NA	NA	NA	AMP_3q	NA
AMP_4p	AMP_4q	NA	NA	NA	AMP_4p	NA
AMP_4q	AMP_4q	NA	NA	NA	AMP_4q	NA
AMP_5p	AMP_4q	0.394004780521589	-0.9313922364542858	0.394004780521589	AMP_5p	0.7369482864404028
AMP_5q	AMP_4q	0.3220316473620817	-1.1331054545340855	0.3220316473620817	AMP_5q	0.7961714952073415
AMP_6p	AMP_4q	0.0441644630431122	-3.1198348168321823	0.0441644630431122	AMP_6p	0.9846528407378421
AMP_6q	AMP_4q	0.004051071747991051	-5.50877380373821	0.004051071747991051	AMP_6q	0.9993464861473946
AMP_7p	AMP_4q	0.1981764737984538	-1.618597363433013	0.1981764737984538	AMP_7p	0.8905672043780269
AMP_7q	AMP_4q	0.06687512192111542	-2.7049282506481456	0.06687512192111542	AMP_7q	0.9694036873446292
AMP_8q	AMP_4q	0.9025557093184011	-0.10252486290356012	0.9025557093184011	AMP_8q	0.2650903479502376
AMP_9p	AMP_4q	0.0022530043783445036	-6.0954906741941475	0.0022530043783445036	AMP_9p	0.9993403144855438
AMP_9q	AMP_4q	0.0037215233743189227	-5.593622185297583	0.0037215233743189227	AMP_9q	0.998848598206189
AMP_11p	AMP_4q	5.271795166732758e-6	-12.153139614566523	0.001	AMP_11p	0.9999991239676063
AMP_11q	AMP_4q	4.0366466027409025e-5	-10.117511166504954	0.001	AMP_11q	0.9999923216395326
AMP_15q	AMP_4q	4.699127659792303e-6	-12.26813367077438	0.001	AMP_15q	0.9999993185528813
AMP_17p	AMP_4q	0.3394504027142695	-1.0804274318623184	0.3394504027142695	AMP_17p	0.8585580680016169
AMP_17q	AMP_4q	0.4495711229928091	-0.799461210684217	0.4495711229928091	AMP_17q	0.7787885440550191
AMP_18p	AMP_4q	0.23392151346912282	-1.452769632412914	0.23392151346912282	AMP_18p	0.8956287245909842
AMP_18q	AMP_4q	0.2594720563673921	-1.3491062647663181	0.2594720563673921	AMP_18q	0.879581920350337
AMP_19p	AMP_4q	7.560655846646598e-5	-9.48996752633961	0.001	AMP_19p	0.9999862476656639
AMP_19q	AMP_4q	1.779791463075348e-5	-10.936429263105133	0.001	AMP_19q	0.9999969646660822
AMP_21q	AMP_4q	6.388143554520002e-4	-7.355896669346176	0.001	AMP_21q	0.9998387365535617
DEL_1p	AMP_4q	0.9728860067924296	-0.027488360090695847	0.9728860067924296	DEL_1p	0.07590921440459887
DEL_6q	AMP_4q	0.9184424423614261	-0.0850760411120071	0.9184424423614261	DEL_6q	0.23200914883320944
DEL_8p	AMP_4q	0.9505529052016995	-0.05071145821157842	0.9505529052016995	DEL_8p	0.13668312602073254
DEL_12p	AMP_4q	0.9276224421151127	-0.07513048015138822	0.9276224421151127	DEL_12p	0.2772566946515891
DEL_13q	AMP_4q	0.48605605488242876	-0.7214313224684481	0.48605605488242876	DEL_13q	0.6532628892535333
DEL_14q	AMP_4q	0.5296404433083794	-0.6355569115114987	0.5296404433083794	DEL_14q	0.6429039276423008
DEL_16p	AMP_4q	0.8303200642357776	-0.18594403296242987	0.8303200642357776	DEL_16p	0.48964781463389884
DEL_16q	AMP_4q	0.9952983079929787	-0.004712779728571424	0.9952983079929787	DEL_16q	0.019025404258266956
DEL_17p	AMP_4q	0.9675057628591628	-0.03303389765236061	0.9675057628591628	DEL_17p	0.1541219719943876
DEL_18p	AMP_4q	0.8625907365460482	-0.14781493381742306	0.8625907365460482	DEL_18p	0.4283399385102168
DEL_20p	AMP_4q	1	0	1	DEL_20p	0.07776911411559004
DEL_22q	AMP_4q	0.9433922885446144	-0.05827308227539624	0.9433922885446144	DEL_22q	0.17547735621997276
t_4_14	AMP_4q	0.059650279275542575	-2.819256448545692	0.059650279275542575	t_4_14	0.9757224513246515
t_11_14	AMP_4q	0.9987321766742734	-0.0012686276936554012	0.9987321766742734	t_11_14	0.011173966996195266
t_others	AMP_4q	0.4367556593167161	-0.8283813722574953	0.4367556593167161	t_others	0.790709035462648
HyperDiploidy	AMP_4q	1.7915727843353703e-5	-10.929831580438234	0.001	HyperDiploidy	0.9999979658085085
t_IgH	AMP_4q	0.7005552313066372	-0.35588207076484646	0.7005552313066372	t_IgH	0.44149715569948933
AMP_1q	AMP_5p	NA	NA	NA	AMP_1q	NA
AMP_3p	AMP_5p	NA	NA	NA	AMP_3p	NA
AMP_3q	AMP_5p	NA	NA	NA	AMP_3q	NA
AMP_4p	AMP_5p	NA	NA	NA	AMP_4p	NA
AMP_4q	AMP_5p	NA	NA	NA	AMP_4q	NA
AMP_5p	AMP_5p	NA	NA	NA	AMP_5p	NA
AMP_5q	AMP_5p	7.992144394621289e-129	-294.9550178876538	0.001	AMP_5q	1
AMP_6p	AMP_5p	5.999253568398054e-6	-12.023875501742188	0.001	AMP_6p	0.9999983218422499
AMP_6q	AMP_5p	0.013626247890060325	-4.2957573543654695	0.013626247890060325	AMP_6q	0.9955170731718165
AMP_7p	AMP_5p	6.474402993489765e-39	-87.93296222521067	0.001	AMP_7p	1
AMP_7q	AMP_5p	8.391949509802438e-39	-87.67354577215966	0.001	AMP_7q	1
AMP_8q	AMP_5p	0.033804365183511695	-3.3871653373908024	0.033804365183511695	AMP_8q	0.9825776615174497
AMP_9p	AMP_5p	1.01133874681409e-70	-161.16968156452378	0.001	AMP_9p	1
AMP_9q	AMP_5p	5.29193390004458e-68	-154.90960256796376	0.001	AMP_9q	1
AMP_11p	AMP_5p	5.796503060325688e-32	-71.92546816072033	0.001	AMP_11p	1
AMP_11q	AMP_5p	1.9696587599842163e-26	-59.189352108381435	0.001	AMP_11q	1
AMP_15q	AMP_5p	1.6360593949392123e-74	-169.89900633906277	0.001	AMP_15q	1
AMP_17p	AMP_5p	3.4565489877140807e-6	-12.575239869026174	0.001	AMP_17p	0.9999994900940958
AMP_17q	AMP_5p	1.1802298974602774e-6	-13.649801310107113	0.001	AMP_17q	0.9999998086767006
AMP_18p	AMP_5p	2.758286949214867e-6	-12.800900741505258	0.001	AMP_18p	0.9999993674046224
AMP_18q	AMP_5p	2.9021975339896667e-6	-12.750042337593568	0.001	AMP_18q	0.9999993132646731
AMP_19p	AMP_5p	1.20940038823404e-69	-158.68824672671846	0.001	AMP_19p	1
AMP_19q	AMP_5p	1.7288991732092252e-68	-156.02830143368445	0.001	AMP_19q	1
AMP_21q	AMP_5p	2.8095201058246346e-22	-49.62385835795339	0.001	AMP_21q	1
DEL_1p	AMP_5p	0.2230416492449183	-1.5003967570465422	0.2230416492449183	DEL_1p	0.8349619951677846
DEL_6q	AMP_5p	0.8566939256592112	-0.15467457043156638	0.8566939256592112	DEL_6q	0.21804717651410702
DEL_8p	AMP_5p	0.44211372222232803	-0.8161881399020946	0.44211372222232803	DEL_8p	0.6491387668587446
DEL_12p	AMP_5p	0.9953592838225331	-0.004651517731707459	0.9953592838225331	DEL_12p	0.013161422673399257
DEL_13q	AMP_5p	0.9999999950170846	-4.982915426035226e-9	0.9999999950170846	DEL_13q	0.001
DEL_14q	AMP_5p	0.9999999048146123	-9.518539221306823e-8	0.9999999048146123	DEL_14q	0.001
DEL_16p	AMP_5p	0.9921066182046929	-0.007924699443689478	0.9921066182046929	DEL_16p	0.02549960940833404
DEL_16q	AMP_5p	0.016268928621193376	-4.118498209876777	0.016268928621193376	DEL_16q	0.9904914106657126
DEL_17p	AMP_5p	0.9796333762494963	-0.020576883180438123	0.9796333762494963	DEL_17p	0.042575546934516484
DEL_18p	AMP_5p	0.8602543307776435	-0.15052719999272837	0.8602543307776435	DEL_18p	0.24880503023968611
DEL_20p	AMP_5p	0.993565450876021	-0.00645534007009078	0.993565450876021	DEL_20p	0.017669608104765203
DEL_22q	AMP_5p	0.9996563998036037	-3.436592404692489e-4	0.9996563998036037	DEL_22q	0.001
t_4_14	AMP_5p	0.9999999999989272	-1.0728085086958643e-12	0.9999999999989272	t_4_14	0.001
t_11_14	AMP_5p	1	0	1	t_11_14	0.001
t_others	AMP_5p	0.9999963893203223	-3.610686196209801e-6	0.9999963893203223	t_others	0.001
HyperDiploidy	AMP_5p	6.817690503392612e-66	-150.0510953589679	0.001	HyperDiploidy	1
t_IgH	AMP_5p	1	0	1	t_IgH	0.001
AMP_1q	AMP_5q	NA	NA	NA	AMP_1q	NA
AMP_3p	AMP_5q	NA	NA	NA	AMP_3p	NA
AMP_3q	AMP_5q	NA	NA	NA	AMP_3q	NA
AMP_4p	AMP_5q	NA	NA	NA	AMP_4p	NA
AMP_4q	AMP_5q	NA	NA	NA	AMP_4q	NA
AMP_5p	AMP_5q	NA	NA	NA	AMP_5p	NA
AMP_5q	AMP_5q	NA	NA	NA	AMP_5q	NA
AMP_6p	AMP_5q	5.498344425410276e-6	-12.111063524601292	0.001	AMP_6p	0.9999984661378403
AMP_6q	AMP_5q	0.008616851443999322	-4.754035522747861	0.008616851443999322	AMP_6q	0.9973430780483734
AMP_7p	AMP_5q	1.0702873464969475e-40	-92.03547655921261	0.001	AMP_7p	1
AMP_7q	AMP_5q	3.3657944682567536e-38	-86.28456950099338	0.001	AMP_7q	1
AMP_8q	AMP_5q	0.03532736504984075	-3.343097401489455	0.03532736504984075	AMP_8q	0.9817453009287929
AMP_9p	AMP_5q	7.431486033774483e-70	-159.17523066630608	0.001	AMP_9p	1
AMP_9q	AMP_5q	2.0212264292987968e-67	-153.56949676020758	0.001	AMP_9q	1
AMP_11p	AMP_5q	4.702070961969283e-30	-67.52954974794811	0.001	AMP_11p	1
AMP_11q	AMP_5q	3.439298397927386e-26	-58.63194492135222	0.001	AMP_11q	1
AMP_15q	AMP_5q	1.496025724792314e-73	-167.68589971344412	0.001	AMP_15q	1
AMP_17p	AMP_5q	8.30837304139985e-6	-11.698246751490004	0.001	AMP_17p	0.99999863439499
AMP_17q	AMP_5q	2.322049762241789e-6	-12.973060244150858	0.001	AMP_17q	0.9999995946540106
AMP_18p	AMP_5q	4.7341422627004336e-5	-9.958124903062448	0.001	AMP_18p	0.9999866964115365
AMP_18q	AMP_5q	4.533281160682907e-5	-10.001479469635445	0.001	AMP_18q	0.9999870089441573
AMP_19p	AMP_5q	4.5649432846457184e-70	-159.6625504195684	0.001	AMP_19p	1
AMP_19q	AMP_5q	2.824980474513509e-67	-153.23469977770318	0.001	AMP_19q	1
AMP_21q	AMP_5q	1.9120072139665268e-19	-43.10096317926973	0.001	AMP_21q	1
DEL_1p	AMP_5q	0.22841175808921008	-1.4766053222748625	0.22841175808921008	DEL_1p	0.8308622116434374
DEL_6q	AMP_5q	0.9760352713818832	-0.024256554511086173	0.9760352713818832	DEL_6q	0.046452841329221145
DEL_8p	AMP_5q	0.6833029210368358	-0.3808170023079579	0.6833029210368358	DEL_8p	0.4068026618205993
DEL_12p	AMP_5q	0.9993158199857701	-6.844141721860304e-4	0.9993158199857701	DEL_12p	0.002580808005231606
DEL_13q	AMP_5q	0.9999999988227649	-1.17723508788375e-9	0.9999999988227649	DEL_13q	0.001
DEL_14q	AMP_5q	0.9999999611788533	-3.8821147495237306e-08	0.9999999611788533	DEL_14q	0.001
DEL_16p	AMP_5q	0.9969309892150959	-0.003073729856230251	0.9969309892150959	DEL_16p	0.012103517643204602
DEL_16q	AMP_5q	0.1350591774937939	-2.0020422447859123	0.1350591774937939	DEL_16q	0.905308231257268
DEL_17p	AMP_5q	0.9934789072094378	-0.006542448006343735	0.9934789072094378	DEL_17p	0.015905309542509675
DEL_18p	AMP_5q	0.906234690261807	-0.0984569664601623	0.906234690261807	DEL_18p	0.1826461766489811
DEL_20p	AMP_5q	0.9990163524082435	-9.841316905299907e-4	0.9990163524082435	DEL_20p	0.0035961849003961744
DEL_22q	AMP_5q	0.9999061027036005	-9.390170502663533e-5	0.9999061027036005	DEL_22q	0.001
t_4_14	AMP_5q	0.9999999999988498	-1.1501910535123236e-12	0.9999999999988498	t_4_14	0.001
t_11_14	AMP_5q	1	0	1	t_11_14	0.001
t_others	AMP_5q	0.9999926244037234	-7.375623476459287e-6	0.9999926244037234	t_others	0.001
HyperDiploidy	AMP_5q	1.5505648668892412e-64	-146.92682665682523	0.001	HyperDiploidy	1
t_IgH	AMP_5q	1	0	1	t_IgH	0.001
AMP_1q	AMP_6p	NA	NA	NA	AMP_1q	NA
AMP_3p	AMP_6p	NA	NA	NA	AMP_3p	NA
AMP_3q	AMP_6p	NA	NA	NA	AMP_3q	NA
AMP_4p	AMP_6p	NA	NA	NA	AMP_4p	NA
AMP_4q	AMP_6p	NA	NA	NA	AMP_4q	NA
AMP_5p	AMP_6p	NA	NA	NA	AMP_5p	NA
AMP_5q	AMP_6p	NA	NA	NA	AMP_5q	NA
AMP_6p	AMP_6p	NA	NA	NA	AMP_6p	NA
AMP_6q	AMP_6p	2.651594321476471e-26	-58.89205132800844	0.001	AMP_6q	1
AMP_7p	AMP_6p	9.047113793124216e-7	-13.915649861998435	0.001	AMP_7p	0.9999997750812609
AMP_7q	AMP_6p	2.0048952948389016e-6	-13.119918720594844	0.001	AMP_7q	0.9999994779574573
AMP_8q	AMP_6p	0.08752611820457074	-2.4358180363924467	0.08752611820457074	AMP_8q	0.9587818678581754
AMP_9p	AMP_6p	1.4750605357631155e-5	-11.12422643482528	0.001	AMP_9p	0.9999957217233313
AMP_9q	AMP_6p	3.598308744693899e-6	-12.535046616030165	0.001	AMP_9q	0.9999990553935114
AMP_11p	AMP_6p	6.529962307677014e-7	-14.241694479864739	0.001	AMP_11p	0.9999998382650509
AMP_11q	AMP_6p	1.5067474843185124e-4	-8.800387028204318	0.001	AMP_11q	0.9999484178668311
AMP_15q	AMP_6p	3.6413001827799026e-8	-17.128339933010572	0.001	AMP_15q	0.999999992651607
AMP_17p	AMP_6p	1.867963392161868e-4	-8.585491629705317	0.001	AMP_17p	0.9999655290879605
AMP_17q	AMP_6p	0.0011903447501613645	-6.733512307797431	0.0011903447501613645	AMP_17q	0.9997127390652163
AMP_18p	AMP_6p	0.19642349675032736	-1.627482252996107	0.19642349675032736	AMP_18p	0.896203454358127
AMP_18q	AMP_6p	0.12698127806909926	-2.063715620169213	0.12698127806909926	AMP_18q	0.9374562119290355
AMP_19p	AMP_6p	1.1547326362031553e-6	-13.67164172459382	0.001	AMP_19p	0.9999997274050605
AMP_19q	AMP_6p	1.3585094472785521e-6	-13.50912245390577	0.001	AMP_19q	0.9999996583430444
AMP_21q	AMP_6p	0.06677894174210344	-2.706367491520862	0.06677894174210344	AMP_21q	0.9640081716860339
DEL_1p	AMP_6p	0.9385983397268465	-0.06336764450592582	0.9385983397268465	DEL_1p	0.11337174542806694
DEL_6q	AMP_6p	0.9058373169820841	-0.0988955508922424	0.9058373169820841	DEL_6q	0.19530364456484023
DEL_8p	AMP_6p	0.020175032261938244	-3.9033094657226575	0.020175032261938244	DEL_8p	0.9910298182989971
DEL_12p	AMP_6p	0.9952906752171835	-0.0047204485902597	0.9952906752171835	DEL_12p	0.033011106324317745
DEL_13q	AMP_6p	0.8993292136023696	-0.10610611176512494	0.8993292136023696	DEL_13q	0.15591452425964936
DEL_14q	AMP_6p	0.8976788778151876	-0.10794287172078712	0.8976788778151876	DEL_14q	0.17904913511279227
DEL_16p	AMP_6p	0.9731602081584323	-0.027206556538744566	0.9731602081584323	DEL_16p	0.13407205711875358
DEL_16q	AMP_6p	0.8664659428446289	-0.14333247487516018	0.8664659428446289	DEL_16q	0.21490250502754218
DEL_17p	AMP_6p	0.7739250840564791	-0.25628020070162877	0.7739250840564791	DEL_17p	0.3909719387119099
DEL_18p	AMP_6p	0.9042502495518496	-0.10064913217335776	0.9042502495518496	DEL_18p	0.2623992406268979
DEL_20p	AMP_6p	0.8739018357224612	-0.13478722574155172	0.8739018357224612	DEL_20p	0.28376162818692274
DEL_22q	AMP_6p	0.9449988457174516	-0.05657157295215443	0.9449988457174516	DEL_22q	0.12520383663428336
t_4_14	AMP_6p	0.2645458033993327	-1.3297408729242033	0.2645458033993327	t_4_14	0.832046483489149
t_11_14	AMP_6p	0.9999486223280717	-5.137899180610463e-5	0.9999486223280717	t_11_14	0.001
t_others	AMP_6p	0.8067271871850225	-0.21476972587780369	0.8067271871850225	t_others	0.39245415472958606
HyperDiploidy	AMP_6p	6.765650099478263e-7	-14.206237296468784	0.001	HyperDiploidy	0.9999998653404737
t_IgH	AMP_6p	0.9896057998615981	-0.010448597106969007	0.9896057998615981	t_IgH	0.022098191845311567
AMP_1q	AMP_6q	NA	NA	NA	AMP_1q	NA
AMP_3p	AMP_6q	NA	NA	NA	AMP_3p	NA
AMP_3q	AMP_6q	NA	NA	NA	AMP_3q	NA
AMP_4p	AMP_6q	NA	NA	NA	AMP_4p	NA
AMP_4q	AMP_6q	NA	NA	NA	AMP_4q	NA
AMP_5p	AMP_6q	NA	NA	NA	AMP_5p	NA
AMP_5q	AMP_6q	NA	NA	NA	AMP_5q	NA
AMP_6p	AMP_6q	NA	NA	NA	AMP_6p	NA
AMP_6q	AMP_6q	NA	NA	NA	AMP_6q	NA
AMP_7p	AMP_6q	0.08635550580312308	-2.4492827149499417	0.08635550580312308	AMP_7p	0.9625099719324945
AMP_7q	AMP_6q	0.10218164895447876	-2.2810031774676855	0.10218164895447876	AMP_7q	0.9540404710693897
AMP_8q	AMP_6q	0.5686566144794741	-0.564478516520144	0.5686566144794741	AMP_8q	0.6753104108181256
AMP_9p	AMP_6q	1.1847864788988573e-4	-9.040777800207884	0.001	AMP_9p	0.9999810221286287
AMP_9q	AMP_6q	2.0534063332441728e-4	-8.490840331826188	0.001	AMP_9q	0.9999652285715592
AMP_11p	AMP_6q	5.320690447700886e-5	-9.84132238663539	0.001	AMP_11p	0.9999912397329764
AMP_11q	AMP_6q	8.545075963529113e-4	-7.064985165626128	0.001	AMP_11q	0.9998124205586245
AMP_15q	AMP_6q	1.4800470276894502e-7	-15.726021788221281	0.001	AMP_15q	0.999999991949241
AMP_17p	AMP_6q	6.744912730093871e-6	-11.906722006847284	0.001	AMP_17p	0.9999994419439804
AMP_17q	AMP_6q	3.2345993684673054e-5	-10.33902038750961	0.001	AMP_17q	0.9999965948856763
AMP_18p	AMP_6q	0.5025566317475048	-0.6880469454040392	0.5025566317475048	AMP_18p	0.7357198507051113
AMP_18q	AMP_6q	0.529550131340458	-0.6357274416697193	0.529550131340458	AMP_18q	0.7118332794251431
AMP_19p	AMP_6q	7.61984528078546e-4	-7.179584306842628	0.001	AMP_19p	0.9998515234880189
AMP_19q	AMP_6q	0.0014944057684957582	-6.506026630422362	0.0014944057684957582	AMP_19q	0.9996502993372136
AMP_21q	AMP_6q	0.21313654704300797	-1.5458222527380836	0.21313654704300797	AMP_21q	0.8933659883810927
DEL_1p	AMP_6q	0.9928373388007661	-0.0071884362091497594	0.9928373388007661	DEL_1p	0.03330824947939931
DEL_6q	AMP_6q	1	0	1	DEL_6q	0.03611757211753337
DEL_8p	AMP_6q	0.9942320841549593	-0.005784614513607348	0.9942320841549593	DEL_8p	0.039679782873671667
DEL_12p	AMP_6q	1	0	1	DEL_12p	0.12828682513434772
DEL_13q	AMP_6q	0.986451891568946	-0.01364072149122461	0.986451891568946	DEL_13q	0.036470412447357166
DEL_14q	AMP_6q	0.9821959013733932	-0.017964498290002833	0.9821959013733932	DEL_14q	0.07066269733383211
DEL_16p	AMP_6q	1	0	1	DEL_16p	0.24974264511806332
DEL_16q	AMP_6q	0.9753103302015707	-0.024999571240748013	0.9753103302015707	DEL_16q	0.07888670889555917
DEL_17p	AMP_6q	0.7323309866816007	-0.311522699619973	0.7323309866816007	DEL_17p	0.5391308211257876
DEL_18p	AMP_6q	0.44036444813731557	-0.8201526036925286	0.44036444813731557	DEL_18p	0.8243185550824441
DEL_20p	AMP_6q	0.8643010471912232	-0.14583413661809638	0.8643010471912232	DEL_20p	0.4251499341880302
DEL_22q	AMP_6q	0.9747178746492375	-0.025607209190895	0.9747178746492375	DEL_22q	0.12808811374391027
t_4_14	AMP_6q	0.08252607085239622	-2.4946410252301745	0.08252607085239622	t_4_14	0.9677723553106612
t_11_14	AMP_6q	0.9900558273918776	-0.009993946138504451	0.9900558273918776	t_11_14	0.06280366512817294
t_others	AMP_6q	1	0	1	t_others	0.19230776219064838
HyperDiploidy	AMP_6q	8.03447866634673e-5	-9.42918335072995	0.001	HyperDiploidy	0.9999923873439905
t_IgH	AMP_6q	0.7429046109553848	-0.2971876261463909	0.7429046109553848	t_IgH	0.42293529787259565
AMP_1q	AMP_7p	NA	NA	NA	AMP_1q	NA
AMP_3p	AMP_7p	NA	NA	NA	AMP_3p	NA
AMP_3q	AMP_7p	NA	NA	NA	AMP_3q	NA
AMP_4p	AMP_7p	NA	NA	NA	AMP_4p	NA
AMP_4q	AMP_7p	NA	NA	NA	AMP_4q	NA
AMP_5p	AMP_7p	NA	NA	NA	AMP_5p	NA
AMP_5q	AMP_7p	NA	NA	NA	AMP_5q	NA
AMP_6p	AMP_7p	NA	NA	NA	AMP_6p	NA
AMP_6q	AMP_7p	NA	NA	NA	AMP_6q	NA
AMP_7p	AMP_7p	NA	NA	NA	AMP_7p	NA
AMP_7q	AMP_7p	7.928253317909294e-105	-239.70100201554814	0.001	AMP_7q	1
AMP_8q	AMP_7p	0.013527520061285629	-4.303029145448252	0.013527520061285629	AMP_8q	0.9938631840969285
AMP_9p	AMP_7p	1.4622974376323068e-41	-94.02598002640762	0.001	AMP_9p	1
AMP_9q	AMP_7p	2.3226816092172044e-35	-79.74775587057033	0.001	AMP_9q	1
AMP_11p	AMP_7p	5.512151945780108e-16	-35.13440638821263	0.001	AMP_11p	0.9999999999999999
AMP_11q	AMP_7p	2.7268454162202056e-14	-31.23304588604782	0.001	AMP_11q	0.9999999999999943
AMP_15q	AMP_7p	6.660859332953835e-40	-90.207155214561	0.001	AMP_15q	1
AMP_17p	AMP_7p	1.7215596082152025e-7	-15.574865022019132	0.001	AMP_17p	0.9999999783601914
AMP_17q	AMP_7p	1.1719247707505661e-7	-15.959448150643068	0.001	AMP_17q	0.9999999828097791
AMP_18p	AMP_7p	2.8060043959576675e-8	-17.388919195645503	0.001	AMP_18p	0.9999999950186105
AMP_18q	AMP_7p	3.967176353966923e-9	-19.3452112411548	0.001	AMP_18q	0.9999999993454378
AMP_19p	AMP_7p	7.059243767721945e-45	-101.66199125401768	0.001	AMP_19p	1
AMP_19q	AMP_7p	2.0758486932863086e-37	-84.46527836190566	0.001	AMP_19q	1
AMP_21q	AMP_7p	1.0607141774047707e-16	-36.782419054381265	0.001	AMP_21q	1
DEL_1p	AMP_7p	0.8174515605588281	-0.20156363110531342	0.8174515605588281	DEL_1p	0.2508443033933585
DEL_6q	AMP_7p	0.9970273520330756	-0.00297707506052941	0.9970273520330756	DEL_6q	0.008071165210850051
DEL_8p	AMP_7p	0.022855433970074425	-3.7785663794078204	0.022855433970074425	DEL_8p	0.9876227568268785
DEL_12p	AMP_7p	0.9813059675570135	-0.018870974511288663	0.9813059675570135	DEL_12p	0.04837625587259953
DEL_13q	AMP_7p	0.9995999783866231	-4.001016433657124e-4	0.9995999783866231	DEL_13q	0.001
DEL_14q	AMP_7p	0.999870196606993	-1.2981181819655998e-4	0.999870196606993	DEL_14q	0.001
DEL_16p	AMP_7p	0.9660342941396769	-0.034555944219981274	0.9660342941396769	DEL_16p	0.0934796671174916
DEL_16q	AMP_7p	0.0014609206798018803	-6.528688439404138	0.0014609206798018803	DEL_16q	0.9992998136404905
DEL_17p	AMP_7p	0.875866361756229	-0.13254175475625227	0.875866361756229	DEL_17p	0.2098250908302527
DEL_18p	AMP_7p	0.7671047935803422	-0.2651318590723357	0.7671047935803422	DEL_18p	0.3846169693102254
DEL_20p	AMP_7p	0.6438135359677277	-0.44034613522548754	0.6438135359677277	DEL_20p	0.5048677132387523
DEL_22q	AMP_7p	0.9978434932896219	-0.0021588353193503344	0.9978434932896219	DEL_22q	0.005796631554747926
t_4_14	AMP_7p	0.9999996689629693	-3.310370854691543e-7	0.9999996689629693	t_4_14	0.001
t_11_14	AMP_7p	0.9999999999981367	-1.863287302230136e-12	0.9999999999981367	t_11_14	0.001
t_others	AMP_7p	0.9930136961578377	-0.007010822325297724	0.9930136961578377	t_others	0.024150003623075296
HyperDiploidy	AMP_7p	1.3779647711311384e-42	-96.38796629870212	0.001	HyperDiploidy	1
t_IgH	AMP_7p	1	0	1	t_IgH	0.001
AMP_1q	AMP_7q	NA	NA	NA	AMP_1q	NA
AMP_3p	AMP_7q	NA	NA	NA	AMP_3p	NA
AMP_3q	AMP_7q	NA	NA	NA	AMP_3q	NA
AMP_4p	AMP_7q	NA	NA	NA	AMP_4p	NA
AMP_4q	AMP_7q	NA	NA	NA	AMP_4q	NA
AMP_5p	AMP_7q	NA	NA	NA	AMP_5p	NA
AMP_5q	AMP_7q	NA	NA	NA	AMP_5q	NA
AMP_6p	AMP_7q	NA	NA	NA	AMP_6p	NA
AMP_6q	AMP_7q	NA	NA	NA	AMP_6q	NA
AMP_7p	AMP_7q	NA	NA	NA	AMP_7p	NA
AMP_7q	AMP_7q	NA	NA	NA	AMP_7q	NA
AMP_8q	AMP_7q	0.11927680389947262	-2.126308403825351	0.11927680389947262	AMP_8q	0.9300454595102279
AMP_9p	AMP_7q	2.253104720315135e-38	-86.68592439301538	0.001	AMP_9p	1
AMP_9q	AMP_7q	1.1539944563353559e-33	-75.84207870459798	0.001	AMP_9q	1
AMP_11p	AMP_7q	3.2644353551663515e-16	-35.658274678825265	0.001	AMP_11p	1
AMP_11q	AMP_7q	5.4411164065738716e-15	-32.844792133301276	0.001	AMP_11q	0.9999999999999989
AMP_15q	AMP_7q	3.8880608703631324e-38	-86.1403229913405	0.001	AMP_15q	1
AMP_17p	AMP_7q	3.073682735323584e-7	-14.995219220236788	0.001	AMP_17p	0.9999999596997651
AMP_17q	AMP_7q	2.2314600686212946e-7	-15.31543954044249	0.001	AMP_17q	0.9999999658279534
AMP_18p	AMP_7q	1.967337658722482e-9	-20.046584650491067	0.001	AMP_18p	0.9999999996972659
AMP_18q	AMP_7q	2.581500221527483e-10	-22.077480218789418	0.001	AMP_18q	0.999999999962966
AMP_19p	AMP_7q	3.1376374393140595e-45	-102.47285907587452	0.001	AMP_19p	1
AMP_19q	AMP_7q	2.900817412734958e-38	-86.43324097003787	0.001	AMP_19q	1
AMP_21q	AMP_7q	8.027418895366659e-16	-34.758498444323145	0.001	AMP_21q	0.9999999999999999
DEL_1p	AMP_7q	0.9437838382339196	-0.057858123979381726	0.9437838382339196	DEL_1p	0.0881703312869574
DEL_6q	AMP_7q	0.9393690226700929	-0.06254688158752546	0.9393690226700929	DEL_6q	0.10918433702235895
DEL_8p	AMP_7q	0.05893826836550312	-2.8312646817189875	0.05893826836550312	DEL_8p	0.9649206203540432
DEL_12p	AMP_7q	0.7196501167667546	-0.3289901340185485	0.7196501167667546	DEL_12p	0.4188378368942044
DEL_13q	AMP_7q	0.9983115432851563	-0.0016898837644499119	0.9983115432851563	DEL_13q	0.003113453623922599
DEL_14q	AMP_7q	0.9998183630350627	-1.8165346292864671e-4	0.9998183630350627	DEL_14q	0.001
DEL_16p	AMP_7q	0.9719218976611581	-0.028479829950563598	0.9719218976611581	DEL_16p	0.07986410793779733
DEL_16q	AMP_7q	3.4762324962489674e-4	-7.964391280662242	0.001	DEL_16q	0.9998458810613022
DEL_17p	AMP_7q	0.8241548776553227	-0.19339680841505083	0.8241548776553227	DEL_17p	0.277314259555509
DEL_18p	AMP_7q	0.898247330456578	-0.10730982493105151	0.898247330456578	DEL_18p	0.20523146973407758
DEL_20p	AMP_7q	0.8062373964913179	-0.2153770432531704	0.8062373964913179	DEL_20p	0.316794081565077
DEL_22q	AMP_7q	0.9786210347692545	-0.021610805601067307	0.9786210347692545	DEL_22q	0.04320116229467916
t_4_14	AMP_7q	0.9999568311203153	-4.3169811487599596e-5	0.9999568311203153	t_4_14	0.001
t_11_14	AMP_7q	0.9999999999995914	-4.0856207306214106e-13	0.9999999999995914	t_11_14	0.001
t_others	AMP_7q	0.9953540864546656	-0.0046567393451703906	0.9953540864546656	t_others	0.016956669807085382
HyperDiploidy	AMP_7q	4.260857734399483e-42	-95.25910341963288	0.001	HyperDiploidy	1
t_IgH	AMP_7q	1	0	1	t_IgH	0.001
AMP_1q	AMP_8q	NA	NA	NA	AMP_1q	NA
AMP_3p	AMP_8q	NA	NA	NA	AMP_3p	NA
AMP_3q	AMP_8q	NA	NA	NA	AMP_3q	NA
AMP_4p	AMP_8q	NA	NA	NA	AMP_4p	NA
AMP_4q	AMP_8q	NA	NA	NA	AMP_4q	NA
AMP_5p	AMP_8q	NA	NA	NA	AMP_5p	NA
AMP_5q	AMP_8q	NA	NA	NA	AMP_5q	NA
AMP_6p	AMP_8q	NA	NA	NA	AMP_6p	NA
AMP_6q	AMP_8q	NA	NA	NA	AMP_6q	NA
AMP_7p	AMP_8q	NA	NA	NA	AMP_7p	NA
AMP_7q	AMP_8q	NA	NA	NA	AMP_7q	NA
AMP_8q	AMP_8q	NA	NA	NA	AMP_8q	NA
AMP_9p	AMP_8q	0.004861103295369714	-5.326489851325684	0.004861103295369714	AMP_9p	0.9979413507946454
AMP_9q	AMP_8q	0.004055645932867909	-5.507645311161469	0.004055645932867909	AMP_9q	0.9983157702097217
AMP_11p	AMP_8q	0.14382843191908135	-1.9391341347473903	0.14382843191908135	AMP_11p	0.9116898839233661
AMP_11q	AMP_8q	0.02635730663162359	-3.6360097509102376	0.02635730663162359	AMP_11q	0.9867550120518231
AMP_15q	AMP_8q	0.0036700746353710233	-5.607543280509087	0.0036700746353710233	AMP_15q	0.9984840471280287
AMP_17p	AMP_8q	0.4855369636480258	-0.7224998589315411	0.4855369636480258	AMP_17p	0.723970445941023
AMP_17q	AMP_8q	0.6303494531681204	-0.46148092581039807	0.6303494531681204	AMP_17q	0.582281100376577
AMP_18p	AMP_8q	0.019393151086150782	-3.9428353120413666	0.019393151086150782	AMP_18p	0.9930994721620541
AMP_18q	AMP_8q	0.009566227298226839	-4.649516372953965	0.009566227298226839	AMP_18q	0.9968199343459689
AMP_19p	AMP_8q	0.008949447192779625	-4.716163514772856	0.008949447192779625	AMP_19p	0.9960234218094761
AMP_19q	AMP_8q	0.012419874357893974	-4.388457318639569	0.012419874357893974	AMP_19q	0.9942317970816883
AMP_21q	AMP_8q	0.002859165510497145	-5.857225476272762	0.002859165510497145	AMP_21q	0.9989232059918876
DEL_1p	AMP_8q	0.48354014028072345	-0.7266209473057725	0.48354014028072345	DEL_1p	0.6438956882172291
DEL_6q	AMP_8q	0.34397513392825335	-1.0671859093137186	0.34397513392825335	DEL_6q	0.7932569821967883
DEL_8p	AMP_8q	0.7023408908347155	-0.35333639334194616	0.7023408908347155	DEL_8p	0.438923034066334
DEL_12p	AMP_8q	0.6303494531681204	-0.46148092581039807	0.6303494531681204	DEL_12p	0.582281100376577
DEL_13q	AMP_8q	0.6965545823825431	-0.36160912216725133	0.6965545823825431	DEL_13q	0.40761549496201493
DEL_14q	AMP_8q	0.8665568842703091	-0.14322752366004537	0.8665568842703091	DEL_14q	0.22897367086245052
DEL_16p	AMP_8q	0.8087423461927947	-0.21227489696105747	0.8087423461927947	DEL_16p	0.4313433855205254
DEL_16q	AMP_8q	0.5705776387504531	-0.5611060299814195	0.5705776387504531	DEL_16q	0.558653784807872
DEL_17p	AMP_8q	0.29405935447476533	-1.2239736460510957	0.29405935447476533	DEL_17p	0.8383351242584767
DEL_18p	AMP_8q	0.40590533341763824	-0.9016353154905772	0.40590533341763824	DEL_18p	0.7902039335961796
DEL_20p	AMP_8q	0.6079672896370998	-0.4976341984022193	0.6079672896370998	DEL_20p	0.6061183691016955
DEL_22q	AMP_8q	0.3015784541598874	-1.1987250838620964	0.3015784541598874	DEL_22q	0.8205959557651121
t_4_14	AMP_8q	0.8453131257131693	-0.16804815729230047	0.8453131257131693	t_4_14	0.26467023155614433
t_11_14	AMP_8q	0.5061518972212378	-0.6809184626064823	0.5061518972212378	t_11_14	0.6415195656975001
t_others	AMP_8q	0.9147004295646085	-0.08915866669643613	0.9147004295646085	t_others	0.24147421216893877
HyperDiploidy	AMP_8q	8.708995257296195e-4	-7.045983942840744	0.001	HyperDiploidy	0.999708281840423
t_IgH	AMP_8q	0.9082755043093347	-0.09620752756015216	0.9082755043093347	t_IgH	0.1535327102149249
AMP_1q	AMP_9p	NA	NA	NA	AMP_1q	NA
AMP_3p	AMP_9p	NA	NA	NA	AMP_3p	NA
AMP_3q	AMP_9p	NA	NA	NA	AMP_3q	NA
AMP_4p	AMP_9p	NA	NA	NA	AMP_4p	NA
AMP_4q	AMP_9p	NA	NA	NA	AMP_4q	NA
AMP_5p	AMP_9p	NA	NA	NA	AMP_5p	NA
AMP_5q	AMP_9p	NA	NA	NA	AMP_5q	NA
AMP_6p	AMP_9p	NA	NA	NA	AMP_6p	NA
AMP_6q	AMP_9p	NA	NA	NA	AMP_6q	NA
AMP_7p	AMP_9p	NA	NA	NA	AMP_7p	NA
AMP_7q	AMP_9p	NA	NA	NA	AMP_7q	NA
AMP_8q	AMP_9p	NA	NA	NA	AMP_8q	NA
AMP_9p	AMP_9p	NA	NA	NA	AMP_9p	NA
AMP_9q	AMP_9p	1.1670487996031979e-119	-273.8531478975775	0.001	AMP_9q	1
AMP_11p	AMP_9p	2.0952804923102868e-41	-93.66630138179949	0.001	AMP_11p	1
AMP_11q	AMP_9p	3.611928752426792e-35	-79.30623634467315	0.001	AMP_11q	1
AMP_15q	AMP_9p	7.110833137506742e-77	-175.33743274532023	0.001	AMP_15q	1
AMP_17p	AMP_9p	1.4701464006667895e-12	-27.245659127806555	0.001	AMP_17p	1
AMP_17q	AMP_9p	3.709005541474752e-13	-28.622842416354583	0.001	AMP_17q	0.9999999999999936
AMP_18p	AMP_9p	4.405121714734083e-11	-23.845668132887436	0.001	AMP_18p	0.9999999999956818
AMP_18q	AMP_9p	8.32408904473577e-11	-23.20928241711101	0.001	AMP_18q	0.999999999990892
AMP_19p	AMP_9p	9.19621406538997e-71	-161.26474971784916	0.001	AMP_19p	1
AMP_19q	AMP_9p	4.718607536650961e-65	-148.11651730196192	0.001	AMP_19q	1
AMP_21q	AMP_9p	7.472586354256984e-23	-50.94821596747993	0.001	AMP_21q	1
DEL_1p	AMP_9p	0.6046527262810142	-0.503100991902977	0.6046527262810142	DEL_1p	0.47764648949625943
DEL_6q	AMP_9p	0.994959961464251	-0.00505278236760519	0.994959961464251	DEL_6q	0.011141416669146644
DEL_8p	AMP_9p	0.27905839312994307	-1.2763342246872273	0.27905839312994307	DEL_8p	0.7934374993150431
DEL_12p	AMP_9p	0.9995272137365578	-4.728980621069136e-4	0.9995272137365578	DEL_12p	0.0016833064752262922
DEL_13q	AMP_9p	0.9999999501382673	-4.9861733985780475e-8	0.9999999501382673	DEL_13q	0.001
DEL_14q	AMP_9p	0.9999999216295112	-7.837049183621169e-8	0.9999999216295112	DEL_14q	0.001
DEL_16p	AMP_9p	0.9985910313003694	-0.001409962229373386	0.9985910313003694	DEL_16p	0.005666228032774262
DEL_16q	AMP_9p	0.07338702021768573	-2.6120081952703558	0.07338702021768573	DEL_16q	0.9511554378138867
DEL_17p	AMP_9p	0.9871619474993103	-0.012921172461982346	0.9871619474993103	DEL_17p	0.027598125031225523
DEL_18p	AMP_9p	0.7014815601347757	-0.35456066612185494	0.7014815601347757	DEL_18p	0.4431696853315622
DEL_20p	AMP_9p	0.9568770210666362	-0.04408040041917457	0.9568770210666362	DEL_20p	0.08664514213515156
DEL_22q	AMP_9p	0.999999616166997	-3.8383307671202336e-7	0.999999616166997	DEL_22q	0.001
t_4_14	AMP_9p	0.9999998990915431	-1.0090846201493491e-7	0.9999998990915431	t_4_14	0.001
t_11_14	AMP_9p	0.9999999999999998	-2.220446049250313e-16	0.9999999999999998	t_11_14	0.001
t_others	AMP_9p	0.9999131962426256	-8.680752503853442e-5	0.9999131962426256	t_others	0.001
HyperDiploidy	AMP_9p	4.460794573207806e-82	-187.3166507199198	0.001	HyperDiploidy	1
t_IgH	AMP_9p	1	0	1	t_IgH	0.001
AMP_1q	AMP_9q	NA	NA	NA	AMP_1q	NA
AMP_3p	AMP_9q	NA	NA	NA	AMP_3p	NA
AMP_3q	AMP_9q	NA	NA	NA	AMP_3q	NA
AMP_4p	AMP_9q	NA	NA	NA	AMP_4p	NA
AMP_4q	AMP_9q	NA	NA	NA	AMP_4q	NA
AMP_5p	AMP_9q	NA	NA	NA	AMP_5p	NA
AMP_5q	AMP_9q	NA	NA	NA	AMP_5q	NA
AMP_6p	AMP_9q	NA	NA	NA	AMP_6p	NA
AMP_6q	AMP_9q	NA	NA	NA	AMP_6q	NA
AMP_7p	AMP_9q	NA	NA	NA	AMP_7p	NA
AMP_7q	AMP_9q	NA	NA	NA	AMP_7q	NA
AMP_8q	AMP_9q	NA	NA	NA	AMP_8q	NA
AMP_9p	AMP_9q	NA	NA	NA	AMP_9p	NA
AMP_9q	AMP_9q	NA	NA	NA	AMP_9q	NA
AMP_11p	AMP_9q	1.4356722931046795e-38	-87.13660029733552	0.001	AMP_11p	1
AMP_11q	AMP_9q	3.977912119662128e-33	-74.60455098020395	0.001	AMP_11q	1
AMP_15q	AMP_9q	1.1510070939676551e-69	-158.73773412356027	0.001	AMP_15q	1
AMP_17p	AMP_9q	4.155330345356475e-12	-26.206629185280576	0.001	AMP_17p	1
AMP_17q	AMP_9q	1.222221796864458e-12	-27.430350768486445	0.001	AMP_17q	0.9999999999999776
AMP_18p	AMP_9q	1.3716281690809995e-9	-20.40726735816295	0.001	AMP_18p	0.9999999998316788
AMP_18q	AMP_9q	2.3901208734290156e-9	-19.851921897625356	0.001	AMP_18q	0.9999999996777785
AMP_19p	AMP_9q	5.697606582022908e-63	-143.3228146698569	0.001	AMP_19p	1
AMP_19q	AMP_9q	2.7377975476976733e-60	-137.1479517971839	0.001	AMP_19q	1
AMP_21q	AMP_9q	1.8669590297981597e-20	-45.42739093996588	0.001	AMP_21q	1
DEL_1p	AMP_9q	0.4110050680871809	-0.8891497334495677	0.4110050680871809	DEL_1p	0.6676449825061443
DEL_6q	AMP_9q	0.9514199915334037	-0.04979968245151103	0.9514199915334037	DEL_6q	0.08399902535466287
DEL_8p	AMP_9q	0.47391558557393354	-0.7467260626533491	0.47391558557393354	DEL_8p	0.6171875753532254
DEL_12p	AMP_9q	0.9997450178542426	-2.5501465923171394e-4	0.9997450178542426	DEL_12p	0.001
DEL_13q	AMP_9q	0.9999985669929375	-1.4330080892124605e-6	0.9999985669929375	DEL_13q	0.001
DEL_14q	AMP_9q	0.9999993655551965	-6.344450047313797e-7	0.9999993655551965	DEL_14q	0.001
DEL_16p	AMP_9q	0.9962250692229809	-0.003782073810174868	0.9962250692229809	DEL_16p	0.01277556680765806
DEL_16q	AMP_9q	0.017121114383902084	-4.067442817869322	0.017121114383902084	DEL_16q	0.9898915351654639
DEL_17p	AMP_9q	0.9645636396964365	-0.03607946675352303	0.9645636396964365	DEL_17p	0.06705095142673358
DEL_18p	AMP_9q	0.6163480460444541	-0.4839434651941374	0.6163480460444541	DEL_18p	0.53475330304576
DEL_20p	AMP_9q	0.9954245000042719	-0.004585999635476355	0.9954245000042719	DEL_20p	0.012414851041899546
DEL_22q	AMP_9q	0.9999910553714485	-8.944668554927862e-6	0.9999910553714485	DEL_22q	0.001
t_4_14	AMP_9q	0.9999999797273931	-2.0272607131986205e-8	0.9999999797273931	t_4_14	0.001
t_11_14	AMP_9q	0.9999999999999485	-5.151434834260859e-14	0.9999999999999485	t_11_14	0.001
t_others	AMP_9q	0.9997294270147254	-2.706095967489328e-4	0.9997294270147254	t_others	0.0011686472582525074
HyperDiploidy	AMP_9q	5.856361794352792e-71	-161.71601304600412	0.001	HyperDiploidy	1
t_IgH	AMP_9q	1	0	1	t_IgH	0.001
AMP_1q	AMP_11p	NA	NA	NA	AMP_1q	NA
AMP_3p	AMP_11p	NA	NA	NA	AMP_3p	NA
AMP_3q	AMP_11p	NA	NA	NA	AMP_3q	NA
AMP_4p	AMP_11p	NA	NA	NA	AMP_4p	NA
AMP_4q	AMP_11p	NA	NA	NA	AMP_4q	NA
AMP_5p	AMP_11p	NA	NA	NA	AMP_5p	NA
AMP_5q	AMP_11p	NA	NA	NA	AMP_5q	NA
AMP_6p	AMP_11p	NA	NA	NA	AMP_6p	NA
AMP_6q	AMP_11p	NA	NA	NA	AMP_6q	NA
AMP_7p	AMP_11p	NA	NA	NA	AMP_7p	NA
AMP_7q	AMP_11p	NA	NA	NA	AMP_7q	NA
AMP_8q	AMP_11p	NA	NA	NA	AMP_8q	NA
AMP_9p	AMP_11p	NA	NA	NA	AMP_9p	NA
AMP_9q	AMP_11p	NA	NA	NA	AMP_9q	NA
AMP_11p	AMP_11p	NA	NA	NA	AMP_11p	NA
AMP_11q	AMP_11p	1.2283238125369926e-92	-211.63217806949658	0.001	AMP_11q	1
AMP_15q	AMP_11p	3.1516607283926106e-49	-111.67874002743716	0.001	AMP_15q	1
AMP_17p	AMP_11p	3.812192840884082e-9	-19.38506126458401	0.001	AMP_17p	0.9999999996927328
AMP_17q	AMP_11p	1.1217243922088279e-9	-20.608398699762866	0.001	AMP_17q	0.9999999998913283
AMP_18p	AMP_11p	3.32147560317272e-4	-8.00993122900337	0.001	AMP_18p	0.9998920061164978
AMP_18q	AMP_11p	2.936764659495631e-4	-8.133031852525699	0.001	AMP_18q	0.9999035694737181
AMP_19p	AMP_11p	5.932892411540037e-51	-115.65132788948951	0.001	AMP_19p	1
AMP_19q	AMP_11p	9.72949433562243e-50	-112.85409272447227	0.001	AMP_19q	1
AMP_21q	AMP_11p	2.05726567522019e-19	-43.027739007910355	0.001	AMP_21q	1
DEL_1p	AMP_11p	0.7222570523624516	-0.32537417524947093	0.7222570523624516	DEL_1p	0.3556290707624699
DEL_6q	AMP_11p	0.6569120186190915	-0.4202051832865614	0.6569120186190915	DEL_6q	0.4544722957242449
DEL_8p	AMP_11p	0.5840468094905371	-0.537774146128788	0.5840468094905371	DEL_8p	0.5125602263266271
DEL_12p	AMP_11p	0.9824063188013452	-0.017750289605317646	0.9824063188013452	DEL_12p	0.04261687982306198
DEL_13q	AMP_11p	0.9999999999999856	-1.443289932012714e-14	0.9999999999999856	DEL_13q	0.001
DEL_14q	AMP_11p	0.9999779888070952	-2.2011435154653057e-5	0.9999779888070952	DEL_14q	0.001
DEL_16p	AMP_11p	0.862299663999417	-0.14815243068018255	0.862299663999417	DEL_16p	0.25733578275670127
DEL_16q	AMP_11p	0.2461683454517004	-1.40173964599306	0.2461683454517004	DEL_16q	0.815799466239883
DEL_17p	AMP_11p	0.8724882493008197	-0.13640609284631053	0.8724882493008197	DEL_17p	0.2078597376709667
DEL_18p	AMP_11p	0.8538038648178867	-0.15805377806054816	0.8538038648178867	DEL_18p	0.261887800199904
DEL_20p	AMP_11p	0.9917172764290316	-0.008317215918275023	0.9917172764290316	DEL_20p	0.022861723014319456
DEL_22q	AMP_11p	0.9995752582871745	-4.248319411368347e-4	0.9995752582871745	DEL_22q	0.0012320126395230738
t_4_14	AMP_11p	0.9962622154747347	-0.003744787497691613	0.9962622154747347	t_4_14	0.007793778928125008
t_11_14	AMP_11p	0.9999999990453143	-9.546856643121929e-10	0.9999999990453143	t_11_14	0.001
t_others	AMP_11p	1	0	1	t_others	0.001
HyperDiploidy	AMP_11p	3.4666516603320273e-50	-113.8860654609828	0.001	HyperDiploidy	1
t_IgH	AMP_11p	1	0	1	t_IgH	0.001
AMP_1q	AMP_11q	NA	NA	NA	AMP_1q	NA
AMP_3p	AMP_11q	NA	NA	NA	AMP_3p	NA
AMP_3q	AMP_11q	NA	NA	NA	AMP_3q	NA
AMP_4p	AMP_11q	NA	NA	NA	AMP_4p	NA
AMP_4q	AMP_11q	NA	NA	NA	AMP_4q	NA
AMP_5p	AMP_11q	NA	NA	NA	AMP_5p	NA
AMP_5q	AMP_11q	NA	NA	NA	AMP_5q	NA
AMP_6p	AMP_11q	NA	NA	NA	AMP_6p	NA
AMP_6q	AMP_11q	NA	NA	NA	AMP_6q	NA
AMP_7p	AMP_11q	NA	NA	NA	AMP_7p	NA
AMP_7q	AMP_11q	NA	NA	NA	AMP_7q	NA
AMP_8q	AMP_11q	NA	NA	NA	AMP_8q	NA
AMP_9p	AMP_11q	NA	NA	NA	AMP_9p	NA
AMP_9q	AMP_11q	NA	NA	NA	AMP_9q	NA
AMP_11p	AMP_11q	NA	NA	NA	AMP_11p	NA
AMP_11q	AMP_11q	NA	NA	NA	AMP_11q	NA
AMP_15q	AMP_11q	1.2509374629413992e-37	-84.9717552001996	0.001	AMP_15q	1
AMP_17p	AMP_11q	3.541281365115717e-7	-14.853607021760272	0.001	AMP_17p	0.9999999613618231
AMP_17q	AMP_11q	1.906934624649405e-7	-15.472598606705645	0.001	AMP_17q	0.9999999748430775
AMP_18p	AMP_11q	0.0017488468300586473	-6.348798662504693	0.0017488468300586473	AMP_18p	0.9993489567911864
AMP_18q	AMP_11q	0.001744222173978722	-6.351446568272768	0.001744222173978722	AMP_18q	0.9993393027431823
AMP_19p	AMP_11q	2.6747812367036623e-40	-91.11953612342961	0.001	AMP_19p	1
AMP_19q	AMP_11q	1.0290198679265916e-40	-92.07479695510156	0.001	AMP_19q	1
AMP_21q	AMP_11q	1.3201262026027993e-17	-38.86621924083823	0.001	AMP_21q	1
DEL_1p	AMP_11q	0.887460375151115	-0.11939140634635872	0.887460375151115	DEL_1p	0.15857375965806234
DEL_6q	AMP_11q	0.8914125458291349	-0.1149479442708384	0.8914125458291349	DEL_6q	0.1708876491281926
DEL_8p	AMP_11q	0.9173324299603365	-0.0862853533791073	0.9173324299603365	DEL_8p	0.1253768156141033
DEL_12p	AMP_11q	0.9948544457143715	-0.005158838238542426	0.9948544457143715	DEL_12p	0.014021178638425408
DEL_13q	AMP_11q	0.9999999999999999	-1.1102230246251565e-16	0.9999999999999999	DEL_13q	0.001
DEL_14q	AMP_11q	0.9999978010146505	-2.198987767249317e-6	0.9999978010146505	DEL_14q	0.001
DEL_16p	AMP_11q	0.9632615380135877	-0.03743031733469607	0.9632615380135877	DEL_16p	0.08717643559311399
DEL_16q	AMP_11q	0.5997394807675595	-0.5112599167782846	0.5997394807675595	DEL_16q	0.4820674244321168
DEL_17p	AMP_11q	0.9643561573339177	-0.03629459478905722	0.9643561573339177	DEL_17p	0.06835837696988462
DEL_18p	AMP_11q	0.8377776440407196	-0.17700255494946068	0.8377776440407196	DEL_18p	0.27748516694946856
DEL_20p	AMP_11q	0.999849981365909	-1.5002988801186468e-4	0.999849981365909	DEL_20p	0.001
DEL_22q	AMP_11q	0.9999836818496699	-1.6318283472560396e-5	0.9999836818496699	DEL_22q	0.001
t_4_14	AMP_11q	0.9999935571084555	-6.442912300015162e-6	0.9999935571084555	t_4_14	0.001
t_11_14	AMP_11q	0.9872151875901997	-0.01286724143740142	0.9872151875901997	t_11_14	0.02419253832549477
t_others	AMP_11q	0.9999999840790865	-1.5920913603201483e-8	0.9999999840790865	t_others	0.001
HyperDiploidy	AMP_11q	6.296590935189146e-40	-90.26339535422191	0.001	HyperDiploidy	1
t_IgH	AMP_11q	0.9999999999999865	-1.3544720900427001e-14	0.9999999999999865	t_IgH	0.001
AMP_1q	AMP_15q	NA	NA	NA	AMP_1q	NA
AMP_3p	AMP_15q	NA	NA	NA	AMP_3p	NA
AMP_3q	AMP_15q	NA	NA	NA	AMP_3q	NA
AMP_4p	AMP_15q	NA	NA	NA	AMP_4p	NA
AMP_4q	AMP_15q	NA	NA	NA	AMP_4q	NA
AMP_5p	AMP_15q	NA	NA	NA	AMP_5p	NA
AMP_5q	AMP_15q	NA	NA	NA	AMP_5q	NA
AMP_6p	AMP_15q	NA	NA	NA	AMP_6p	NA
AMP_6q	AMP_15q	NA	NA	NA	AMP_6q	NA
AMP_7p	AMP_15q	NA	NA	NA	AMP_7p	NA
AMP_7q	AMP_15q	NA	NA	NA	AMP_7q	NA
AMP_8q	AMP_15q	NA	NA	NA	AMP_8q	NA
AMP_9p	AMP_15q	NA	NA	NA	AMP_9p	NA
AMP_9q	AMP_15q	NA	NA	NA	AMP_9q	NA
AMP_11p	AMP_15q	NA	NA	NA	AMP_11p	NA
AMP_11q	AMP_15q	NA	NA	NA	AMP_11q	NA
AMP_15q	AMP_15q	NA	NA	NA	AMP_15q	NA
AMP_17p	AMP_15q	1.579231315178333e-8	-17.96374252467838	0.001	AMP_17p	0.9999999989448379
AMP_17q	AMP_15q	1.546738839981146e-9	-20.287117096684163	0.001	AMP_17q	0.9999999998841215
AMP_18p	AMP_15q	1.1161029440872456e-8	-18.31083764044167	0.001	AMP_18p	0.9999999983345982
AMP_18q	AMP_15q	1.641081299175137e-8	-17.92532539061265	0.001	AMP_18q	0.9999999973729974
AMP_19p	AMP_15q	3.538044711333e-79	-180.640648113412	0.001	AMP_19p	1
AMP_19q	AMP_15q	2.77723742922362e-79	-180.88276564339967	0.001	AMP_19q	1
AMP_21q	AMP_15q	1.5672936711430518e-24	-54.81269187625088	0.001	AMP_21q	1
DEL_1p	AMP_15q	0.5466501991558166	-0.6039461707811817	0.5466501991558166	DEL_1p	0.5367711255412592
DEL_6q	AMP_15q	0.9715542856495494	-0.028858133548158187	0.9715542856495494	DEL_6q	0.05259340456706336
DEL_8p	AMP_15q	0.17304633216466955	-1.7541959043599071	0.17304633216466955	DEL_8p	0.8799932793150701
DEL_12p	AMP_15q	0.9834616834164993	-0.016676601325789832	0.9834616834164993	DEL_12p	0.03789600414473088
DEL_13q	AMP_15q	0.999999796693134	-2.0330688667584462e-7	0.999999796693134	DEL_13q	0.001
DEL_14q	AMP_15q	0.9999999888471314	-1.1152868690820984e-8	0.9999999888471314	DEL_14q	0.001
DEL_16p	AMP_15q	0.8813964880238161	-0.12624771112517025	0.8813964880238161	DEL_16p	0.22125593936828
DEL_16q	AMP_15q	0.11611543819029953	-2.153170425903118	0.11611543819029953	DEL_16q	0.919239941784778
DEL_17p	AMP_15q	0.8871153046434372	-0.11978031116000626	0.8871153046434372	DEL_17p	0.18292047696623856
DEL_18p	AMP_15q	0.37961047396611597	-0.9686096205139638	0.37961047396611597	DEL_18p	0.7545410251954023
DEL_20p	AMP_15q	0.9497089859387577	-0.05159967190713134	0.9497089859387577	DEL_20p	0.09889704787833571
DEL_22q	AMP_15q	0.9998797530556377	-1.2025417460573093e-4	0.9998797530556377	DEL_22q	0.001
t_4_14	AMP_15q	0.9999921061283035	-7.893902853298477e-6	0.9999921061283035	t_4_14	0.001
t_11_14	AMP_15q	1	0	1	t_11_14	0.001
t_others	AMP_15q	0.9999984030421616	-1.5969591135508204e-6	0.9999984030421616	t_others	0.001
HyperDiploidy	AMP_15q	3.650545382699475e-73	-166.79383521221533	0.001	HyperDiploidy	1
t_IgH	AMP_15q	1	0	1	t_IgH	0.001
AMP_1q	AMP_17p	NA	NA	NA	AMP_1q	NA
AMP_3p	AMP_17p	NA	NA	NA	AMP_3p	NA
AMP_3q	AMP_17p	NA	NA	NA	AMP_3q	NA
AMP_4p	AMP_17p	NA	NA	NA	AMP_4p	NA
AMP_4q	AMP_17p	NA	NA	NA	AMP_4q	NA
AMP_5p	AMP_17p	NA	NA	NA	AMP_5p	NA
AMP_5q	AMP_17p	NA	NA	NA	AMP_5q	NA
AMP_6p	AMP_17p	NA	NA	NA	AMP_6p	NA
AMP_6q	AMP_17p	NA	NA	NA	AMP_6q	NA
AMP_7p	AMP_17p	NA	NA	NA	AMP_7p	NA
AMP_7q	AMP_17p	NA	NA	NA	AMP_7q	NA
AMP_8q	AMP_17p	NA	NA	NA	AMP_8q	NA
AMP_9p	AMP_17p	NA	NA	NA	AMP_9p	NA
AMP_9q	AMP_17p	NA	NA	NA	AMP_9q	NA
AMP_11p	AMP_17p	NA	NA	NA	AMP_11p	NA
AMP_11q	AMP_17p	NA	NA	NA	AMP_11q	NA
AMP_15q	AMP_17p	NA	NA	NA	AMP_15q	NA
AMP_17p	AMP_17p	NA	NA	NA	AMP_17p	NA
AMP_17q	AMP_17p	3.683014059992274e-45	-102.31259772973846	0.001	AMP_17q	1
AMP_18p	AMP_17p	0.03323502003952272	-3.404151138524347	0.03323502003952272	AMP_18p	0.9899765981839803
AMP_18q	AMP_17p	0.04013805483658819	-3.2154303962652686	0.04013805483658819	AMP_18q	0.9873431866097385
AMP_19p	AMP_17p	5.196785201274452e-11	-23.680395819054556	0.001	AMP_19p	1
AMP_19q	AMP_17p	9.002499303053467e-7	-13.920593411834428	0.001	AMP_19q	0.999999894930401
AMP_21q	AMP_17p	0.03614305835089391	-3.3202703723046456	0.03614305835089391	AMP_21q	0.9857849827939232
DEL_1p	AMP_17p	0.9984352151907372	-0.0015660103636652525	0.9984352151907372	DEL_1p	0.008919164964610456
DEL_6q	AMP_17p	1	0	1	DEL_6q	0.016338686057540183
DEL_8p	AMP_17p	0.5031845076429835	-0.6867983617427826	0.5031845076429835	DEL_8p	0.6779680446452718
DEL_12p	AMP_17p	0.9214139834252126	-0.0818458503145884	0.9214139834252126	DEL_12p	0.2938125844913223
DEL_13q	AMP_17p	0.9991508358043807	-8.495249397700085e-4	0.9991508358043807	DEL_13q	0.0029901517851380574
DEL_14q	AMP_17p	0.9757587268703816	-0.024539929204931744	0.9757587268703816	DEL_14q	0.07649371848521856
DEL_16p	AMP_17p	1	0	1	DEL_16p	0.17937593209360664
DEL_16q	AMP_17p	0.5584677360895784	-0.5825584310053474	0.5584677360895784	DEL_16q	0.6077820653207635
DEL_17p	AMP_17p	0.9638200739242067	-0.03685064709883395	0.9638200739242067	DEL_17p	0.16719637893224568
DEL_18p	AMP_17p	0.8537746554837372	-0.1580879894702199	0.8537746554837372	DEL_18p	0.4457774851588497
DEL_20p	AMP_17p	0.9157501263747774	-0.08801173932182793	0.9157501263747774	DEL_20p	0.308411335135927
DEL_22q	AMP_17p	0.8073845451525336	-0.21395521224695133	0.8073845451525336	DEL_22q	0.38982658977149703
t_4_14	AMP_17p	0.9543708679949647	-0.04670293255892466	0.9543708679949647	t_4_14	0.128437560018213
t_11_14	AMP_17p	0.9974661887713717	-0.002537026761149508	0.9974661887713717	t_11_14	0.02018172574139894
t_others	AMP_17p	0.6160199929380479	-0.4844758599070445	0.6160199929380479	t_others	0.6748097129712736
HyperDiploidy	AMP_17p	9.586124165214333e-9	-18.462949183526916	0.001	HyperDiploidy	1
t_IgH	AMP_17p	0.9989734514818598	-0.0010270757799410268	0.9989734514818598	t_IgH	0.004088228154595315
AMP_1q	AMP_17q	NA	NA	NA	AMP_1q	NA
AMP_3p	AMP_17q	NA	NA	NA	AMP_3p	NA
AMP_3q	AMP_17q	NA	NA	NA	AMP_3q	NA
AMP_4p	AMP_17q	NA	NA	NA	AMP_4p	NA
AMP_4q	AMP_17q	NA	NA	NA	AMP_4q	NA
AMP_5p	AMP_17q	NA	NA	NA	AMP_5p	NA
AMP_5q	AMP_17q	NA	NA	NA	AMP_5q	NA
AMP_6p	AMP_17q	NA	NA	NA	AMP_6p	NA
AMP_6q	AMP_17q	NA	NA	NA	AMP_6q	NA
AMP_7p	AMP_17q	NA	NA	NA	AMP_7p	NA
AMP_7q	AMP_17q	NA	NA	NA	AMP_7q	NA
AMP_8q	AMP_17q	NA	NA	NA	AMP_8q	NA
AMP_9p	AMP_17q	NA	NA	NA	AMP_9p	NA
AMP_9q	AMP_17q	NA	NA	NA	AMP_9q	NA
AMP_11p	AMP_17q	NA	NA	NA	AMP_11p	NA
AMP_11q	AMP_17q	NA	NA	NA	AMP_11q	NA
AMP_15q	AMP_17q	NA	NA	NA	AMP_15q	NA
AMP_17p	AMP_17q	NA	NA	NA	AMP_17p	NA
AMP_17q	AMP_17q	NA	NA	NA	AMP_17q	NA
AMP_18p	AMP_17q	0.07669020814923491	-2.567981243045082	0.07669020814923491	AMP_18p	0.9714288795827939
AMP_18q	AMP_17q	0.09070322356772846	-2.4001623815033235	0.09070322356772846	AMP_18q	0.964708073424518
AMP_19p	AMP_17q	4.977956216187568e-10	-21.420831521496257	0.001	AMP_19p	0.9999999999779816
AMP_19q	AMP_17q	5.44930532244776e-7	-14.422607514178416	0.001	AMP_19q	0.9999999230120777
AMP_21q	AMP_17q	0.004186569750167616	-5.475873555723448	0.004186569750167616	AMP_21q	0.9986283771311983
DEL_1p	AMP_17q	0.990303178560926	-0.009744141765063932	0.990303178560926	DEL_1p	0.03132279450587061
DEL_6q	AMP_17q	0.9926870408231622	-0.007339829946172969	0.9926870408231622	DEL_6q	0.0473936008191221
DEL_8p	AMP_17q	0.5127802516790418	-0.6679078848835345	0.5127802516790418	DEL_8p	0.6569925786883198
DEL_12p	AMP_17q	0.9521671660532917	-0.04901466501190417	0.9521671660532917	DEL_12p	0.20552829563402994
DEL_13q	AMP_17q	0.9979526596367476	-0.0020494390294791766	0.9979526596367476	DEL_13q	0.005890013193642241
DEL_14q	AMP_17q	0.9922909545239201	-0.007738913770202732	0.9922909545239201	DEL_14q	0.028797732118201105
DEL_16p	AMP_17q	0.5900523232373511	-0.5275440625613793	0.5900523232373511	DEL_16p	0.6987905678448867
DEL_16q	AMP_17q	0.20417736520101723	-1.5887662256196742	0.20417736520101723	DEL_16q	0.8846186746040245
DEL_17p	AMP_17q	0.7273819203101055	-0.31830360196208535	0.7273819203101055	DEL_17p	0.49767576017543813
DEL_18p	AMP_17q	0.899513674332068	-0.10590102355916525	0.899513674332068	DEL_18p	0.34821771467478013
DEL_20p	AMP_17q	0.7815305050463474	-0.24650109591395655	0.7815305050463474	DEL_20p	0.47046993988666563
DEL_22q	AMP_17q	0.8921913281731437	-0.11407467593491269	0.8921913281731437	DEL_22q	0.2515942831812508
t_4_14	AMP_17q	0.9829059565730223	-0.017241833225431585	0.9829059565730223	t_4_14	0.0567001180828624
t_11_14	AMP_17q	0.9938969079352498	-0.006121792055123575	0.9938969079352498	t_11_14	0.028772406909922478
t_others	AMP_17q	0.7314804376262847	-0.31268480170076396	0.7314804376262847	t_others	0.5414952179808721
HyperDiploidy	AMP_17q	8.262247886795414e-9	-18.611569145178716	0.001	HyperDiploidy	0.9999999997504496
t_IgH	AMP_17q	0.9998122285655638	-1.8778906569908495e-4	0.9998122285655638	t_IgH	0.001
AMP_1q	AMP_18p	NA	NA	NA	AMP_1q	NA
AMP_3p	AMP_18p	NA	NA	NA	AMP_3p	NA
AMP_3q	AMP_18p	NA	NA	NA	AMP_3q	NA
AMP_4p	AMP_18p	NA	NA	NA	AMP_4p	NA
AMP_4q	AMP_18p	NA	NA	NA	AMP_4q	NA
AMP_5p	AMP_18p	NA	NA	NA	AMP_5p	NA
AMP_5q	AMP_18p	NA	NA	NA	AMP_5q	NA
AMP_6p	AMP_18p	NA	NA	NA	AMP_6p	NA
AMP_6q	AMP_18p	NA	NA	NA	AMP_6q	NA
AMP_7p	AMP_18p	NA	NA	NA	AMP_7p	NA
AMP_7q	AMP_18p	NA	NA	NA	AMP_7q	NA
AMP_8q	AMP_18p	NA	NA	NA	AMP_8q	NA
AMP_9p	AMP_18p	NA	NA	NA	AMP_9p	NA
AMP_9q	AMP_18p	NA	NA	NA	AMP_9q	NA
AMP_11p	AMP_18p	NA	NA	NA	AMP_11p	NA
AMP_11q	AMP_18p	NA	NA	NA	AMP_11q	NA
AMP_15q	AMP_18p	NA	NA	NA	AMP_15q	NA
AMP_17p	AMP_18p	NA	NA	NA	AMP_17p	NA
AMP_17q	AMP_18p	NA	NA	NA	AMP_17q	NA
AMP_18p	AMP_18p	NA	NA	NA	AMP_18p	NA
AMP_18q	AMP_18p	1.5814974030563902e-65	-149.20965892292702	0.001	AMP_18q	1
AMP_19p	AMP_18p	5.075403914135585e-10	-21.401444819187407	0.001	AMP_19p	0.9999999999485079
AMP_19q	AMP_18p	1.0048312151250488e-10	-23.02103134768299	0.001	AMP_19q	0.9999999999891054
AMP_21q	AMP_18p	0.05233022525287729	-2.9501811541380074	0.05233022525287729	AMP_21q	0.9742786417772099
DEL_1p	AMP_18p	0.5949377924090704	-0.5192984294752904	0.5949377924090704	DEL_1p	0.5418522168085504
DEL_6q	AMP_18p	0.5868748654691613	-0.532943658252162	0.5868748654691613	DEL_6q	0.5929674089033028
DEL_8p	AMP_18p	0.7265741447763603	-0.3194147436757192	0.7265741447763603	DEL_8p	0.41799216009881884
DEL_12p	AMP_18p	0.7657559640068977	-0.26689174484787126	0.7657559640068977	DEL_12p	0.44749459407796816
DEL_13q	AMP_18p	0.42436046562668434	-0.8571720301471486	0.42436046562668434	DEL_13q	0.6854632410671018
DEL_14q	AMP_18p	0.9392776136312184	-0.06264419529962047	0.9392776136312184	DEL_14q	0.12490382336365279
DEL_16p	AMP_18p	1	0	1	DEL_16p	0.05767748898521253
DEL_16q	AMP_18p	0.061598245406099664	-2.7871218925155437	0.061598245406099664	DEL_16q	0.9685513834121171
DEL_17p	AMP_18p	0.971113368219853	-0.029312063417623217	0.971113368219853	DEL_17p	0.10237845106498634
DEL_18p	AMP_18p	1	0	1	DEL_18p	0.04107393000333925
DEL_20p	AMP_18p	0.7489203936317763	-0.28912258464909196	0.7489203936317763	DEL_20p	0.47003401889711904
DEL_22q	AMP_18p	0.6865652153988658	-0.3760540613466818	0.6865652153988658	DEL_22q	0.48446473960506753
t_4_14	AMP_18p	0.9998008971956704	-1.9912262792423242e-4	0.9998008971956704	t_4_14	0.0013968862753060557
t_11_14	AMP_18p	0.9996121837245938	-3.878914955862868e-4	0.9996121837245938	t_11_14	0.0025731391041145754
t_others	AMP_18p	0.894280309907614	-0.11173600719586403	0.894280309907614	t_others	0.2832418756989592
HyperDiploidy	AMP_18p	6.400331654067355e-10	-21.169501119969464	0.001	HyperDiploidy	0.9999999999573337
t_IgH	AMP_18p	0.9999999898586525	-1.0141347590939697e-8	0.9999999898586525	t_IgH	0.001
AMP_1q	AMP_18q	NA	NA	NA	AMP_1q	NA
AMP_3p	AMP_18q	NA	NA	NA	AMP_3p	NA
AMP_3q	AMP_18q	NA	NA	NA	AMP_3q	NA
AMP_4p	AMP_18q	NA	NA	NA	AMP_4p	NA
AMP_4q	AMP_18q	NA	NA	NA	AMP_4q	NA
AMP_5p	AMP_18q	NA	NA	NA	AMP_5p	NA
AMP_5q	AMP_18q	NA	NA	NA	AMP_5q	NA
AMP_6p	AMP_18q	NA	NA	NA	AMP_6p	NA
AMP_6q	AMP_18q	NA	NA	NA	AMP_6q	NA
AMP_7p	AMP_18q	NA	NA	NA	AMP_7p	NA
AMP_7q	AMP_18q	NA	NA	NA	AMP_7q	NA
AMP_8q	AMP_18q	NA	NA	NA	AMP_8q	NA
AMP_9p	AMP_18q	NA	NA	NA	AMP_9p	NA
AMP_9q	AMP_18q	NA	NA	NA	AMP_9q	NA
AMP_11p	AMP_18q	NA	NA	NA	AMP_11p	NA
AMP_11q	AMP_18q	NA	NA	NA	AMP_11q	NA
AMP_15q	AMP_18q	NA	NA	NA	AMP_15q	NA
AMP_17p	AMP_18q	NA	NA	NA	AMP_17p	NA
AMP_17q	AMP_18q	NA	NA	NA	AMP_17q	NA
AMP_18p	AMP_18q	NA	NA	NA	AMP_18p	NA
AMP_18q	AMP_18q	NA	NA	NA	AMP_18q	NA
AMP_19p	AMP_18q	1.1123873836524084e-9	-20.616757335189682	0.001	AMP_19p	0.9999999998712383
AMP_19q	AMP_18q	1.7035199512984524e-10	-22.493154259945072	0.001	AMP_19q	0.9999999999797201
AMP_21q	AMP_18q	0.018194810684047696	-4.0066188528060165	0.018194810684047696	AMP_21q	0.9919928018685613
DEL_1p	AMP_18q	0.5224838919840714	-0.6491611243570056	0.5224838919840714	DEL_1p	0.6104106680073544
DEL_6q	AMP_18q	0.6268975449143468	-0.46697215694158345	0.6268975449143468	DEL_6q	0.5508829070952295
DEL_8p	AMP_18q	0.7677081633334573	-0.26434561371067167	0.7677081633334573	DEL_8p	0.36732443273555704
DEL_12p	AMP_18q	0.7889319534059296	-0.2370752059544475	0.7889319534059296	DEL_12p	0.41541087364283463
DEL_13q	AMP_18q	0.2223021836476603	-1.5037176350838017	0.2223021836476603	DEL_13q	0.8537344674070004
DEL_14q	AMP_18q	0.9537928355537972	-0.047308784622637406	0.9537928355537972	DEL_14q	0.09885491436237881
DEL_16p	AMP_18q	1	0	1	DEL_16p	0.051348359641225506
DEL_16q	AMP_18q	0.023360775160085286	-3.7566969383498328	0.023360775160085286	DEL_16q	0.9892447080688707
DEL_17p	AMP_18q	0.7859809392925564	-0.24082273711089605	0.7859809392925564	DEL_17p	0.39271896271902806
DEL_18p	AMP_18q	1	0	1	DEL_18p	0.03606355359417973
DEL_20p	AMP_18q	0.7727996249547113	-0.2577354813909971	0.7727996249547113	DEL_20p	0.43799613347454014
DEL_22q	AMP_18q	0.5596771266725433	-0.5803952210406083	0.5596771266725433	DEL_22q	0.6091268909605847
t_4_14	AMP_18q	0.9998690410428346	-1.3096753303838086e-4	0.9998690410428346	t_4_14	0.001
t_11_14	AMP_18q	0.9997506332173711	-2.493978796948429e-4	0.9997506332173711	t_11_14	0.0017322099129698447
t_others	AMP_18q	0.9083259543918107	-0.09615198419124493	0.9083259543918107	t_others	0.2548492270404346
HyperDiploidy	AMP_18q	2.3355468397292913e-9	-19.875019780640805	0.001	HyperDiploidy	0.9999999997964942
t_IgH	AMP_18q	0.9999999973769513	-2.62304867060098e-9	0.9999999973769513	t_IgH	0.001
AMP_1q	AMP_19p	NA	NA	NA	AMP_1q	NA
AMP_3p	AMP_19p	NA	NA	NA	AMP_3p	NA
AMP_3q	AMP_19p	NA	NA	NA	AMP_3q	NA
AMP_4p	AMP_19p	NA	NA	NA	AMP_4p	NA
AMP_4q	AMP_19p	NA	NA	NA	AMP_4q	NA
AMP_5p	AMP_19p	NA	NA	NA	AMP_5p	NA
AMP_5q	AMP_19p	NA	NA	NA	AMP_5q	NA
AMP_6p	AMP_19p	NA	NA	NA	AMP_6p	NA
AMP_6q	AMP_19p	NA	NA	NA	AMP_6q	NA
AMP_7p	AMP_19p	NA	NA	NA	AMP_7p	NA
AMP_7q	AMP_19p	NA	NA	NA	AMP_7q	NA
AMP_8q	AMP_19p	NA	NA	NA	AMP_8q	NA
AMP_9p	AMP_19p	NA	NA	NA	AMP_9p	NA
AMP_9q	AMP_19p	NA	NA	NA	AMP_9q	NA
AMP_11p	AMP_19p	NA	NA	NA	AMP_11p	NA
AMP_11q	AMP_19p	NA	NA	NA	AMP_11q	NA
AMP_15q	AMP_19p	NA	NA	NA	AMP_15q	NA
AMP_17p	AMP_19p	NA	NA	NA	AMP_17p	NA
AMP_17q	AMP_19p	NA	NA	NA	AMP_17q	NA
AMP_18p	AMP_19p	NA	NA	NA	AMP_18p	NA
AMP_18q	AMP_19p	NA	NA	NA	AMP_18q	NA
AMP_19p	AMP_19p	NA	NA	NA	AMP_19p	NA
AMP_19q	AMP_19p	9.841502823985536e-108	-246.3925816179394	0.001	AMP_19q	1
AMP_21q	AMP_19p	6.754574125113595e-23	-51.049237215313475	0.001	AMP_21q	1
DEL_1p	AMP_19p	0.11277415999983129	-2.182368044176235	0.11277415999983129	DEL_1p	0.9222173088009322
DEL_6q	AMP_19p	0.9747573246972008	-0.025566736710935418	0.9747573246972008	DEL_6q	0.0466907982608237
DEL_8p	AMP_19p	0.39788347687729464	-0.9215960882287789	0.39788347687729464	DEL_8p	0.6882408167988813
DEL_12p	AMP_19p	0.7747627499217632	-0.2551984256290871	0.7747627499217632	DEL_12p	0.3382841946034881
DEL_13q	AMP_19p	0.9999999998162337	-1.837663354988902e-10	0.9999999998162337	DEL_13q	0.001
DEL_14q	AMP_19p	0.9999964489319151	-3.5510743899743178e-6	0.9999964489319151	DEL_14q	0.001
DEL_16p	AMP_19p	0.9601523368020752	-0.04066332294042771	0.9601523368020752	DEL_16p	0.08991412967938983
DEL_16q	AMP_19p	0.07997180757247535	-2.526081111761669	0.07997180757247535	DEL_16q	0.9463216535285843
DEL_17p	AMP_19p	0.8647159044168405	-0.1453542601967662	0.8647159044168405	DEL_17p	0.21177840169528914
DEL_18p	AMP_19p	0.61991904294960265	-0.4781663853565109	0.61991904294960265	DEL_18p	0.5303837982269354
DEL_20p	AMP_19p	0.9758751980961283	-0.024420571548359922	0.9758751980961283	DEL_20p	0.051876999765013226
DEL_22q	AMP_19p	0.9962004341653585	-0.0038068025215688577	0.9962004341653585	DEL_22q	0.008193992144095587
t_4_14	AMP_19p	0.999983078602441	-1.6921540727507068e-5	0.999983078602441	t_4_14	0.001
t_11_14	AMP_19p	0.9999999999999998	-2.220446049250313e-16	0.9999999999999998	t_11_14	0.001
t_others	AMP_19p	0.9999457019612377	-5.429951295420563e-5	0.9999457019612377	t_others	0.001
HyperDiploidy	AMP_19p	1.7029520460743535e-78	-179.06927401075157	0.001	HyperDiploidy	1
t_IgH	AMP_19p	1	0	1	t_IgH	0.001
AMP_1q	AMP_19q	NA	NA	NA	AMP_1q	NA
AMP_3p	AMP_19q	NA	NA	NA	AMP_3p	NA
AMP_3q	AMP_19q	NA	NA	NA	AMP_3q	NA
AMP_4p	AMP_19q	NA	NA	NA	AMP_4p	NA
AMP_4q	AMP_19q	NA	NA	NA	AMP_4q	NA
AMP_5p	AMP_19q	NA	NA	NA	AMP_5p	NA
AMP_5q	AMP_19q	NA	NA	NA	AMP_5q	NA
AMP_6p	AMP_19q	NA	NA	NA	AMP_6p	NA
AMP_6q	AMP_19q	NA	NA	NA	AMP_6q	NA
AMP_7p	AMP_19q	NA	NA	NA	AMP_7p	NA
AMP_7q	AMP_19q	NA	NA	NA	AMP_7q	NA
AMP_8q	AMP_19q	NA	NA	NA	AMP_8q	NA
AMP_9p	AMP_19q	NA	NA	NA	AMP_9p	NA
AMP_9q	AMP_19q	NA	NA	NA	AMP_9q	NA
AMP_11p	AMP_19q	NA	NA	NA	AMP_11p	NA
AMP_11q	AMP_19q	NA	NA	NA	AMP_11q	NA
AMP_15q	AMP_19q	NA	NA	NA	AMP_15q	NA
AMP_17p	AMP_19q	NA	NA	NA	AMP_17p	NA
AMP_17q	AMP_19q	NA	NA	NA	AMP_17q	NA
AMP_18p	AMP_19q	NA	NA	NA	AMP_18p	NA
AMP_18q	AMP_19q	NA	NA	NA	AMP_18q	NA
AMP_19p	AMP_19q	NA	NA	NA	AMP_19p	NA
AMP_19q	AMP_19q	NA	NA	NA	AMP_19q	NA
AMP_21q	AMP_19q	2.4398840698192074e-22	-49.76492152006182	0.001	AMP_21q	1
DEL_1p	AMP_19q	0.5513348288999835	-0.5954129794342853	0.5513348288999835	DEL_1p	0.5322467431781049
DEL_6q	AMP_19q	0.9621435311088475	-0.03859163870890576	0.9621435311088475	DEL_6q	0.06787412105005422
DEL_8p	AMP_19q	0.8416915230911931	-0.17234169399128288	0.8416915230911931	DEL_8p	0.2220368537107574
DEL_12p	AMP_19q	0.9073551969739637	-0.09722128813771669	0.9073551969739637	DEL_12p	0.16434619470852618
DEL_13q	AMP_19q	0.9999999999998125	-1.875166688592065e-13	0.9999999999998125	DEL_13q	0.001
DEL_14q	AMP_19q	0.9999998885362287	-1.1146377753606961e-7	0.9999998885362287	DEL_14q	0.001
DEL_16p	AMP_19q	0.9744961875808233	-0.025834672221934692	0.9744961875808233	DEL_16p	0.0640800245275843
DEL_16q	AMP_19q	0.2817954552647615	-1.2665738071679706	0.2817954552647615	DEL_16q	0.7833204167804544
DEL_17p	AMP_19q	0.990605161698649	-0.009439248162543384	0.990605161698649	DEL_17p	0.021077050094968925
DEL_18p	AMP_19q	0.6464111010709539	-0.436319598236217	0.6464111010709539	DEL_18p	0.5042495413047463
DEL_20p	AMP_19q	0.9996678021835443	-3.322530063732735e-4	0.9996678021835443	DEL_20p	0.001279759516712543
DEL_22q	AMP_19q	0.9999354869204388	-6.451516061945612e-5	0.9999354869204388	DEL_22q	0.001
t_4_14	AMP_19q	0.9999800834313468	-1.9916766990675734e-5	0.9999800834313468	t_4_14	0.001
t_11_14	AMP_19q	1	0	1	t_11_14	0.001
t_others	AMP_19q	0.999997358208689	-2.641794800578952e-6	0.999997358208689	t_others	0.001
HyperDiploidy	AMP_19q	2.2895794042500605e-75	-171.86551384012233	0.001	HyperDiploidy	1
t_IgH	AMP_19q	1	0	1	t_IgH	0.001
AMP_1q	AMP_21q	NA	NA	NA	AMP_1q	NA
AMP_3p	AMP_21q	NA	NA	NA	AMP_3p	NA
AMP_3q	AMP_21q	NA	NA	NA	AMP_3q	NA
AMP_4p	AMP_21q	NA	NA	NA	AMP_4p	NA
AMP_4q	AMP_21q	NA	NA	NA	AMP_4q	NA
AMP_5p	AMP_21q	NA	NA	NA	AMP_5p	NA
AMP_5q	AMP_21q	NA	NA	NA	AMP_5q	NA
AMP_6p	AMP_21q	NA	NA	NA	AMP_6p	NA
AMP_6q	AMP_21q	NA	NA	NA	AMP_6q	NA
AMP_7p	AMP_21q	NA	NA	NA	AMP_7p	NA
AMP_7q	AMP_21q	NA	NA	NA	AMP_7q	NA
AMP_8q	AMP_21q	NA	NA	NA	AMP_8q	NA
AMP_9p	AMP_21q	NA	NA	NA	AMP_9p	NA
AMP_9q	AMP_21q	NA	NA	NA	AMP_9q	NA
AMP_11p	AMP_21q	NA	NA	NA	AMP_11p	NA
AMP_11q	AMP_21q	NA	NA	NA	AMP_11q	NA
AMP_15q	AMP_21q	NA	NA	NA	AMP_15q	NA
AMP_17p	AMP_21q	NA	NA	NA	AMP_17p	NA
AMP_17q	AMP_21q	NA	NA	NA	AMP_17q	NA
AMP_18p	AMP_21q	NA	NA	NA	AMP_18p	NA
AMP_18q	AMP_21q	NA	NA	NA	AMP_18q	NA
AMP_19p	AMP_21q	NA	NA	NA	AMP_19p	NA
AMP_19q	AMP_21q	NA	NA	NA	AMP_19q	NA
AMP_21q	AMP_21q	NA	NA	NA	AMP_21q	NA
DEL_1p	AMP_21q	0.21620626767893653	-1.5315223840078909	0.21620626767893653	DEL_1p	0.8481855703133331
DEL_6q	AMP_21q	0.49952725928012387	-0.694093109249207	0.49952725928012387	DEL_6q	0.6281260703490039
DEL_8p	AMP_21q	0.3693952028347242	-0.9958881976718565	0.3693952028347242	DEL_8p	0.7279836567054672
DEL_12p	AMP_21q	0.6603210091595186	-0.4150291846904479	0.6603210091595186	DEL_12p	0.49787132892117236
DEL_13q	AMP_21q	0.9973425059067365	-0.002661031499171482	0.9973425059067365	DEL_13q	0.005024864666701474
DEL_14q	AMP_21q	0.9989981287225445	-0.0010023734859440346	0.9989981287225445	DEL_14q	0.0025890621626844237
DEL_16p	AMP_21q	0.8774219892180408	-0.13076722877008182	0.8774219892180408	DEL_16p	0.2614273050673014
DEL_16q	AMP_21q	0.017258920455568146	-4.0594261413102775	0.017258920455568146	DEL_16q	0.9905856171679595
DEL_17p	AMP_21q	0.5722049271958789	-0.5582580874352201	0.5722049271958789	DEL_17p	0.5701543081417737
DEL_18p	AMP_21q	0.6745240372352359	-0.3937479668525812	0.6745240372352359	DEL_18p	0.5046518977961028
DEL_20p	AMP_21q	0.9497604564029425	-0.0515454773377953	0.9497604564029425	DEL_20p	0.11797895116067601
DEL_22q	AMP_21q	0.9826879559938484	-0.017463649724428605	0.9826879559938484	DEL_22q	0.03903609932419963
t_4_14	AMP_21q	0.9991028276371521	-8.975750628511411e-4	0.9991028276371521	t_4_14	0.002480774436106957
t_11_14	AMP_21q	0.999999819178176	-1.8082184030677819e-7	0.999999819178176	t_11_14	0.001
t_others	AMP_21q	0.8223054849850211	-0.19564331673077925	0.8223054849850211	t_others	0.3187496692358886
HyperDiploidy	AMP_21q	2.9451430270043714e-28	-63.39222522186339	0.001	HyperDiploidy	1
t_IgH	AMP_21q	0.9999999999884177	-1.1582290682166557e-11	0.9999999999884177	t_IgH	0.001
AMP_1q	DEL_1p	NA	NA	NA	AMP_1q	NA
AMP_3p	DEL_1p	NA	NA	NA	AMP_3p	NA
AMP_3q	DEL_1p	NA	NA	NA	AMP_3q	NA
AMP_4p	DEL_1p	NA	NA	NA	AMP_4p	NA
AMP_4q	DEL_1p	NA	NA	NA	AMP_4q	NA
AMP_5p	DEL_1p	NA	NA	NA	AMP_5p	NA
AMP_5q	DEL_1p	NA	NA	NA	AMP_5q	NA
AMP_6p	DEL_1p	NA	NA	NA	AMP_6p	NA
AMP_6q	DEL_1p	NA	NA	NA	AMP_6q	NA
AMP_7p	DEL_1p	NA	NA	NA	AMP_7p	NA
AMP_7q	DEL_1p	NA	NA	NA	AMP_7q	NA
AMP_8q	DEL_1p	NA	NA	NA	AMP_8q	NA
AMP_9p	DEL_1p	NA	NA	NA	AMP_9p	NA
AMP_9q	DEL_1p	NA	NA	NA	AMP_9q	NA
AMP_11p	DEL_1p	NA	NA	NA	AMP_11p	NA
AMP_11q	DEL_1p	NA	NA	NA	AMP_11q	NA
AMP_15q	DEL_1p	NA	NA	NA	AMP_15q	NA
AMP_17p	DEL_1p	NA	NA	NA	AMP_17p	NA
AMP_17q	DEL_1p	NA	NA	NA	AMP_17q	NA
AMP_18p	DEL_1p	NA	NA	NA	AMP_18p	NA
AMP_18q	DEL_1p	NA	NA	NA	AMP_18q	NA
AMP_19p	DEL_1p	NA	NA	NA	AMP_19p	NA
AMP_19q	DEL_1p	NA	NA	NA	AMP_19q	NA
AMP_21q	DEL_1p	NA	NA	NA	AMP_21q	NA
DEL_1p	DEL_1p	NA	NA	NA	DEL_1p	NA
DEL_6q	DEL_1p	7.095946606680675e-4	-7.250816651422146	0.001	DEL_6q	0.9997534566344131
DEL_8p	DEL_1p	0.4641694812375424	-0.7675055321597396	0.4641694812375424	DEL_8p	0.641066724843198
DEL_12p	DEL_1p	0.006666483110413959	-5.0106628279132135	0.006666483110413959	DEL_12p	0.9976848991104914
DEL_13q	DEL_1p	0.001373747642971671	-6.59021276801012	0.001373747642971671	DEL_13q	0.9993246404051676
DEL_14q	DEL_1p	1.861231393166006e-6	-13.194272249953968	0.001	DEL_14q	0.9999994279486053
DEL_16p	DEL_1p	5.921144872333798e-4	-7.431810551180894	0.001	DEL_16p	0.9998721080485211
DEL_16q	DEL_1p	7.5723111955297915e-6	-11.791012227267068	0.001	DEL_16q	0.9999973660300402
DEL_17p	DEL_1p	0.02086030102614221	-3.86990739873021	0.02086030102614221	DEL_17p	0.9909082194522187
DEL_18p	DEL_1p	0.007822708143412462	-4.850724474477058	0.007822708143412462	DEL_18p	0.997577576491654
DEL_20p	DEL_1p	0.233488141832936	-1.454623987604146	0.233488141832936	DEL_20p	0.8664822563792464
DEL_22q	DEL_1p	0.018091729152767074	-4.0123003980309395	0.018091729152767074	DEL_22q	0.9914463335384984
t_4_14	DEL_1p	0.09344059011942067	-2.3704294444317875	0.09344059011942067	t_4_14	0.9432628982888245
t_11_14	DEL_1p	0.999999975823234	-2.4176766325870307e-8	0.999999975823234	t_11_14	0.001
t_others	DEL_1p	0.011891577463395506	-4.4319249056417185	0.011891577463395506	t_others	0.9959323347123856
HyperDiploidy	DEL_1p	0.20511868536262048	-1.58416651438396	0.20511868536262048	HyperDiploidy	0.8496886408037703
t_IgH	DEL_1p	0.9193953591269624	-0.08403904334195483	0.9193953591269624	t_IgH	0.120614433665144
AMP_1q	DEL_6q	NA	NA	NA	AMP_1q	NA
AMP_3p	DEL_6q	NA	NA	NA	AMP_3p	NA
AMP_3q	DEL_6q	NA	NA	NA	AMP_3q	NA
AMP_4p	DEL_6q	NA	NA	NA	AMP_4p	NA
AMP_4q	DEL_6q	NA	NA	NA	AMP_4q	NA
AMP_5p	DEL_6q	NA	NA	NA	AMP_5p	NA
AMP_5q	DEL_6q	NA	NA	NA	AMP_5q	NA
AMP_6p	DEL_6q	NA	NA	NA	AMP_6p	NA
AMP_6q	DEL_6q	NA	NA	NA	AMP_6q	NA
AMP_7p	DEL_6q	NA	NA	NA	AMP_7p	NA
AMP_7q	DEL_6q	NA	NA	NA	AMP_7q	NA
AMP_8q	DEL_6q	NA	NA	NA	AMP_8q	NA
AMP_9p	DEL_6q	NA	NA	NA	AMP_9p	NA
AMP_9q	DEL_6q	NA	NA	NA	AMP_9q	NA
AMP_11p	DEL_6q	NA	NA	NA	AMP_11p	NA
AMP_11q	DEL_6q	NA	NA	NA	AMP_11q	NA
AMP_15q	DEL_6q	NA	NA	NA	AMP_15q	NA
AMP_17p	DEL_6q	NA	NA	NA	AMP_17p	NA
AMP_17q	DEL_6q	NA	NA	NA	AMP_17q	NA
AMP_18p	DEL_6q	NA	NA	NA	AMP_18p	NA
AMP_18q	DEL_6q	NA	NA	NA	AMP_18q	NA
AMP_19p	DEL_6q	NA	NA	NA	AMP_19p	NA
AMP_19q	DEL_6q	NA	NA	NA	AMP_19q	NA
AMP_21q	DEL_6q	NA	NA	NA	AMP_21q	NA
DEL_1p	DEL_6q	NA	NA	NA	DEL_1p	NA
DEL_6q	DEL_6q	NA	NA	NA	DEL_6q	NA
DEL_8p	DEL_6q	0.0405836036107431	-3.2043911458967522	0.0405836036107431	DEL_8p	0.9809385331930933
DEL_12p	DEL_6q	1.1694611204202804e-4	-9.05379731010382	0.001	DEL_12p	0.9999777549822948
DEL_13q	DEL_6q	0.05919559418414857	-2.8269081624267316	0.05919559418414857	DEL_13q	0.9670032183236426
DEL_14q	DEL_6q	0.00914350565154428	-4.694711416555582	0.00914350565154428	DEL_14q	0.9961959838773307
DEL_16p	DEL_6q	0.17602120295728635	-1.7371508198518575	0.17602120295728635	DEL_16p	0.9298983215074748
DEL_16q	DEL_6q	0.07228293205850023	-2.627167248800003	0.07228293205850023	DEL_16q	0.9608272353609759
DEL_17p	DEL_6q	5.536950674931791e-4	-7.498896442440917	0.001	DEL_17p	0.999862971067703
DEL_18p	DEL_6q	0.682995842446805	-0.38126650662342454	0.682995842446805	DEL_18p	0.5530581652125763
DEL_20p	DEL_6q	0.6511224791709742	-0.4290575144221076	0.6511224791709742	DEL_20p	0.5597292547867495
DEL_22q	DEL_6q	0.3612919815302382	-1.0180688344591586	0.3612919815302382	DEL_22q	0.7730740924064732
t_4_14	DEL_6q	0.09593894658837052	-2.3440432628687433	0.09593894658837052	t_4_14	0.9493936237582598
t_11_14	DEL_6q	0.9883490522131777	-0.01171935191334931	0.9883490522131777	t_11_14	0.03358879138467263
t_others	DEL_6q	0.08984495415645077	-2.409669825855386	0.08984495415645077	t_others	0.9657907431902785
HyperDiploidy	DEL_6q	0.9172647511329586	-0.08635913396495588	0.9172647511329586	HyperDiploidy	0.13316731362437095
t_IgH	DEL_6q	0.41876092478897275	-0.8704551071348811	0.41876092478897275	t_IgH	0.6920420295469967
AMP_1q	DEL_8p	NA	NA	NA	AMP_1q	NA
AMP_3p	DEL_8p	NA	NA	NA	AMP_3p	NA
AMP_3q	DEL_8p	NA	NA	NA	AMP_3q	NA
AMP_4p	DEL_8p	NA	NA	NA	AMP_4p	NA
AMP_4q	DEL_8p	NA	NA	NA	AMP_4q	NA
AMP_5p	DEL_8p	NA	NA	NA	AMP_5p	NA
AMP_5q	DEL_8p	NA	NA	NA	AMP_5q	NA
AMP_6p	DEL_8p	NA	NA	NA	AMP_6p	NA
AMP_6q	DEL_8p	NA	NA	NA	AMP_6q	NA
AMP_7p	DEL_8p	NA	NA	NA	AMP_7p	NA
AMP_7q	DEL_8p	NA	NA	NA	AMP_7q	NA
AMP_8q	DEL_8p	NA	NA	NA	AMP_8q	NA
AMP_9p	DEL_8p	NA	NA	NA	AMP_9p	NA
AMP_9q	DEL_8p	NA	NA	NA	AMP_9q	NA
AMP_11p	DEL_8p	NA	NA	NA	AMP_11p	NA
AMP_11q	DEL_8p	NA	NA	NA	AMP_11q	NA
AMP_15q	DEL_8p	NA	NA	NA	AMP_15q	NA
AMP_17p	DEL_8p	NA	NA	NA	AMP_17p	NA
AMP_17q	DEL_8p	NA	NA	NA	AMP_17q	NA
AMP_18p	DEL_8p	NA	NA	NA	AMP_18p	NA
AMP_18q	DEL_8p	NA	NA	NA	AMP_18q	NA
AMP_19p	DEL_8p	NA	NA	NA	AMP_19p	NA
AMP_19q	DEL_8p	NA	NA	NA	AMP_19q	NA
AMP_21q	DEL_8p	NA	NA	NA	AMP_21q	NA
DEL_1p	DEL_8p	NA	NA	NA	DEL_1p	NA
DEL_6q	DEL_8p	NA	NA	NA	DEL_6q	NA
DEL_8p	DEL_8p	NA	NA	NA	DEL_8p	NA
DEL_12p	DEL_8p	0.007686754271516058	-4.868256655886067	0.007686754271516058	DEL_12p	0.9974860793622237
DEL_13q	DEL_8p	4.3094845969501486e-5	-10.05210715107941	0.001	DEL_13q	0.999984500391131
DEL_14q	DEL_8p	0.023326473781957926	-3.758166349594938	0.023326473781957926	DEL_14q	0.9880779667545738
DEL_16p	DEL_8p	0.06637640142785516	-2.7124136858522654	0.06637640142785516	DEL_16p	0.975335287539155
DEL_16q	DEL_8p	4.237980279092622e-5	-10.068838658487326	0.001	DEL_16q	0.9999854104951043
DEL_17p	DEL_8p	0.0017932643193835586	-6.323717677832183	0.0017932643193835586	DEL_17p	0.9994306988256625
DEL_18p	DEL_8p	8.231397618803882e-5	-9.404969644674265	0.001	DEL_18p	0.9999851457931295
DEL_20p	DEL_8p	2.8160108064185867e-5	-10.477604189175196	0.001	DEL_20p	0.9999944953930155
DEL_22q	DEL_8p	2.059793945582983e-4	-8.487734420593696	0.001	DEL_22q	0.9999371834747126
t_4_14	DEL_8p	0.2153452062537666	-1.5355129279862627	0.2153452062537666	t_4_14	0.8605397384428272
t_11_14	DEL_8p	0.9999975576488829	-2.4423540996711077e-6	0.9999975576488829	t_11_14	0.001
t_others	DEL_8p	0.42576269099393105	-0.853873151324754	0.42576269099393105	t_others	0.738373038060613
HyperDiploidy	DEL_8p	0.2603607772110538	-1.345687005142393	0.2603607772110538	HyperDiploidy	0.8101778738469194
t_IgH	DEL_8p	0.9950994117551482	-0.004912635502640274	0.9950994117551482	t_IgH	0.009965527161183447
AMP_1q	DEL_12p	NA	NA	NA	AMP_1q	NA
AMP_3p	DEL_12p	NA	NA	NA	AMP_3p	NA
AMP_3q	DEL_12p	NA	NA	NA	AMP_3q	NA
AMP_4p	DEL_12p	NA	NA	NA	AMP_4p	NA
AMP_4q	DEL_12p	NA	NA	NA	AMP_4q	NA
AMP_5p	DEL_12p	NA	NA	NA	AMP_5p	NA
AMP_5q	DEL_12p	NA	NA	NA	AMP_5q	NA
AMP_6p	DEL_12p	NA	NA	NA	AMP_6p	NA
AMP_6q	DEL_12p	NA	NA	NA	AMP_6q	NA
AMP_7p	DEL_12p	NA	NA	NA	AMP_7p	NA
AMP_7q	DEL_12p	NA	NA	NA	AMP_7q	NA
AMP_8q	DEL_12p	NA	NA	NA	AMP_8q	NA
AMP_9p	DEL_12p	NA	NA	NA	AMP_9p	NA
AMP_9q	DEL_12p	NA	NA	NA	AMP_9q	NA
AMP_11p	DEL_12p	NA	NA	NA	AMP_11p	NA
AMP_11q	DEL_12p	NA	NA	NA	AMP_11q	NA
AMP_15q	DEL_12p	NA	NA	NA	AMP_15q	NA
AMP_17p	DEL_12p	NA	NA	NA	AMP_17p	NA
AMP_17q	DEL_12p	NA	NA	NA	AMP_17q	NA
AMP_18p	DEL_12p	NA	NA	NA	AMP_18p	NA
AMP_18q	DEL_12p	NA	NA	NA	AMP_18q	NA
AMP_19p	DEL_12p	NA	NA	NA	AMP_19p	NA
AMP_19q	DEL_12p	NA	NA	NA	AMP_19q	NA
AMP_21q	DEL_12p	NA	NA	NA	AMP_21q	NA
DEL_1p	DEL_12p	NA	NA	NA	DEL_1p	NA
DEL_6q	DEL_12p	NA	NA	NA	DEL_6q	NA
DEL_8p	DEL_12p	NA	NA	NA	DEL_8p	NA
DEL_12p	DEL_12p	NA	NA	NA	DEL_12p	NA
DEL_13q	DEL_12p	4.8080146758441167e-4	-7.640056122367711	0.001	DEL_13q	0.9998757784624392
DEL_14q	DEL_12p	3.7587766291388014e-4	-7.886246832107666	0.001	DEL_14q	0.9999040326658564
DEL_16p	DEL_12p	0.03540558313833431	-3.340885755506078	0.03540558313833431	DEL_16p	0.9915363754292429
DEL_16q	DEL_12p	0.47429289195417546	-0.7459302326031068	0.47429289195417546	DEL_16q	0.6733453385161665
DEL_17p	DEL_12p	0.006007691984299128	-5.1147146334278855	0.006007691984299128	DEL_17p	0.9984736094069511
DEL_18p	DEL_12p	0.01476220238505428	-4.215685257861416	0.01476220238505428	DEL_18p	0.9967407206974535
DEL_20p	DEL_12p	7.062883230436797e-4	-7.255487014259077	0.001	DEL_20p	0.9998759576282905
DEL_22q	DEL_12p	2.3676624789317107e-6	-12.953607385336404	0.001	DEL_22q	0.9999996475369002
t_4_14	DEL_12p	8.489134220679921e-4	-7.071553353215658	0.001	t_4_14	0.9997783210253234
t_11_14	DEL_12p	0.9959504917970288	-0.004057729664069841	0.9959504917970288	t_11_14	0.02024104021302194
t_others	DEL_12p	0.9424711779296387	-0.05924994057356923	0.9424711779296387	t_others	0.23687368858197452
HyperDiploidy	DEL_12p	0.9653414845615367	-0.03527337022842161	0.9653414845615367	HyperDiploidy	0.06959081079846907
t_IgH	DEL_12p	0.3421443422473161	-1.0725225776042715	0.3421443422473161	t_IgH	0.7792308523764887
AMP_1q	DEL_13q	NA	NA	NA	AMP_1q	NA
AMP_3p	DEL_13q	NA	NA	NA	AMP_3p	NA
AMP_3q	DEL_13q	NA	NA	NA	AMP_3q	NA
AMP_4p	DEL_13q	NA	NA	NA	AMP_4p	NA
AMP_4q	DEL_13q	NA	NA	NA	AMP_4q	NA
AMP_5p	DEL_13q	NA	NA	NA	AMP_5p	NA
AMP_5q	DEL_13q	NA	NA	NA	AMP_5q	NA
AMP_6p	DEL_13q	NA	NA	NA	AMP_6p	NA
AMP_6q	DEL_13q	NA	NA	NA	AMP_6q	NA
AMP_7p	DEL_13q	NA	NA	NA	AMP_7p	NA
AMP_7q	DEL_13q	NA	NA	NA	AMP_7q	NA
AMP_8q	DEL_13q	NA	NA	NA	AMP_8q	NA
AMP_9p	DEL_13q	NA	NA	NA	AMP_9p	NA
AMP_9q	DEL_13q	NA	NA	NA	AMP_9q	NA
AMP_11p	DEL_13q	NA	NA	NA	AMP_11p	NA
AMP_11q	DEL_13q	NA	NA	NA	AMP_11q	NA
AMP_15q	DEL_13q	NA	NA	NA	AMP_15q	NA
AMP_17p	DEL_13q	NA	NA	NA	AMP_17p	NA
AMP_17q	DEL_13q	NA	NA	NA	AMP_17q	NA
AMP_18p	DEL_13q	NA	NA	NA	AMP_18p	NA
AMP_18q	DEL_13q	NA	NA	NA	AMP_18q	NA
AMP_19p	DEL_13q	NA	NA	NA	AMP_19p	NA
AMP_19q	DEL_13q	NA	NA	NA	AMP_19q	NA
AMP_21q	DEL_13q	NA	NA	NA	AMP_21q	NA
DEL_1p	DEL_13q	NA	NA	NA	DEL_1p	NA
DEL_6q	DEL_13q	NA	NA	NA	DEL_6q	NA
DEL_8p	DEL_13q	NA	NA	NA	DEL_8p	NA
DEL_12p	DEL_13q	NA	NA	NA	DEL_12p	NA
DEL_13q	DEL_13q	NA	NA	NA	DEL_13q	NA
DEL_14q	DEL_13q	1.79616023291734e-13	-29.34795502647574	0.001	DEL_14q	0.9999999999999707
DEL_16p	DEL_13q	8.739459754106448e-4	-7.042491997250542	0.001	DEL_16p	0.999827062300588
DEL_16q	DEL_13q	7.119678502311034e-7	-14.155233080723715	0.001	DEL_16q	0.9999997573715014
DEL_17p	DEL_13q	2.5009309902200867e-7	-15.201432592318344	0.001	DEL_17p	0.9999999605027027
DEL_18p	DEL_13q	7.770250283299365e-4	-7.160037996622566	0.001	DEL_18p	0.9998312871371887
DEL_20p	DEL_13q	4.7875897806296834e-5	-9.946898357505164	0.001	DEL_20p	0.9999907328931877
DEL_22q	DEL_13q	3.3610377669163355e-11	-24.116186237445284	0.001	DEL_22q	0.9999999999959435
t_4_14	DEL_13q	2.927528859839858e-5	-10.438766790342967	0.001	t_4_14	0.9999897948609339
t_11_14	DEL_13q	0.9015696505603612	-0.10361797857961619	0.9015696505603612	t_11_14	0.14843238824393268
t_others	DEL_13q	3.4076295255651993e-6	-12.589493662193476	0.001	t_others	0.999999670143793
HyperDiploidy	DEL_13q	0.9999986065225562	-1.3934784146579832e-6	0.9999986065225562	HyperDiploidy	0.001
t_IgH	DEL_13q	1.1309050212561295e-5	-11.389907249031772	0.001	t_IgH	0.9999954584868604
AMP_1q	DEL_14q	NA	NA	NA	AMP_1q	NA
AMP_3p	DEL_14q	NA	NA	NA	AMP_3p	NA
AMP_3q	DEL_14q	NA	NA	NA	AMP_3q	NA
AMP_4p	DEL_14q	NA	NA	NA	AMP_4p	NA
AMP_4q	DEL_14q	NA	NA	NA	AMP_4q	NA
AMP_5p	DEL_14q	NA	NA	NA	AMP_5p	NA
AMP_5q	DEL_14q	NA	NA	NA	AMP_5q	NA
AMP_6p	DEL_14q	NA	NA	NA	AMP_6p	NA
AMP_6q	DEL_14q	NA	NA	NA	AMP_6q	NA
AMP_7p	DEL_14q	NA	NA	NA	AMP_7p	NA
AMP_7q	DEL_14q	NA	NA	NA	AMP_7q	NA
AMP_8q	DEL_14q	NA	NA	NA	AMP_8q	NA
AMP_9p	DEL_14q	NA	NA	NA	AMP_9p	NA
AMP_9q	DEL_14q	NA	NA	NA	AMP_9q	NA
AMP_11p	DEL_14q	NA	NA	NA	AMP_11p	NA
AMP_11q	DEL_14q	NA	NA	NA	AMP_11q	NA
AMP_15q	DEL_14q	NA	NA	NA	AMP_15q	NA
AMP_17p	DEL_14q	NA	NA	NA	AMP_17p	NA
AMP_17q	DEL_14q	NA	NA	NA	AMP_17q	NA
AMP_18p	DEL_14q	NA	NA	NA	AMP_18p	NA
AMP_18q	DEL_14q	NA	NA	NA	AMP_18q	NA
AMP_19p	DEL_14q	NA	NA	NA	AMP_19p	NA
AMP_19q	DEL_14q	NA	NA	NA	AMP_19q	NA
AMP_21q	DEL_14q	NA	NA	NA	AMP_21q	NA
DEL_1p	DEL_14q	NA	NA	NA	DEL_1p	NA
DEL_6q	DEL_14q	NA	NA	NA	DEL_6q	NA
DEL_8p	DEL_14q	NA	NA	NA	DEL_8p	NA
DEL_12p	DEL_14q	NA	NA	NA	DEL_12p	NA
DEL_13q	DEL_14q	NA	NA	NA	DEL_13q	NA
DEL_14q	DEL_14q	NA	NA	NA	DEL_14q	NA
DEL_16p	DEL_14q	1.1132771025988725e-4	-9.103032361578906	0.001	DEL_16p	0.9999802189334315
DEL_16q	DEL_14q	0.030372315570703558	-3.4942237574999715	0.030372315570703558	DEL_16q	0.9829411714826577
DEL_17p	DEL_14q	4.880886191539562e-4	-7.625013571970839	0.001	DEL_17p	0.9998546360133778
DEL_18p	DEL_14q	0.01992559038695914	-3.9157504242826415	0.01992559038695914	DEL_18p	0.9932615028727695
DEL_20p	DEL_14q	9.203868447528572e-4	-6.990716492872552	0.001	DEL_20p	0.9997493453789044
DEL_22q	DEL_14q	0.002526473274964734	-5.9809309111767455	0.002526473274964734	DEL_22q	0.9990293092534739
t_4_14	DEL_14q	0.014408678883452184	-4.239924553711293	0.014408678883452184	t_4_14	0.9929655166609115
t_11_14	DEL_14q	0.9783721636357443	-0.021865145917686374	0.9783721636357443	t_11_14	0.04549221217034931
t_others	DEL_14q	0.10778006960471219	-2.2276625206733933	0.10778006960471219	t_others	0.9508167217769588
HyperDiploidy	DEL_14q	0.9999592830835173	-4.071774543880943e-5	0.9999592830835173	HyperDiploidy	0.001
t_IgH	DEL_14q	0.12123430461164836	-2.1100302040453354	0.12123430461164836	t_IgH	0.9210280542779996
AMP_1q	DEL_16p	NA	NA	NA	AMP_1q	NA
AMP_3p	DEL_16p	NA	NA	NA	AMP_3p	NA
AMP_3q	DEL_16p	NA	NA	NA	AMP_3q	NA
AMP_4p	DEL_16p	NA	NA	NA	AMP_4p	NA
AMP_4q	DEL_16p	NA	NA	NA	AMP_4q	NA
AMP_5p	DEL_16p	NA	NA	NA	AMP_5p	NA
AMP_5q	DEL_16p	NA	NA	NA	AMP_5q	NA
AMP_6p	DEL_16p	NA	NA	NA	AMP_6p	NA
AMP_6q	DEL_16p	NA	NA	NA	AMP_6q	NA
AMP_7p	DEL_16p	NA	NA	NA	AMP_7p	NA
AMP_7q	DEL_16p	NA	NA	NA	AMP_7q	NA
AMP_8q	DEL_16p	NA	NA	NA	AMP_8q	NA
AMP_9p	DEL_16p	NA	NA	NA	AMP_9p	NA
AMP_9q	DEL_16p	NA	NA	NA	AMP_9q	NA
AMP_11p	DEL_16p	NA	NA	NA	AMP_11p	NA
AMP_11q	DEL_16p	NA	NA	NA	AMP_11q	NA
AMP_15q	DEL_16p	NA	NA	NA	AMP_15q	NA
AMP_17p	DEL_16p	NA	NA	NA	AMP_17p	NA
AMP_17q	DEL_16p	NA	NA	NA	AMP_17q	NA
AMP_18p	DEL_16p	NA	NA	NA	AMP_18p	NA
AMP_18q	DEL_16p	NA	NA	NA	AMP_18q	NA
AMP_19p	DEL_16p	NA	NA	NA	AMP_19p	NA
AMP_19q	DEL_16p	NA	NA	NA	AMP_19q	NA
AMP_21q	DEL_16p	NA	NA	NA	AMP_21q	NA
DEL_1p	DEL_16p	NA	NA	NA	DEL_1p	NA
DEL_6q	DEL_16p	NA	NA	NA	DEL_6q	NA
DEL_8p	DEL_16p	NA	NA	NA	DEL_8p	NA
DEL_12p	DEL_16p	NA	NA	NA	DEL_12p	NA
DEL_13q	DEL_16p	NA	NA	NA	DEL_13q	NA
DEL_14q	DEL_16p	NA	NA	NA	DEL_14q	NA
DEL_16p	DEL_16p	NA	NA	NA	DEL_16p	NA
DEL_16q	DEL_16p	2.0832390783196352e-15	-33.80485246326053	0.001	DEL_16q	1
DEL_17p	DEL_16p	2.85331632021042e-4	-8.161858433051496	0.001	DEL_17p	0.9999578805865398
DEL_18p	DEL_16p	0.0019999664298521276	-6.214624883636999	0.0019999664298521276	DEL_18p	0.9997260745247896
DEL_20p	DEL_16p	2.0675287193883086e-4	-8.483986333279898	0.001	DEL_20p	0.9999745084251113
DEL_22q	DEL_16p	6.315253213628942e-4	-7.367372519807536	0.001	DEL_22q	0.9998848477260399
t_4_14	DEL_16p	0.9931971290409598	-0.006826115967527063	0.9931971290409598	t_4_14	0.045676419296413175
t_11_14	DEL_16p	0.9920695223450224	-0.007962091143868408	0.9920695223450224	t_11_14	0.05223176662416286
t_others	DEL_16p	0.8076922378093516	-0.21357418681981793	0.8076922378093516	t_others	0.531362769909698
HyperDiploidy	DEL_16p	0.7243555955401533	-0.32247285311211177	0.7243555955401533	HyperDiploidy	0.4237948002115158
t_IgH	DEL_16p	0.9998332561110082	-1.6675779229965662e-4	0.9998332561110082	t_IgH	0.0011318269914890203
AMP_1q	DEL_16q	NA	NA	NA	AMP_1q	NA
AMP_3p	DEL_16q	NA	NA	NA	AMP_3p	NA
AMP_3q	DEL_16q	NA	NA	NA	AMP_3q	NA
AMP_4p	DEL_16q	NA	NA	NA	AMP_4p	NA
AMP_4q	DEL_16q	NA	NA	NA	AMP_4q	NA
AMP_5p	DEL_16q	NA	NA	NA	AMP_5p	NA
AMP_5q	DEL_16q	NA	NA	NA	AMP_5q	NA
AMP_6p	DEL_16q	NA	NA	NA	AMP_6p	NA
AMP_6q	DEL_16q	NA	NA	NA	AMP_6q	NA
AMP_7p	DEL_16q	NA	NA	NA	AMP_7p	NA
AMP_7q	DEL_16q	NA	NA	NA	AMP_7q	NA
AMP_8q	DEL_16q	NA	NA	NA	AMP_8q	NA
AMP_9p	DEL_16q	NA	NA	NA	AMP_9p	NA
AMP_9q	DEL_16q	NA	NA	NA	AMP_9q	NA
AMP_11p	DEL_16q	NA	NA	NA	AMP_11p	NA
AMP_11q	DEL_16q	NA	NA	NA	AMP_11q	NA
AMP_15q	DEL_16q	NA	NA	NA	AMP_15q	NA
AMP_17p	DEL_16q	NA	NA	NA	AMP_17p	NA
AMP_17q	DEL_16q	NA	NA	NA	AMP_17q	NA
AMP_18p	DEL_16q	NA	NA	NA	AMP_18p	NA
AMP_18q	DEL_16q	NA	NA	NA	AMP_18q	NA
AMP_19p	DEL_16q	NA	NA	NA	AMP_19p	NA
AMP_19q	DEL_16q	NA	NA	NA	AMP_19q	NA
AMP_21q	DEL_16q	NA	NA	NA	AMP_21q	NA
DEL_1p	DEL_16q	NA	NA	NA	DEL_1p	NA
DEL_6q	DEL_16q	NA	NA	NA	DEL_6q	NA
DEL_8p	DEL_16q	NA	NA	NA	DEL_8p	NA
DEL_12p	DEL_16q	NA	NA	NA	DEL_12p	NA
DEL_13q	DEL_16q	NA	NA	NA	DEL_13q	NA
DEL_14q	DEL_16q	NA	NA	NA	DEL_14q	NA
DEL_16p	DEL_16q	NA	NA	NA	DEL_16p	NA
DEL_16q	DEL_16q	NA	NA	NA	DEL_16q	NA
DEL_17p	DEL_16q	2.6106530292729542e-5	-10.55332507214455	0.001	DEL_17p	0.9999934194633943
DEL_18p	DEL_16q	0.2722142561480935	-1.30116581633721	0.2722142561480935	DEL_18p	0.8480319230586365
DEL_20p	DEL_16q	0.04708661027985601	-3.0557666011813867	0.04708661027985601	DEL_20p	0.9792615597821528
DEL_22q	DEL_16q	0.0014240968832434596	-6.55421743232112	0.0014240968832434596	DEL_22q	0.9994530131186727
t_4_14	DEL_16q	0.9999998340630161	-1.659369976988458e-7	0.9999998340630161	t_4_14	0.001
t_11_14	DEL_16q	0.9998527291682464	-1.472816771673521e-4	0.9998527291682464	t_11_14	0.001
t_others	DEL_16q	0.0045204962174023805	-5.399133508552521	0.0045204962174023805	t_others	0.9986191315624608
HyperDiploidy	DEL_16q	0.008415713332233662	-4.777654685801507	0.008415713332233662	HyperDiploidy	0.9953611509774574
t_IgH	DEL_16q	0.9999996942717008	-3.0572834596738326e-7	0.9999996942717008	t_IgH	0.001
AMP_1q	DEL_17p	NA	NA	NA	AMP_1q	NA
AMP_3p	DEL_17p	NA	NA	NA	AMP_3p	NA
AMP_3q	DEL_17p	NA	NA	NA	AMP_3q	NA
AMP_4p	DEL_17p	NA	NA	NA	AMP_4p	NA
AMP_4q	DEL_17p	NA	NA	NA	AMP_4q	NA
AMP_5p	DEL_17p	NA	NA	NA	AMP_5p	NA
AMP_5q	DEL_17p	NA	NA	NA	AMP_5q	NA
AMP_6p	DEL_17p	NA	NA	NA	AMP_6p	NA
AMP_6q	DEL_17p	NA	NA	NA	AMP_6q	NA
AMP_7p	DEL_17p	NA	NA	NA	AMP_7p	NA
AMP_7q	DEL_17p	NA	NA	NA	AMP_7q	NA
AMP_8q	DEL_17p	NA	NA	NA	AMP_8q	NA
AMP_9p	DEL_17p	NA	NA	NA	AMP_9p	NA
AMP_9q	DEL_17p	NA	NA	NA	AMP_9q	NA
AMP_11p	DEL_17p	NA	NA	NA	AMP_11p	NA
AMP_11q	DEL_17p	NA	NA	NA	AMP_11q	NA
AMP_15q	DEL_17p	NA	NA	NA	AMP_15q	NA
AMP_17p	DEL_17p	NA	NA	NA	AMP_17p	NA
AMP_17q	DEL_17p	NA	NA	NA	AMP_17q	NA
AMP_18p	DEL_17p	NA	NA	NA	AMP_18p	NA
AMP_18q	DEL_17p	NA	NA	NA	AMP_18q	NA
AMP_19p	DEL_17p	NA	NA	NA	AMP_19p	NA
AMP_19q	DEL_17p	NA	NA	NA	AMP_19q	NA
AMP_21q	DEL_17p	NA	NA	NA	AMP_21q	NA
DEL_1p	DEL_17p	NA	NA	NA	DEL_1p	NA
DEL_6q	DEL_17p	NA	NA	NA	DEL_6q	NA
DEL_8p	DEL_17p	NA	NA	NA	DEL_8p	NA
DEL_12p	DEL_17p	NA	NA	NA	DEL_12p	NA
DEL_13q	DEL_17p	NA	NA	NA	DEL_13q	NA
DEL_14q	DEL_17p	NA	NA	NA	DEL_14q	NA
DEL_16p	DEL_17p	NA	NA	NA	DEL_16p	NA
DEL_16q	DEL_17p	NA	NA	NA	DEL_16q	NA
DEL_17p	DEL_17p	NA	NA	NA	DEL_17p	NA
DEL_18p	DEL_17p	0.0035256781341951406	-5.6476824827252	0.0035256781341951406	DEL_18p	0.9992705128616037
DEL_20p	DEL_17p	4.657460509705229e-5	-9.974455120373495	0.001	DEL_20p	0.9999926490767654
DEL_22q	DEL_17p	4.501709785396111e-4	-7.705883095053262	0.001	DEL_22q	0.9998861028215671
t_4_14	DEL_17p	0.6337291718937743	-0.45613358947870014	0.6337291718937743	t_4_14	0.5247714032441586
t_11_14	DEL_17p	0.7102924187947749	-0.34207853627934903	0.7102924187947749	t_11_14	0.44939255106735304
t_others	DEL_17p	0.024926814093952424	-3.691811183678314	0.024926814093952424	t_others	0.9930884195301738
HyperDiploidy	DEL_17p	0.7925476535030015	-0.23250264443531715	0.7925476535030015	HyperDiploidy	0.30371237790738703
t_IgH	DEL_17p	0.29191877212968287	-1.2312796930505037	0.29191877212968287	t_IgH	0.8108035954165713
AMP_1q	DEL_18p	NA	NA	NA	AMP_1q	NA
AMP_3p	DEL_18p	NA	NA	NA	AMP_3p	NA
AMP_3q	DEL_18p	NA	NA	NA	AMP_3q	NA
AMP_4p	DEL_18p	NA	NA	NA	AMP_4p	NA
AMP_4q	DEL_18p	NA	NA	NA	AMP_4q	NA
AMP_5p	DEL_18p	NA	NA	NA	AMP_5p	NA
AMP_5q	DEL_18p	NA	NA	NA	AMP_5q	NA
AMP_6p	DEL_18p	NA	NA	NA	AMP_6p	NA
AMP_6q	DEL_18p	NA	NA	NA	AMP_6q	NA
AMP_7p	DEL_18p	NA	NA	NA	AMP_7p	NA
AMP_7q	DEL_18p	NA	NA	NA	AMP_7q	NA
AMP_8q	DEL_18p	NA	NA	NA	AMP_8q	NA
AMP_9p	DEL_18p	NA	NA	NA	AMP_9p	NA
AMP_9q	DEL_18p	NA	NA	NA	AMP_9q	NA
AMP_11p	DEL_18p	NA	NA	NA	AMP_11p	NA
AMP_11q	DEL_18p	NA	NA	NA	AMP_11q	NA
AMP_15q	DEL_18p	NA	NA	NA	AMP_15q	NA
AMP_17p	DEL_18p	NA	NA	NA	AMP_17p	NA
AMP_17q	DEL_18p	NA	NA	NA	AMP_17q	NA
AMP_18p	DEL_18p	NA	NA	NA	AMP_18p	NA
AMP_18q	DEL_18p	NA	NA	NA	AMP_18q	NA
AMP_19p	DEL_18p	NA	NA	NA	AMP_19p	NA
AMP_19q	DEL_18p	NA	NA	NA	AMP_19q	NA
AMP_21q	DEL_18p	NA	NA	NA	AMP_21q	NA
DEL_1p	DEL_18p	NA	NA	NA	DEL_1p	NA
DEL_6q	DEL_18p	NA	NA	NA	DEL_6q	NA
DEL_8p	DEL_18p	NA	NA	NA	DEL_8p	NA
DEL_12p	DEL_18p	NA	NA	NA	DEL_12p	NA
DEL_13q	DEL_18p	NA	NA	NA	DEL_13q	NA
DEL_14q	DEL_18p	NA	NA	NA	DEL_14q	NA
DEL_16p	DEL_18p	NA	NA	NA	DEL_16p	NA
DEL_16q	DEL_18p	NA	NA	NA	DEL_16q	NA
DEL_17p	DEL_18p	NA	NA	NA	DEL_17p	NA
DEL_18p	DEL_18p	NA	NA	NA	DEL_18p	NA
DEL_20p	DEL_18p	0.01294595137202678	-4.346972175081942	0.01294595137202678	DEL_20p	0.9972325384846457
DEL_22q	DEL_18p	0.006785584169001681	-4.992954892275188	0.006785584169001681	DEL_22q	0.9982778282008797
t_4_14	DEL_18p	0.2083513113281488	-1.5685296272618765	0.2083513113281488	t_4_14	0.9000303097063355
t_11_14	DEL_18p	1	0	1	t_11_14	0.005034191826851508
t_others	DEL_18p	0.5703771153301147	-0.5614575310758947	0.5703771153301147	t_others	0.7195452667056167
HyperDiploidy	DEL_18p	0.8005596889154133	-0.2224441847837367	0.8005596889154133	HyperDiploidy	0.3224333110170273
t_IgH	DEL_18p	0.8950798546107597	-0.11084234165863761	0.8950798546107597	t_IgH	0.20577750310632265
AMP_1q	DEL_20p	NA	NA	NA	AMP_1q	NA
AMP_3p	DEL_20p	NA	NA	NA	AMP_3p	NA
AMP_3q	DEL_20p	NA	NA	NA	AMP_3q	NA
AMP_4p	DEL_20p	NA	NA	NA	AMP_4p	NA
AMP_4q	DEL_20p	NA	NA	NA	AMP_4q	NA
AMP_5p	DEL_20p	NA	NA	NA	AMP_5p	NA
AMP_5q	DEL_20p	NA	NA	NA	AMP_5q	NA
AMP_6p	DEL_20p	NA	NA	NA	AMP_6p	NA
AMP_6q	DEL_20p	NA	NA	NA	AMP_6q	NA
AMP_7p	DEL_20p	NA	NA	NA	AMP_7p	NA
AMP_7q	DEL_20p	NA	NA	NA	AMP_7q	NA
AMP_8q	DEL_20p	NA	NA	NA	AMP_8q	NA
AMP_9p	DEL_20p	NA	NA	NA	AMP_9p	NA
AMP_9q	DEL_20p	NA	NA	NA	AMP_9q	NA
AMP_11p	DEL_20p	NA	NA	NA	AMP_11p	NA
AMP_11q	DEL_20p	NA	NA	NA	AMP_11q	NA
AMP_15q	DEL_20p	NA	NA	NA	AMP_15q	NA
AMP_17p	DEL_20p	NA	NA	NA	AMP_17p	NA
AMP_17q	DEL_20p	NA	NA	NA	AMP_17q	NA
AMP_18p	DEL_20p	NA	NA	NA	AMP_18p	NA
AMP_18q	DEL_20p	NA	NA	NA	AMP_18q	NA
AMP_19p	DEL_20p	NA	NA	NA	AMP_19p	NA
AMP_19q	DEL_20p	NA	NA	NA	AMP_19q	NA
AMP_21q	DEL_20p	NA	NA	NA	AMP_21q	NA
DEL_1p	DEL_20p	NA	NA	NA	DEL_1p	NA
DEL_6q	DEL_20p	NA	NA	NA	DEL_6q	NA
DEL_8p	DEL_20p	NA	NA	NA	DEL_8p	NA
DEL_12p	DEL_20p	NA	NA	NA	DEL_12p	NA
DEL_13q	DEL_20p	NA	NA	NA	DEL_13q	NA
DEL_14q	DEL_20p	NA	NA	NA	DEL_14q	NA
DEL_16p	DEL_20p	NA	NA	NA	DEL_16p	NA
DEL_16q	DEL_20p	NA	NA	NA	DEL_16q	NA
DEL_17p	DEL_20p	NA	NA	NA	DEL_17p	NA
DEL_18p	DEL_20p	NA	NA	NA	DEL_18p	NA
DEL_20p	DEL_20p	NA	NA	NA	DEL_20p	NA
DEL_22q	DEL_20p	5.165095187576261e-5	-9.871001933221637	0.001	DEL_22q	0.9999905614625069
t_4_14	DEL_20p	0.006678050224629901	-5.008929216580016	0.006678050224629901	t_4_14	0.9978830112459903
t_11_14	DEL_20p	0.9959504917970288	-0.004057729664069841	0.9959504917970288	t_11_14	0.02024104021302194
t_others	DEL_20p	0.5217186818898935	-0.6506267599535877	0.5217186818898935	t_others	0.7196889476382387
HyperDiploidy	DEL_20p	0.949713878742587	-0.05159452002239815	0.949713878742587	HyperDiploidy	0.09669537490156785
t_IgH	DEL_20p	0.41150736071750277	-0.8879283714976467	0.41150736071750277	t_IgH	0.7195116741706273
AMP_1q	DEL_22q	NA	NA	NA	AMP_1q	NA
AMP_3p	DEL_22q	NA	NA	NA	AMP_3p	NA
AMP_3q	DEL_22q	NA	NA	NA	AMP_3q	NA
AMP_4p	DEL_22q	NA	NA	NA	AMP_4p	NA
AMP_4q	DEL_22q	NA	NA	NA	AMP_4q	NA
AMP_5p	DEL_22q	NA	NA	NA	AMP_5p	NA
AMP_5q	DEL_22q	NA	NA	NA	AMP_5q	NA
AMP_6p	DEL_22q	NA	NA	NA	AMP_6p	NA
AMP_6q	DEL_22q	NA	NA	NA	AMP_6q	NA
AMP_7p	DEL_22q	NA	NA	NA	AMP_7p	NA
AMP_7q	DEL_22q	NA	NA	NA	AMP_7q	NA
AMP_8q	DEL_22q	NA	NA	NA	AMP_8q	NA
AMP_9p	DEL_22q	NA	NA	NA	AMP_9p	NA
AMP_9q	DEL_22q	NA	NA	NA	AMP_9q	NA
AMP_11p	DEL_22q	NA	NA	NA	AMP_11p	NA
AMP_11q	DEL_22q	NA	NA	NA	AMP_11q	NA
AMP_15q	DEL_22q	NA	NA	NA	AMP_15q	NA
AMP_17p	DEL_22q	NA	NA	NA	AMP_17p	NA
AMP_17q	DEL_22q	NA	NA	NA	AMP_17q	NA
AMP_18p	DEL_22q	NA	NA	NA	AMP_18p	NA
AMP_18q	DEL_22q	NA	NA	NA	AMP_18q	NA
AMP_19p	DEL_22q	NA	NA	NA	AMP_19p	NA
AMP_19q	DEL_22q	NA	NA	NA	AMP_19q	NA
AMP_21q	DEL_22q	NA	NA	NA	AMP_21q	NA
DEL_1p	DEL_22q	NA	NA	NA	DEL_1p	NA
DEL_6q	DEL_22q	NA	NA	NA	DEL_6q	NA
DEL_8p	DEL_22q	NA	NA	NA	DEL_8p	NA
DEL_12p	DEL_22q	NA	NA	NA	DEL_12p	NA
DEL_13q	DEL_22q	NA	NA	NA	DEL_13q	NA
DEL_14q	DEL_22q	NA	NA	NA	DEL_14q	NA
DEL_16p	DEL_22q	NA	NA	NA	DEL_16p	NA
DEL_16q	DEL_22q	NA	NA	NA	DEL_16q	NA
DEL_17p	DEL_22q	NA	NA	NA	DEL_17p	NA
DEL_18p	DEL_22q	NA	NA	NA	DEL_18p	NA
DEL_20p	DEL_22q	NA	NA	NA	DEL_20p	NA
DEL_22q	DEL_22q	NA	NA	NA	DEL_22q	NA
t_4_14	DEL_22q	0.0015884350983696041	-6.445005962269359	0.0015884350983696041	t_4_14	0.9994422855789451
t_11_14	DEL_22q	0.9957983496255278	-0.004210502110708437	0.9957983496255278	t_11_14	0.0136517037988265
t_others	DEL_22q	0.15307170924197003	-1.876848779533535	0.15307170924197003	t_others	0.9325234121577125
HyperDiploidy	DEL_22q	0.9568328854737067	-0.04412652610707164	0.9568328854737067	HyperDiploidy	0.07342048528761456
t_IgH	DEL_22q	0.14626771258373142	-1.9223166885199654	0.14626771258373142	t_IgH	0.9093707430210936
AMP_1q	t_4_14	NA	NA	NA	AMP_1q	NA
AMP_3p	t_4_14	NA	NA	NA	AMP_3p	NA
AMP_3q	t_4_14	NA	NA	NA	AMP_3q	NA
AMP_4p	t_4_14	NA	NA	NA	AMP_4p	NA
AMP_4q	t_4_14	NA	NA	NA	AMP_4q	NA
AMP_5p	t_4_14	NA	NA	NA	AMP_5p	NA
AMP_5q	t_4_14	NA	NA	NA	AMP_5q	NA
AMP_6p	t_4_14	NA	NA	NA	AMP_6p	NA
AMP_6q	t_4_14	NA	NA	NA	AMP_6q	NA
AMP_7p	t_4_14	NA	NA	NA	AMP_7p	NA
AMP_7q	t_4_14	NA	NA	NA	AMP_7q	NA
AMP_8q	t_4_14	NA	NA	NA	AMP_8q	NA
AMP_9p	t_4_14	NA	NA	NA	AMP_9p	NA
AMP_9q	t_4_14	NA	NA	NA	AMP_9q	NA
AMP_11p	t_4_14	NA	NA	NA	AMP_11p	NA
AMP_11q	t_4_14	NA	NA	NA	AMP_11q	NA
AMP_15q	t_4_14	NA	NA	NA	AMP_15q	NA
AMP_17p	t_4_14	NA	NA	NA	AMP_17p	NA
AMP_17q	t_4_14	NA	NA	NA	AMP_17q	NA
AMP_18p	t_4_14	NA	NA	NA	AMP_18p	NA
AMP_18q	t_4_14	NA	NA	NA	AMP_18q	NA
AMP_19p	t_4_14	NA	NA	NA	AMP_19p	NA
AMP_19q	t_4_14	NA	NA	NA	AMP_19q	NA
AMP_21q	t_4_14	NA	NA	NA	AMP_21q	NA
DEL_1p	t_4_14	NA	NA	NA	DEL_1p	NA
DEL_6q	t_4_14	NA	NA	NA	DEL_6q	NA
DEL_8p	t_4_14	NA	NA	NA	DEL_8p	NA
DEL_12p	t_4_14	NA	NA	NA	DEL_12p	NA
DEL_13q	t_4_14	NA	NA	NA	DEL_13q	NA
DEL_14q	t_4_14	NA	NA	NA	DEL_14q	NA
DEL_16p	t_4_14	NA	NA	NA	DEL_16p	NA
DEL_16q	t_4_14	NA	NA	NA	DEL_16q	NA
DEL_17p	t_4_14	NA	NA	NA	DEL_17p	NA
DEL_18p	t_4_14	NA	NA	NA	DEL_18p	NA
DEL_20p	t_4_14	NA	NA	NA	DEL_20p	NA
DEL_22q	t_4_14	NA	NA	NA	DEL_22q	NA
t_4_14	t_4_14	NA	NA	NA	t_4_14	NA
t_11_14	t_4_14	1	0	1	t_11_14	0.001
t_others	t_4_14	1	0	1	t_others	0.001
HyperDiploidy	t_4_14	0.999613311387794	-3.867633955266306e-4	0.999613311387794	HyperDiploidy	0.001
t_IgH	t_4_14	1.0264834675307504e-33	-75.95916921712538	0.001	t_IgH	1
AMP_1q	t_11_14	NA	NA	NA	AMP_1q	NA
AMP_3p	t_11_14	NA	NA	NA	AMP_3p	NA
AMP_3q	t_11_14	NA	NA	NA	AMP_3q	NA
AMP_4p	t_11_14	NA	NA	NA	AMP_4p	NA
AMP_4q	t_11_14	NA	NA	NA	AMP_4q	NA
AMP_5p	t_11_14	NA	NA	NA	AMP_5p	NA
AMP_5q	t_11_14	NA	NA	NA	AMP_5q	NA
AMP_6p	t_11_14	NA	NA	NA	AMP_6p	NA
AMP_6q	t_11_14	NA	NA	NA	AMP_6q	NA
AMP_7p	t_11_14	NA	NA	NA	AMP_7p	NA
AMP_7q	t_11_14	NA	NA	NA	AMP_7q	NA
AMP_8q	t_11_14	NA	NA	NA	AMP_8q	NA
AMP_9p	t_11_14	NA	NA	NA	AMP_9p	NA
AMP_9q	t_11_14	NA	NA	NA	AMP_9q	NA
AMP_11p	t_11_14	NA	NA	NA	AMP_11p	NA
AMP_11q	t_11_14	NA	NA	NA	AMP_11q	NA
AMP_15q	t_11_14	NA	NA	NA	AMP_15q	NA
AMP_17p	t_11_14	NA	NA	NA	AMP_17p	NA
AMP_17q	t_11_14	NA	NA	NA	AMP_17q	NA
AMP_18p	t_11_14	NA	NA	NA	AMP_18p	NA
AMP_18q	t_11_14	NA	NA	NA	AMP_18q	NA
AMP_19p	t_11_14	NA	NA	NA	AMP_19p	NA
AMP_19q	t_11_14	NA	NA	NA	AMP_19q	NA
AMP_21q	t_11_14	NA	NA	NA	AMP_21q	NA
DEL_1p	t_11_14	NA	NA	NA	DEL_1p	NA
DEL_6q	t_11_14	NA	NA	NA	DEL_6q	NA
DEL_8p	t_11_14	NA	NA	NA	DEL_8p	NA
DEL_12p	t_11_14	NA	NA	NA	DEL_12p	NA
DEL_13q	t_11_14	NA	NA	NA	DEL_13q	NA
DEL_14q	t_11_14	NA	NA	NA	DEL_14q	NA
DEL_16p	t_11_14	NA	NA	NA	DEL_16p	NA
DEL_16q	t_11_14	NA	NA	NA	DEL_16q	NA
DEL_17p	t_11_14	NA	NA	NA	DEL_17p	NA
DEL_18p	t_11_14	NA	NA	NA	DEL_18p	NA
DEL_20p	t_11_14	NA	NA	NA	DEL_20p	NA
DEL_22q	t_11_14	NA	NA	NA	DEL_22q	NA
t_4_14	t_11_14	NA	NA	NA	t_4_14	NA
t_11_14	t_11_14	NA	NA	NA	t_11_14	NA
t_others	t_11_14	1	0	1	t_others	0.001
HyperDiploidy	t_11_14	0.9999999999999989	-1.1102230246251571e-15	0.9999999999999989	HyperDiploidy	0.001
t_IgH	t_11_14	9.122859218988109e-30	-66.86676952401542	0.001	t_IgH	1
AMP_1q	t_others	NA	NA	NA	AMP_1q	NA
AMP_3p	t_others	NA	NA	NA	AMP_3p	NA
AMP_3q	t_others	NA	NA	NA	AMP_3q	NA
AMP_4p	t_others	NA	NA	NA	AMP_4p	NA
AMP_4q	t_others	NA	NA	NA	AMP_4q	NA
AMP_5p	t_others	NA	NA	NA	AMP_5p	NA
AMP_5q	t_others	NA	NA	NA	AMP_5q	NA
AMP_6p	t_others	NA	NA	NA	AMP_6p	NA
AMP_6q	t_others	NA	NA	NA	AMP_6q	NA
AMP_7p	t_others	NA	NA	NA	AMP_7p	NA
AMP_7q	t_others	NA	NA	NA	AMP_7q	NA
AMP_8q	t_others	NA	NA	NA	AMP_8q	NA
AMP_9p	t_others	NA	NA	NA	AMP_9p	NA
AMP_9q	t_others	NA	NA	NA	AMP_9q	NA
AMP_11p	t_others	NA	NA	NA	AMP_11p	NA
AMP_11q	t_others	NA	NA	NA	AMP_11q	NA
AMP_15q	t_others	NA	NA	NA	AMP_15q	NA
AMP_17p	t_others	NA	NA	NA	AMP_17p	NA
AMP_17q	t_others	NA	NA	NA	AMP_17q	NA
AMP_18p	t_others	NA	NA	NA	AMP_18p	NA
AMP_18q	t_others	NA	NA	NA	AMP_18q	NA
AMP_19p	t_others	NA	NA	NA	AMP_19p	NA
AMP_19q	t_others	NA	NA	NA	AMP_19q	NA
AMP_21q	t_others	NA	NA	NA	AMP_21q	NA
DEL_1p	t_others	NA	NA	NA	DEL_1p	NA
DEL_6q	t_others	NA	NA	NA	DEL_6q	NA
DEL_8p	t_others	NA	NA	NA	DEL_8p	NA
DEL_12p	t_others	NA	NA	NA	DEL_12p	NA
DEL_13q	t_others	NA	NA	NA	DEL_13q	NA
DEL_14q	t_others	NA	NA	NA	DEL_14q	NA
DEL_16p	t_others	NA	NA	NA	DEL_16p	NA
DEL_16q	t_others	NA	NA	NA	DEL_16q	NA
DEL_17p	t_others	NA	NA	NA	DEL_17p	NA
DEL_18p	t_others	NA	NA	NA	DEL_18p	NA
DEL_20p	t_others	NA	NA	NA	DEL_20p	NA
DEL_22q	t_others	NA	NA	NA	DEL_22q	NA
t_4_14	t_others	NA	NA	NA	t_4_14	NA
t_11_14	t_others	NA	NA	NA	t_11_14	NA
t_others	t_others	NA	NA	NA	t_others	NA
HyperDiploidy	t_others	0.9984558359143327	-0.0015453575357757539	0.9984558359143327	HyperDiploidy	0.004875740398963265
t_IgH	t_others	4.422135393105152e-11	-23.84181332289806	0.001	t_IgH	1
AMP_1q	HyperDiploidy	NA	NA	NA	AMP_1q	NA
AMP_3p	HyperDiploidy	NA	NA	NA	AMP_3p	NA
AMP_3q	HyperDiploidy	NA	NA	NA	AMP_3q	NA
AMP_4p	HyperDiploidy	NA	NA	NA	AMP_4p	NA
AMP_4q	HyperDiploidy	NA	NA	NA	AMP_4q	NA
AMP_5p	HyperDiploidy	NA	NA	NA	AMP_5p	NA
AMP_5q	HyperDiploidy	NA	NA	NA	AMP_5q	NA
AMP_6p	HyperDiploidy	NA	NA	NA	AMP_6p	NA
AMP_6q	HyperDiploidy	NA	NA	NA	AMP_6q	NA
AMP_7p	HyperDiploidy	NA	NA	NA	AMP_7p	NA
AMP_7q	HyperDiploidy	NA	NA	NA	AMP_7q	NA
AMP_8q	HyperDiploidy	NA	NA	NA	AMP_8q	NA
AMP_9p	HyperDiploidy	NA	NA	NA	AMP_9p	NA
AMP_9q	HyperDiploidy	NA	NA	NA	AMP_9q	NA
AMP_11p	HyperDiploidy	NA	NA	NA	AMP_11p	NA
AMP_11q	HyperDiploidy	NA	NA	NA	AMP_11q	NA
AMP_15q	HyperDiploidy	NA	NA	NA	AMP_15q	NA
AMP_17p	HyperDiploidy	NA	NA	NA	AMP_17p	NA
AMP_17q	HyperDiploidy	NA	NA	NA	AMP_17q	NA
AMP_18p	HyperDiploidy	NA	NA	NA	AMP_18p	NA
AMP_18q	HyperDiploidy	NA	NA	NA	AMP_18q	NA
AMP_19p	HyperDiploidy	NA	NA	NA	AMP_19p	NA
AMP_19q	HyperDiploidy	NA	NA	NA	AMP_19q	NA
AMP_21q	HyperDiploidy	NA	NA	NA	AMP_21q	NA
DEL_1p	HyperDiploidy	NA	NA	NA	DEL_1p	NA
DEL_6q	HyperDiploidy	NA	NA	NA	DEL_6q	NA
DEL_8p	HyperDiploidy	NA	NA	NA	DEL_8p	NA
DEL_12p	HyperDiploidy	NA	NA	NA	DEL_12p	NA
DEL_13q	HyperDiploidy	NA	NA	NA	DEL_13q	NA
DEL_14q	HyperDiploidy	NA	NA	NA	DEL_14q	NA
DEL_16p	HyperDiploidy	NA	NA	NA	DEL_16p	NA
DEL_16q	HyperDiploidy	NA	NA	NA	DEL_16q	NA
DEL_17p	HyperDiploidy	NA	NA	NA	DEL_17p	NA
DEL_18p	HyperDiploidy	NA	NA	NA	DEL_18p	NA
DEL_20p	HyperDiploidy	NA	NA	NA	DEL_20p	NA
DEL_22q	HyperDiploidy	NA	NA	NA	DEL_22q	NA
t_4_14	HyperDiploidy	NA	NA	NA	t_4_14	NA
t_11_14	HyperDiploidy	NA	NA	NA	t_11_14	NA
t_others	HyperDiploidy	NA	NA	NA	t_others	NA
HyperDiploidy	HyperDiploidy	NA	NA	NA	HyperDiploidy	NA
t_IgH	HyperDiploidy	1	0	1	t_IgH	0.001
AMP_1q	t_IgH	NA	NA	NA	AMP_1q	NA
AMP_3p	t_IgH	NA	NA	NA	AMP_3p	NA
AMP_3q	t_IgH	NA	NA	NA	AMP_3q	NA
AMP_4p	t_IgH	NA	NA	NA	AMP_4p	NA
AMP_4q	t_IgH	NA	NA	NA	AMP_4q	NA
AMP_5p	t_IgH	NA	NA	NA	AMP_5p	NA
AMP_5q	t_IgH	NA	NA	NA	AMP_5q	NA
AMP_6p	t_IgH	NA	NA	NA	AMP_6p	NA
AMP_6q	t_IgH	NA	NA	NA	AMP_6q	NA
AMP_7p	t_IgH	NA	NA	NA	AMP_7p	NA
AMP_7q	t_IgH	NA	NA	NA	AMP_7q	NA
AMP_8q	t_IgH	NA	NA	NA	AMP_8q	NA
AMP_9p	t_IgH	NA	NA	NA	AMP_9p	NA
AMP_9q	t_IgH	NA	NA	NA	AMP_9q	NA
AMP_11p	t_IgH	NA	NA	NA	AMP_11p	NA
AMP_11q	t_IgH	NA	NA	NA	AMP_11q	NA
AMP_15q	t_IgH	NA	NA	NA	AMP_15q	NA
AMP_17p	t_IgH	NA	NA	NA	AMP_17p	NA
AMP_17q	t_IgH	NA	NA	NA	AMP_17q	NA
AMP_18p	t_IgH	NA	NA	NA	AMP_18p	NA
AMP_18q	t_IgH	NA	NA	NA	AMP_18q	NA
AMP_19p	t_IgH	NA	NA	NA	AMP_19p	NA
AMP_19q	t_IgH	NA	NA	NA	AMP_19q	NA
AMP_21q	t_IgH	NA	NA	NA	AMP_21q	NA
DEL_1p	t_IgH	NA	NA	NA	DEL_1p	NA
DEL_6q	t_IgH	NA	NA	NA	DEL_6q	NA
DEL_8p	t_IgH	NA	NA	NA	DEL_8p	NA
DEL_12p	t_IgH	NA	NA	NA	DEL_12p	NA
DEL_13q	t_IgH	NA	NA	NA	DEL_13q	NA
DEL_14q	t_IgH	NA	NA	NA	DEL_14q	NA
DEL_16p	t_IgH	NA	NA	NA	DEL_16p	NA
DEL_16q	t_IgH	NA	NA	NA	DEL_16q	NA
DEL_17p	t_IgH	NA	NA	NA	DEL_17p	NA
DEL_18p	t_IgH	NA	NA	NA	DEL_18p	NA
DEL_20p	t_IgH	NA	NA	NA	DEL_20p	NA
DEL_22q	t_IgH	NA	NA	NA	DEL_22q	NA
t_4_14	t_IgH	NA	NA	NA	t_4_14	NA
t_11_14	t_IgH	NA	NA	NA	t_11_14	NA
t_others	t_IgH	NA	NA	NA	t_others	NA
HyperDiploidy	t_IgH	NA	NA	NA	HyperDiploidy	NA
t_IgH	t_IgH	NA	NA	NA	t_IgH	NA
