# Supplementary material for: Multi-dimensional scaling techniques unveiled gain1q&loss13q co-occurrence in Multiple Myeloma patients with specific genomic, transcriptional and adverse clinical features
Source: Nat Commun. 2024 Feb 20;15:1551. doi: 10.1038/s41467-024-45000-z (PMC10879136; doi:10.1038/s41467-024-45000-z)
Supplement: Supplementary file 12 — Source Data [file 41467_2024_45000_MOESM12_ESM.zip › data_source/MM-BO/plots_data/NMDS/data_NMDS_BO_3D.tsv]

MDS1	MDS2	MDS3	HD	t_IgH	AMP_1q	DEL_13	MM_risk	risk_1	risk_3
-0.25294682872557595	1.90330976694875	0.7878816080562939	gray10	purple	green	gray10	gray90	gray10	gray10
1.3815641619220438	1.9590371676453353	2.281472176862309	blue	purple	green	red	orangered	orangered	gray10
-0.22933488295082807	1.3806048256301917	-1.4822492094007962	gray10	purple	gray10	gray10	turquoise3	gray10	turquoise3
1.4701350664184645	-0.5490084800853993	-0.6564307903644797	blue	gray10	gray10	gray10	turquoise3	gray10	turquoise3
-0.039129670406914695	1.167387283336913	-1.2976382003736306	gray10	purple	gray10	gray10	turquoise3	gray10	turquoise3
3.363981799347018	-0.29558815689831275	4.994257257914629	blue	gray10	green	red	orangered	orangered	gray10
1.2949212261838472	0.5200046168522803	-0.72701166047899	blue	purple	gray10	gray10	turquoise3	gray10	turquoise3
3.609060061517696	0.0598105071645951	2.1532395861094753	blue	gray10	green	gray10	gray90	gray10	gray10
-5.12636065407485	3.5299802688369804	-2.791927395524957	gray10	purple	gray10	red	gray90	gray10	gray10
2.5507537235346147	-4.458685669286626	2.2922642250921235	blue	gray10	gray10	red	gray90	gray10	gray10
-3.405100291658576	2.0927476691283506	0.19278622721862632	gray10	purple	green	red	orangered	orangered	gray10
-0.5807299169613569	1.748311292494481	0.9173844792969892	gray10	purple	green	red	orangered	orangered	gray10
2.9458851140180724	-0.5445868166531161	-0.8441821437802178	blue	gray10	gray10	gray10	turquoise3	gray10	turquoise3
1.943059438588603	-3.728688427730685	2.2142898385104903	blue	gray10	gray10	red	gray90	gray10	gray10
-2.933886872673681	-4.438722227870087	-0.2522968363870106	blue	gray10	gray10	red	gray90	gray10	gray10
2.1223416088592244	1.8298698330936733	-4.281088540600795	blue	purple	gray10	gray10	turquoise3	gray10	turquoise3
-0.7513423805494741	2.8495839056396486	1.487475075213459	gray10	purple	green	red	orangered	orangered	gray10
-1.7154043561302472	-6.0151525784481	-6.293391776567318	blue	gray10	gray10	gray10	turquoise3	gray10	turquoise3
0.7422537027446565	0.627247415244076	4.814906591922885	blue	purple	green	red	orangered	orangered	gray10
5.88057506127524	-6.3078330475780415	-0.7764474441394467	blue	gray10	gray10	gray10	turquoise3	gray10	turquoise3
4.193624087083077	-5.827405797024301	-5.554262290995481	blue	gray10	gray10	gray10	turquoise3	gray10	turquoise3
2.5484986262954026	-3.500500043154768	-1.2982141337064839	blue	gray10	gray10	gray10	turquoise3	gray10	turquoise3
1.9785041555192526	1.0325056997870168	-1.2116078926013714	blue	purple	gray10	gray10	turquoise3	gray10	turquoise3
-2.2899612175922486	-2.7075036354767037	2.654764988628567	blue	gray10	green	red	orangered	orangered	gray10
-4.284059469232114	2.455532179447952	-0.12613423526848505	gray10	purple	green	red	orangered	orangered	gray10
-0.5086905316111663	-4.622324709859755	1.3523213341287301	blue	gray10	gray10	red	gray90	gray10	gray10
1.1584599045600672	1.754903853619513	-1.0174363977810734	gray10	purple	gray10	gray10	turquoise3	gray10	turquoise3
-2.1375390601423265	3.3520665911205816	0.6220361587042305	gray10	purple	green	red	orangered	orangered	gray10
-1.6103152883914	4.581356113190605	-2.2728469944313248	gray10	purple	gray10	red	gray90	gray10	gray10
1.0167586074366186	-1.1161454504419044	6.35264726588759	blue	gray10	green	red	orangered	orangered	gray10
1.1584599045600672	1.7549038536195132	-1.0174363977810734	gray10	purple	gray10	gray10	turquoise3	gray10	turquoise3
-3.5450401701004175	1.9250866675717306	0.45439617505408697	gray10	purple	green	red	orangered	orangered	gray10
0.6628390243026531	2.0706696419876534	-3.330887052072918	blue	purple	gray10	red	gray90	gray10	gray10
-0.32888362490138284	1.4353958408530605	-0.27026007496716337	gray10	purple	gray10	red	gray90	gray10	gray10
1.470135066418465	-0.5490084800853993	-0.6564307903644797	blue	gray10	gray10	gray10	turquoise3	gray10	turquoise3
-2.818025237142927	-0.16764099217204362	-2.12965150773438	gray10	gray10	gray10	red	gray90	gray10	gray10
0.5520820111984863	5.806627706459455	1.2838281018318838	gray10	purple	green	red	orangered	orangered	gray10
0.8327513892482519	-1.0406610612107339	-0.9548201569303795	blue	gray10	gray10	gray10	turquoise3	gray10	turquoise3
0.03135563314701718	-0.4889009492066151	1.5449345928555327	blue	gray10	green	red	orangered	orangered	gray10
0.6143276191137672	1.2309174186439187	-0.6704652407270606	gray10	purple	gray10	gray10	turquoise3	gray10	turquoise3
1.0844968848431458	3.1711082563093647	-3.5620009881412704	blue	purple	gray10	red	gray90	gray10	gray10
0.6143276191137662	1.230917418643919	-0.6704652407270604	gray10	purple	gray10	gray10	turquoise3	gray10	turquoise3
1.263844654616026	-0.25418281821406435	0.48687785447482923	blue	gray10	green	gray10	gray90	gray10	gray10
-1.1019452178103881	-7.548602036196228	2.076426624820191	blue	gray10	gray10	red	gray90	gray10	gray10
1.9313839501938372	-1.5124455552266547	-3.155604361565945	blue	gray10	gray10	gray10	turquoise3	gray10	turquoise3
-0.32888362490138284	1.4353958408530603	-0.2702600749671634	gray10	purple	gray10	red	gray90	gray10	gray10
0.7911751686676318	0.714014157985044	0.9264349801751952	blue	purple	green	gray10	gray90	gray10	gray10
-4.928812543277408	-0.09111382935572915	1.115630022052988	gray10	gray10	green	red	orangered	orangered	gray10
-0.32888362490138223	1.43539584085306	-0.27026007496716326	gray10	purple	gray10	red	gray90	gray10	gray10
3.9906574246168223	-4.239717187927331	0.8704423468812784	blue	gray10	gray10	gray10	turquoise3	gray10	turquoise3
0.0791034975574141	1.4347871023075691	2.966392832300909	gray10	purple	green	red	orangered	orangered	gray10
1.4701350664184647	-0.5490084800853993	-0.6564307903644797	blue	gray10	gray10	gray10	turquoise3	gray10	turquoise3
0.6143276191137681	1.230917418643918	-0.670465240727061	gray10	purple	gray10	gray10	turquoise3	gray10	turquoise3
1.4701350664184645	-0.5490084800853993	-0.6564307903644797	blue	gray10	gray10	gray10	turquoise3	gray10	turquoise3
5.130672186764857	-0.2751907120458401	-2.324541085624918	blue	gray10	gray10	gray10	turquoise3	gray10	turquoise3
0.355545135029609	-3.5255405415962158	4.0454777566909685	blue	gray10	green	red	orangered	orangered	gray10
-0.2247137156925461	0.1771601731970872	-0.2310993870687252	gray10	gray10	gray10	red	gray90	gray10	gray10
-4.4512580306893454	-2.1914995208500865	0.6073389814292853	blue	gray10	green	red	orangered	orangered	gray10
0.6143276191137664	1.2309174186439198	-0.6704652407270604	gray10	purple	gray10	gray10	turquoise3	gray10	turquoise3
2.9458851140180724	-0.5445868166531163	-0.8441821437802178	blue	gray10	gray10	gray10	turquoise3	gray10	turquoise3
0.8327513892482534	-1.040661061210735	-0.9548201569303801	blue	gray10	gray10	gray10	turquoise3	gray10	turquoise3
-3.7514608997268764	6.096766082374232	8.265875070296783	gray10	gray10	green	red	orangered	orangered	gray10
6.464810670632837	0.5960711484108351	1.8283040350013218	blue	gray10	green	gray10	gray90	gray10	gray10
3.260021350305342	0.43827975867809177	1.2710464293301704	blue	gray10	green	gray10	gray90	gray10	gray10
7.933165609820481	4.101693937902302	-4.518021258988114	blue	purple	gray10	gray10	turquoise3	gray10	turquoise3
2.1382553386533147	-7.913313277385995	-0.4313093400695869	blue	gray10	gray10	gray10	turquoise3	gray10	turquoise3
9.692068248560732	-4.069026373803545	3.6999817089872513	blue	gray10	green	gray10	gray90	gray10	gray10
-2.15613239957927	2.0786996241161804	1.0575659665547859	gray10	purple	green	red	orangered	orangered	gray10
1.4701350664184645	-0.5490084800853994	-0.6564307903644797	blue	gray10	gray10	gray10	turquoise3	gray10	turquoise3
2.329986351397438	-0.7602712397672337	-0.5253469914824689	blue	gray10	gray10	gray10	turquoise3	gray10	turquoise3
-0.9096536369514365	3.4830136958093703	-1.0100147507861792	gray10	purple	gray10	red	gray90	gray10	gray10
0.3959571404638329	-2.9120756070869787	3.42480551370289	blue	gray10	green	red	orangered	orangered	gray10
-14.495534553728914	-8.66688951260173	0.9147774465152484	blue	gray10	green	red	orangered	orangered	gray10
-2.6221394882985174	0.47688863576124746	-2.387273080173117	gray10	gray10	gray10	red	gray90	gray10	gray10
2.773768164967856	1.4967904129543714	5.220977270370399	blue	gray10	green	red	orangered	orangered	gray10
-0.8286174101256143	-2.2097384384390124	-5.031531961098284	blue	gray10	gray10	red	gray90	gray10	gray10
0.5235717409340843	-2.589485662886855	-2.827012028805483	blue	gray10	gray10	gray10	turquoise3	gray10	turquoise3
-3.382570410592415	4.314073405564813	0.6641325763100321	gray10	purple	green	red	orangered	orangered	gray10
0.30605022546282223	1.7147148277579485	0.49109963819699737	gray10	purple	green	gray10	gray90	gray10	gray10
-4.198247152003273	2.4257875766005745	0.8230445864137327	gray10	purple	green	red	orangered	orangered	gray10
-3.237869760827597	3.8885273376931067	-0.7160495792845599	gray10	purple	green	gray10	gray90	gray10	gray10
-2.5354016448257366	2.9657027051316702	3.882501121681496	gray10	purple	green	red	orangered	orangered	gray10
-2.343319492412432	2.13095170155612	-2.132961008010027	gray10	purple	gray10	red	gray90	gray10	gray10
-1.020074857324995	0.47276446496582547	2.2507591311306725	blue	purple	green	red	orangered	orangered	gray10
-4.216122273886875	0.279315146529956	-3.9297899958105726	gray10	gray10	gray10	red	gray90	gray10	gray10
-2.9289589739332302	3.2849188325246588	4.5122477652003665	gray10	purple	green	red	orangered	orangered	gray10
-1.3234054630741692	4.00550190318347	-1.153545341291185	gray10	purple	gray10	red	gray90	gray10	gray10
2.8418933054949065	-0.4855485214938649	1.3664618398532342	blue	gray10	gray10	red	gray90	gray10	gray10
0.25833484496348347	-0.6162198783743003	3.5805697923085438	blue	gray10	green	red	orangered	orangered	gray10
0.614327619113767	1.230917418643919	-0.6704652407270606	gray10	purple	gray10	gray10	turquoise3	gray10	turquoise3
-0.7520753438273434	2.056196429016346	-0.7905014904710297	gray10	purple	gray10	red	gray90	gray10	gray10
-4.217077531839084	-0.6068190884625808	3.320506376775396	blue	purple	green	red	orangered	orangered	gray10
1.4701350664184625	-0.5490084800853975	-0.6564307903644792	blue	gray10	gray10	gray10	turquoise3	gray10	turquoise3
0.6143276191137662	1.230917418643919	-0.6704652407270602	gray10	purple	gray10	gray10	turquoise3	gray10	turquoise3
-1.4043489368522377	-3.4605684375828027	0.13005652151830568	blue	gray10	gray10	red	gray90	gray10	gray10
-0.5807299169613562	1.7483112924944808	0.917384479296989	gray10	purple	green	red	orangered	orangered	gray10
-3.2082495416429087	-0.5068198088619302	1.8086600347959079	gray10	gray10	green	red	orangered	orangered	gray10
-6.939864690505986	-0.2951897362887724	3.7222420821753213	gray10	gray10	green	red	orangered	orangered	gray10
-4.558110972888876	-1.825441933789392	-0.7492584648833164	gray10	gray10	gray10	red	gray90	gray10	gray10
1.470135066418465	-0.5490084800853993	-0.6564307903644794	blue	gray10	gray10	gray10	turquoise3	gray10	turquoise3
-5.595673557589527	3.5499255841414925	-0.24237644566132038	gray10	purple	green	red	orangered	orangered	gray10
2.305126104869538	-0.43398998040934855	-0.5853037152230869	blue	gray10	gray10	gray10	turquoise3	gray10	turquoise3
1.470135066418465	-0.5490084800853993	-0.6564307903644797	blue	gray10	gray10	gray10	turquoise3	gray10	turquoise3
4.459067900850968	-3.270732285529442	5.739705765917604	blue	gray10	green	red	orangered	orangered	gray10
1.2378479941065963	-2.7782396118361485	-0.7443889745294556	blue	gray10	gray10	gray10	turquoise3	gray10	turquoise3
1.5412342367841652	-2.4898827706663353	-0.7206920731096894	blue	gray10	gray10	gray10	turquoise3	gray10	turquoise3
3.3140756785787078	-0.1250457671246788	-0.9664910145589305	blue	gray10	gray10	gray10	turquoise3	gray10	turquoise3
-13.877585482888415	-9.265003119744993	-6.655052449437681	blue	gray10	gray10	red	gray90	gray10	gray10
-1.5795411771429986	-4.392965279122243	4.187042476313936	blue	gray10	green	red	orangered	orangered	gray10
2.252088309551498	-0.1411209350318041	-2.1894138483682104	blue	gray10	gray10	red	gray90	gray10	gray10
1.059229126218621	3.8573792529339412	0.7795839470106865	gray10	purple	green	gray10	gray90	gray10	gray10
2.039148023562154	0.9881292261880942	-1.353026263024178	blue	purple	gray10	gray10	turquoise3	gray10	turquoise3
-1.2079150604706357	2.1585978612315344	1.0401484372693615	gray10	purple	green	red	orangered	orangered	gray10
-2.1293822733034786	-1.8827721607347399	1.1165292171338426	blue	gray10	green	red	orangered	orangered	gray10
-0.907328088561752	-5.856596744562373	4.0414763472732815	blue	gray10	green	red	orangered	orangered	gray10
7.45555182853576	-0.27490466164293714	-1.4163585156647365	blue	gray10	gray10	gray10	turquoise3	gray10	turquoise3
1.6631022574488143	-1.9710212578469684	1.137985008443383	blue	gray10	gray10	red	gray90	gray10	gray10
0.8052147503077084	0.34063920451687985	-1.2108744801796187	blue	purple	gray10	gray10	turquoise3	gray10	turquoise3
0.7670686558093596	-0.02279239912997179	-0.684359651073092	gray10	gray10	gray10	gray10	turquoise3	gray10	turquoise3
1.4701350664184647	-0.549008480085399	-0.6564307903644796	blue	gray10	gray10	gray10	turquoise3	gray10	turquoise3
1.733674168669228	-1.0459688673265366	-1.3373745041129315	blue	gray10	gray10	gray10	turquoise3	gray10	turquoise3
-3.5540329945300733	-3.1287689734069826	-4.132564339378251	blue	gray10	gray10	red	gray90	gray10	gray10
1.1584599045600668	1.7549038536195134	-1.0174363977810736	gray10	purple	gray10	gray10	turquoise3	gray10	turquoise3
3.7372664515570593	3.656360053919909	-3.900876250422067	blue	purple	gray10	gray10	turquoise3	gray10	turquoise3
3.456642990758417	-0.7463665437986048	-0.6417881861845266	blue	gray10	gray10	gray10	turquoise3	gray10	turquoise3
1.158459904560067	1.7549038536195134	-1.0174363977810734	gray10	purple	gray10	gray10	turquoise3	gray10	turquoise3
-3.050051791314403	0.19914601972131524	5.642494826753424	gray10	gray10	green	red	orangered	orangered	gray10
3.1625357934945306	4.659904297711761	-1.97090583721044	gray10	purple	gray10	gray10	turquoise3	gray10	turquoise3
7.882119449020568	-0.5521462047122794	-4.161322110629605	blue	gray10	gray10	gray10	turquoise3	gray10	turquoise3
-3.1113083176994984	1.1109078924669171	-1.2214887636866416	gray10	purple	gray10	red	gray90	gray10	gray10
-0.09764298475575639	0.5540753873457329	0.021107051509867164	blue	purple	gray10	red	gray90	gray10	gray10
2.9446199756913063	-0.28542722881317767	-2.032335349356256	blue	gray10	gray10	gray10	turquoise3	gray10	turquoise3
-2.37326033084704	3.694798173886866	-2.9546065654232825	gray10	purple	gray10	red	gray90	gray10	gray10
2.944619975691307	-0.2854272288131771	-2.0323353493562575	blue	gray10	gray10	gray10	turquoise3	gray10	turquoise3
1.7752491532946013	2.9277076854614954	-1.4875532969910858	blue	purple	gray10	red	gray90	gray10	gray10
2.865192630777243	-1.8251666886710405	-2.281274624340824	blue	gray10	gray10	gray10	turquoise3	gray10	turquoise3
0.6670420639239909	1.094980524555354	1.6886727964557733	blue	purple	green	red	orangered	orangered	gray10
0.20360784758422945	1.0423661115191438	1.0245980700681192	blue	purple	green	red	orangered	orangered	gray10
0.28985808691347514	-2.086326084563377	-0.7349648949082693	blue	gray10	gray10	gray10	turquoise3	gray10	turquoise3
-0.3269245988284506	0.8014082237301992	-0.5383063027380016	blue	purple	gray10	red	gray90	gray10	gray10
7.528981044141701	-0.26009726797885385	-1.944627549132456	blue	gray10	gray10	gray10	turquoise3	gray10	turquoise3
-6.626760662519513	1.870785020219907	-2.3529093206827576	gray10	purple	gray10	red	gray90	gray10	gray10
0.05769007782505758	-1.2536006808987887	0.24340102705319402	blue	gray10	gray10	red	gray90	gray10	gray10
0.6143276191137664	1.2309174186439193	-0.6704652407270603	gray10	purple	gray10	gray10	turquoise3	gray10	turquoise3
-0.3288836249013822	1.4353958408530603	-0.27026007496716337	gray10	purple	gray10	red	gray90	gray10	gray10
-3.193729247584498	-0.6094684941595088	2.0880294959379806	gray10	gray10	green	red	orangered	orangered	gray10
1.3770272364326552	-0.632557663381886	-1.225513469703579	blue	gray10	gray10	gray10	turquoise3	gray10	turquoise3
2.6443693323435076	-1.4608489175932489	-5.1853440829341	blue	gray10	gray10	gray10	turquoise3	gray10	turquoise3
-0.22933488295082807	1.3806048256301917	-1.4822492094007962	gray10	purple	gray10	gray10	turquoise3	gray10	turquoise3
3.1986259062728095	-0.5683627427795414	-4.0378775602401165	blue	gray10	gray10	gray10	turquoise3	gray10	turquoise3
-0.580729916961356	1.7483112924944806	0.9173844792969886	gray10	purple	green	red	orangered	orangered	gray10
-0.08765118163491466	-0.7791069507674924	-0.14477620748732545	blue	gray10	gray10	red	gray90	gray10	gray10
-1.1677762287322302	0.8935809464697134	-1.9379379097121525	blue	purple	gray10	red	gray90	gray10	gray10
2.647246204192862	-1.9553590734725426	0.22457137717934228	blue	gray10	gray10	gray10	turquoise3	gray10	turquoise3
-2.7676830688876968	1.72835622569732	2.0658526630524623	gray10	purple	green	red	orangered	orangered	gray10
-2.731449429180435	3.5995843462389123	0.8203894202408903	gray10	purple	green	red	orangered	orangered	gray10
0.8327513892482519	-1.0406610612107339	-0.9548201569303796	blue	gray10	gray10	gray10	turquoise3	gray10	turquoise3
1.2949212261838476	0.52000461685228	-0.7270116604789904	blue	purple	gray10	gray10	turquoise3	gray10	turquoise3
5.478788316818395	-1.063665461584028	-1.6035627192849788	blue	gray10	gray10	gray10	turquoise3	gray10	turquoise3
0.5644897094471292	-0.45253790050007336	-0.16112632768798024	blue	gray10	gray10	red	gray90	gray10	gray10
0.6581757219183331	0.6948989659622323	-1.5852390253107698	blue	purple	gray10	gray10	turquoise3	gray10	turquoise3
-3.1398051720626827	5.1071079069621454	3.0734929038968253	gray10	purple	green	red	orangered	orangered	gray10
4.35789937550746	-5.789636522850433	8.356121789322952	blue	gray10	green	red	orangered	orangered	gray10
1.470135066418463	-0.5490084800853975	-0.6564307903644795	blue	gray10	gray10	gray10	turquoise3	gray10	turquoise3
-2.0652975970062224	2.1151717006851856	2.9232955849448827	gray10	purple	green	red	orangered	orangered	gray10
0.3363334905903898	-3.322825774705368	-4.842687159508093	blue	gray10	gray10	gray10	turquoise3	gray10	turquoise3
5.299377538586328	-3.036732808408199	-1.5531785545114556	blue	gray10	gray10	gray10	turquoise3	gray10	turquoise3
-6.316322299855554	1.8903017240909386	1.5445201944388791	gray10	purple	green	red	orangered	orangered	gray10
0.6143276191137672	1.2309174186439187	-0.6704652407270606	gray10	purple	gray10	gray10	turquoise3	gray10	turquoise3
-4.707562628528797	2.6590336652244213	-3.3936434861276292	gray10	purple	gray10	red	gray90	gray10	gray10
-1.2370910209089874	1.4678933022835523	-0.8396281708699853	gray10	purple	gray10	red	gray90	gray10	gray10
-1.520954532063304	2.695065603538826	1.549790383626771	gray10	purple	green	red	orangered	orangered	gray10
2.7507981204116123	-1.1054471466839928	-1.4520213860751572	blue	gray10	gray10	gray10	turquoise3	gray10	turquoise3
-1.2370910209089874	1.4678933022835523	-0.8396281708699853	gray10	purple	gray10	red	gray90	gray10	gray10
-1.5272697120563727	5.105272203027717	2.5695999943859182	gray10	purple	green	red	orangered	orangered	gray10
0.8327513892482515	-1.0406610612107339	-0.9548201569303795	blue	gray10	gray10	gray10	turquoise3	gray10	turquoise3
-10.875716520305485	-4.654762627581186	-4.3334375923965665	gray10	gray10	gray10	red	gray90	gray10	gray10
-0.2661852426354348	2.73173848344284	-0.5747363733301971	gray10	purple	gray10	red	gray90	gray10	gray10
0.9455524714509718	1.9931205727433239	2.767989223367963	blue	purple	green	red	orangered	orangered	gray10
1.954310781221132	2.188849443014913	6.868909713464611	blue	gray10	green	red	orangered	orangered	gray10
0.21329251455223203	1.025307102959311	0.3158296963607031	blue	purple	gray10	red	gray90	gray10	gray10
-1.2370910209089874	1.4678933022835523	-0.8396281708699853	gray10	purple	gray10	red	gray90	gray10	gray10
0.614327619113769	1.2309174186439173	-0.6704652407270614	gray10	purple	gray10	gray10	turquoise3	gray10	turquoise3
1.8783554409208065	2.8114663885231446	1.1876269339114893	blue	purple	green	red	orangered	orangered	gray10
-1.6203905235729763	-1.5028171766791494	-2.032811936597149	blue	gray10	gray10	red	gray90	gray10	gray10
-7.917245270790574	-3.234207910604935	1.7071300845609445	gray10	gray10	green	red	orangered	orangered	gray10
2.0664827356560864	-0.7579533723992603	-0.5890398208953401	blue	gray10	gray10	gray10	turquoise3	gray10	turquoise3
-2.2747036827677882	2.5082113770565733	0.6385530733084596	gray10	purple	green	red	orangered	orangered	gray10
0.2502738746778662	-4.7440788418343285	5.4632094763823185	blue	gray10	green	red	orangered	orangered	gray10
7.726087422879974	2.147709030266877	2.1148859736795402	blue	gray10	green	gray10	gray90	gray10	gray10
-2.1453910599758252	-11.223395484562737	-1.157242048304947	blue	gray10	gray10	red	gray90	gray10	gray10
-1.0929538046249758	5.427173409219026	2.0028035838944898	gray10	purple	green	red	orangered	orangered	gray10
2.0962504071601114	-0.8396454736966561	-1.0530635889472502	blue	gray10	gray10	gray10	turquoise3	gray10	turquoise3
2.7685118142750227	-2.0504632827640603	-4.120919924476384	blue	gray10	gray10	gray10	turquoise3	gray10	turquoise3
-1.9599685967634393	-0.7358525743618739	1.5476906972816518	gray10	gray10	green	red	orangered	orangered	gray10
0.614327619113768	1.230917418643918	-0.6704652407270609	gray10	purple	gray10	gray10	turquoise3	gray10	turquoise3
1.7336741686692276	-1.045968867326536	-1.3373745041129308	blue	gray10	gray10	gray10	turquoise3	gray10	turquoise3
0.5082686925604292	1.7222507134245362	2.1647391384919232	blue	purple	green	red	orangered	orangered	gray10
-1.786329119280337	-1.174200263624359	2.916451390065705	gray10	gray10	green	gray10	gray90	gray10	gray10
-0.7479835997092941	1.015360354068321	1.043113354059454	blue	purple	green	red	orangered	orangered	gray10
-2.811634755941046	1.4858570020348025	-1.624168564690721	gray10	purple	gray10	red	gray90	gray10	gray10
-2.60399211979045	-1.7107394236199236	-2.81812230374408	blue	gray10	gray10	red	gray90	gray10	gray10
-0.8892832462450074	1.7817459043175472	-0.7522522672291279	gray10	purple	gray10	red	gray90	gray10	gray10
1.4701350664184638	-0.5490084800853985	-0.6564307903644795	blue	gray10	gray10	gray10	turquoise3	gray10	turquoise3
-0.9622917523558744	-1.1546165427003545	1.5720227934773352	blue	gray10	green	red	orangered	orangered	gray10
6.617455548135749	0.5621544855503637	5.2407845941229265	blue	purple	green	gray10	gray90	gray10	gray10
-1.391761316379207	4.287546956905284	-4.220843894971032	gray10	purple	gray10	gray10	turquoise3	gray10	turquoise3
0.3555129065695527	-2.9384268103928775	-0.5587265873159347	blue	gray10	gray10	red	gray90	gray10	gray10
1.6631022574488143	-1.9710212578469684	1.137985008443383	blue	gray10	gray10	red	gray90	gray10	gray10
-1.2748274017122527	1.2413685858578636	1.4377497731955486	gray10	purple	green	red	orangered	orangered	gray10
0.5866305794600617	-3.7657348666687294	-2.1478219629686897	blue	gray10	gray10	gray10	turquoise3	gray10	turquoise3
-7.40447821435655	-3.987051661506884	6.2933137222900655	blue	gray10	green	red	orangered	orangered	gray10
0.6143276191137665	1.2309174186439196	-0.6704652407270604	gray10	purple	gray10	gray10	turquoise3	gray10	turquoise3
2.9093519561032584	-0.8309959440483972	-4.041890440394778	blue	gray10	gray10	gray10	turquoise3	gray10	turquoise3
3.3140756785787078	-0.1250457671246788	-0.9664910145589305	blue	gray10	gray10	gray10	turquoise3	gray10	turquoise3
2.7185308259551655	-1.499639040511366	3.396081617888801	blue	gray10	green	gray10	gray90	gray10	gray10
0.9009760567499839	2.314216222066432	0.7580620770922543	gray10	purple	green	gray10	gray90	gray10	gray10
-0.32888362490138257	1.4353958408530603	-0.27026007496716326	gray10	purple	gray10	red	gray90	gray10	gray10
0.9740862652268982	-1.4110402263697595	-0.34665462419896786	blue	gray10	gray10	gray10	turquoise3	gray10	turquoise3
0.8327513892482534	-1.040661061210735	-0.9548201569303802	blue	gray10	gray10	gray10	turquoise3	gray10	turquoise3
-0.5650819224904153	0.6803618373868346	1.2623761062005139	blue	purple	green	red	orangered	orangered	gray10
0.21527832565612284	1.8865746985013165	-1.0950364654771336	gray10	purple	gray10	gray10	turquoise3	gray10	turquoise3
-0.3777358081284866	-0.7635859001045191	-0.7147993945359691	blue	gray10	gray10	red	gray90	gray10	gray10
-1.936956321173303	5.429367816395023	0.6329605918958301	gray10	purple	green	red	orangered	orangered	gray10
0.6143276191137665	1.230917418643919	-0.6704652407270604	gray10	purple	gray10	gray10	turquoise3	gray10	turquoise3
3.039837679608458	-3.457650235536956	1.7971605899856367	blue	gray10	gray10	red	gray90	gray10	gray10
-0.32888362490138223	1.43539584085306	-0.2702600749671633	gray10	purple	gray10	red	gray90	gray10	gray10
2.429721870212814	4.736464267246771	2.2529769556057597	blue	purple	green	red	orangered	orangered	gray10
1.2949212261838474	0.5200046168522799	-0.7270116604789904	blue	purple	gray10	gray10	turquoise3	gray10	turquoise3
0.8143065367622312	-0.2647183873799138	-2.114351004788732	blue	purple	gray10	gray10	turquoise3	gray10	turquoise3
-4.700924259075485	3.0243892675592168	1.2539971175492812	gray10	purple	green	red	orangered	orangered	gray10
0.8327513892482518	-1.040661061210734	-0.9548201569303798	blue	gray10	gray10	gray10	turquoise3	gray10	turquoise3
-1.180126859672418	2.2303439111169028	1.1383103107407477	gray10	purple	green	red	orangered	orangered	gray10
-0.5807299169613569	1.748311292494481	0.9173844792969893	gray10	purple	green	red	orangered	orangered	gray10
-1.5326921819930097	1.8944708279850313	0.585581438230828	gray10	purple	green	red	orangered	orangered	gray10
2.215245390343988	-3.0727311101334913	0.49698344848931	blue	gray10	gray10	gray10	turquoise3	gray10	turquoise3
-1.7013522648863395	-1.3347264186966306	0.26923643116951473	gray10	gray10	gray10	red	gray90	gray10	gray10
3.5054056239667775	2.050944712868523	-1.263349463863905	blue	purple	gray10	gray10	turquoise3	gray10	turquoise3
0.9111567232803053	2.0888280194796094	-1.2525754284554274	gray10	purple	gray10	gray10	turquoise3	gray10	turquoise3
6.087975075583236	-5.068392526440732	1.0607356322204573	blue	gray10	gray10	gray10	turquoise3	gray10	turquoise3
3.295096020433546	-1.7254935422208677	-2.622349396489208	blue	gray10	gray10	gray10	turquoise3	gray10	turquoise3
2.397569104285549	0.13134179032345245	1.7289823100314667	blue	gray10	green	gray10	gray90	gray10	gray10
-6.632661251666787	-2.1010987603672366	-8.335609783143983	blue	gray10	gray10	red	gray90	gray10	gray10
-1.2549320967057889	2.365577994388805	-4.281360269092217	gray10	purple	gray10	gray10	turquoise3	gray10	turquoise3
0.30556543491673427	2.51334366038092	0.7699645365663507	gray10	purple	green	gray10	gray90	gray10	gray10
2.120392202949364	-2.831670389989993	-1.7052278303021007	blue	gray10	gray10	gray10	turquoise3	gray10	turquoise3
0.3795584484699584	3.2067635635266165	-1.9068375614059137	blue	purple	gray10	red	gray90	gray10	gray10
4.875999521248579	0.49089252111262005	-2.65389488053105	blue	gray10	gray10	gray10	turquoise3	gray10	turquoise3
-7.489618097980234	4.828831607342068	-4.288201649815906	gray10	purple	gray10	red	gray90	gray10	gray10
2.40169741322231	-1.3279505151384556	-3.470965058258051	blue	gray10	gray10	gray10	turquoise3	gray10	turquoise3
-0.7602051537234593	-2.871964471587	1.4390564398452999	blue	gray10	green	gray10	gray90	gray10	gray10
2.04466856832787	-0.3929217248492839	1.5857217023959436	blue	gray10	green	gray10	gray90	gray10	gray10
-2.189075183761745	6.467859703417149	2.1144073320705297	gray10	purple	green	red	orangered	orangered	gray10
5.693462702715372	0.3226290019335641	-3.013071762114966	blue	gray10	gray10	gray10	turquoise3	gray10	turquoise3
0.6938389456701888	-2.0737993395646237	-0.3793365810979341	blue	gray10	gray10	gray10	turquoise3	gray10	turquoise3
-2.977722672051317	1.1302172018254584	2.018826716580035	gray10	purple	green	red	orangered	orangered	gray10
1.6631022574488146	-1.9710212578469692	1.1379850084433834	blue	gray10	gray10	red	gray90	gray10	gray10
0.6143276191137667	1.2309174186439193	-0.6704652407270602	gray10	purple	gray10	gray10	turquoise3	gray10	turquoise3
3.0976215499684785	0.5177982262870615	4.368825311065256	blue	purple	green	red	orangered	orangered	gray10
-0.6171393458530093	0.6794436320657875	-1.0255061867633317	blue	purple	gray10	red	gray90	gray10	gray10
-1.846185292590927	3.538442250130352	1.8854193521936902	gray10	purple	green	red	orangered	orangered	gray10
-0.32888362490138284	1.4353958408530605	-0.2702600749671634	gray10	purple	gray10	red	gray90	gray10	gray10
1.216548504300682	-0.8073655866418731	-0.602451068573536	blue	gray10	gray10	gray10	turquoise3	gray10	turquoise3
2.647246204192862	-1.9553590734725432	0.22457137717934256	blue	gray10	gray10	gray10	turquoise3	gray10	turquoise3
-2.292314400545468	-0.9266738448097755	-0.8293078478015111	blue	purple	gray10	red	gray90	gray10	gray10
2.1596021014230793	-4.013554193771343	0.33418672096087115	blue	gray10	gray10	gray10	turquoise3	gray10	turquoise3
1.3414370114538712	-1.416792074093214	2.5468399429641595	blue	gray10	green	red	orangered	orangered	gray10
0.5644897094471276	-0.45253790050006987	-0.16112632768798063	blue	gray10	gray10	red	gray90	gray10	gray10
3.010857182111529	-3.614806185623784	-0.06051970959609294	blue	gray10	gray10	gray10	turquoise3	gray10	turquoise3
4.798591289122421	-2.223016131376979	0.27127277073055606	blue	gray10	gray10	gray10	turquoise3	gray10	turquoise3
-1.7058657440021607	-2.131141370552286	-0.9747575635428211	blue	gray10	gray10	red	gray90	gray10	gray10
6.737588138725309	2.0225949093572284	0.3583589429065224	blue	gray10	green	gray10	gray90	gray10	gray10
-1.161151584497292	-1.5377276832062117	-2.343657715728761	blue	gray10	gray10	red	gray90	gray10	gray10
1.4487784606702283	-1.1115479164785749	5.597101438473604	blue	gray10	green	red	orangered	orangered	gray10
3.7113293430862804	-0.7533074463489317	0.6727665999752821	blue	gray10	gray10	red	gray90	gray10	gray10
0.4114674862417366	0.6969860456669932	-0.15877428454473524	blue	purple	gray10	red	gray90	gray10	gray10
-0.5961693362207297	-4.56803278243326	-2.429928073223202	blue	gray10	gray10	gray10	turquoise3	gray10	turquoise3
-0.49302072491311444	3.7130793842113956	1.8093717749314986	gray10	purple	green	red	orangered	orangered	gray10
1.2949212261838463	0.520004616852281	-0.7270116604789898	blue	purple	gray10	gray10	turquoise3	gray10	turquoise3
-0.5807299169613568	1.748311292494481	0.917384479296989	gray10	purple	green	red	orangered	orangered	gray10
0.7670686558093596	-0.02279239912997193	-0.684359651073092	gray10	gray10	gray10	gray10	turquoise3	gray10	turquoise3
-1.9893439481239366	-0.5518574965648757	0.18670551956856063	gray10	gray10	green	gray10	gray90	gray10	gray10
0.7670686558093599	-0.022792399129972312	-0.6843596510730918	gray10	gray10	gray10	gray10	turquoise3	gray10	turquoise3
-5.766157143785585	0.5324859351035705	-2.0166072490705576	gray10	purple	gray10	red	gray90	gray10	gray10
2.0626979950750783	1.077315500948338	-1.081040771810387	blue	purple	gray10	gray10	turquoise3	gray10	turquoise3
3.240689417142192	-2.7337295497708998	6.275735432199211	blue	gray10	green	red	orangered	orangered	gray10
-0.580729916961356	1.7483112924944806	0.9173844792969886	gray10	purple	green	red	orangered	orangered	gray10
0.7547723956404949	-3.120332862805017	-1.1754927092843555	blue	gray10	gray10	gray10	turquoise3	gray10	turquoise3
2.826156127988747	-3.9705353489303583	-0.3018703274209223	blue	gray10	gray10	gray10	turquoise3	gray10	turquoise3
1.4701350664184645	-0.549008480085399	-0.6564307903644795	blue	gray10	gray10	gray10	turquoise3	gray10	turquoise3
-1.1860851270545305	3.727860307608131	-2.0995301426003454	gray10	purple	gray10	red	gray90	gray10	gray10
-3.816136646934432	-7.442029165710244	2.529167392204711	gray10	gray10	green	gray10	gray90	gray10	gray10
1.4701350664184647	-0.5490084800853993	-0.6564307903644795	blue	gray10	gray10	gray10	turquoise3	gray10	turquoise3
6.042535700029289	1.213700072932553	-1.3972434927442228	blue	purple	gray10	gray10	turquoise3	gray10	turquoise3
-13.996947526640705	-2.7444792482150877	-3.7732310383022054	gray10	gray10	gray10	red	gray90	gray10	gray10
-4.9744851413319555	-1.3706627656313275	1.472116832786661	gray10	gray10	green	red	orangered	orangered	gray10
1.8783554409208065	2.8114663885231446	1.187626933911489	blue	purple	green	red	orangered	orangered	gray10
0.30605022546282223	1.7147148277579485	0.49109963819699737	gray10	purple	green	gray10	gray90	gray10	gray10
-4.181287331586016	-0.3455503528112207	5.237399512008088	blue	purple	green	red	orangered	orangered	gray10
-16.68509352858403	-6.049265171941322	1.194223987191208	blue	gray10	green	red	orangered	orangered	gray10
-0.9236199963258189	4.608412416170054	-0.9096131262208833	gray10	purple	gray10	red	gray90	gray10	gray10
3.427946371060454	-5.684022158543033	0.7341181077314461	blue	gray10	gray10	gray10	turquoise3	gray10	turquoise3
-6.6570010324650335	-2.286003085762389	-2.7595240799308716	gray10	gray10	gray10	red	gray90	gray10	gray10
2.305126104869538	-0.43398998040934855	-0.5853037152230869	blue	gray10	gray10	gray10	turquoise3	gray10	turquoise3
-1.1191956601353097	0.9299338647613024	-0.07860925736405358	gray10	purple	gray10	red	gray90	gray10	gray10
-2.5572823353850596	-2.195245642685771	-4.651500176284621	blue	purple	gray10	gray10	turquoise3	gray10	turquoise3
0.6143276191137664	1.2309174186439193	-0.6704652407270606	gray10	purple	gray10	gray10	turquoise3	gray10	turquoise3
-8.580398971073915	2.9096817266020367	3.140527029104387	gray10	purple	green	red	orangered	orangered	gray10
-0.6224582415525453	-1.323897253188656	-3.9908973509338375	blue	gray10	gray10	red	gray90	gray10	gray10
-0.9256803713633932	1.8563742792718252	-0.48909060932992576	gray10	purple	gray10	red	gray90	gray10	gray10
0.6938389456701889	-2.073799339564624	-0.37933658109793433	blue	gray10	gray10	gray10	turquoise3	gray10	turquoise3
-1.6107912953611627	-0.825348621030524	6.79755969154953	gray10	gray10	green	gray10	gray90	gray10	gray10
-2.5550685452474386	0.07001152759065395	-2.371506574511039	gray10	gray10	gray10	red	gray90	gray10	gray10
-3.8091813533210463	0.8596742676807761	2.1603522125325103	gray10	purple	green	red	orangered	orangered	gray10
1.4701350664184625	-0.5490084800853975	-0.6564307903644792	blue	gray10	gray10	gray10	turquoise3	gray10	turquoise3
0.6143276191137683	1.2309174186439176	-0.6704652407270609	gray10	purple	gray10	gray10	turquoise3	gray10	turquoise3
-0.5807299169613576	1.7483112924944817	0.9173844792969899	gray10	purple	green	red	orangered	orangered	gray10
-0.06563937667210112	-2.4810372142355197	0.6728955025377484	blue	gray10	gray10	red	gray90	gray10	gray10
5.981751177226819	0.6930104798829672	2.398584127079191	blue	gray10	green	gray10	gray90	gray10	gray10
4.256325357698163	2.213216149880083	-4.106052674637573	blue	purple	gray10	gray10	turquoise3	gray10	turquoise3
5.449424883616812	-2.871202944120236	2.6173723514443274	blue	gray10	green	gray10	gray90	gray10	gray10
-1.5913108884659262	3.310842872511221	-1.979605917681287	gray10	purple	gray10	red	gray90	gray10	gray10
0.1585357736520416	2.5431549619521014	0.8721960745178183	gray10	purple	green	gray10	gray90	gray10	gray10
-0.32888362490138207	1.4353958408530603	-0.2702600749671633	gray10	purple	gray10	red	gray90	gray10	gray10
-0.3288836249013822	1.43539584085306	-0.27026007496716326	gray10	purple	gray10	red	gray90	gray10	gray10
-0.5973790389428426	-3.6023034687001196	-1.7178439604169842	blue	gray10	gray10	gray10	turquoise3	gray10	turquoise3
0.3060502254628219	1.7147148277579494	0.4910996381969979	gray10	purple	green	gray10	gray90	gray10	gray10
0.6143276191137665	1.230917418643919	-0.6704652407270604	gray10	purple	gray10	gray10	turquoise3	gray10	turquoise3
0.9740862652268982	-1.4110402263697595	-0.34665462419896786	blue	gray10	gray10	gray10	turquoise3	gray10	turquoise3
0.5874195554522247	-1.5514380591633314	-1.8564975411468387	blue	gray10	gray10	gray10	turquoise3	gray10	turquoise3
-0.5770368761811174	0.09900963429606335	0.6792082146745617	gray10	gray10	green	gray10	gray90	gray10	gray10
1.0719973150574165	-2.185153528502449	-0.8998998502245441	blue	gray10	gray10	gray10	turquoise3	gray10	turquoise3
5.347085275958796	-3.0991448687125582	3.7563937456801666	blue	gray10	green	gray10	gray90	gray10	gray10
-18.156649582109683	-6.477335295319792	2.439398071019406	blue	gray10	green	red	orangered	orangered	gray10
1.9791141882075427	1.66320798372044	3.8337586719976318	blue	purple	green	gray10	gray90	gray10	gray10
-2.045251383271314	0.4722483894306076	-0.13908304995424206	gray10	purple	gray10	red	gray90	gray10	gray10
-0.32888362490138195	1.43539584085306	-0.27026007496716326	gray10	purple	gray10	red	gray90	gray10	gray10
-3.031409256689387	0.5302785246997537	-0.7293506905786621	gray10	purple	gray10	red	gray90	gray10	gray10
4.864865025045271	1.891883135323925	4.338902668415041	blue	gray10	green	red	orangered	orangered	gray10
-0.8321926262569385	-1.5191094277158772	-1.0469216103289807	blue	gray10	gray10	red	gray90	gray10	gray10
-5.380946026542992	2.7745576843239936	-0.24318334237059044	gray10	purple	green	red	orangered	orangered	gray10
1.158459904560067	1.7549038536195132	-1.0174363977810739	gray10	purple	gray10	gray10	turquoise3	gray10	turquoise3
0.6143276191137668	1.2309174186439193	-0.6704652407270604	gray10	purple	gray10	gray10	turquoise3	gray10	turquoise3
6.534552481138817	-4.009133575237515	-0.2591983086973446	blue	gray10	gray10	gray10	turquoise3	gray10	turquoise3
-1.1744852136801267	-2.7092046321263825	-0.20995710794732456	blue	gray10	gray10	red	gray90	gray10	gray10
0.6537841837365723	-2.173505538000378	-0.7170092407058202	blue	gray10	gray10	gray10	turquoise3	gray10	turquoise3
1.4701350664184638	-0.5490084800853985	-0.6564307903644794	blue	gray10	gray10	gray10	turquoise3	gray10	turquoise3
-8.297489726491342	3.7788113331656428	4.264231881085552	gray10	purple	green	red	orangered	orangered	gray10
2.1283704578397944	4.941623154483495	-1.8751990477931118	gray10	purple	gray10	red	gray90	gray10	gray10
-0.7447281570638173	-1.2801694272376003	2.0505664558138643	blue	gray10	green	red	orangered	orangered	gray10
2.044400535969216	-0.2008885423422947	0.9570913789352502	blue	gray10	green	gray10	gray90	gray10	gray10
-1.127549232274423	0.12494414500006396	-0.8884000955654188	gray10	gray10	gray10	red	gray90	gray10	gray10
0.021010514562693837	-1.3294487162029076	-1.8026632786355332	blue	gray10	gray10	gray10	turquoise3	gray10	turquoise3
-3.4151366644490713	5.337610966898805	1.690985087471129	gray10	purple	green	red	orangered	orangered	gray10
1.1076841253981002	-0.030347212917928214	-1.714019274340748	gray10	gray10	gray10	gray10	turquoise3	gray10	turquoise3
2.8311989990100073	2.945160255781107	-1.5988988842138439	blue	purple	gray10	red	gray90	gray10	gray10
-1.1275492322744227	0.12494414500006372	-0.8884000955654188	gray10	gray10	gray10	red	gray90	gray10	gray10
0.29746574056250946	0.12555715455294444	-1.5206945294612473	gray10	gray10	gray10	gray10	turquoise3	gray10	turquoise3
-2.7207216614565866	-1.1434795674648586	-0.6477367471551039	gray10	gray10	gray10	red	gray90	gray10	gray10
0.5644897094471276	-0.45253790050006987	-0.16112632768798063	blue	gray10	gray10	red	gray90	gray10	gray10
0.5705410112082205	2.4667214257112344	2.8650914105066554	blue	purple	green	red	orangered	orangered	gray10
2.6472462041928626	-1.9553590734725426	0.22457137717934256	blue	gray10	gray10	gray10	turquoise3	gray10	turquoise3
3.456642990758417	-0.7463665437986048	-0.6417881861845266	blue	gray10	gray10	gray10	turquoise3	gray10	turquoise3
-1.9811774980867547	0.8317573972199287	1.1049718120859942	gray10	gray10	green	red	orangered	orangered	gray10
1.2408420746233517	-5.855510204231362	0.9647416644136803	blue	gray10	gray10	red	gray90	gray10	gray10
-1.9625450846234205	-0.6950104037431167	-0.5140064517734906	gray10	gray10	gray10	red	gray90	gray10	gray10
-7.862361872947892	-2.883384756841788	2.5180452293603417	gray10	gray10	green	red	orangered	orangered	gray10
0.2753386159932446	-0.08930185079460687	-2.714151107819835	gray10	gray10	gray10	gray10	turquoise3	gray10	turquoise3
4.456744373695921	-1.9913192395818355	2.699274446390485	blue	gray10	green	gray10	gray90	gray10	gray10
1.883171676559594	3.04596939500446	2.005468997946343	blue	purple	green	gray10	gray90	gray10	gray10
2.865612145119133	-2.557278860673713	4.380882272710821	blue	gray10	green	red	orangered	orangered	gray10
-0.23833853918289055	-1.7061137384990817	-0.28309622890607206	blue	gray10	gray10	red	gray90	gray10	gray10
0.7274251289034656	-1.1852063848752268	1.038077100811982	blue	gray10	green	gray10	gray90	gray10	gray10
-1.013938940394683	-1.5728256923357984	1.4479951594731588	blue	gray10	green	red	orangered	orangered	gray10
0.7670686558093613	-0.022792399129974664	-0.6843596510730928	gray10	gray10	gray10	gray10	turquoise3	gray10	turquoise3
0.8327513892482515	-1.0406610612107339	-0.9548201569303795	blue	gray10	gray10	gray10	turquoise3	gray10	turquoise3
-2.2027730705628836	0.04440115142733363	1.421281597615819	gray10	gray10	green	red	orangered	orangered	gray10
1.2165485043006823	-0.8073655866418732	-0.6024510685735363	blue	gray10	gray10	gray10	turquoise3	gray10	turquoise3
-5.197376665935032	1.2021289840520502	1.262079158475674	gray10	purple	green	red	orangered	orangered	gray10
-3.378652773470348	-3.400651102715019	0.44920957802896627	blue	purple	gray10	red	gray90	gray10	gray10
-2.1159610687313046	1.2240886681991916	-1.0704640531954093	gray10	purple	gray10	red	gray90	gray10	gray10
2.647246204192862	-1.9553590734725426	0.22457137717934228	blue	gray10	gray10	gray10	turquoise3	gray10	turquoise3
0.7670686558093601	-0.022792399129972402	-0.6843596510730919	gray10	gray10	gray10	gray10	turquoise3	gray10	turquoise3
0.7670686558093601	-0.022792399129972413	-0.6843596510730918	gray10	gray10	gray10	gray10	turquoise3	gray10	turquoise3
-0.159463717929648	0.47981603366094006	2.454080899417987	blue	purple	green	red	orangered	orangered	gray10
-4.524088468170603	-4.834763804691212	-2.0927633381387944	blue	gray10	gray10	red	gray90	gray10	gray10
-6.57896398291711	1.779837394952574	-5.880714321527038	gray10	gray10	gray10	red	gray90	gray10	gray10
0.7670686558093601	-0.022792399129972395	-0.684359651073092	gray10	gray10	gray10	gray10	turquoise3	gray10	turquoise3
0.7670686558093613	-0.02279239912997487	-0.684359651073093	gray10	gray10	gray10	gray10	turquoise3	gray10	turquoise3
2.622586711053198	-2.8672132862471	-3.0479167438310464	blue	gray10	gray10	gray10	turquoise3	gray10	turquoise3
0.3307547789140196	-4.055432731982197	-1.1986096070496222	blue	gray10	gray10	gray10	turquoise3	gray10	turquoise3
-3.03731064580649	2.6309214419617177	0.7590732590589562	gray10	purple	green	red	orangered	orangered	gray10
1.3583858595670166	-2.157691202293836	-0.8447790867015839	blue	gray10	gray10	gray10	turquoise3	gray10	turquoise3
0.5037124352438626	-4.765064647376489	4.172060733640873	blue	gray10	green	red	orangered	orangered	gray10
0.26385725526421683	-1.258520150092195	2.3606911268719157	blue	gray10	green	red	orangered	orangered	gray10
-0.5862143837996137	1.463639349490402	3.10632943549674	gray10	gray10	green	red	orangered	orangered	gray10
0.09065860691974523	-3.667878116994502	-2.1005929490583672	blue	gray10	gray10	gray10	turquoise3	gray10	turquoise3
1.473159586668075	-4.997631106941432	5.082395869220197	blue	gray10	green	red	orangered	orangered	gray10
0.6415539219073305	-4.197816864388024	6.488397979948397	blue	gray10	green	red	orangered	orangered	gray10
3.308903632023567	5.657139318496288	1.7230545848539454	blue	purple	green	red	orangered	orangered	gray10
-0.1560552067498348	0.17572427399040336	-3.568133934485629	blue	purple	gray10	gray10	turquoise3	gray10	turquoise3
-0.8934930869028666	3.5509570122639764	1.3117850319801108	gray10	purple	green	red	orangered	orangered	gray10
-2.285142638717438	2.4096324470001615	0.3588875561524755	gray10	purple	green	red	orangered	orangered	gray10
-5.7560045830116655	4.01092663863277	0.45136433128225023	gray10	purple	green	red	orangered	orangered	gray10
1.1613646997316462	1.3744002305720755	1.4040016657021743	blue	purple	green	gray10	gray90	gray10	gray10
-0.2267709368442288	1.583708038516489	-4.69808228801859	blue	purple	gray10	gray10	turquoise3	gray10	turquoise3
-0.8883353592235099	1.0099483138940648	2.1451279857428736	blue	purple	green	red	orangered	orangered	gray10
-2.903890472573647	1.7332622685079961	-1.3422749426350757	gray10	purple	gray10	red	gray90	gray10	gray10
-0.5807299169613569	1.7483112924944813	0.9173844792969892	gray10	purple	green	red	orangered	orangered	gray10
5.189462887328541	2.232831948701155	-1.0879546133293885	blue	purple	gray10	gray10	turquoise3	gray10	turquoise3
-1.207915060470636	2.1585978612315344	1.0401484372693617	gray10	purple	green	red	orangered	orangered	gray10
0.33259753985024537	4.472237609541308	5.846449599572576	gray10	purple	green	red	orangered	orangered	gray10
0.6143276191137677	1.2309174186439185	-0.6704652407270606	gray10	purple	gray10	gray10	turquoise3	gray10	turquoise3
1.294921226183847	0.5200046168522803	-0.7270116604789899	blue	purple	gray10	gray10	turquoise3	gray10	turquoise3
0.3661352062891708	2.089453895492614	-2.2661126839000527	blue	purple	gray10	red	gray90	gray10	gray10
-2.939022602105222	0.7919255882568412	1.8587084064864268	gray10	purple	green	red	orangered	orangered	gray10
3.2669936700747755	1.2304423950473913	-0.729552735631706	blue	purple	gray10	gray10	turquoise3	gray10	turquoise3
-0.3288836249013822	1.4353958408530603	-0.2702600749671633	gray10	purple	gray10	red	gray90	gray10	gray10
-2.5074613709241613	1.4258804807347385	2.5264667064939004	gray10	purple	green	red	orangered	orangered	gray10
-2.411737668190806	2.70969562474017	-1.5330757045611754	gray10	purple	gray10	red	gray90	gray10	gray10
4.018463481814951	2.8647223106905937	-3.9366991401909806	blue	purple	gray10	gray10	turquoise3	gray10	turquoise3
3.0209032932999964	1.6229821986092416	-1.0640682117595164	blue	purple	gray10	gray10	turquoise3	gray10	turquoise3
0.8055874387303359	1.56132696656888	-3.321429456289061	blue	purple	gray10	red	gray90	gray10	gray10
1.2801064875320294	0.6922164528403894	-0.7172352341750834	blue	purple	gray10	gray10	turquoise3	gray10	turquoise3
-2.8110222849538937	1.651365367885393	-1.7127568428771502	gray10	purple	gray10	red	gray90	gray10	gray10
0.7670686558093601	-0.022792399129972597	-0.684359651073092	gray10	gray10	gray10	gray10	turquoise3	gray10	turquoise3
